# Supplementary material for: Efficient proximal gradient algorithm for inference of differential gene networks
Source: BMC Bioinformatics. 2019 May 2;20:224. doi: 10.1186/s12859-019-2749-x (PMC6498668; doi:10.1186/s12859-019-2749-x)
Supplement: Supplementary file 1 — Software package for the ProGAdNet algorithm and computer simulations. (ZIP 8786 kb) [file 12859_2019_2749_MOESM1_ESM.zip]

Archive with 50 entries (50 files):
- ProGAdNet_Software/Simulation2_Gene_Networks/readme_sim2.txt
- ProGAdNet_Software/Simulation2_Gene_Networks/code/generate_data_by_structure.m
- ProGAdNet_Software/Simulation2_Gene_Networks/code/rank_la_modi_ss_only.m
- ProGAdNet_Software/Simulation2_Gene_Networks/code/bound_solver.m
- ProGAdNet_Software/Simulation2_Gene_Networks/code/countnonzero.m
- ProGAdNet_Software/Simulation2_Gene_Networks/code/centerize.m
- ProGAdNet_Software/Simulation2_Gene_Networks/code/circle_tf.m
- ProGAdNet_Software/Simulation2_Gene_Networks/code/single_problem.m
- ProGAdNet_Software/Simulation2_Gene_Networks/code/aupr.m
- ProGAdNet_Software/Simulation2_Gene_Networks/code/simu_table.m
- ProGAdNet_Software/Simulation2_Gene_Networks/code/gold_standard.txt
- ProGAdNet_Software/Simulation2_Gene_Networks/code/ss_df.m
- ProGAdNet_Software/Simulation2_Gene_Networks/code/complete_length.m
- ProGAdNet_Software/Simulation2_Gene_Networks/code/ss_my_la.m
- ProGAdNet_Software/Simulation2_Gene_Networks/code/count_freq.m
- ProGAdNet_Software/Simulation2_Gene_Networks/code/rank_df_modi_ss_only.m
- ProGAdNet_Software/Simulation2_Gene_Networks/code/simulation.asv
- ProGAdNet_Software/Simulation2_Gene_Networks/code/simulation.m
- ProGAdNet_Software/Simulation2_Gene_Networks/code/index_solver_prox.m
- ProGAdNet_Software/Simulation2_Gene_Networks/code/generate_similar_structure.m
- ProGAdNet_Software/Simulation2_Gene_Networks/code/val_f_2.m
- ProGAdNet_Software/Simulation2_Gene_Networks/code/Sim_network.m
- ProGAdNet_Software/Simulation2_Gene_Networks/code/simu_plot.m
- ProGAdNet_Software/Simulation2_Gene_Networks/code/precision_recall.m
- ProGAdNet_Software/Simulation2_Gene_Networks/code/single_lasso.m
- ProGAdNet_Software/Simulation2_Gene_Networks/code/val_f_hat_2.m
- ProGAdNet_Software/Simulation2_Gene_Networks/code/normalize.m
- ProGAdNet_Software/ProGAdNet_code/lassofista.m
- ProGAdNet_Software/ProGAdNet_code/readme_code.txt
- ProGAdNet_Software/ProGAdNet_code/cross_validation_ProGAdNet.m
- ProGAdNet_Software/ProGAdNet_code/single_problem.m
- ProGAdNet_Software/Simulation1_Linear_Regression_Model/readme_sim1.txt
- ProGAdNet_Software/Simulation1_Linear_Regression_Model/code/Sim_diff_noise.m
- ProGAdNet_Software/Simulation1_Linear_Regression_Model/code/Sim_diff_n.m
- ProGAdNet_Software/Simulation1_Linear_Regression_Model/code/Sim_diff_p.m
- ProGAdNet_Software/.DS_Store
- ProGAdNet_Software/Real_Data_Analysis_BRCA/readme_real_data.txt
- ProGAdNet_Software/Real_Data_Analysis_BRCA/code/fold_change.m
- ProGAdNet_Software/Real_Data_Analysis_BRCA/code/cross_validation_real_data.m
- ProGAdNet_Software/Real_Data_Analysis_BRCA/code/Realdata_ProGAdNet.m
- ProGAdNet_Software/Real_Data_Analysis_BRCA/data/BRCA_gene4310 name and ID.xlsx
- ProGAdNet_Software/Real_Data_Analysis_BRCA/data/BRCA_gene_exp_tumor.txt
- ProGAdNet_Software/Real_Data_Analysis_BRCA/data/BRCA_gene_exp_normal.txt
- ProGAdNet_Software/Real_Data_Analysis_KIRC/readme_real_data.txt
- ProGAdNet_Software/Real_Data_Analysis_KIRC/code/fold_change.m
- ProGAdNet_Software/Real_Data_Analysis_KIRC/code/cross_validation_real_data.m
- ProGAdNet_Software/Real_Data_Analysis_KIRC/code/Realdata_ProGAdNet.m
- ProGAdNet_Software/Real_Data_Analysis_KIRC/data/KIRC_gene_exp_tumor.txt
- ProGAdNet_Software/Real_Data_Analysis_KIRC/data/KIRC_gene_exp_normal.txt
- ProGAdNet_Software/Real_Data_Analysis_KIRC/data/KIRC_gene4310 name and ID.xlsx
