# Supplementary material for: Efficient proximal gradient algorithm for inference of differential gene networks
Source: BMC Bioinformatics. 2019 May 2;20:224. doi: 10.1186/s12859-019-2749-x (PMC6498668; doi:10.1186/s12859-019-2749-x)
Supplement: Supplementary file 1 — Software package for the ProGAdNet algorithm and computer simulations. (ZIP 8786 kb) [file 12859_2019_2749_MOESM1_ESM.zip › ProGAdNet_Software/Simulation2_Gene_Networks/code/generate_data_by_structure.m]

function [X1 X2] = generate_data_by_structure(B1,B2,n,variance,var2)

std = sqrt(variance);
std_mod = sqrt(var2);

[p q] = size(B1);

%experimental error
E1 = normrnd(0,1,n,p);
E2 = normrnd(0,1,n,p);

%model error
EE1 = std_mod*normrnd(0,1,n,p);
EE2 = std_mod*normrnd(0,1,n,p);

X1 = EE1 + (E1)*inv(eye(p) - B1);
X2 = EE2 + (E2)*inv(eye(p) - B2);
