# Supplementary material for: Efficient proximal gradient algorithm for inference of differential gene networks
Source: BMC Bioinformatics. 2019 May 2;20:224. doi: 10.1186/s12859-019-2749-x (PMC6498668; doi:10.1186/s12859-019-2749-x)
Supplement: Supplementary file 1 — Software package for the ProGAdNet algorithm and computer simulations. (ZIP 8786 kb) [file 12859_2019_2749_MOESM1_ESM.zip › ProGAdNet_Software/Simulation2_Gene_Networks/code/bound_solver.m]

function [lambda2] = bound_solver(y1,x1,y2,x2,beta,lambda1)

res1=x1*beta-y1;
res2=x2*beta-y2;

[n p]=size(x1);

for i=1:p
    z1=x1(:,i)';
    z2=x2(:,i)';
    
    m1=z1*res1;
    m2=z2*res2;
    m(i)=max(abs(m1),abs(m2));
    
end

lambda2=lambda1+max(m);
