# Supplementary material for: Efficient proximal gradient algorithm for inference of differential gene networks
Source: BMC Bioinformatics. 2019 May 2;20:224. doi: 10.1186/s12859-019-2749-x (PMC6498668; doi:10.1186/s12859-019-2749-x)
Supplement: Supplementary file 1 — Software package for the ProGAdNet algorithm and computer simulations. (ZIP 8786 kb) [file 12859_2019_2749_MOESM1_ESM.zip › ProGAdNet_Software/Simulation2_Gene_Networks/code/aupr.m]

function [k] = aupr(a, b)

[p, ~] = size(a);
k=0;
c = a(1);

for i=2:p
   if a(i-1)~=a(i)
      k = k + b(i-1)*(a(i)-c);
      c = a(i);
   end
end
