# Supplementary material for: Efficient proximal gradient algorithm for inference of differential gene networks
Source: BMC Bioinformatics. 2019 May 2;20:224. doi: 10.1186/s12859-019-2749-x (PMC6498668; doi:10.1186/s12859-019-2749-x)
Supplement: Supplementary file 1 — Software package for the ProGAdNet algorithm and computer simulations. (ZIP 8786 kb) [file 12859_2019_2749_MOESM1_ESM.zip › ProGAdNet_Software/Simulation2_Gene_Networks/code/rank_df_modi_ss_only.m]

function [rank] = rank_df_modi_ss_only(b,SS_CYCLE)
% calculate the frequency of the changes of an edge in ProGAdNet method
[m, step2, step1] = size(b);
temp=zeros(m,1);
for i=1:step1
  temp=temp+sum(b(:,:,i),2);
end

rank=temp./(step1*step2*SS_CYCLE);
