# Supplementary material for: Efficient proximal gradient algorithm for inference of differential gene networks
Source: BMC Bioinformatics. 2019 May 2;20:224. doi: 10.1186/s12859-019-2749-x (PMC6498668; doi:10.1186/s12859-019-2749-x)
Supplement: Supplementary file 1 — Software package for the ProGAdNet algorithm and computer simulations. (ZIP 8786 kb) [file 12859_2019_2749_MOESM1_ESM.zip › ProGAdNet_Software/Simulation2_Gene_Networks/code/single_lasso.m]

function [beta] = single_lasso(x,y,lambda1)

ITER=1000;
ERR=1e-4;

[m, n] = size(x);

xtx = x'*x;
xty = x'*y;
B=diag(xtx);
C=-xty;

beta=zeros(n,1);

iter=1;
err=1;

while iter<ITER && err>ERR
    
    temp_beta=beta;
    
    for i=1:n
        
        A=xtx(i,:)*beta-B(i)*beta(i,1);
        p=A+C(i);
        beta(i,1)=(-max(p-lambda1,0)+max(-p-lambda1,0))/B(i);
        
    end
    
    err=norm(beta-temp_beta)/norm(beta);
    iter=iter+1;
end
