# Supplementary material for: Efficient proximal gradient algorithm for inference of differential gene networks
Source: BMC Bioinformatics. 2019 May 2;20:224. doi: 10.1186/s12859-019-2749-x (PMC6498668; doi:10.1186/s12859-019-2749-x)
Supplement: Supplementary file 1 — Software package for the ProGAdNet algorithm and computer simulations. (ZIP 8786 kb) [file 12859_2019_2749_MOESM1_ESM.zip › ProGAdNet_Software/Real_Data_Analysis_BRCA/data/BRCA_gene4310 name and ID.xlsx]

## Sheet: Sheet1
CLEC3A|10143
UGT2B11|10720
S100A7|6278
SNORA24|677809
PRAME|23532
SNORA72|26775
DCD|117159
SNORD22|9304
ORM1|5004
SNORA61|677838
SNORD94|692225
GSTM1|2944
CYP2A6|1548
MMP1|4312
KCNJ3|3760
AKR1B15|441282
ALB|213
CST1|1469
CYP4F8|11283
PVALB|5816
CEACAM5|1048
SNORA18|677805
SNORA31|677814
LEP|3952
PROL1|58503
DHRS2|10202
CST9|128822
SERPINA6|866
TAT|6898
MMP13|4322
CYP2B7P1|1556
COL10A1|1300
PYDC1|260434
SYT13|57586
HBA1|3039
SLC26A3|1811
MUCL1|118430
GP2|2813
CYP4Z1|199974
CNTNAP2|26047
COL11A1|1301
CPB1|1360
C4orf7|260436
HMGCS2|3158
ACSM1|116285
CIDEC|63924
ADIPOQ|9370
PCK1|5105
MRAP|56246
CIDEA|1149
MSMB|4477
SNORA48|652965
C12orf39|80763
TUSC5|286753
KRT6A|3853
SNORA67|26781
DIO1|1733
MSLN|10232
DLK1|8788
GLYAT|10249
SCGB3A1|92304
FABP7|2173
OBP2B|29989
PIP|5304
NKAIN1|79570
CRISP3|10321
SNORD97|692223
PLIN1|5346
BMPR1B|658
MYOC|4653
SLC7A10|56301
S100P|6286
GPD1|2819
ADH1B|125
WIF1|11197
CEACAM6|4680
PI3|5266
MYBPC1|4604
SNORD15B|114599
STAC2|342667
TFF1|7031
SLC19A3|80704
MMP10|4319
AQP5|362
C2orf54|79919
AQP7|364
BEX1|55859
C14orf180|400258
SCGB1D2|10647
RBP4|5950
AQP7P1|375719
ALOX15B|247
SCGB2A2|4250
SPINK8|646424
NPY2R|4887
KCNIP2|30819
NTS|4922
PLA2G2A|5320
CA4|762
CXCL13|10563
ADH1A|124
CALML5|51806
PLIN4|729359
MUC6|4588
PIGR|5284
LGALS7B|653499
PRG4|10216
LOC283392|283392
KCNC2|3747
C2orf82|389084
PCOLCE2|26577
FAM3D|131177
SOX10|6663
VGLL1|51442
ARHGAP36|158763
OLFM4|10562
ROPN1B|152015
LGALS12|85329
ROPN1|54763
TMPRSS4|56649
ABCC11|85320
CD300LG|146894
ACVR1C|130399
PPAPDC1A|196051
MMP11|4320
ABCA12|26154
TNNT1|7138
GABRP|2568
ALDH1L1|10840
AQPEP|206338
IL20|50604
C6|729
FABP4|2167
HEPN1|641654
SNORD10|652966
SCARA5|286133
DEFB132|400830
CLCA2|9635
GSTA1|2938
ANGPTL7|10218
TCN1|6947
SMYD1|150572
OXTR|5021
PI16|221476
TIMP4|7079
CRABP1|1381
CHIT1|1118
ELF5|2001
MUC16|94025
KLK5|25818
CYP4Z2P|163720
MYL7|58498
HSD17B13|345275
KLK11|11012
ANKRD30B|374860
FIGF|2277
COL2A1|1280
PHGR1|644844
RIMS4|140730
SLC34A2|10568
TNMD|64102
LOC389033|389033
SAA2|6289
CST2|1470
KRT81|3887
C20orf114|92747
CBWD5|220869
SNORA63|6043
AQP7P3|441432
DSG1|1828
PI15|51050
SLC13A2|9058
SOSTDC1|25928
EDN3|1908
KLB|152831
ATP13A5|344905
SCRG1|11341
FGFBP2|83888
GRPR|2925
LYVE1|10894
COL17A1|1308
MIA|8190
DES|1674
PENK|5179
TMEM132C|92293
FOLR1|2348
HSPB7|27129
FAM196B|100131897
CRYM|1428
MUC15|143662
ACTA1|58
NCCRP1|342897
C6orf126|389383
RPS28|6234
CHRDL1|91851
CA3|761
PGLYRP2|114770
KLK6|5653
BPIL1|80341
LOC728606|728606
RDH5|5959
KLK8|11202
LOC55908|55908
HEPACAM|220296
UGT2B15|7366
SCGB2A1|4246
LY6D|8581
FAM150B|285016
COMP|1311
LBP|3929
KRT14|3861
IBSP|3381
SLC6A14|11254
PPP1R1A|5502
ATP1A2|477
TSPAN8|7103
PDZK1|5174
C2orf40|84417
NELL2|4753
C4BPA|722
PPP2R2C|5522
KCNF1|3754
GRB14|2888
GJB2|2706
FGFBP1|9982
KRT5|3852
PROM1|8842
FAM83A|84985
PIK3C2G|5288
ANKRD30A|91074
SNORA57|692158
KLK14|43847
KLK7|5650
CITED1|4435
ADAMDEC1|27299
CHST8|64377
NBPF4|148545
HOTAIR|100124700
KRT6B|3854
HSD17B2|3294
NEK2|4751
AKR1B10|57016
AGR3|155465
AKR1C2|1646
SERPINA11|256394
HP|3240
ABCD2|225
GRIA4|2893
HIST1H3H|8357
SLC28A3|64078
MARCO|8685
EEF1A2|1917
CXCL11|6373
TTYH1|57348
PITX1|5307
SPINK1|6690
LOC643719|643719
KRT17|3872
ATP13A4|84239
CXCL17|284340
MUC5B|727897
SYT8|90019
VSIG2|23584
BBOX1|8424
HAS1|3036
ACADL|33
PFKFB1|5207
TF|7018
HOXC11|3227
SERHL2|253190
TFAP2B|7021
TMPRSS6|164656
LCN2|3934
CAPN9|10753
MLXIPL|51085
CXCL2|2920
G0S2|50486
GAL|51083
KIAA1199|57214
TMEM213|155006
NLRP2|55655
PDE3B|5140
CRHBP|1393
SLC4A4|8671
C1orf64|149563
SLITRK6|84189
GJB1|2705
KLK10|5655
SGK2|10110
LIPE|3991
EGFL6|25975
HEPACAM2|253012
NNAT|4826
ABCA8|10351
SGCG|6445
SLC2A4|6517
PSCA|8000
TRDN|10345
HIST1H3D|8351
TARP|445347
HPGD|3248
TM4SF19|116211
LGR6|59352
ALOX15|246
GLYATL1|92292
RSPO1|284654
FXYD1|5348
MS4A1|931
KMO|8564
LTF|4057
AK5|26289
CDSN|1041
HBB|3043
NPY5R|4889
CLIC6|54102
PRRT4|401399
TNNT3|7140
ADH1C|126
PRSS21|10942
DAPL1|92196
CLDN8|9073
KCNJ16|3773
SYT9|143425
NEURL|9148
LPL|4023
SFRP1|6422
PTPRZ1|5803
NUF2|83540
KRT15|3866
FSIP1|161835
S100B|6285
IL6|3569
KIF4A|24137
KRT16|3868
FOXI1|2299
IQGAP3|128239
CLDN19|149461
CYP4F22|126410
PCSK1N|27344
AKR1C1|1645
GSTM5|2949
BTNL9|153579
MYBL2|4605
PON3|5446
CNTFR|1271
MMP12|4321
HBA2|3040
KLK4|9622
PGR|5241
SLC5A1|6523
CCL11|6356
IL17B|27190
LRRC15|131578
ASPM|259266
C10orf82|143379
UGT8|7368
B3GALT5|10317
GLYATL2|219970
NAT1|9
DSG3|1830
CP|1356
MYEOV|26579
THRSP|7069
GABRE|2564
AKR7A3|22977
PP14571|100130449
HPX|3263
TROAP|10024
CHRM1|1128
CCL13|6357
TP63|8626
LGALS7|3963
KIAA0408|9729
KCNE1|3753
SAA1|6288
HGD|3081
ACSM5|54988
PDE1C|5137
FAM3B|54097
SAMD5|389432
GSTT1|2952
CHAD|1101
SLC27A6|28965
MELK|9833
CCDC78|124093
MMP3|4314
SNORA7B|677797
SAMD11|148398
EXO1|9156
LOC728264|728264
TMEM100|55273
ATP6V0A4|50617
TOP2A|7153
LRP2|4036
RET|5979
ALG1L|200810
BIRC5|332
NDP|4693
SGOL1|151648
HIST1H2BG|8339
HSPB6|126393
SDR16C5|195814
WISP3|8838
SAA4|6291
VIT|5212
TDO2|6999
PKMYT1|9088
EPR1|8475
CES1|1066
SERPINB5|5268
ZNF385B|151126
CCL18|6362
SYT1|6857
DSC3|1825
AQP9|366
MKX|283078
CYP26A1|1592
CETP|1071
FAM180B|399888
SHC4|399694
CLGN|1047
UBE2C|11065
RRM2|6241
FGF10|2255
TFPI2|7980
ZNF695|57116
NPY1R|4886
PNMT|5409
HAS3|3038
IRX1|79192
ANXA8L2|244
FAM83D|81610
KIF20A|10112
SHISA2|387914
ATP1A4|480
NEK10|152110
FUT6|2528
BUB1|699
ARTN|9048
RERGL|79785
ENPP3|5169
KCNK3|3777
LOC642587|642587
CMA1|1215
SLC27A2|11001
DLK2|65989
CST6|1474
PBK|55872
GDF10|2662
FGFR4|2264
PKD1L2|114780
MMRN1|22915
ABCA9|10350
HOXC13|3229
SLC7A3|84889
NRG1|3084
GRP|2922
C7|730
HIF3A|64344
WISP1|8840
DLGAP5|9787
CDO1|1036
PTN|5764
KIT|3815
VSTM2L|128434
HIST1H2BH|8345
ANLN|54443
IGSF1|3547
INS-IGF2|723961
LOC100271831|100271831
CCNO|10309
C21orf88|114041
MAP1LC3C|440738
TNXB|7148
CCL21|6366
SYTL5|94122
LOC339535|339535
SLC16A7|9194
ANXA8|653145
C19orf21|126353
SDPR|8436
NPR3|4883
ABCA10|10349
CALB2|794
CORIN|10699
NAT8L|339983
TPSG1|25823
CACNA1H|8912
CALML3|810
HJURP|55355
CDC45|8318
ZBTB16|7704
FLT3|2322
GYG2|8908
CYP4X1|260293
FOSB|2354
KIF18B|146909
APCDD1L|164284
LPPR3|79948
NTF4|4909
FLJ45983|399717
F7|2155
EFCAB1|79645
SLC44A4|80736
ANKRD43|134548
FOXM1|2305
SPC24|147841
DBC1|1620
CKMT1A|548596
PTX3|5806
C3orf57|165679
TPSD1|23430
PYGM|5837
S100A8|6279
CEP55|55165
CKAP2L|150468
KIF2C|11004
TPRG1|285386
XDH|7498
SPIB|6689
ABCC8|6833
CACNG4|27092
GPX2|2877
PTPRT|11122
KLHDC7A|127707
DEPDC1|55635
HIST1H2AM|8336
AGR2|10551
MYOM2|9172
GFAP|2670
WNK4|65266
PTCHD1|139411
PLK1|5347
BCAS1|8537
KLHL31|401265
PTGS2|5743
CD36|948
C20orf103|24141
TRIM29|23650
NDC80|10403
ITIH5|80760
CCL28|56477
CXCL10|3627
GPR109A|338442
FAT2|2196
RGS22|26166
TTC36|143941
GPM6A|2823
CNIH2|254263
GPIHBP1|338328
HIST1H2AE|3012
NMUR1|10316
TFF3|7033
NRIP3|56675
EDN2|1907
PART1|25859
COL6A6|131873
CDC25C|995
PCDH9|5101
FMO2|2327
CDR1|1038
CENPA|1058
IRX6|79190
ASPA|443
MYOM1|8736
CAPN8|388743
MKI67|4288
MAOA|4128
CENPE|1062
UHRF1|29128
NEURL3|93082
EGF|1950
KLF15|28999
SLC16A6|9120
ELOVL2|54898
ADRB1|153
MMP9|4318
ELOVL3|83401
ACTG2|72
TNS4|84951
HSD11B1|3290
HMMR|3161
FUT3|2525
XPNPEP2|7512
SSTR2|6752
LILRB5|10990
TMEM90B|79953
CHL1|10752
C1orf130|400746
C10orf90|118611
RASSF10|644943
GRIK3|2899
AURKB|9212
CNTD2|79935
HIST1H2AG|8969
SCNN1G|6340
KRT23|25984
DRD2|1813
PLAC2|257000
C9orf169|375791
SLC7A4|6545
SKA1|220134
HRASLS2|54979
DKK1|22943
ZMYND10|51364
KRT86|3892
CAPN6|827
HRCT1|646962
C16orf89|146556
SLC35F3|148641
TMC5|79838
INHBA|3624
SLC44A5|204962
E2F8|79733
WNT11|7481
CAPN13|92291
ITGA7|3679
MCM10|55388
HIST1H4E|8367
GPAM|57678
TMEM45B|120224
DNASE1L3|1776
KCNK15|60598
PLXNA4|91584
B3GNT3|10331
CDC20|991
TP53AIP1|63970
UNC5A|90249
PRODH|5625
LOC145837|145837
C5orf23|79614
GPLD1|2822
EMILIN3|90187
HOXC10|3226
CENPF|1063
BUB1B|701
POF1B|79983
IDO1|3620
RELN|5649
DEFB1|1672
MAPK15|225689
ARHGDIG|398
LRRN4CL|221091
NTRK2|4915
SHISA9|729993
VTCN1|79679
SOX8|30812
LRRC26|389816
PAMR1|25891
HRASLS5|117245
NR4A3|8013
CRTAC1|55118
CXCL9|4283
FAM111B|374393
HOXB5|3215
KLHDC7B|113730
ACACB|32
C2CD4B|388125
TRPV6|55503
PLP1|5354
CCDC19|25790
GALNT5|11227
CDCA2|157313
DCDC2|51473
RNF183|138065
CLSPN|63967
KIAA0101|9768
DEPDC1B|55789
TPX2|22974
ADCY1|107
LRG1|116844
DOK7|285489
CTSG|1511
FOXA1|3169
D4S234E|27065
PRR11|55771
HIST1H4H|8365
MND1|84057
RAB26|25837
EN1|2019
APOBEC3A|200315
CLEC5A|23601
WFDC2|10406
C18orf34|374864
SYN2|6854
CFD|1675
IGJ|3512
BHMT2|23743
GABRB3|2562
C21orf15|54094
LMO3|55885
C2orf72|257407
TTK|7272
ODZ2|57451
MEOX1|4222
CADM3|57863
ASCL2|430
TMEM40|55287
OXGR1|27199
FLJ35024|401491
LOC572558|572558
OSR1|130497
MT1A|4489
TOX3|27324
SIX2|10736
ANGPTL1|9068
KLHL13|90293
FAM72D|728833
BCL11A|53335
CILP2|148113
LPAR3|23566
ATOH8|84913
PCDHA6|56142
PLCH1|23007
CD209|30835
C10orf81|79949
ALDH3B2|222
CCNB2|9133
COL4A6|1288
MYH11|4629
GPR87|53836
GPBAR1|151306
CCL19|6363
PPP1R14C|81706
S100A2|6273
TAC1|6863
TFCP2L1|29842
FHL1|2273
SYNM|23336
CYP4B1|1580
RIC3|79608
SELE|6401
ATRNL1|26033
C3orf55|152078
CDCA3|83461
KCNB1|3745
GNMT|27232
MOGAT2|80168
RASSF6|166824
SNORA81|677847
TMEM26|219623
FAM64A|54478
PEG10|23089
FAIM2|23017
DTL|51514
C1orf106|55765
CXCL1|2919
FAM107A|11170
EPHB1|2047
MMP7|4316
LY6G6C|80740
GJB3|2707
CASC5|57082
ESCO2|157570
PLAC9|219348
KCNK2|3776
KCTD14|65987
SLC1A1|6505
HSD17B6|8630
DGAT2|84649
FGF2|2247
ALDH3A1|218
CCNE2|9134
FREM1|158326
RASL10A|10633
PTHLH|5744
CPA4|51200
TMPRSS3|64699
AREG|374
CASQ1|844
ADCY5|111
SPC25|57405
CKMT1B|1159
SLC29A4|222962
CPNE7|27132
NCAPG|64151
PCP4L1|654790
CASQ2|845
IL33|90865
ACSM3|6296
CAMK2B|816
SKA3|221150
DARC|2532
ATP6V1B1|525
HS6ST2|90161
MATN3|4148
HLF|3131
DMRT2|10655
P4HA3|283208
MASP1|5648
SLC1A2|6506
AGTR1|185
TREM1|54210
KLRG2|346689
IGSF10|285313
KIF15|56992
ESPL1|9700
FCRLB|127943
TCEAL2|140597
RAD54L|8438
C5orf46|389336
NCAPH|23397
SMOC1|64093
SHCBP1|79801
PDK4|5166
TRIM58|25893
HOXB8|3218
CD79A|973
STX19|415117
BMPER|168667
CKMT2|1160
HAGHL|84264
TMEM84|283673
C11orf92|399948
RASAL1|8437
CTNND2|1501
PKP1|5317
SCN4A|6329
GBP5|115362
BANK1|55024
GZMB|3002
GPC3|2719
NPR1|4881
GPR64|10149
DEGS2|123099
CDH2|1000
NXNL2|158046
TMEM63C|57156
RBM24|221662
LOC440905|440905
C14orf139|79686
NUSAP1|51203
TMSB15A|11013
PEBP4|157310
WDR62|284403
CHST9|83539
ADAM33|80332
BCHE|590
LYPD6|130574
DNAJC22|79962
KIF26B|55083
SLC7A2|6542
LPHN3|23284
BARX2|8538
SCARNA16|677781
LRRC46|90506
PDE8B|8622
F2RL2|2151
VWA2|340706
GTF2H2B|653238
WNT7B|7477
CENPI|2491
GCOM1|145781
GPT|2875
NTRK3|4916
FBLL1|345630
NXPH4|11247
GRAMD2|196996
AOC3|8639
PRSS12|8492
ADAM6|8755
EXTL1|2134
KIF12|113220
GJB5|2709
CRISPLD1|83690
OGN|4969
TNNI2|7136
SPOCD1|90853
S100A9|6280
CNR1|1268
MME|4311
CLEC3B|7123
GFRA1|2674
ESM1|11082
FLRT3|23767
GTSE1|51512
C1orf168|199920
TUBB2B|347733
DMGDH|29958
FAM166B|730112
TNFRSF17|608
BMX|660
TACR1|6869
HIST1H2BC|8347
EHF|26298
LEFTY2|7044
C19orf51|352909
NOVA1|4857
COCH|1690
GPRIN2|9721
IL8|3576
FAM83B|222584
C15orf48|84419
ENTPD8|377841
DHRS9|10170
ARC|23237
IRX4|50805
GREB1L|80000
FAM83E|54854
PLIN5|440503
PCDHA10|56139
SDS|10993
ALDH1A2|8854
CHST1|8534
SPDEF|25803
SIM2|6493
NRG2|9542
ANGPT1|284
SIX1|6495
KIFC1|3833
CDC6|990
CD207|50489
APLP1|333
C14orf49|161176
SLC22A3|6581
GLDN|342035
CORO6|84940
CCL23|6368
CCNA2|890
C1QTNF7|114905
TSPAN1|10103
TMPRSS2|7113
C19orf33|64073
RANBP3L|202151
LOC220594|220594
LRRN3|54674
TMEM178|130733
FAM189A2|9413
CDCA5|113130
NGFR|4804
NPTX2|4885
CNTNAP3|79937
MAPK8IP2|23542
APOC2|344
LOC339524|339524
LOC84856|84856
C1orf116|79098
RNF150|57484
PPARG|5468
C8orf85|441376
MFSD6L|162387
MPZ|4359
NMNAT2|23057
IL4I1|259307
CLEC10A|10462
ST6GALNAC5|81849
EGR3|1960
C9orf152|401546
ST8SIA6|338596
TIGIT|201633
HAMP|57817
SUSD3|203328
APOBEC3B|9582
FGFR3|2261
GRHL3|57822
THPO|7066
DNAJC12|56521
COL7A1|1294
RNF128|79589
AMPD1|270
CES3|23491
CD164L2|388611
PPP1R1B|84152
RNF39|80352
CNN1|1264
AOX1|316
E2F2|1870
P2RY12|64805
PRR4|11272
CAPN11|11131
GPR98|84059
ADAMTS8|11095
C2orf88|84281
CYP4F11|57834
ANKRD53|79998
DOC2A|8448
LIN7A|8825
MRC1|4360
GPR133|283383
S100A14|57402
ERBB4|2066
MAMDC2|256691
AP3B2|8120
JPH2|57158
CLDN11|5010
STC2|8614
GFRA2|2675
ADAMTS16|170690
PEG3|5178
SLC38A3|10991
KCNMB1|3779
SDK2|54549
LAMP3|27074
GABRD|2563
F12|2161
SLC4A8|9498
CDCA8|55143
CBX2|84733
FAM54A|113115
ERCC6L|54821
CDK1|983
MEOX2|4223
SCUBE2|57758
CCDC160|347475
PDZRN4|29951
NAALAD2|10003
FLJ40330|645784
LGALS2|3957
ASF1B|55723
AURKA|6790
ORC6L|23594
VIPR2|7434
KIAA1211|57482
PREX2|80243
SPESP1|246777
FAM72B|653820
CCL14|6358
RAMP1|10267
LOC389493|389493
RASGRP1|10125
GREB1|9687
HPN|3249
PAX9|5083
ESRRG|2104
PPAN-P2RY11|692312
C8orf84|157869
F10|2159
NIPSNAP3B|55335
SVEP1|79987
FNDC1|84624
AGT|183
CHI3L2|1117
UBD|10537
MGC29506|51237
CCDC64|92558
OIP5|11339
ESR1|2099
SILV|6490
EPHX4|253152
AOC2|314
C7orf58|79974
MEGF10|84466
ARHGAP20|57569
HOXA6|3203
AMPH|273
EGFR|1956
SERPINA5|5104
ITGB6|3694
KCNE4|23704
CACNA1D|776
PRR15|222171
GSTT2|2953
HIST3H2A|92815
NCAM1|4684
TNNC2|7125
NECAB1|64168
SLC25A27|9481
IGSF21|84966
CCR4|1233
IL21R|50615
SCUBE1|80274
LAG3|3902
GALNTL2|117248
PADI2|11240
VPREB3|29802
ARHGEF38|54848
KIF23|9493
LINGO1|84894
TTN|7273
CNGA1|1259
NCAM2|4685
ERP27|121506
C13orf33|84935
GPX3|2878
AVPR2|554
PCP2|126006
FERMT1|55612
POU2AF1|5450
DUOXA1|90527
SPAG5|10615
CDKN3|1033
PDE2A|5138
LY6K|54742
KIF5C|3800
CFP|5199
CDH3|1001
ID4|3400
ADAMTS5|11096
UBE2T|29089
MSI1|4440
DLX5|1749
TESC|54997
ASPHD1|253982
L1CAM|3897
SRMS|6725
FCN1|2219
SIRPG|55423
ABCA6|23460
HIST1H2BJ|8970
RHBDL1|9028
LAMC2|3918
TSLP|85480
SORBS1|10580
DPYSL4|10570
PTGFR|5737
CENPM|79019
SOX15|6665
PTH1R|5745
CYP4F12|66002
OLR1|4973
FCRL5|83416
SLC25A18|83733
CYP26B1|56603
CDCA7|83879
MEX3A|92312
GPRIN1|114787
TRIM36|55521
ANKRD22|118932
ADRB2|154
NRCAM|4897
RASL10B|91608
IGF1|3479
GHR|2690
KIF18A|81930
LAMA3|3909
PPP1R14A|94274
CELSR3|1951
PDZK1IP1|10158
RGN|9104
C3orf67|200844
LOXL4|84171
INMT|11185
MAPK10|5602
DIRAS3|9077
EBF3|253738
AGAP11|119385
NPM2|10361
ANGPTL4|51129
MYBL1|4603
KYNU|8942
CLIC3|9022
ZBP1|81030
EBF1|1879
LYPD6B|130576
CHI3L1|1116
ANXA9|8416
BMP2|650
LRRN1|57633
PLCH2|9651
GDF15|9518
GPAT2|150763
KIAA1257|57501
REC8|9985
FER1L4|80307
TMEM37|140738
PROX1|5629
FOXP3|50943
SFTPA2|729238
PIP5K1B|8395
PKDCC|91461
EBF2|64641
BAALC|79870
C5orf49|134121
SLPI|6590
CDC25A|993
DIAPH3|81624
FHL5|9457
KLHL29|114818
ADAMTS15|170689
CCDC74B|91409
FUT2|2524
ORC1L|4998
TUBB3|10381
FAM38B|63895
DIO2|1734
TMEM139|135932
PLEKHG4B|153478
SELP|6403
TNNC1|7134
CLDN5|7122
C1orf95|375057
ZG16B|124220
MFSD2A|84879
TRIM17|51127
DMD|1756
GGTLC2|91227
IGFBP6|3489
TMEM59L|25789
TSHZ2|128553
HK3|3101
SCN7A|6332
RSPH1|89765
DPT|1805
CRLF1|9244
SNCG|6623
FBXL16|146330
PSAT1|29968
MT1M|4499
FOXP2|93986
KCND3|3752
ETV4|2118
SGPP2|130367
SCIN|85477
KCNK1|3775
CRYAB|1410
RAD51|5888
SUSD4|55061
ENHO|375704
AFF3|3899
PKIB|5570
PTH2R|5746
C8orf79|57604
CLSTN2|64084
PRSS27|83886
PTTG1|9232
HDC|3067
FCGBP|8857
RLN2|6019
SEMA3G|56920
KCNN4|3783
RSPO3|84870
ST6GAL2|84620
MS4A14|84689
SEPT3|55964
DOC2B|8447
ITGB8|3696
MAOB|4129
LAMC3|10319
ABI3BP|25890
PGBD5|79605
EME1|146956
BNIPL|149428
IKZF3|22806
HSH2D|84941
PGM5|5239
IL20RA|53832
CT62|196993
NEFH|4744
CBS|875
PLA2G4A|5321
HOXA5|3202
KIAA1324|57535
EPN3|55040
FAM101A|144347
SCARNA5|677775
HOXA9|3205
OASL|8638
RNF157|114804
RGS4|5999
TMEM71|137835
TLE6|79816
MATN2|4147
CYP39A1|51302
GNAL|2774
CPA3|1359
WNT6|7475
B4GALNT3|283358
RECQL4|9401
PCBP3|54039
PTK6|5753
FMO5|2330
LOC286367|286367
MUC1|4582
GGT1|2678
WISP2|8839
CCL17|6361
SCN2B|6327
PDE11A|50940
psiTPTE22|387590
SEMA3E|9723
SLC17A7|57030
ARHGAP11B|89839
LOC100188947|100188947
STMN2|11075
CCDC69|26112
C1orf186|440712
ME1|4199
LOC100302650|100302650
CCNE1|898
TGFBR3|7049
NCRNA00086|399668
CATSPERB|79820
GZMK|3003
HOXB6|3216
CA12|771
C4orf49|84709
FAM89A|375061
CD38|952
GIPC2|54810
TK1|7083
SNHG4|724102
BAI2|576
LTB|4050
TMEM156|80008
BRIP1|83990
ITPRIPL1|150771
NFASC|23114
RASEF|158158
CCR7|1236
CA2|760
DTX1|1840
KRT7|3855
C6orf141|135398
GREM1|26585
DLX3|1747
GDPD3|79153
BMP8A|353500
MEG3|55384
EGOT|100126791
BIK|638
HAS2|3037
ESPN|83715
MAB21L1|4081
CENPK|64105
CBLN4|140689
NTF3|4908
SOX5|6660
WDR86|349136
SPATA17|128153
SLAIN1|122060
SLC24A5|283652
XG|7499
STEAP4|79689
LOC162632|162632
TMEM130|222865
TRIM9|114088
TMTC1|83857
ZNF683|257101
ARNT2|9915
PRR15L|79170
HLA-DQB2|3120
SEMA3D|223117
ERAP2|64167
PARD6B|84612
RPS6KA6|27330
STAC|6769
TDRD5|163589
CCL8|6355
GGT6|124975
COL9A3|1299
CILP|8483
SPP1|6696
NIPAL1|152519
FOSL1|8061
ZSCAN23|222696
MOSC1|64757
SYCP2|10388
ETV7|51513
RPL36A|6173
CD8B|926
KCNC3|3748
MYB|4602
STXBP6|29091
GREM2|64388
SLC7A5|8140
ABCB1|5243
LAD1|3898
ASPN|54829
FCGR1A|2209
STK32B|55351
CTSL2|1515
S100A1|6271
C16orf59|80178
IRF4|3662
IGF2BP2|10644
ANKRD29|147463
PPARGC1A|10891
IRX2|153572
CNTN1|1272
SULT2B1|6820
GPR143|4935
TMEM158|25907
IL7R|3575
FFAR2|2867
CLUL1|27098
SULT1C4|27233
TBX1|6899
GINS1|9837
HRASLS|57110
PRLR|5618
SLC14A1|6563
CA8|767
LOC158376|158376
KIF11|3832
APOD|347
SGCA|6442
RASD1|51655
AKAP5|9495
TRIP13|9319
FA2H|79152
C9orf122|158228
TNFRSF18|8784
TNFRSF11B|4982
ITIH5L|347365
MUM1L1|139221
TWIST2|117581
RARRES1|5918
SNPH|9751
C6orf155|79940
FADS2|9415
CDT1|81620
C22orf41|644186
MT1G|4495
P2RY10|27334
ADAM8|101
VSNL1|7447
CLDN1|9076
RCOR2|283248
GPR146|115330
SLC15A2|6565
SEC14L2|23541
STRA6|64220
STX11|8676
FANCA|2175
ANPEP|290
CXXC4|80319
HMGCLL1|54511
TGFA|7039
KRT80|144501
PRSS16|10279
SLC17A9|63910
SLC38A5|92745
CPS1|1373
SEMA6D|80031
MUSTN1|389125
DACH1|1602
WNK2|65268
SOD3|6649
HS3ST2|9956
C9orf140|89958
FAM178B|51252
RIBC2|26150
RAB27B|5874
ZNF750|79755
CCL3L1|6349
CCDC85A|114800
CCBP2|1238
CTLA4|1493
SLC10A6|345274
FAM149A|25854
AQP3|360
ADCY2|108
RGS9|8787
ZYG11A|440590
INPP5J|27124
TNFSF4|7292
C10orf128|170371
ARHGAP11A|9824
CXADR|1525
ITGA10|8515
EDARADD|128178
LAMB3|3914
TMEM61|199964
LGI4|163175
C16orf75|116028
AR|367
SYP|6855
CYP2J2|1573
SLC4A11|83959
CPAMD8|27151
EPHA3|2042
BAIAP3|8938
DDR2|4921
ADM2|79924
CD22|933
GALNT3|2591
SLC11A1|6556
ABCC6|368
LDB3|11155
TUBBP5|643224
C1QTNF9|338872
MPV17L|255027
MORN3|283385
SERPINA1|5265
RAB39B|116442
PRND|23627
ABAT|18
CD1E|913
ZNF727|442319
PTGER3|5733
ZNF711|7552
THSD4|79875
BMP6|654
TCF15|6939
FOLR2|2350
LIFR|3977
PHKG1|5260
RNF212|285498
GALNT6|11226
C15orf42|90381
CX3CL1|6376
GPR109B|8843
LOC728875|728875
CTXN1|404217
MCTP2|55784
GPR1|2825
UBXN10|127733
CECR7|100130418
EFCAB4B|84766
GPR77|27202
CD3G|917
MLPH|79083
ZNF334|55713
LAMA1|284217
CACNA2D1|781
SHROOM1|134549
IQCA1|79781
E2F1|1869
LOC400759|400759
HELLS|3070
RAD51AP1|10635
ST6GALNAC1|55808
DUSP15|128853
WBSCR26|171022
MTL5|9633
NALCN|259232
DNALI1|7802
FBXO2|26232
NCRNA00173|100287569
SCNN1B|6338
RAB38|23682
ASAH2B|653308
ACBD7|414149
GPM6B|2824
BMP7|655
HIST1H2BD|3017
SERHL|94009
GRRP1|79927
CCDC74A|90557
KCNK5|8645
KL|9365
GOLGA8B|440270
FAM70A|55026
GPR84|53831
RBM11|54033
KIAA1683|80726
FAM157A|728262
RNF43|54894
C1QTNF3|114899
DYNLRB2|83657
PCDHGB1|56104
TNN|63923
ATP2C2|9914
DNAH5|1767
MSX2|4488
CXCR3|2833
PSD3|23362
AKAP12|9590
WFDC1|58189
DKFZp779M0652|374387
RBPMS2|348093
GNLY|10578
MMP28|79148
PDE3A|5139
LOC654433|654433
ENPP2|5168
ENPP5|59084
C18orf56|494514
CABP1|9478
CHRNA5|1138
EMX2OS|196047
HOXA2|3199
SBK1|388228
PHYHIP|9796
MAPT|4137
GYLTL1B|120071
LDHD|197257
IL1RN|3557
FAM167A|83648
L3MBTL4|91133
ABCC9|10060
CCDC8|83987
TTC22|55001
NKX3-1|4824
MST1P2|11209
FCER1A|2205
PPM1J|333926
SCN4B|6330
HES6|55502
RASL11B|65997
SYCE1L|100130958
DUOX1|53905
FAM84A|151354
C1orf135|79000
GPR39|2863
ZNF486|90649
GPRC5A|9052
CMYA5|202333
MMD|23531
KIAA1244|57221
C2orf65|130951
SNORD17|692086
LOC100133669|100133669
SV2B|9899
KBTBD10|10324
RAB19|401409
HSD17B1|3292
VEPH1|79674
PPP1R16B|26051
GPER|2852
BMP8B|656
ZDHHC8P1|150244
THBS4|7060
TMEM150C|441027
GPR120|338557
STIL|6491
IGSF9|57549
CDH23|64072
DCLK1|9201
MFAP4|4239
GATA3|2625
PRKAR2B|5577
C3orf52|79669
FAM19A5|25817
RND1|27289
SNORA53|677832
CD24|100133941
NOS1AP|9722
PRC1|9055
KRTCAP3|200634
RHOH|399
PID1|55022
MRAP2|112609
GRB7|2886
MATK|4145
BLM|641
SEZ6L2|26470
ANK2|287
MYOZ1|58529
LRRC10B|390205
ENTPD3|956
CCDC3|83643
PDZD2|23037
ADM|133
NLGN4X|57502
CX3CR1|1524
PTGIS|5740
SFTA1P|207107
DPY19L2|283417
EPPK1|83481
CACNA2D2|9254
SPTBN2|6712
TPO|7173
VANGL2|57216
MLF1IP|79682
HIST4H4|121504
SAMD13|148418
IL2RA|3559
HSPB2|3316
LOC100190938|100190938
LEF1|51176
SUCNR1|56670
NME5|8382
ISG15|9636
C8orf73|642475
PAR5|8123
TDRD10|126668
SH2D2A|9047
JPH1|56704
CLDN3|1365
C6orf105|84830
HOXA7|3204
SERPINA3|12
PLA2G4F|255189
LRP8|7804
TPSB2|64499
RASSF9|9182
RTKN2|219790
C10orf79|80217
CCRL1|51554
HSPB8|26353
P2RX5|5026
TJP3|27134
IL34|146433
FAM13C|220965
PLEKHH2|130271
NRTN|4902
CXCL14|9547
HOXA4|3201
CBLC|23624
CYP21A2|1589
ZNF238|10472
CFB|629
TSPAN7|7102
CREB5|9586
HIST1H3E|8353
LRRC4C|57689
DENND2A|27147
PRELP|5549
RAP1GAP|5909
GRIP1|23426
COL9A2|1298
ZWINT|11130
PRIMA1|145270
UCHL1|7345
CTTNBP2|83992
HIST1H2BN|8341
C15orf59|388135
GPR162|27239
PKIA|5569
MS4A2|2206
NETO2|81831
LMOD1|25802
C2orf89|129293
METTL7B|196410
ADHFE1|137872
ARL9|132946
PTPN20B|26095
SELL|6402
PAQR6|79957
SDC1|6382
MESP1|55897
ALPK3|57538
NUP62CL|54830
CPM|1368
GLB1L2|89944
NR2F1|7025
C6orf154|221424
PRRT3|285368
SYT12|91683
EGR2|1959
LMX1B|4010
AGPAT9|84803
NRK|203447
DHDPSL|112817
ZNF883|169834
UNC5C|8633
ISM1|140862
DIRAS1|148252
CEACAM19|56971
PMAIP1|5366
KRT19|3880
DMKN|93099
ESRP1|54845
RSAD2|91543
NR3C2|4306
KLF5|688
CD5|921
SLC2A5|6518
RBMS3|27303
FIGN|55137
STYK1|55359
COLEC11|78989
FRMD3|257019
DENND1B|163486
ACOX2|8309
TCEAL5|340543
PLEKHB1|58473
LRRC48|83450
B4GALNT4|338707
PRSS8|5652
EZH2|2146
CELSR1|9620
C11orf82|220042
LETM2|137994
PTGDS|5730
C4orf19|55286
METRN|79006
RASGEF1A|221002
LRRC2|79442
PLAC8|51316
PLA1A|51365
FOXC1|2296
RIPK4|54101
EFNB3|1949
FBXO15|201456
SOX17|64321
WNT2|7472
HIST1H2BE|8344
FLNC|2318
SYT17|51760
ALDH1A1|216
BEX2|84707
MFAP5|8076
AMIGO2|347902
CREB3L1|90993
CDKN2A|1029
SKAP1|8631
RIMS3|9783
WBSCR17|64409
KLHL35|283212
SH2D1A|4068
GNAI1|2770
SLCO4A1|28231
CORO2B|10391
KIAA1524|57650
KCNJ11|3767
C21orf34|388815
PALMD|54873
LILRA5|353514
NMB|4828
SEMA3B|7869
ADORA2A|135
C6orf97|80129
HEY2|23493
ALDOC|230
NRXN3|9369
EPHB6|2051
NUDT10|170685
KCND2|3751
ODZ3|55714
KANK4|163782
SCNN1A|6337
MPP2|4355
XRCC2|7516
SLFN13|146857
PSD|5662
PANX2|56666
MGAT3|4248
COL4A5|1287
LMNB1|4001
C3orf15|89876
TMEM88|92162
SIGLEC1|6614
RHOV|171177
SLAMF6|114836
MB|4151
RYR1|6261
PLA2G7|7941
LOC134466|134466
NPNT|255743
PAQR5|54852
SIDT1|54847
SCARNA10|692148
LILRA6|79168
TCEAL7|56849
ZNF154|7710
NAP1L2|4674
SYNPO2|171024
TMEM35|59353
EGLN3|112399
C14orf174|161394
ECM1|1893
CCDC153|283152
PRG2|5553
PSORS1C1|170679
HSPA4L|22824
XCL2|6846
GALNT14|79623
ZAP70|7535
ITGA8|8516
SYT15|83849
CDH1|999
ADAMTS4|9507
WDR66|144406
AP1M2|10053
C4orf31|79625
TYRO3|7301
REEP1|65055
RGMA|56963
HLA-DOB|3112
TPPP|11076
TTC39A|22996
RPL9|6133
PDE1B|5153
IFI44L|10964
CIT|11113
MMP16|4325
HIST2H2BF|440689
GOLT1A|127845
NR4A1|3164
ABCG2|9429
CAPS|828
FAM46B|115572
ZNF208|7757
CD27|939
LOC284837|284837
TPSAB1|7177
SNORD116-4|100033416
FCGR1C|100132417
USHBP1|83878
VAV3|10451
CGN|57530
KLRB1|3820
REPS2|9185
GINS2|51659
ITK|3702
PRSS22|64063
FAM162B|221303
WNT4|54361
MGC16121|84848
SARDH|1757
HSPA12A|259217
TNFSF12-TNFSF13|407977
LYNX1|66004
KIAA1804|84451
RAPGEFL1|51195
TRIM46|80128
DOCK11|139818
SLAMF7|57823
CD1C|911
LY75|4065
GALNTL1|57452
MCOLN3|55283
LIPH|200879
F13A1|2162
NEGR1|257194
COL14A1|7373
REEP6|92840
EFNA3|1944
MFSD4|148808
MUC20|200958
COBL|23242
PPP2R2B|5521
GOLGA8A|23015
MET|4233
RHOF|54509
RGL3|57139
AMY2B|280
GPRASP1|9737
KIAA1467|57613
PM20D2|135293
EFHA2|286097
RUNX2|860
NFKBIL2|4796
CTHRC1|115908
DNA2|1763
MESP2|145873
CYP27B1|1594
ASAM|79827
CD3D|915
EMID1|129080
?|90288
TFAP2A|7020
TNFRSF10D|8793
EPCAM|4072
KLF4|9314
SLAMF1|6504
C4A|720
TNF|7124
PHYHD1|254295
MMP25|64386
NOX4|50507
WNT3|7473
HLA-G|3135
FOLH1|2346
PNMAL1|55228
ITM2A|9452
RPL21|6144
LAMA2|3908
CD8A|925
GSG2|83903
FAM86B2|653333
LY9|4063
CTSW|1521
ADAM12|8038
ZNF365|22891
HUNK|30811
ZNF204P|7754
LSAMP|4045
IL17RB|55540
RAB25|57111
PTPRN2|5799
HYDIN|54768
DPP4|1803
GPR171|29909
RAB17|64284
CDC7|8317
TMPRSS13|84000
C4orf48|401115
MST1R|4486
THSD7B|80731
CXCR6|10663
MDH1B|130752
RTN1|6252
ACSS3|79611
SLC16A11|162515
PCDHGA2|56113
LAX1|54900
SMPD3|55512
ARSI|340075
C1QTNF9B|387911
NFKBIZ|64332
FMN1|342184
OR2A4|79541
FZD4|8322
MYCL1|4610
SIGLEC14|100049587
BCL2A1|597
TNFSF9|8744
PDE6B|5158
GCNT4|51301
RNF165|494470
PLS1|5357
PRKCQ|5588
LRRN2|10446
FZD10|11211
HCG4|54435
MPPED2|744
RRAD|6236
PCSK6|5046
MFI2|4241
SRPX|8406
ADRA1B|147
LOC283174|283174
FRAS1|80144
BRSK1|84446
FLJ13197|79667
LRRC56|115399
ROBO3|64221
[truncated: 2,310 more rows]
