# Supplementary material for: Efficient proximal gradient algorithm for inference of differential gene networks
Source: BMC Bioinformatics. 2019 May 2;20:224. doi: 10.1186/s12859-019-2749-x (PMC6498668; doi:10.1186/s12859-019-2749-x)
Supplement: Supplementary file 1 — Software package for the ProGAdNet algorithm and computer simulations. (ZIP 8786 kb) [file 12859_2019_2749_MOESM1_ESM.zip › ProGAdNet_Software/Real_Data_Analysis_BRCA/data/BRCA_gene_exp_tumor.txt]

-1.014673508	-1.014673508	-0.260083019	2.174794066	-1.007694317	0.123661756	2.907330267	0.013413558	3.527301952	2.229497099	-0.287737079	0.300307974	0.123661756	1.44915978	0.265111529	-0.260083019	0.132176764	1.275504159	1.442347517	-0.123045564	1.918069712	0.52095392	1.489653297	0.222425716	1.369174424	0.203927383	1.793723841	0.24245535	0.123661756	-0.205853109	0.123661756	2.23411678	0.164184982	0.350301349	-0.252676667	0.233276673	2.767706611	0.954760829	-0.502935114	-0.385615164	0.123661756	1.738714189	0.144750698	2.165064664	0.38618324	0.372374273	2.510620277	1.0935434	-0.260083019	2.804086771
-0.009005408	1.973265825	-0.081689851	2.461315392	0.05017921	0.000740001	0.028171159	-0.133646665	0.103106123	-0.047897743	0.185845913	0.504687431	0.278578334	0.016832756	0.131073769	-0.081689851	0.232719028	2.261408094	-0.081689851	2.808025775	0.54143044	2.05688755	1.278145631	-0.255074395	1.874641599	0.045279761	0.039047765	-0.255074395	0.000740001	0.118065326	0.000740001	0.000740001	1.379137902	0.995803497	-0.025166127	-0.255074395	2.903971055	-0.051859832	0.401036119	-0.31031828	1.159102493	-0.009005408	-0.061370011	2.663708198	0.646928496	-0.081689851	0.66727301	0.00955301	-0.081689851	0.920812973
2.071339203	-0.15725362	0.105260762	-0.109106607	-0.221711609	0.43593316	1.862444421	0.264702824	3.803501131	2.396859585	0.022517823	0.20785214	0.514389978	0.140016227	0.588527238	1.108910317	0.493218804	2.019202395	0.424239365	-0.127411123	0.288576685	0.023211419	0.247708314	1.997424695	0.43593316	0.481256139	-0.221711609	-0.723604677	0.511115015	1.94880366	0.43593316	0.43593316	1.315602366	0.288576685	0.142132122	3.658553083	1.822482852	0.25034041	1.467553632	2.523685395	2.706215944	3.269411017	3.293991247	-0.070830497	-0.455766101	0.920844114	0.857617214	0.758152455	0.417148685	0.106479508
1.040917944	1.3502911	0.058546318	-0.324570041	1.064596043	0.05514089	0.05514089	-0.140831609	-0.108987595	-0.268725671	0.776597308	0.308217846	0.05514089	-0.324570041	0.05514089	0.058546318	0.05514089	0.001770932	0.058546318	0.058546318	0.308217846	0.058546318	1.348580929	0.001770932	0.05514089	0.05514089	-0.324570041	0.001770932	0.05514089	0.058546318	0.05514089	0.05514089	0.05514089	0.308217846	0.058546318	0.001770932	0.057422346	1.111624761	0.308217846	0.057422346	0.05514089	-0.324570041	0.058546318	1.210834662	0.979951449	0.058546318	0.058546318	0.05514089	0.058546318	0.057422346
0.495658117	-0.169396359	-0.111761283	-0.462824275	1.770750687	1.532866089	0.100460266	0.047754653	0.056795422	0.324887333	0.265962823	0.37232545	0.080640794	1.256042423	1.005471242	1.199260855	0.108969034	0.756397793	-0.091668813	-0.147337437	0.397578856	-0.054990981	0.137112949	-0.05939951	0.090207324	0.300917012	-0.324298319	1.795838161	0.104374128	1.74454371	0.130031509	2.001925962	2.253920158	0.35107387	-0.043224033	1.150663989	0.225133276	0.00357404	0.376930687	-0.023044412	0.076163272	0.060429024	1.674105332	-0.055909475	-0.027434716	-0.089014599	1.174737718	0.14455278	-0.086705394	0.719642541
0.70872199	0.974622922	0.073493112	0.714551534	1.11364812	1.498406365	0.034513376	0.072769394	0.042041156	0.547324688	-0.474691052	0.303846484	0.034513376	-0.461539725	0.034513376	0.073493112	1.45775925	-0.036958878	0.073493112	0.073493112	-0.085259294	0.073493112	0.073493112	-0.036958878	0.034513376	1.30402632	-0.461539725	-0.036958878	0.034513376	0.073493112	0.034513376	0.034513376	0.034513376	1.082058041	0.073493112	0.714320226	-0.085117226	0.073493112	-0.085259294	-0.085117226	0.034513376	-0.461539725	1.562043829	0.073493112	-0.036958878	1.809889614	0.073493112	0.034513376	0.073493112	-0.085117226
0.172720729	1.657020568	0.355957504	0.172720729	0.172720729	0.235447443	0.235447443	0.115695571	0.268818291	0.306999068	-0.146308744	0.289506981	0.235447443	0.363052427	0.235447443	0.392666226	0.235447443	0.356634091	0.355957504	0.43513875	0.411953806	0.355957504	0.821340355	1.209734434	0.272315773	0.235447443	0.172720729	-0.172282609	0.235447443	0.401280483	0.235447443	0.235447443	0.235447443	0.411953806	0.355957504	-0.172282609	0.286745227	0.355957504	0.411953806	0.305682046	1.108768045	0.172720729	0.4762023	0.393065137	0.185652238	0.355957504	0.355957504	0.235447443	0.355957504	-0.196835417
0.313399608	1.332323197	-0.212585666	0.047706563	0.610093849	0.269852489	0.269852489	-0.097069632	0.211199444	-0.115465822	-0.115465822	0.521545499	0.269852489	1.025402258	0.269852489	-0.212585666	0.269852489	-0.637163097	-0.212585666	0.939702678	0.053838659	1.620561446	1.160326337	1.207314079	0.269852489	0.269852489	-0.865577339	-0.637163097	0.269852489	-0.212585666	0.269852489	0.269852489	2.067812133	0.053838659	-0.212585666	0.951668629	0.173578714	1.223576981	1.45695918	0.173578714	0.269852489	1.187470357	1.549342172	1.378478941	0.995294195	-0.212585666	0.917748102	2.021900937	-0.212585666	0.173578714
-0.005042453	0.500107525	0.250692314	0.693927551	0.793608192	0.123011896	1.604384844	0.229480776	-0.021445457	0.733524711	-0.029060212	0.294302026	0.875807013	0.070139402	0.403982098	-0.189139856	0.146135695	0.764043234	-0.224561005	-0.29088693	0.301229089	-0.270235662	0.452622835	2.010561831	0.305589006	0.400015911	-0.005042453	1.26520273	0.061559417	0.873465926	0.133809315	0.061559417	0.08386404	0.319638296	-0.270649986	-0.258419034	0.729956146	0.934422352	0.301229089	1.658769719	0.061559417	0.103860675	2.183362852	-0.27164598	-0.145162676	-0.146312722	1.520688076	0.061559417	-0.248705335	0.149650133
0.184691013	0.184691013	0.16537714	0.184691013	0.184691013	0.25201849	0.25201849	-0.245097042	-0.064389226	0.988850732	-0.301183879	1.031971526	0.25201849	0.184691013	0.25201849	1.400905587	0.25201849	-0.19264635	0.16537714	0.16537714	0.370861879	1.01846667	0.16537714	-0.19264635	0.25201849	0.25201849	1.48788707	1.333692927	0.25201849	0.16537714	0.25201849	1.724774939	0.25201849	0.370861879	0.16537714	-0.19264635	0.008935648	0.16537714	0.370861879	0.008935648	0.25201849	0.184691013	0.953545511	0.16537714	1.191169016	0.16537714	0.16537714	0.25201849	0.16537714	0.008935648
0.180698891	1.236901406	0.067678256	0.820041186	0.921840119	0.068130511	0.068130511	0.004469176	1.217732846	0.21435884	0.21435884	1.00364922	0.068130511	-0.603204688	0.068130511	0.067678256	0.068130511	-0.475110272	0.067678256	0.989884533	1.063407578	1.310716305	1.576880778	-0.475110272	0.068130511	1.472964228	-0.603204688	0.664768814	0.068130511	0.067678256	1.446528412	0.068130511	0.068130511	0.068650633	0.067678256	0.425256857	-0.036131293	0.067678256	0.068650633	-0.036131293	0.068130511	0.848581748	0.067678256	1.049043765	-0.475110272	0.067678256	0.067678256	0.068130511	0.067678256	1.219141212
1.081551202	1.822198431	2.004113191	2.038694263	2.038266736	-0.055823712	0.292998139	0.183218727	0.431371158	0.981542564	1.437466559	0.534895433	0.148878491	0.88741544	0.140221172	1.655766297	0.008068519	0.6879513	0.240563764	0.116256729	0.387544954	2.31797361	0.128701548	0.717700219	-0.062026826	2.86027952	-0.299873719	1.92094741	2.202845596	0.051953096	2.884552348	1.715927382	1.371246421	0.403452421	2.295460554	0.715749243	0.178319122	2.134107831	2.311081415	0.208226253	0.205081006	-0.330068504	0.035630242	0.060608214	0.702723774	1.055161927	0.065743995	1.665214562	2.314326695	0.20034094
-0.397438883	0.62534955	-0.062368055	-0.355627212	0.318610437	0.120193584	0.242409462	0.472294935	-0.366721508	0.276459135	0.254376954	0.03493304	1.365706252	0.053036662	0.175189446	-0.121931473	0.164341205	0.278328736	0.763994867	0.795574037	0.405293565	1.726873228	0.024196563	0.521005024	0.120193584	0.139517621	3.241027602	0.210017739	0.120193584	-0.095112314	0.371101284	0.129856901	0.20619729	0.538191159	-0.105608619	0.198785729	2.973771362	0.036732508	0.390646708	-0.18760915	0.182399393	-0.371984819	-0.040224203	0.254645484	0.283362007	-0.121931473	2.948645323	0.543439458	0.222460801	-0.267754238
0.902517014	0.142496639	0.511115622	0.21482802	0.447672154	1.227066396	1.009774818	0.083024362	2.557375286	0.494790727	0.545471446	0.476124531	0.458161589	0.653823136	1.729977294	1.579006188	0.204500568	0.810429183	0.326115446	-0.201287241	0.156281037	0.075987875	-0.073797992	0.925148755	0.201304007	0.957316999	0.013519973	0.745162452	2.170407484	0.714039834	0.514130735	0.826368953	1.716829131	0.741477302	0.897890633	1.927827672	0.06397633	0.075987875	0.536916188	1.378313147	0.498231325	0.972716961	-0.055267495	0.265867418	-0.03949299	1.354425357	0.589561399	0.107228492	0.635502873	0.81276999
0.202471584	0.291279714	-0.210722764	0.134817253	1.627296791	-0.03832371	2.022728974	1.777406619	0.685036394	0.29577243	0.275837683	0.413476355	-0.011259648	0.083259416	0.177842192	-0.255405428	1.334588293	0.798161324	0.652955525	0.533462008	0.591458272	0.668067475	-0.06943666	0.240693601	1.59615356	-0.03832371	0.113603169	0.184135147	0.022751614	-0.203423526	0.006607836	1.49697041	0.343693333	0.339646299	-0.038914139	0.176985042	0.011665807	0.678191348	0.153618911	0.116526513	0.043023598	0.078293529	0.020477551	1.142792144	0.19284755	0.796576474	1.602399151	1.306068564	-0.254976241	0.46625838
0.41766563	0.268363801	0.086918856	0.321193782	0.256370686	0.04611869	0.017384811	0.079338339	0.136672209	-0.123226451	-0.190563907	0.19445041	0.042280771	0.339768417	0.527929821	0.820931609	0.030559221	1.043969324	0.181214204	2.263390543	0.305818532	-0.134756141	0.03638501	-0.161260913	0.033456628	0.329138672	0.368844896	0.526447583	0.040390208	0.149223143	0.032115306	0.017384811	0.103388517	0.297722262	0.049082896	1.326113976	0.084446491	0.086658097	0.34696808	0.096741565	0.196649275	0.245646821	0.659731906	-0.134756141	-0.213113429	0.033741343	-0.134756141	0.233022374	0.472698882	-0.007966234
0.824578814	0.371693294	0.396197308	0.797304729	0.818238636	0.137320193	-0.063687471	-0.083959989	0.070823242	0.470147126	0.242996933	0.415469853	0.612475907	0.295742923	0.383100201	0.312839521	0.636851533	-0.022952984	0.90717683	0.518452267	1.281247855	0.305287117	0.77652361	-0.012450972	0.370778964	-0.010307998	0.866543316	0.003270912	-0.051993818	0.499004984	0.062184867	0.144218112	0.659127928	0.115135482	0.439531467	-0.011236727	1.258807126	0.738996436	0.437322001	-0.285575739	0.202045523	0.304544072	0.319727959	0.89966104	0.510225069	0.58699648	1.516624755	0.205487769	0.340271794	-0.000258368
-0.366757719	1.515108212	-0.059948868	1.466619484	-0.278108011	0.294275009	1.92261095	1.33721893	1.257022227	0.476035721	1.638534863	1.348168633	1.905722937	1.099613189	2.431699457	0.123885654	1.259110592	1.78411911	0.99924778	1.439126962	1.482458506	1.14760429	2.184905279	1.595365331	2.069097347	1.667731924	0.207247068	1.25494632	2.179405784	1.512192213	1.46929261	1.18097458	2.005516553	-0.440209039	-0.026780505	1.20086344	0.589114818	0.674736688	1.161850953	1.769850982	1.567061762	1.499178756	0.727297887	-0.392718345	1.736624746	1.224213202	0.830906662	0.363970507	-0.098866934	0.400752713
0.201164068	0.479231399	-0.013807168	0.491866311	0.238829561	-0.197035661	-0.189330547	-0.136116345	0.314039572	-0.029658764	1.898010289	0.167608024	0.024378577	0.221856747	-0.188733637	-0.013807168	1.284406968	0.030254665	0.116204782	0.359104835	0.038146687	0.044239062	1.833148157	0.581692225	-0.197035661	-0.187754777	0.217528747	-0.026631738	-0.14549727	-0.013807168	1.386163113	0.498446015	0.464777025	0.014441644	-0.013807168	0.297934696	0.086881951	0.07397425	0.826686341	0.099593917	0.722565363	0.201164068	0.051772547	0.012603513	0.41887069	0.032687996	0.004143901	0.548039131	1.630631421	-0.129271051
0.047872137	1.068233419	2.605385147	-0.015614121	0.56374598	0.011090461	0.424390225	0.424250358	2.563951469	0.61373988	0.561210829	1.270833918	0.293712574	-0.375095878	1.644558917	-0.219969324	2.196482442	0.160711591	1.989640063	1.591108073	0.847468423	0.317367963	0.015483898	0.085502112	0.07554845	0.150969547	0.059301599	0.099153518	0.065320371	-0.212679886	0.05641344	0.05287778	0.320720628	-0.460027615	-0.18010297	0.194078505	0.469564444	0.457605506	1.028523102	0.018464467	1.251639709	1.955472654	0.190433778	0.027290688	2.096638802	0.609345339	-0.193726875	0.960480468	-0.389349819	0.013190541
-0.246413701	0.858248767	0.49812147	0.269350222	-0.186026488	0.096449073	1.487252379	1.175453805	1.35106831	0.816543855	0.412124563	0.782761257	0.323502008	-0.004786885	1.354870048	-0.044911307	0.502316126	1.005320677	1.0476339	1.473602633	-0.206515317	-0.264654018	1.075936713	0.793916387	1.108876618	0.133021299	2.059250708	0.320562694	0.744413124	0.355194763	2.146885256	0.801697943	2.170786758	1.600533854	1.636484469	0.833611842	0.633711203	-0.086666055	0.281224914	0.301294844	0.683856572	1.159278763	-0.358423999	1.533441334	0.596678826	0.394421387	-0.117626511	0.336707926	0.675247996	0.536248301
0.972057261	1.107654066	-0.173221535	-0.234768615	-0.234768615	1.85862522	0.062745203	0.133575434	0.140540835	-0.194927128	-0.194927128	0.996496691	0.062745203	-0.234768615	1.341498804	1.418955222	0.062745203	-0.109982159	-0.173221535	0.668137935	0.393083753	0.046100973	1.245079756	-0.109982159	0.062745203	0.846648782	-0.234768615	1.048380333	0.062745203	-0.173221535	0.062745203	0.062745203	0.062745203	0.393083753	-0.173221535	-0.109982159	-0.102267692	0.734726987	0.393083753	1.458833692	0.062745203	1.610949403	1.57728686	-0.173221535	1.33249761	1.025435552	-0.173221535	0.062745203	-0.173221535	-0.102267692
0.919397602	0.726304023	0.275999529	0.65025675	-0.30591168	0.063008472	0.063008472	0.056626044	0.242129717	-0.420211527	0.655335434	0.399395333	0.063008472	-0.30591168	1.455705425	0.275999529	0.063008472	-0.157949264	0.275999529	0.275999529	0.399395333	0.275999529	2.003540786	-0.157949264	0.063008472	1.860276013	-0.30591168	-0.157949264	0.063008472	0.275999529	0.063008472	0.063008472	0.063008472	0.399395333	0.275999529	-0.157949264	-0.018168583	0.275999529	0.399395333	-0.018168583	0.063008472	1.417543992	0.275999529	0.275999529	1.414922338	0.275999529	0.275999529	1.250529193	0.275999529	-0.018168583
1.112253955	0.783674193	1.440595765	1.836671081	0.750549518	0.373106301	0.100800457	0.291592012	0.040353308	0.249444818	1.444139976	0.602388207	0.592162151	1.950885953	0.599111011	0.677926839	0.535369361	1.718858272	1.001971198	1.601689974	0.68162838	0.976322743	1.743887716	0.536167438	0.5616983	0.13590986	0.79130573	0.128528623	0.15001848	0.602862159	1.268117792	0.165632677	0.962931836	0.683711331	1.689905903	0.134760758	0.838769465	1.267330114	2.061665591	0.636218278	0.917704296	0.771005276	0.819766326	0.560309809	0.604208996	0.600906755	1.149653062	0.125162961	1.859563052	-0.068510737
0.635838697	0.88987213	0.301503954	0.526952122	0.530418793	0.095488405	0.186803565	-0.003438325	0.235929442	0.163588473	0.997527555	0.031268454	0.095488405	0.476572366	0.177555339	0.301503954	0.502028585	-0.18039577	0.301503954	0.482203155	0.461925872	0.332831612	0.563955044	-0.143527239	0.221619812	0.122593271	0.511922043	-0.210225789	0.10790378	0.301503954	0.095488405	0.095488405	0.129072981	0.799377121	0.435042862	-0.210225789	0.527659815	2.352355261	0.4736178	0.584239421	0.969970223	0.476572366	0.319496692	1.160642251	0.405724263	0.404965576	0.301503954	0.111057711	0.537284824	-0.20392895
0.280178939	0.669714581	0.081067268	0.499572654	2.005276227	-0.052233545	2.140096905	0.807176966	1.332719188	0.385031204	1.924762254	1.968384481	0.316982312	0.09829618	0.274102316	-0.231769518	0.510059319	1.843090194	1.084382509	2.755354966	-0.351877691	0.064100482	0.446899385	1.693668364	0.278180228	2.284106091	0.138095868	0.864738821	0.354306635	2.563773876	1.971783916	2.563361986	1.672042325	1.449339096	1.902636008	0.118273533	0.619871821	0.518124973	1.79439038	2.320197601	0.519475287	3.056519717	0.638477664	0.247625535	1.828366938	1.441127945	0.30886535	0.719353936	1.674641886	0.474177863
0.534242508	0.427392328	-0.003188296	-0.308541053	2.516229486	-0.051564749	1.059024961	-0.028008621	0.007804779	0.52294239	-0.057155399	0.512986355	0.516636975	-0.41055096	0.477351951	-0.064640775	0.25378662	0.150957967	1.489242252	-0.017755584	0.530810821	0.810420488	0.12820534	0.234818768	0.845512254	0.077480311	-0.239760902	0.150957967	0.00875528	-0.064640775	-0.01914747	0.604533453	0.021052728	0.058320321	0.390204085	0.187706596	0.019835158	0.002802068	0.306962247	-0.042934146	-0.044585558	-0.428126828	0.021006513	-0.031699837	0.274156042	1.601877206	-0.015422752	0.185476042	-0.064640775	-0.084812139
0.138068175	0.125249345	0.131865775	0.120465432	0.591787056	-0.021890997	0.141270378	0.295229046	-0.16794631	0.076751824	-0.201835307	0.404079032	1.917628256	0.431926399	1.57689951	0.137900067	0.000578616	0.127432763	0.119365997	0.130555685	1.093926042	0.347252702	0.192350742	0.321006564	0.874083735	-0.021890997	2.982162362	0.144044757	-0.021890997	0.131950161	0.458115946	0.65112991	1.628416526	0.92824192	1.792386904	0.138908521	0.000787844	0.175508259	-0.053392856	0.507485829	0.160238217	0.204149813	0.154154828	3.345415017	1.091941482	0.621793117	1.787751914	-0.001654053	0.119365997	0.453865718
0.838149274	0.808076808	1.093998858	0.543796194	2.51651695	-0.034514644	0.036287932	0.172009938	0.370693307	0.223372168	1.587074546	1.661835478	0.223750869	0.390054359	2.356516085	0.2636819	1.069546877	-0.337608431	0.23576793	1.947523711	0.278289293	1.023859779	1.654521568	1.693829442	2.358736952	0.212265098	0.396528222	-0.407114156	-0.034635511	0.361998156	-0.06717369	0.052412085	0.703678322	0.289616481	0.540578216	-0.449487062	1.698488985	0.473872634	2.259501667	1.295607073	1.019186141	1.104162221	0.254188746	1.499392288	1.218878915	2.913281609	0.603965195	-0.01294378	0.327937468	-0.259565603
0.022588247	1.123903939	1.033416485	0.619077538	-0.243758254	0.267764114	0.254989826	0.778814202	2.10883265	0.647651625	0.513025621	0.578132837	1.400500089	0.406333231	1.782382438	0.797453526	0.989220267	1.493519966	0.425253895	-0.058472727	0.238985103	0.618746027	0.818663526	1.611850544	0.231460713	1.155913752	0.651477805	0.820478655	1.402042877	0.472749179	0.91510928	0.990413931	1.391126463	0.661558799	0.766370987	1.736419196	0.240536986	0.894798051	0.739212577	1.137494906	1.3989518	1.246475942	-0.202111962	0.292042632	0.02988631	1.207821161	0.692757695	1.340959853	-0.107291582	1.41462031
-0.588424016	1.404495121	-0.195985593	1.343480668	1.26783826	0.005503317	1.507278406	2.920723731	-0.186759965	2.145351709	0.340726227	0.859820123	2.144519448	1.273826659	1.89484508	-0.402237959	0.155062168	0.559464932	1.572670123	1.52553154	0.634277222	1.442877046	-0.305446719	1.741222742	2.31733551	0.289234373	1.87906845	0.368580168	1.244935202	1.289104591	1.268935478	1.610082697	0.392119487	1.452299984	-0.297598756	0.386378059	3.029136959	1.343557036	0.338889649	0.869510707	0.022015848	-0.920862476	0.807935828	0.964056006	0.669483688	-0.419149391	2.057757791	1.910046939	1.935773785	1.192029619
0.43480948	1.504059887	1.214923742	1.233657352	-0.276749652	1.638603621	1.501239487	1.878187422	2.344645623	1.300472486	1.859315165	1.436724691	2.142137652	1.039960548	2.425274519	1.116565811	1.969629689	1.78937187	1.057074904	1.015404921	0.897916322	1.313884736	1.081333435	2.322297207	1.065615077	1.61456538	1.356421647	1.638187962	2.319157029	0.628015095	1.728780251	1.933286008	2.286616282	0.681897116	1.108432718	0.913555968	1.505638113	1.460261161	1.361138773	1.891582698	2.067743831	1.570062562	0.055222899	0.786377587	1.261098093	1.688572643	1.041075248	2.142441427	0.157298753	2.30705094
-0.400641079	1.859564041	-0.455328915	1.22175057	-0.396777536	0.171863359	0.364070704	1.800518803	0.695751036	1.54978972	-0.087580638	0.389102685	0.041851409	-0.091225411	0.159785244	-0.455328915	2.058868044	1.011387036	-0.411181294	0.678209993	0.620331706	1.203635928	1.654806063	1.768214974	1.471603689	1.593301407	1.067809439	0.953282475	0.041851409	0.839137311	0.041851409	0.876907511	0.041851409	-0.004980745	-0.346087946	0.500684358	2.616155644	2.237546193	0.723373037	1.741906377	1.390156272	-0.136790693	0.044358168	-0.355303185	1.376269865	-0.422790736	0.875084858	0.778247911	1.160621137	1.586806155
0.413731367	1.318878001	1.094775506	-0.0969511	0.377937274	0.075065018	2.556120527	1.094817625	-0.17761269	0.483997331	0.392009241	1.324608053	0.69083571	0.112701372	0.833670217	-0.239734287	1.1755461	1.307556843	2.400996396	1.539801872	0.98453892	0.020470111	-0.036750706	0.528710165	0.081618013	0.389805714	1.729153619	0.411497328	1.046714373	-0.279729493	0.370813639	0.322406298	0.938620193	0.701508436	1.096523172	0.218351944	0.145508305	-0.144340138	-0.154489821	0.71332743	0.12712071	-0.281816283	0.089489909	1.324605921	0.244392166	-0.264126372	0.837044392	0.71321649	-0.291757784	1.190448684
2.087376019	1.704389723	1.155826784	0.756876485	1.381434846	0.12764428	0.207884228	0.266437841	0.090427155	0.539228696	1.601253799	0.900431793	-0.153843608	0.946472228	1.360704145	1.237744433	-0.049015204	0.930921006	2.208805489	1.488607819	0.779552551	0.702979757	0.796433173	0.746229575	0.635031508	0.001796026	0.817303941	0.746229575	0.97649016	0.619746582	0.417865224	-0.153843608	0.299474732	0.47999225	1.743790788	0.774475392	0.17210563	1.848686011	2.290869318	0.952453064	2.483884218	0.590446371	0.455989058	1.008657274	0.856819285	0.898468827	0.531900819	-0.080491906	1.870962406	0.053179877
0.133515877	0.973695575	0.186305305	0.387472519	0.348698425	0.035330712	0.125588765	0.085554537	0.368402759	0.638118343	0.880138116	0.2348834	0.068875088	0.128567665	0.035330712	0.075379063	0.340682081	0.016257369	0.107836646	1.97190528	0.331785743	0.342315974	0.931503507	0.210011836	0.259345523	0.139817823	0.117727735	-0.0994069	0.035330712	0.081545488	0.07096054	0.174894978	0.106107175	0.316356476	0.075379063	-0.102002784	0.355129368	0.208917971	0.313580876	0.055365538	0.38751323	0.154342759	0.08825845	0.141332043	0.014286287	0.098837301	0.086864923	0.133281783	0.091660088	-0.060440356
0.816438812	4.189800283	2.075715156	4.817266565	0.874935459	-0.021493455	1.808453241	0.756207843	2.802420492	2.59037632	1.159991159	1.332042479	1.63364498	1.550326277	0.966619385	0.592841572	1.575103641	3.439520169	0.687661952	4.550462936	1.292479556	0.919177433	4.163120352	0.361384048	1.870044003	3.682541692	0.958944687	-0.540074273	1.732089604	1.706784924	2.456898422	1.409870309	2.141682834	1.454449877	1.896037629	1.105347996	2.616012861	1.560389548	3.6665193	2.148301028	3.01428598	1.757001624	3.13958283	2.399699602	3.073188844	1.748177609	3.546686279	1.511260924	0.94308959	2.680461673
-0.557882187	1.67247876	-0.200302679	1.085551608	-0.130048193	-0.284456236	0.459836747	2.002632208	1.881787247	1.004048883	0.547131014	0.508862426	0.061896738	0.732423943	1.723930994	-0.24636026	1.755520713	0.492243371	1.414676911	0.627828136	1.692564244	1.759242793	1.706244779	1.449397588	1.724641812	0.186835475	1.473393911	0.580545959	1.122083944	0.15469911	-0.230609809	0.018739821	2.169629088	-0.194072107	0.323346775	-0.172313386	1.356735711	0.684169726	0.146483244	1.273889511	1.423964664	-0.437641958	-0.243113183	-0.191899182	0.763245377	-0.056495012	1.092551204	1.043923367	0.851962651	0.642916586
-0.07675644	3.10077249	-0.080995812	2.565121283	-0.044862495	0.090774847	0.138049714	2.955518092	1.320325735	1.953122027	0.307685559	0.567971283	0.132956442	1.660860281	1.789744851	-0.190909144	2.070778219	2.699465636	0.324159078	1.940214574	0.804294971	2.003284882	3.053986189	1.107426846	2.404857053	0.160812714	-0.263655326	-0.161543569	0.211019643	2.498729513	0.136879634	1.122587118	0.497315027	1.325278059	-0.203725999	0.593216941	2.135814542	1.442199129	0.777092688	0.855232965	2.299782889	-0.159259787	-0.209598073	0.927461687	0.261978427	1.501492954	-0.041418513	0.16959403	0.599559545	0.983977988
-0.253551296	0.711720723	0.581405561	-0.065544212	0.409357853	-0.047449067	0.286628985	-0.098684298	0.711862894	0.491523181	0.928971731	0.545119783	1.732374675	0.888255366	-0.004255305	0.011234714	0.825590961	1.052876848	0.525182637	0.885526634	0.804289528	0.609434285	0.024854821	1.504292703	1.120297563	0.394455412	1.013194102	0.144361877	0.745610014	0.027083883	1.73308142	0.687716069	1.030566135	0.165735446	0.290594731	-0.092377488	0.631966123	0.414522304	0.218264497	1.095116435	0.32802167	0.069242894	0.695348914	0.426503601	1.067600105	0.821479131	0.131633914	0.154792329	0.100545737	0.593073329
0.272466039	1.32417423	1.243087212	0.908049064	-0.433939539	1.493811075	0.775383254	1.493176122	1.995126134	0.529510994	1.236134141	1.084366247	1.894429167	1.197553078	2.074976886	1.08279022	1.261005206	1.222055578	1.060241626	0.381877061	0.613228099	0.765965958	0.884830546	1.987972372	0.690309184	1.403289903	1.177450808	1.519625042	1.969257593	0.582984208	0.633333131	1.420853193	2.047033891	0.561772192	0.949147896	1.05870114	0.33208788	1.269100645	1.258002159	1.121563235	1.805892417	1.231252039	0.112753444	0.680302584	0.365219135	1.795700356	0.646356054	1.909446896	-0.101126376	2.283289523
0.927605188	1.975977694	0.658938132	0.674113157	2.887905202	0.078316891	0.935045781	1.546701374	0.293611168	1.388061429	0.621995521	0.796710685	0.424669865	1.443622151	0.988407437	-0.363490239	0.387947058	0.269614793	2.864814369	1.115076257	1.34005304	1.788587024	1.540142277	2.383742609	0.867897603	0.122856651	1.511691809	0.136715023	0.094974236	0.320456892	0.939253512	2.358740454	3.411890909	0.279757138	3.725521638	0.136715023	1.389357129	1.253510102	2.305354063	0.469704267	1.018833376	-0.262198635	1.602181732	1.007577623	1.770183479	0.336347487	2.80005366	4.653478597	-0.332283819	0.536484692
3.319386477	0.547135202	0.495779812	0.63278249	0.958754908	0.352945053	1.158954191	-0.159034683	0.260640124	0.241997101	1.646796382	0.059330811	0.07259436	0.547135202	0.250707612	1.570376502	1.202928128	0.409167364	0.520993002	0.91760692	1.357817381	1.324745642	1.474941174	0.099529079	1.186537712	0.534992358	0.671313257	2.035469349	0.2233508	0.735497627	0.119869227	0.07259436	1.080342138	1.373417536	0.947127211	0.150635598	1.26526092	2.459495184	0.42074484	0.845601661	1.612923835	0.678111894	1.549187203	0.788665441	1.101870184	0.747451441	0.443898762	0.282109375	0.73347294	0.309806143
0.195923449	2.488677445	-0.105309618	2.216079229	-0.054252499	0.059185804	0.270505947	1.277100901	1.187116436	0.567587471	0.019785727	0.670002602	0.662136482	-0.046547385	1.094675604	-0.073914992	1.565226469	1.698943954	0.148486949	2.934120804	0.842902257	0.553710401	2.40219553	-0.016140005	0.925570466	2.425712381	0.738839101	-0.082092985	0.061683581	0.288445005	0.12086643	0.185756073	0.474234262	1.386343161	0.235572502	-0.060448949	2.705454704	1.5002217	0.907964903	0.396743955	1.493397421	1.781438072	0.783500967	1.231677458	1.108238713	0.694884199	1.055586199	0.057356297	2.991137718	-0.206785732
0.143891648	0.96087001	0.006323075	0.683627405	0.182602312	0.132858287	0.298575026	0.508505226	0.195755208	0.328667323	-0.043595569	0.222670039	-0.019322895	0.16911823	0.019869147	0.027661416	0.119610805	-0.05530779	0.378247074	1.786348531	0.285179431	0.661178848	0.705084334	0.542363646	0.124626084	0.267246096	0.215235981	0.485340026	0.064082559	0.032050063	0.50388649	0.12438857	0.491821978	0.419519232	0.08145069	-0.146752283	0.094575882	0.649946468	0.394602741	0.341487035	0.275712143	0.209691027	0.00919356	0.208665516	0.136289742	0.106352286	0.30294821	0.255109332	0.174623145	-0.044115179
1.784087166	0.9448801	1.6280071	2.618408819	0.919438814	0.687398431	0.028270059	0.946096074	0.132897234	0.410387719	2.134751108	1.01238937	0.786686285	2.173113178	1.5550161	1.059115472	1.076738268	1.704915292	1.73715157	2.09111764	1.056153493	1.389170966	2.666497949	1.252617621	0.85023216	0.285179624	1.039686331	0.425406245	0.251669862	0.860075015	2.375198337	-0.020171745	1.34531624	1.422524751	1.787707943	0.21375096	1.302662569	1.881744994	2.017051761	1.112998503	1.638793098	1.010422267	0.651488196	0.527636555	1.281262803	0.56902924	1.940936319	0.660163768	2.190394387	-0.091576694
2.060927705	0.808074674	1.983267708	2.482935815	1.031310947	1.026090653	-0.010121519	1.190037717	0.013143048	0.488109337	2.310537084	1.328381317	1.119995156	2.34210078	1.356084345	1.077688921	1.273386525	1.730583627	1.840600205	2.240603374	1.088802965	1.609461379	2.53256881	1.241998096	1.058542677	0.296086415	1.058006431	0.192350928	0.501962139	0.855840171	2.696189285	-0.038367336	1.664924042	1.663859722	1.808415521	0.350546416	1.281389625	1.867334458	1.910727112	1.292247553	1.714449095	1.097886513	0.53784339	0.483739424	1.473392163	0.553476961	2.182709429	0.660602668	2.18893598	-0.093358721
0.886604226	0.500997952	1.083215447	1.287749374	0.505920901	0.048833846	0.736085244	0.300550282	-0.12940282	0.802813167	0.858178084	0.597346738	0.149055253	1.325774414	0.611393898	0.499292778	0.32876486	0.814478909	0.667762833	0.930815321	0.466558726	0.483385062	1.426797793	0.693205126	0.053505656	-0.02434793	0.513075552	0.183505983	-0.001808626	0.57318426	1.361626331	-0.031070622	0.570989369	0.824369507	0.5997411	0.172187704	0.380272586	0.577042395	1.075266212	0.210784411	0.720977826	0.500997952	0.742068228	0.908717931	0.513448913	0.39722216	1.02795206	0.074439563	1.125043369	-0.160973867
0.912928986	0.586593125	1.034430928	1.236900648	0.586593125	0.239589332	0.010163484	0.143835394	-0.029861088	0.207908769	1.05418498	0.344223072	0.189715275	1.257765968	0.877630972	0.397943032	0.364271923	1.089316456	0.720162327	0.908488042	0.372696788	0.559909648	1.484302863	0.515504917	0.231316806	0.084979925	0.586593125	0.219498248	0.010163484	0.397943032	1.302419555	0.010163484	0.61113638	0.747522377	1.095172375	0.250340751	0.638187892	1.08099007	1.345767165	0.4360832	0.626113536	0.586593125	0.738387147	0.397943032	0.469674196	0.397943032	1.005398055	0.084248173	1.288922629	-0.07446181
1.445757231	0.698302603	1.215150124	2.179332472	0.640256373	0.486315829	-0.007838765	0.660083884	-0.095392236	0.270882363	1.656384184	0.618996208	0.487705573	1.276744269	0.765215928	0.771596217	0.704810937	1.011204852	1.226000073	1.543116888	0.765402826	1.09958808	1.983277073	1.135812446	0.293191231	0.122495003	0.707699216	0.23407194	0.120883519	0.532977257	2.161676967	-0.007838765	0.804405932	1.312084486	1.229140321	0.301510983	0.726355744	1.102110611	1.199701786	0.766704765	1.395281756	0.698682397	0.661707631	0.387780851	0.888906212	0.387780851	1.498370561	0.386612916	1.654952579	-0.041890451
-0.061844656	0.914196889	-0.1327957	0.103062436	0.332399207	0.561199287	0.338311555	0.260676615	0.774358564	0.762071126	0.407552429	1.659426327	0.475430566	-0.043233475	2.148374963	0.046379881	0.935139019	0.781635987	0.266570564	1.173205832	0.70164354	2.062746655	0.193890431	0.425027065	0.702931818	-0.319738852	2.251557792	0.247547544	2.023369996	0.413714494	3.712225199	1.966437289	1.658859975	1.062932029	2.394784388	0.898021976	0.36910671	-0.120471965	0.319082784	1.346329495	0.060077756	1.365731301	0.265144309	1.610285789	0.830902401	1.482974442	-0.112900871	2.099633071	0.180210734	1.398011968
-0.011878524	2.146514126	0.198957826	0.818068172	1.271422705	0.243905121	0.243905121	0.889681151	0.29442796	-0.161041589	0.781462517	0.598355843	0.243905121	-0.011878524	1.479433568	0.198957826	0.243905121	0.708793858	0.198957826	1.169769437	1.295237829	1.704107804	1.40035495	-0.26984309	0.243905121	1.422882068	-0.011878524	-0.26984309	0.243905121	0.198957826	0.243905121	0.243905121	0.243905121	0.24991485	0.198957826	0.418576732	0.761328927	1.151750269	0.24991485	1.123737758	0.243905121	-0.011878524	0.198957826	0.198957826	1.050303196	0.198957826	1.16037892	1.739449459	0.198957826	1.103248369
0.473130164	0.473130164	0.380494019	1.153465677	0.473130164	0.411122159	0.103626121	0.075542022	-0.149566013	0.223560966	0.696317415	0.400607982	0.103626121	0.821435027	0.103626121	0.466497725	0.103626121	0.552089265	0.453478764	0.904240486	0.620078789	0.380494019	1.175678609	0.432956511	0.17771081	0.103626121	0.473130164	0.710848037	0.103626121	0.380494019	1.827081793	0.103626121	0.103626121	0.620078789	0.744105999	0.223709662	0.502976738	0.380494019	0.620078789	0.336805027	0.273006616	0.473130164	0.512753709	0.616527166	0.409818042	0.380494019	0.460398487	0.103626121	1.444952008	0.04057874
1.203020884	0.699230201	1.376150278	1.842245001	0.71345663	0.508790001	0.014660004	0.628835314	0.012229157	0.263356021	1.544889875	0.678516181	0.637555146	1.74455318	0.924058888	0.680131324	0.714189203	1.319769372	1.219835977	1.691738994	0.649274573	1.086806041	1.915967445	0.747277611	0.40347194	0.066371721	0.787720671	0.099726423	0.156703555	0.551912402	1.995961759	-0.021409697	0.958138678	1.192503401	1.327642338	0.17255424	0.997346051	1.4066396	1.506362465	0.798420537	1.039288143	0.822101124	0.44086346	0.450118438	0.924289962	0.459424811	1.297954945	0.330772821	1.719469336	-0.09255906
0.869813568	0.796521151	1.355686472	0.254815548	0.236411808	1.204690346	0.644023039	0.156026414	0.323266815	0.155061453	0.21466217	0.317981939	0.609363737	0.101915952	0.264502172	1.569838653	0.242676782	0.044683391	1.49545983	-0.526545661	0.485122763	-0.503102847	-0.496066491	0.042765973	0.113635888	0.2200239	0.128081361	-0.148479473	0.625110277	1.578302134	0.692976598	0.544638407	0.48664646	0.391196524	1.497330664	2.9597972	0.253573899	-0.480745389	0.382901425	0.504062625	0.102102642	0.550622272	-0.450628188	-0.464868627	-0.211316736	-0.067671638	-0.43406485	0.198195463	1.803439267	1.544705017
0.913881353	1.39278616	0.385495574	0.488983631	1.058474777	0.157648282	0.157648282	0.700730027	0.987430122	0.524730706	0.524730706	1.212540098	0.157648282	-0.295633662	1.62004628	1.697249435	1.713950783	0.198685488	0.385495574	0.385495574	1.272298457	0.385495574	0.385495574	0.198685488	0.157648282	0.157648282	1.001031528	1.338564574	0.994605019	0.385495574	0.157648282	1.481930737	0.157648282	0.277541512	0.385495574	0.849963502	-0.199299135	1.291830616	0.277541512	1.077162669	0.157648282	-0.295633662	0.385495574	0.385495574	1.036273926	0.385495574	1.298248878	0.157648282	0.385495574	1.05597337
-0.296519759	1.837626542	0.441230531	-0.235019445	1.156900002	-0.054446221	0.57872103	1.755811671	0.072588442	1.505761533	-0.099513368	0.24895068	1.483435417	0.901847895	-0.022038956	-0.32870201	0.0445368	0.456029127	0.308002647	-0.056464669	0.179529686	-0.313698982	0.858193777	0.897858325	1.237783752	1.295010423	-0.310196951	0.170440675	0.003525745	1.472488224	1.324377497	0.910271871	0.484591994	1.001314733	0.099455567	0.203459884	0.00815992	0.132351626	0.021285814	0.515700829	0.180548467	-0.249667736	-0.192276819	0.605050292	0.266163251	1.150449848	0.077553726	0.429232143	1.356307327	-0.034261494
2.058337233	-0.0742006	0.221805455	-0.440615173	-0.224574895	2.254151063	0.159395454	0.607294915	0.091721625	0.485317916	0.37986813	0.226096667	0.170684123	2.048873717	0.337884059	2.181852289	0.180875246	0.098477475	0.288403071	0.375021923	0.356301971	0.320194905	0.20444035	0.136246146	0.164064419	2.896150818	-0.487500364	1.732432243	0.151775679	0.359258928	0.243090839	0.166967721	0.171307364	0.538505801	0.246597885	0.060334385	0.235703938	0.288746523	0.391941069	0.12191486	0.16351524	0.122094045	0.202057671	0.193848821	0.203349185	0.245461484	0.201931904	0.18656451	0.675206714	1.319892437
0.460761959	0.426976442	0.304439404	0.638897526	0.426976442	-0.045533526	-0.045533526	0.159554148	0.403820384	0.006335198	-0.134163699	0.137826801	0.020419454	0.426976442	0.005232785	0.348194531	-0.002958014	-0.084368417	0.304439404	0.669927389	0.462703382	0.632819007	0.943925893	0.529342498	-0.024220161	-0.045533526	0.44036146	-0.206256402	-0.045533526	0.304439404	0.044724527	-0.045533526	0.779242936	0.468623587	0.618306624	-0.206256402	0.452324322	0.304439404	0.460641621	0.436736224	0.077009998	0.426976442	0.407558658	0.686456447	0.534895197	0.313975281	0.304439404	0.002908278	0.352492577	-0.041830272
0.578401409	0.506519402	0.818178607	1.00206374	0.506519402	0.095216082	0.086403073	0.003998532	-0.132647996	0.138446637	0.881001401	0.342860104	0.227225253	1.266187247	0.450015053	0.511142715	0.188836779	0.846972455	0.560063655	0.926493874	0.381000525	0.518637197	1.240403398	0.230132262	0.410685528	0.10481228	0.54557642	0.125986711	0.092183973	0.514906122	0.991659122	0.117730731	0.380648789	0.485487636	0.801070704	0.231496896	0.21805977	0.75011202	1.250232245	0.224319528	0.509648947	0.533746656	0.450822686	0.450822686	0.382944864	0.450822686	0.702947239	0.139865678	1.181604962	-0.011421768
1.888398953	1.862676631	0.227408747	0.916601082	0.667474234	0.177039423	0.35941217	1.781589744	0.239232935	0.203999607	0.746431888	0.353722724	0.824477111	0.636884204	0.824477111	0.245755794	0.170922499	2.28531095	0.207941309	2.140125684	1.534082143	2.144450011	2.100135612	0.664703116	0.201757542	0.686815123	0.588754267	-0.417613844	0.273949436	1.052505709	0.823621358	0.221390014	1.971702929	0.913934908	1.557210485	-0.478311684	1.279767628	1.945010862	0.929780404	0.899828586	0.946628463	1.320738025	0.063055891	2.664685718	1.557021978	0.063055891	0.784866506	0.442895854	0.566846574	1.220021741
0.994616175	0.863952683	0.348828027	1.109751008	0.675574577	1.814468789	0.305830483	0.033471923	0.273443515	0.257419443	0.688278507	0.193686889	0.147079128	0.644368157	0.412583786	1.321568761	0.178160764	0.460864006	0.344760424	2.289243096	1.005007152	0.922252224	1.22442963	-0.275551379	0.636525525	0.513438793	0.644368157	0.464624155	0.142370931	0.344760424	0.162815086	0.161196209	0.572123211	0.756735205	0.723158325	1.148354193	0.540319214	1.061598147	0.628400034	0.35601981	0.567252568	0.644368157	0.540383368	0.63679486	0.255685322	0.548337199	0.503122916	0.258646519	0.344760424	-0.020522054
1.53719345	0.261825444	0.087981976	1.215276168	-0.222474395	1.752364681	-0.183142585	0.484800882	-0.007060221	-0.111180613	0.863091964	0.060419477	-0.144760894	-0.15614847	0.473913268	2.118367129	0.161249689	0.713738281	0.118055207	0.234420111	0.560002066	0.324771075	1.597184498	1.62609321	0.334053313	1.934446856	1.10180806	0.356592344	-0.123957967	0.343495689	-0.183142585	-0.15278578	-0.144204666	0.485185625	0.201925328	-0.30957834	0.566110225	0.196885104	0.524798007	1.597745958	0.383883781	-0.074180298	0.14564808	0.373539285	0.504854509	0.15056396	0.716370906	-0.183142585	0.717391575	0.732790618
1.481986704	4.547106596	0.221265224	3.069588821	0.514438728	-0.031338253	2.027524124	1.821225113	3.42853441	1.268724531	1.907410843	1.286465198	1.133014603	0.972320625	1.863531404	0.19844111	2.140613332	2.264105086	1.101436592	4.131544657	2.374943885	2.751331608	3.266612111	1.928055969	4.164358202	0.528568372	2.337912957	0.122918417	0.511487174	2.862914518	1.702661034	2.321640706	3.388211744	1.443738739	1.758257136	1.969190889	2.91164488	3.039204887	2.551035144	2.717428862	2.668015498	1.939320365	0.586827401	3.496574866	2.381579283	1.860755004	2.113093075	2.87677719	2.337091407	1.123249779
0.338608704	0.82132072	1.325387518	-0.194623201	1.760325968	0.186334684	1.873563721	1.516053676	0.518473743	1.044156802	0.76107864	1.500888601	1.989618108	0.544356156	1.488299652	-0.173812104	1.492944557	0.827118715	1.543304606	-0.331301184	1.01433355	1.774893991	-0.303528605	1.564901319	0.723936686	0.275691559	1.263399226	0.607723613	1.153285159	1.245452942	1.724479215	2.190517029	0.788394675	0.477743348	1.1020308	0.540368844	0.599881002	0.617290148	0.645562081	1.728479078	0.015915695	0.454436711	-0.034387754	0.898665456	0.629592028	1.465124773	1.172737739	2.11835772	-0.326209748	1.686788148
0.593303342	-0.07509026	0.219497357	1.116182088	0.043070521	0.151242002	0.29581621	-0.058106098	0.035310192	0.707498038	0.160619016	0.396692133	0.512969838	1.218420934	0.443498073	0.541858013	0.242557162	0.82185041	0.286868093	0.866639525	0.33954233	0.048050716	0.56682434	0.093688805	0.244313308	2.584845444	0.024931799	-0.028049516	0.712343386	1.53928059	0.682720919	0.196956061	0.228973182	0.93715811	0.082239325	0.014636029	0.289057592	0.261159874	-0.053269598	0.424869742	0.217194982	-0.066146465	0.213791811	0.610636499	0.178085266	0.378429298	0.081127175	0.355633334	0.012941313	1.071462133
-0.268238156	1.739714349	0.284101283	0.454395767	1.110159745	0.138630034	1.366516739	0.761042576	1.500970407	0.809349344	0.810639968	1.195408274	0.138630034	-0.268238156	0.138630034	0.284101283	0.138630034	0.650208576	0.284101283	0.284101283	0.63024139	1.578567509	1.59373145	0.613119665	0.138630034	1.178836662	-0.268238156	-0.214895399	1.170442305	0.284101283	0.138630034	1.376676137	0.138630034	0.63024139	0.284101283	0.781178255	0.998594533	0.284101283	0.63024139	1.06786749	0.138630034	1.912134342	0.284101283	1.191512644	1.198404365	1.618555034	0.284101283	1.05875336	0.284101283	1.620598087
1.84629074	0.956677826	2.009507815	2.531352017	1.347482142	0.904782047	0.304785216	1.178804651	0.157562668	0.548009262	2.176886461	1.238997997	1.150764476	2.505771955	1.528277466	1.121586287	1.312941221	1.949564741	1.853122213	2.219207675	1.14618006	1.576181265	2.548906746	1.262128042	0.991650122	0.362519804	1.254478852	0.208648065	0.456173949	1.081526476	2.547069874	0.353414764	1.480189844	1.648701822	1.894064308	0.384287405	1.523301434	1.930096113	2.153111856	1.308751923	1.633715275	1.10326519	1.451034184	0.521656935	1.425042495	0.583615874	1.982169727	0.587957784	2.317961829	0.141108745
0.929752204	2.092757498	0.527311432	0.043252851	1.926460985	0.767109657	1.539217496	0.185545231	0.169435062	1.129844751	1.167484351	0.697421493	1.070316572	-0.007927356	2.170184889	0.113241923	0.17795045	1.402563692	1.401366219	-0.073243204	0.607403079	1.621194991	1.434341902	0.907533876	2.341870682	0.145635377	0.014884413	1.272804768	0.202656323	0.968286073	0.80119974	2.10995373	0.938078596	1.319463569	-0.174685027	0.261212415	1.514852333	0.336262859	0.413527199	0.097678429	1.864455927	0.461738376	-0.026555007	1.761206102	0.415037759	0.217138057	1.482056307	1.808700695	1.333915315	1.60448968
0.391301154	0.384535702	0.591131034	1.011901559	0.652879616	0.058075308	0.058075308	0.101943498	-0.27926139	0.134612116	0.236992173	0.258459123	0.058075308	0.933538964	0.058075308	0.56541565	0.058075308	0.669505493	0.56541565	0.638767352	0.493813301	0.56541565	0.613079845	0.448043642	0.085873251	0.058075308	0.384535702	0.397663886	0.070406264	0.574356311	0.777406595	0.066888317	0.143365886	0.476738205	0.601605239	0.397663886	0.171693051	0.56541565	0.805117808	0.409652649	0.790469068	0.384535702	0.598195529	0.572779304	0.441811507	0.56541565	0.600244566	0.073393141	0.669219371	0.163646745
0.547430001	0.404102871	0.632616222	1.017944693	0.422512078	0.744906903	0.00061392	0.104058799	-0.13055271	0.214788697	0.64856171	0.244585751	0.061689244	0.825706798	0.18982341	0.40282284	0.205005252	0.843204649	0.623109779	0.624671589	0.43108819	0.418497779	0.828791572	0.282387198	0.047499111	0.022794759	0.421344956	0.135772336	0.018773294	0.385016734	0.981071812	0.00061392	0.242658159	0.518043833	0.474516064	0.122218905	0.257078193	0.525528695	0.78364409	0.07147014	0.567640286	0.404102871	1.292722827	0.344215339	0.356483029	0.343066805	0.567379041	0.023660504	0.623333239	-0.041562281
2.31349345	1.381939885	0.885330483	0.328565479	1.691690078	3.279458389	2.719466625	1.985072135	3.203883624	2.504537888	0.923647266	2.206353551	1.308898141	-0.23953236	2.567020123	0.948046737	1.40892139	2.085126466	0.810163363	1.217880749	0.606227452	-0.69318311	2.2333814	1.172714374	0.42475997	1.406432589	1.802822882	1.783890327	1.969340457	0.947374974	1.88438503	0.69863772	3.198703893	1.880664616	2.036128575	2.795608187	2.429308284	0.735932963	1.406029312	1.552561373	2.486523901	1.804503801	1.925252823	1.824587582	1.880542521	1.153900098	2.190779742	1.079167243	1.951390052	2.535100008
1.894648005	0.968127273	1.774045703	2.551620668	0.91888374	0.942844384	0.185961865	1.257648661	0.357677609	0.632958063	2.044120858	1.146232143	1.000558204	2.426126922	1.437583176	1.070775718	1.199412463	1.835509177	1.765402741	2.052010395	1.02894195	1.490213583	2.41300193	1.193900641	1.003469687	0.506559383	1.091388732	0.470323497	0.350353887	0.757251908	2.392383029	0.067477172	1.446392697	1.610151802	1.691858947	0.383281503	1.316564755	1.792885526	2.05718268	1.079542602	1.655498396	1.107182999	1.580493017	0.57205985	1.357547081	0.755022466	2.019217881	0.55262047	2.181717023	0.136729555
2.127772557	0.971265223	2.344437054	3.096270969	0.959222783	0.770883833	0.12818145	1.341737555	0.160597494	0.8966123	2.330459199	1.381053129	1.342824127	2.807933907	1.569010852	1.562711343	1.459724061	1.927953387	2.096926314	2.606187292	1.351260476	2.007555874	2.784351869	1.785429476	1.257903966	0.629362089	1.598130469	0.303072431	0.352770237	1.130233496	3.011935936	-0.063924028	1.966125316	2.045469856	2.10626634	0.4207304	1.528080947	2.027700678	2.169537389	1.719260877	2.083311797	1.427362106	0.650774177	0.983716656	2.199456174	0.659477764	2.334838995	0.803425961	2.680738181	-0.069614239
0.653199414	0.577176106	0.411571625	0.97575291	0.546270191	0.119710287	0.100885756	-0.00384635	0.256981163	1.100498021	0.002893692	-0.136851154	0.11349804	0.62057731	0.480485145	0.46836307	0.109292673	-0.065886094	0.410360669	0.900417383	0.630534902	0.457995787	0.978243575	0.048915265	0.099860771	0.136457597	0.547934892	0.98101503	0.099004765	0.411946754	0.226953444	0.133499848	0.287054297	0.614295711	0.639671707	-0.231302369	1.13316597	1.476697721	0.701366917	-0.005909138	0.65180389	0.62021675	0.402512523	0.974837327	-0.125968857	0.417247134	0.689259499	0.093095319	0.443130374	-0.150135258
-0.289922325	1.534462356	0.041416389	1.252509957	-0.114254561	0.189330697	2.536883312	1.728563239	1.360317746	1.805584621	0.523186737	0.999941833	0.950057454	0.273829304	2.639481284	-0.157240698	1.127396431	2.372542683	1.993796791	2.147809571	0.245578094	-0.059636369	1.599511004	1.758890296	2.336537726	0.826366435	2.46224298	0.351352229	0.913775427	0.195327688	1.760367887	0.699047997	2.80774978	1.915838334	2.243140468	1.179486245	1.675337995	0.659663141	0.927380073	1.479445381	1.82707781	2.088324122	-0.446954051	2.056580826	1.322514009	1.368581254	1.262384663	0.193324944	1.510002996	1.70525429
3.131425461	0.364287821	0.980210592	0.786419137	0.415835049	2.13590572	0.226900682	0.044217743	0.017085045	0.429780476	0.451740398	-0.026258765	0.335311546	0.277216615	0.81404781	0.803897697	0.229822776	0.569381851	1.156301851	0.288927416	0.859650846	0.115765093	0.884407062	-0.046306996	0.538788606	0.214257656	0.277216615	1.379843869	0.318426658	1.241837547	0.450285982	0.194575017	0.440984062	0.574679342	1.209092604	2.571999136	1.032059522	0.300738377	1.130439314	0.506677632	0.485620792	0.732061475	2.065872433	0.667502895	-0.370688563	0.292180573	0.515323793	0.251479868	1.446866413	0.2772317
0.762249232	1.306223689	0.492049346	1.48604282	0.681887303	0.213073174	0.207978164	0.080595641	0.39828882	-0.326058917	2.012043142	0.536154067	0.596040924	0.662505113	0.269506861	0.522284642	0.278518882	-0.256019935	0.769887679	1.83840232	0.826898526	0.614265224	1.437025254	2.199985827	1.424058442	0.52047745	0.657114717	-0.329742577	0.182123131	0.528119047	0.176085176	0.485715343	0.675772259	0.85007576	0.582660054	-0.397085079	1.308392589	1.265104039	1.008986737	2.278786484	1.567020283	0.711219513	0.68097783	1.166910487	0.462528795	0.498130129	0.542815657	0.213033288	1.595853067	-0.090361467
0.116775348	1.504911491	-0.037620762	-0.503360707	0.545857316	0.269009624	0.269009624	0.736206109	1.161854884	0.888950937	-0.07766005	0.53234619	0.269009624	1.424522703	0.269009624	1.052284349	0.269009624	0.6822401	-0.037620762	-0.037620762	0.247983013	0.861652425	1.238841042	0.391695753	0.269009624	1.439271339	-0.503360707	0.608375262	0.922222138	-0.037620762	0.269009624	0.269009624	0.269009624	1.101072543	1.290758841	0.182909476	0.56526587	-0.037620762	0.247983013	0.874192347	0.269009624	1.141077882	0.956256153	1.166499221	0.344462324	1.149899959	-0.037620762	1.778212146	-0.037620762	1.118903979
3.08499736	0.710399028	0.289116132	1.334187693	0.638877495	0.427486199	0.323276947	0.058695282	0.414641527	1.205734656	0.526436574	0.162444414	0.246716677	0.511339401	1.225840835	2.365683421	0.912124934	0.071288111	0.238006053	1.543973424	1.125515163	1.114211703	1.470047318	0.82380585	0.9837887	0.844839248	0.860118415	0.042866182	0.120417007	0.263592896	0.258471804	0.13675616	0.595225383	0.722987494	0.964000963	-0.158826866	1.566201834	1.68875062	1.46230074	0.93166824	1.39973313	0.585288532	2.216553118	1.375370186	0.69303757	0.632494696	0.976035973	0.286824678	0.312579356	-0.147728858
0.785969277	2.217847822	1.525207623	1.785460447	-0.28658139	-0.217315813	3.174723222	2.527618789	1.677600921	1.532227057	1.345208172	2.682151775	2.261908119	1.747356564	3.294585855	-0.49819356	1.375970254	2.217122198	1.732244628	2.550610761	1.182630273	1.66719792	1.758582785	2.617751074	0.325509614	2.984724901	3.460728701	0.11527206	3.288855456	0.633085355	2.519980221	1.772578751	3.031862725	2.290962983	2.90760162	0.26664191	3.197208965	1.709010706	1.723579261	2.704294243	1.568014022	2.415954452	0.31500044	3.472045107	2.720348583	1.070698068	2.685273195	3.318872311	2.725107099	3.49407348
1.037298516	0.637241027	1.062868361	1.414116815	0.647519425	0.370942661	0.087947068	0.268125351	-0.129152729	0.247974987	1.253804531	0.564677349	0.573975548	1.294818346	0.579384017	0.678598262	0.386302416	1.024158233	0.791127741	1.249491846	0.579316804	0.653414716	1.559733674	0.496199962	0.293148938	0.105902422	0.671513014	0.383684876	0.098483918	0.469144412	1.95391459	-0.026997348	0.702976938	0.94872891	1.053510037	0.3236706	0.697862708	1.060336024	1.242534391	0.447985235	0.741640753	0.762179763	1.109130551	0.355141608	0.568226278	0.387923972	1.184003034	0.052183898	1.31494958	-0.059344215
-0.182938327	1.129243923	0.172585927	0.324285594	0.454800055	0.037680697	0.36489891	1.226588473	0.123816461	0.484173498	0.228494628	0.328757049	0.345154852	-0.324074417	1.245289007	0.02598813	0.188807651	0.621266272	0.249478827	-0.079995266	0.529108924	0.448446976	0.288630951	1.1019041	0.543129555	1.297147126	0.057942626	-0.084106224	1.708781406	0.31478367	0.238886515	0.030792456	0.986613589	0.169808677	0.68537125	0.184573674	0.338499693	0.781439491	0.22612704	1.843773596	0.331475155	0.699178043	-0.125713874	0.00058355	-0.118778757	1.19544881	0.328660073	0.934402868	0.031166475	0.94253825
0.933251689	0.925987334	0.322640847	0.978648833	0.496867721	1.371301104	-0.064058373	2.080488415	0.174008495	0.128288495	0.337684709	0.172137027	0.128653432	0.186461033	0.182770021	1.196556718	0.123432493	-0.247855765	0.504665011	0.460076101	0.63693668	0.604573617	1.433434458	0.440390374	0.016454675	0.901768001	0.016190126	1.306519817	-0.040810352	0.305253522	-0.052631122	0.090417683	0.579502649	0.581257093	0.56931318	-0.27311716	0.351307635	0.443942095	0.624745157	0.086675508	0.186372152	0.762784098	0.361286474	1.383388419	0.239573027	0.292078033	0.425082383	0.085015194	0.298090812	0.831603903
0.143044324	0.126461316	0.800577338	0.184550773	-0.069354346	-0.100902824	0.230489014	0.142165542	1.810207131	0.944679916	0.077508613	0.220803708	0.815276539	1.629656477	0.455513605	0.846334829	1.318543781	1.272174246	0.364848769	0.631155824	0.280162519	-0.080470699	-0.169459439	0.105242588	0.432361995	1.268609477	-0.087697563	0.405254904	1.74876141	0.648130413	0.168953652	0.226486271	0.672349832	0.167698965	0.433404058	1.831064408	0.239102375	-0.066797097	0.749852283	0.123077635	0.668006851	0.868004475	0.907032669	-0.212722001	-0.016909765	1.374148792	0.2989973	0.886349673	-0.185849855	0.658517497
1.299037252	0.768837554	1.486359797	2.076333592	0.784281142	0.368748069	0.152706591	0.566227424	0.123231836	0.449716148	1.455571892	0.804370666	0.538105945	1.876047524	0.9990977	0.810252675	0.831146067	1.372349761	1.191545213	1.705854641	0.627265699	1.049562852	1.932398512	1.066526767	0.460279753	0.096476967	0.838505651	0.257876458	0.223521094	0.590871515	1.945000797	-0.012600508	1.121092056	1.313607352	1.343583597	0.221589349	0.878234427	1.407178551	1.684646003	0.723567709	1.176491192	0.816501749	1.187671017	0.555647802	0.960279638	0.532703776	1.429149658	0.317386701	1.696309323	-0.019942056
1.128248425	-0.103616307	0.857348501	0.050376282	3.09464831	0.066220404	2.814323353	0.114755129	0.287268772	0.25900945	0.613545173	0.02783018	2.335019591	-0.178763399	0.194228372	0.505644017	0.104522012	-0.297249436	0.353192244	0.670114664	2.23056845	0.644337444	0.347659756	0.896054582	0.299858478	0.290648764	-0.025776467	-0.295411539	0.086871574	0.223915438	0.171951978	0.041940028	0.335302583	-0.339838033	0.623538522	-0.178711823	0.35815195	0.592989601	-0.27628924	0.117743341	0.250112555	-0.198087436	0.385267839	0.492770242	2.716870854	0.351968879	1.173420502	0.163171483	0.311891173	0.690549518
0.594769804	0.499251762	0.899999336	1.208521723	0.499251762	0.153650551	0.039707199	0.338240777	-0.025879442	0.248478595	0.764352439	0.228716048	0.176427766	1.034545882	0.206728995	0.480762516	0.276999537	0.748224751	0.76686157	0.966331412	0.405356974	0.548568657	1.234798007	0.400056359	0.089312812	0.053765476	0.517369483	0.162764021	0.058823489	0.447818703	1.290127201	0.039707199	0.32974181	0.587885749	0.6563517	0.200867331	0.337521647	0.723908076	1.086598211	0.202579292	0.577526294	0.499251762	0.437174	0.418556707	0.408276689	0.455983205	0.774582564	0.100027228	0.894227895	-0.048084627
0.586020663	3.414826261	0.726195756	3.650471026	0.742928606	0.030139277	2.410326994	2.882573967	0.858480833	2.358261504	1.348872991	1.52620822	1.244983125	2.823815947	4.459530846	0.227044879	1.292590367	2.210201242	3.278333691	3.226226142	0.988998833	1.020133142	4.049499276	0.873636687	1.242326881	2.408091752	2.338046869	0.499177775	1.287817852	2.661353579	0.391867113	2.685538018	3.323336923	3.451458074	1.677615106	0.141366994	1.776522185	2.974727754	1.505144196	1.700499458	3.004497581	0.316959874	1.221982767	4.118113926	2.71658453	1.206742801	0.917343655	0.238311804	0.440826007	0.891613591
2.01787709	0.85940944	1.620570727	2.570833332	0.911215357	1.146201085	0.255948323	0.974598028	0.954737708	0.677116928	2.136139961	1.236858187	0.952569514	2.528880421	1.589898584	1.225925003	1.146201085	2.045373762	1.662564235	1.837987862	1.089401134	1.436694211	2.473879728	1.290125594	0.868652185	0.341947032	1.367512419	0.268787538	0.469281222	0.746060249	2.528029121	0.098764835	1.38403794	1.579518826	1.704502402	0.400853636	1.501376764	1.804670997	2.17018396	0.936752965	1.65622451	1.035514417	3.027252667	0.404923684	1.462232472	0.633600539	1.742745008	0.813913396	2.261107652	0.453382761
0.548361258	0.458809375	0.806279055	0.965314407	0.493718448	-0.011748812	-0.028071666	0.146771322	-0.145525476	0.189422668	0.772848168	0.340249453	0.092831152	1.024657194	0.206698629	0.428233875	0.130893594	0.59321966	0.569266364	0.964996218	0.428451381	0.460908518	1.172427229	0.376015815	0.031870222	-0.008083506	0.495637808	0.286508845	-0.000599739	0.371710151	1.121147447	-0.017941389	0.205685697	0.569596549	0.591032659	0.269470639	0.228158685	0.454495521	0.907084013	0.091170041	0.467472672	0.458809375	0.371710151	0.394591964	0.500046072	0.430515638	0.706163902	-0.023578328	1.168284484	-0.026620225
0.421250743	0.495750671	0.467332186	1.617198923	2.182430958	0.258758816	1.59049569	0.865354137	0.420058855	0.175339778	1.468782582	0.625397882	0.97897128	0.196854804	0.890875057	0.515963614	0.776866588	0.389372296	0.394842007	3.299923942	-0.357099836	0.337186911	0.552096456	1.419902854	0.136047235	2.67579161	0.27992159	-0.01192607	0.740691222	1.630364359	0.313985773	0.559509612	0.551049062	1.824979753	0.353632751	0.418767443	0.967354824	1.184119671	1.136610369	0.559784832	0.901805325	0.883736309	0.433917303	0.493582834	0.848697195	0.81699361	1.4542731	0.372100592	0.220059259	0.664798309
0.681123299	3.682064383	1.268620125	3.822434625	1.328064303	-0.001575804	3.868151609	3.185054304	1.335129837	3.203758914	1.704220104	1.861747677	1.650670537	3.454125779	4.623088622	0.662903995	2.041582052	3.151471979	3.003922057	4.094176174	0.96559222	1.34475673	4.653111273	1.294156529	1.547427458	3.92161084	2.977415273	0.256367969	1.403257913	3.187836057	0.516938136	3.175277985	3.731086733	4.226755564	2.192682643	0.635720072	2.364344832	3.62350298	2.122061665	2.126267682	3.373984664	1.12172772	1.588729081	4.962353844	2.973573892	1.317745261	1.71054563	0.176249168	0.523024909	1.385032079
-0.109866421	1.023672487	0.131106587	1.11285005	-0.0657188	0.052298313	0.107676644	0.508644014	1.43823657	1.240279518	-0.109055157	0.170246568	0.305151344	1.40201694	0.052298313	0.201234022	0.434315356	1.625574564	0.003677809	2.221863953	0.278166148	0.295490496	1.55998031	0.412077889	0.940477807	1.35549437	-0.109866421	-0.086232665	0.190916747	0.234382123	0.345218613	0.211263573	0.052298313	0.745257061	0.003677809	-0.086232665	0.567768264	0.485120438	0.537823289	0.332555553	0.304908654	0.389820662	0.003677809	0.051342004	0.534943617	1.334091582	0.75649424	0.483662077	0.003677809	-0.078783762
0.33619833	0.332500896	0.277226151	0.410957714	0.332500896	-0.077414589	-0.077414589	-0.094950043	0.140154173	0.351114084	0.253868838	0.035064206	-0.071547987	0.332500896	-0.027421732	0.277226151	0.358748058	-0.104156242	0.277226151	0.378629502	0.330270843	0.281590522	0.891067973	-0.107493365	0.006804098	-0.073721461	0.332500896	-0.112330426	-0.077414589	0.277226151	-0.077414589	-0.077414589	0.092847126	0.321628095	0.289219266	-0.112330426	0.806290076	0.282106158	0.380812713	0.083148366	0.467892527	0.332500896	0.277226151	0.304453405	0.48536476	0.334511795	0.382054555	-0.073205028	0.289557107	-0.184492616
1.077490639	0.786099428	1.320760959	1.763365345	0.955883492	0.327947776	0.195090216	0.522711386	0.143781543	0.362053291	1.386461197	0.692206555	0.550202219	1.612245364	0.803713977	0.827367402	0.600678376	1.053863161	1.060173271	1.49087323	0.758526789	0.957062971	1.815733819	0.759864531	0.38846911	0.43369665	0.739999126	0.21570348	0.166914498	0.658015412	1.755688625	0.146444996	0.854262893	0.949138292	1.190672832	0.308031594	0.707660127	1.139727462	1.583119997	0.61770468	1.046752026	0.743415118	0.846089891	0.56476323	0.89195136	0.587284722	1.351583321	0.175070503	1.546888506	0.101554782
0.287314295	0.368227736	0.667836065	0.276209265	0.276209265	0.127283746	0.127283746	0.002029982	-0.048608999	-0.274861507	0.548652958	0.196519525	0.145401467	0.388814267	0.127283746	0.512710874	0.141510175	0.107792731	0.794334209	0.044977151	0.39050134	0.068578987	-0.061083215	-0.076030978	0.127283746	0.138558075	0.345136877	-0.110783796	0.127283746	0.783697894	0.4135156	0.156058273	0.141299975	0.257921492	0.737008869	0.079909965	0.033801382	-0.048423557	0.32312762	0.036085645	0.307122674	0.325039352	-0.077238727	-0.053328121	1.127996118	-0.066811554	0.215460276	0.152425696	1.016182958	0.007717761
3.315968321	1.205571756	0.640793877	1.208776896	-0.337425278	0.393444105	0.057038654	1.305767653	0.073825282	0.864708506	0.738087107	0.801565685	0.751040872	1.41036143	0.268038134	0.615402217	1.059690264	1.829890795	0.887037066	1.590846056	1.229746575	0.333499391	2.378178947	0.895940745	0.033299954	0.592278491	0.90131279	0.612720307	0.685628693	0.48512529	1.59558952	0.020719088	1.055897275	0.589596534	0.684616868	0.41881949	2.996617439	1.80785582	1.409688475	0.340521193	2.000293357	-0.170158884	0.075520449	0.972858107	1.19697074	0.106323599	1.997598484	0.261917893	2.493157887	1.07520675
0.600297471	0.576633553	0.85329519	1.16881031	0.613022882	-0.002927617	0.011760895	0.129404546	0.017577986	0.175799703	0.753561307	0.5564615	0.10326328	1.505029405	0.070057128	0.547858206	0.055498407	0.522101768	0.550884954	1.28108705	0.541194062	0.625842563	1.209173854	0.668718049	-0.002927617	-0.002927617	0.576633553	0.117268051	-0.002927617	0.556503869	1.284874113	-0.002927617	0.117317179	0.533123074	0.993113752	0.127016307	0.161231573	0.566276572	1.332994604	0.025105239	0.534891478	0.576633553	0.535231855	0.67100037	0.700466825	0.546506184	0.648171831	0.049766325	1.649175207	-0.005494483
1.366515506	1.077049242	0.175598868	0.416901401	0.266144961	0.653739788	0.230411706	0.270141409	0.666891321	0.859837478	1.45261432	0.978574708	1.510615373	0.849343735	0.727868371	1.376329392	0.752563598	0.778893317	0.159672953	1.135152874	1.325637782	0.306888084	0.750655625	-0.076382996	0.504863044	1.5759264	0.679444725	1.460098771	1.899314725	2.230877493	0.766522348	1.367524374	1.444936597	0.460727436	1.595483441	0.852449441	1.379747226	1.264618921	0.761757432	1.595132401	1.043101545	1.290219948	0.433574487	0.750024841	1.343597265	0.784592676	0.318976583	1.602929634	0.608792792	0.413673346
0.621678933	0.478039698	0.672873079	1.034342199	0.478039698	0.071873254	-0.002943187	0.130082292	-0.181058698	0.097406828	0.819932864	0.536718391	0.175746053	0.929826134	0.177469446	0.465458405	0.198453937	0.574831432	0.727348452	1.10133633	0.552609164	0.643909383	1.302555078	0.512797529	0.065984425	0.038331038	0.496656991	0.12919447	-0.002943187	0.389491788	1.469813262	-0.002943187	0.362544798	0.726988578	0.635484605	0.12662271	0.179609246	0.474716043	0.65609798	0.346352746	0.649303154	0.478039698	0.336413345	0.380560966	0.787391709	0.374874541	0.841563323	0.058132137	0.686661363	-0.032045155
0.659765641	1.731390693	0.030757239	2.207032238	0.489127479	2.013308863	0.423922786	0.887249079	1.952065128	0.66955552	0.489860136	0.562833638	0.306099624	0.510279912	1.029809185	1.630182473	0.647306147	2.386227331	-0.033280669	2.209275852	1.15598777	0.117748187	0.776184644	1.014338969	0.836970213	0.700242222	0.975693065	-0.177346375	2.904784089	0.140096241	0.654145571	0.091912644	1.600014045	0.825131791	0.891578063	2.171781316	1.082530403	0.418060933	1.271701347	0.308234678	0.829482192	1.016626422	2.14024325	1.426590722	-0.015495555	2.74050031	2.372541063	0.433426327	0.319352596	2.435168799
2.113325551	1.282905527	1.945562657	2.589152336	1.307145577	1.177013411	0.357280611	1.504028342	0.295937593	0.766885252	2.124307582	1.243699569	1.299585415	2.654614991	1.496526813	1.157588495	1.29240683	2.075995097	1.84969204	2.298207436	1.397772678	1.746683509	2.388037416	1.315572614	1.090212768	0.553008169	1.115260051	0.332605953	0.637017397	1.248668964	2.188737044	1.112681286	1.51425558	1.572116271	2.151586304	0.777970612	1.576173758	2.096422045	2.235380129	1.426472991	1.696099168	1.083223819	1.63753904	0.688816882	1.431737426	0.602612397	2.026359669	0.688412339	2.453478851	0.137677452
0.291449781	0.668281919	0.631505452	0.272261211	0.290960894	0.07961933	0.063385107	0.08993278	2.094405613	1.033322013	-0.407592224	0.278112927	0.072412755	0.471351732	0.06204513	0.523705096	0.6608804	1.494919344	0.310950491	0.343471763	-0.524897175	0.308767972	0.65927803	0.629190533	0.044450208	1.486832883	0.287851765	-0.290410491	0.036293802	0.32424432	0.035646033	0.035468808	0.163526493	1.13880375	0.316570851	-0.287942041	0.640665342	0.411700445	0.700412107	0.947944287	1.4027304	0.784586286	0.347745103	0.968870516	0.950138757	0.313386393	0.353222764	0.109426304	0.320067978	0.360124735
0.667792799	1.355887882	0.564348193	1.397843328	0.567767136	0.07463108	0.330426294	1.096005634	0.331757072	1.754622321	0.57031393	0.536795423	0.766949984	2.387088217	1.210472681	0.574689026	0.784923355	1.335138945	0.616081712	1.663866589	1.824833777	1.69157012	2.439845276	0.522199015	1.293310066	0.531491438	0.941464797	0.634621194	0.291224614	0.769529721	0.762558698	1.207314162	1.405047346	0.773256931	1.596486155	0.280146879	2.176491827	1.523935488	1.1574826	1.192797751	1.398973198	1.445160226	0.46382588	1.869284912	1.271443292	1.105792094	1.16460579	0.485566943	1.48214781	0.929272371
0.809411627	0.409780657	0.350411702	0.222824322	0.411752806	0.315995549	0.10930045	0.214953542	0.099894851	0.37641202	0.034882449	-0.19875254	0.127621387	0.222824322	0.706853848	0.100716285	0.062415259	0.207513448	0.509797267	0.181230281	0.445242446	0.140019018	0.495367552	0.306764677	0.062415259	0.168606156	0.275902765	-0.360688276	0.182660055	0.259099	0.062415259	0.112795015	0.190814528	0.326196534	0.069007387	2.619611043	0.123724519	0.15247511	0.443011859	0.615885757	0.1862669	0.481222126	1.994422717	0.024075841	-0.214870562	0.744235144	0.186341455	0.062415259	0.460238488	0.167624521
0.95299471	0.273201172	0.910981819	1.030693721	0.209252569	0.625874059	0.610213813	0.129368463	0.058644846	0.361544011	0.565663994	0.585487123	0.452488694	1.534604627	0.551014187	0.387069654	0.61673068	0.827816691	0.594988249	0.726685022	0.507151758	0.676566711	0.883004702	0.736583811	0.202791015	0.057572798	0.264622236	0.369921079	0.290985796	0.361774135	1.108985678	0.177374885	0.70656066	0.559773976	0.598181605	0.352520205	0.788371448	0.704844385	0.881185165	0.592698022	1.40703082	0.280223062	0.241923426	0.314918554	0.56817938	0.289771474	0.880520647	0.115481026	1.519953805	0.090270902
0.401820016	0.410240103	0.405410155	0.563973033	0.392539132	0.024466842	-0.012162053	0.046074873	-0.168113292	0.112586372	0.609771685	0.284575823	0.061556297	0.452859161	0.067019193	0.30478475	0.056023809	0.322713805	0.321961578	0.501160503	0.32848105	0.336151711	0.578272444	0.182521549	0.053417662	-0.012162053	0.39904796	0.139159271	-0.001311096	0.275076387	1.081259632	-0.012162053	0.169395721	0.366227387	0.360366965	0.349745296	0.103155724	0.388016363	0.596585223	0.052746221	0.15545062	0.392539132	1.126334736	0.275076387	0.20061175	0.278713531	0.375102117	0.017221725	0.49960945	-0.015439641
-0.073949232	1.336874128	-0.088662933	-0.088007509	-0.078981767	0.041052923	0.041052923	0.094655123	0.235754154	0.459157571	0.078676806	1.235772149	0.054816778	-0.088007509	0.604534008	-0.088662933	0.041052923	-0.054665648	1.876538768	-0.062007119	0.984547942	1.622300186	-0.061721305	0.705756835	0.056496511	0.041052923	1.643581256	-0.054665648	0.041052923	-0.088662933	0.041052923	1.11293493	0.452672629	-0.359844332	-0.088662933	-0.040649419	1.573820577	-0.077219371	0.473940043	0.065097613	0.041052923	-0.088007509	-0.088662933	1.031910998	0.646902337	-0.088662933	1.417842099	1.587595586	-0.088662933	0.053992583
2.262866756	0.458331983	0.265263606	0.6979095	0.186026139	0.169949842	0.265816295	0.293004925	0.26734955	0.648080417	0.233912497	-0.019003301	0.169949842	0.373264759	0.817332812	0.10091075	0.222258942	-0.108992243	0.284749787	0.778517703	0.634824264	1.294035348	1.505744467	0.522374938	0.21331212	0.823162356	0.340450112	1.391005902	0.238877454	0.460746232	0.228755329	0.272726457	0.662710231	0.307833788	1.004000737	-0.169755642	0.891611207	1.33390686	1.144640537	0.540579138	0.381070383	0.551514124	0.197820763	1.142303435	0.85869699	0.324925561	0.842062349	0.215663901	0.205739154	0.098100662
2.018880444	0.700345026	1.369335284	1.77628897	0.647290399	0.710947549	0.118186514	0.352014753	0.045355949	0.323809671	1.396604119	0.754481328	0.658613272	1.785562514	0.935306678	0.913786135	0.644175561	1.180825736	1.172657494	1.593190016	0.833070676	1.040633862	1.946926362	0.645172703	0.542653528	0.229079859	0.667501431	2.067561618	0.304265728	0.756966757	1.724375083	0.102802772	0.96726781	0.969529836	1.417498844	0.23673564	0.923926491	1.447061981	1.771281839	0.828575885	1.354018596	0.743190033	0.584416092	0.579569555	0.649044596	0.728608482	1.529499869	0.369258563	1.597966906	0.116449823
0.475725232	0.525454897	0.260734679	0.733615657	0.426119619	0.172937942	0.092534976	0.053052497	-0.133629076	0.061534483	0.124072837	0.099744575	0.088768583	0.426119619	0.316215019	0.612272308	0.129751335	0.111753144	0.253510604	1.266495985	0.690234874	0.383021358	1.18243954	-0.256803087	0.117872455	0.198993776	0.490577608	-0.081840746	0.109896556	0.294524709	0.150137775	0.06926217	0.330978001	0.279270064	0.421195901	1.350635233	0.46768471	0.276480206	0.54209522	0.000921907	0.205501343	0.449454402	0.196073311	0.741367005	0.367829154	0.386355196	0.265822138	0.101380705	0.513841122	-0.012065227
2.075272171	0.920554273	0.3946884	1.223420612	0.701761796	0.438048267	0.355661881	0.113931215	0.241516806	0.796070723	0.585217358	0.26158814	0.474771074	0.54764227	1.044872048	1.589947812	0.597871913	-0.162566438	0.376323385	1.40482187	1.155438133	1.42395688	1.830790602	0.621871453	0.484921992	0.508629341	0.86150949	1.535346888	0.212189383	0.39588822	0.285194333	0.014880623	1.041304114	0.691799386	1.225194951	-0.340892959	1.11089673	1.517861383	1.180153021	0.694310506	0.991145628	0.73375065	0.382669012	1.267447413	0.630029473	0.863289574	1.000973002	0.43964201	0.45397002	-0.170730454
1.777126732	0.393427162	0.238548607	0.493964455	0.489776433	1.66515772	0.172875742	-0.142758715	0.166887622	0.220938244	0.4378357	-0.083570348	0.069725105	0.550913177	0.241927696	2.193477807	0.248320626	-0.076627736	0.153835901	0.56427215	0.851413043	0.4046064	0.579784316	0.084691798	0.259488425	0.999239518	0.356910328	1.157689654	0.177772011	0.185259485	0.126497753	0.051315898	0.528437153	0.53530308	0.408240685	0.046726946	0.206563668	0.503337357	0.503858929	0.042418394	0.360946065	0.3492235	2.23846836	0.224965186	-0.016969976	0.594761472	0.181844307	0.076826571	0.351281543	0.143349681
0.491855796	0.286010864	0.618586639	0.283236616	0.270441558	0.133711321	0.298361537	0.056655514	0.345922127	0.828064532	-0.302138445	-0.396844745	0.173719957	0.270441558	0.172728643	0.169880319	0.176680394	0.041767875	0.169880319	0.236578869	0.015098678	1.215203298	0.425394032	0.074708813	0.144562278	0.19704468	1.280741515	0.057337181	0.143204709	0.169880319	0.133711321	1.066692143	0.238539725	-0.084372179	0.220260075	0.041767875	0.782727397	0.372913206	1.420631843	0.393059914	0.194409161	0.270441558	0.175318242	1.942202026	0.893637476	0.193338557	0.209571981	0.441207359	0.187331049	-0.019377362
0.743481131	0.653254362	0.104768138	1.115689244	0.454111899	0.105921592	0.319806101	0.044545771	-0.027338098	-0.11200748	0.646681291	0.188463248	0.375178984	0.442668337	1.047706523	0.776296246	0.141905818	-0.167710655	0.145038308	0.916382497	1.213786655	0.867086799	1.113734964	0.69792242	0.498297731	0.283795712	1.559939633	0.992831572	0.242375007	2.729046846	0.57203051	0.093464014	0.281548388	0.272724435	0.295946021	-0.06813253	0.731503976	1.453271957	0.848466969	0.730766007	0.569135202	0.479137536	0.132235489	0.460727839	0.442981311	0.62621842	1.161541984	0.184074722	0.114268773	0.196158976
1.6491239	0.508967922	0.338687124	0.709198798	0.459459834	2.200360666	-0.00531988	-0.005521186	0.19400641	0.386619055	0.339194405	0.078093997	0.198069386	0.389052512	0.271963233	0.71809208	0.077262213	-0.329692619	1.014826348	0.667366802	0.759415548	0.812945446	1.110525904	0.173348462	0.214194746	0.143358279	0.466783692	0.802682538	0.09239356	0.313258363	0.033096045	0.159871124	0.538584881	0.517833174	0.437110004	0.173348462	0.373088546	0.99268626	0.68202521	0.176793901	0.274859282	0.389052512	0.56319012	0.854837607	0.456194669	0.607944987	0.398548941	0.014413832	0.313258363	-0.018320596
0.962852953	0.668379387	0.840700863	1.623477966	0.694793379	0.312371218	0.178318373	0.45399282	-0.033127572	1.069018399	0.99125874	0.557833386	0.303335157	1.208504618	0.845223761	0.6395854	0.596092627	1.214483785	0.889854788	1.364834019	0.498605134	0.801277771	1.679601968	0.674161149	0.394826725	0.100197371	0.644476324	0.241977861	0.069218504	0.596764583	1.748481786	0.034991243	0.669468513	1.087189514	0.851337178	0.208631135	0.588383667	1.06434052	1.172901627	0.353533834	0.890510399	0.63447335	0.514931727	0.547848574	0.69951179	0.477950694	1.314217993	0.196658655	1.290669872	-0.098252602
1.47195997	0.424101082	0.324876734	0.549655431	0.459684828	1.525598186	0.016395664	0.024900944	0.070209796	0.155273696	0.19759801	0.040024577	0.085323276	0.408481952	0.256445436	0.969315323	0.077848143	-0.420375742	0.484744581	0.516886327	0.580690587	0.546030056	0.960360481	-0.034769468	0.232297477	0.089013141	0.385600139	0.958022159	0.044844907	0.324876734	0.044763548	0.041619579	0.39114401	0.553397899	0.43982115	0.601226974	0.371048058	0.831381766	0.616661604	0.050499102	0.186657379	0.385600139	0.952242591	0.69962508	0.437559523	0.365083362	0.430046162	0.030916203	0.324876734	-0.111739228
0.012288994	0.233162991	0.86605981	0.001183964	0.205846476	0.097497143	2.054234511	0.15980995	0.722916053	0.824339348	0.081735547	0.298367668	0.13520795	0.044939091	0.274957416	0.547301048	0.228918007	0.255950182	0.834901828	-0.243218309	0.533716072	-0.224096262	-0.242445619	0.066893946	0.470970143	0.108840129	0.980276865	0.637401507	0.932872795	0.907452495	1.059357615	1.010916738	0.274393397	0.448605799	0.907452495	2.128746081	0.127706157	-0.219149663	-0.04345491	0.273727761	0.093749163	0.712991193	-0.157625489	-0.17747622	0.058589783	-0.152714191	0.597214498	0.69781494	1.137722732	0.113701549
-0.105577509	1.374240592	0.239768093	0.89003036	0.333811935	-0.140541711	1.358457111	0.995413935	2.669692653	1.265361661	0.53444384	0.506981688	0.454282742	0.699404267	1.219205727	-0.074470445	0.641239078	1.878975366	0.37789683	2.254630799	1.07127625	1.508024332	1.353564252	1.560647127	0.91668074	0.538501429	1.200212493	-0.022188558	1.554653287	1.054003951	2.103438393	0.368096595	1.873812244	0.622499225	1.023621322	-0.249750108	0.814323739	1.40618647	0.645531901	0.67877344	1.284229438	1.066261736	-0.020391311	0.530145962	1.030626688	0.061855488	0.520230132	1.003286004	0.68170188	0.249552833
0.957139023	0.709285787	1.088892872	1.591651039	0.716491698	-0.047576266	0.023087358	0.220716531	0.056927197	0.518786406	0.947984108	0.89275211	0.374411509	1.638360132	0.391264556	0.617080625	0.28830156	0.886956352	0.660906688	1.584207132	0.828945266	1.079502355	1.561344249	0.596603692	0.29958257	0.054870938	0.786568023	0.161776617	-0.040980713	0.699860307	1.480595066	-0.034363687	0.534592766	0.729451054	1.405322973	0.085073827	0.612905736	0.74749086	1.494031092	0.540064668	0.922478201	0.722834922	0.535511433	1.033217168	1.015851159	0.627619795	0.917421811	0.290202195	1.686282985	0.025662663
0.470658686	0.486357787	0.581227981	0.753817157	0.432447771	0.043681461	0.024517107	0.007778793	0.0514517	0.202679434	0.648842771	0.415250609	0.156272241	0.652672521	0.19270503	0.51614412	0.120512903	0.399271384	0.4698441	0.797203034	0.399318363	0.409779144	0.824699208	0.135094113	0.093746954	0.009202265	0.450281265	0.358999046	0.024766105	0.334898698	1.18099365	0.053344195	0.237390257	0.503601974	0.504049061	0.629059925	0.151279021	0.503212001	0.687901377	0.145819559	0.318769611	0.465682142	0.42408661	0.317519563	0.180085392	0.342364561	0.618977646	0.021057903	0.779828938	0.024255594
0.036426427	0.755837591	0.564351527	0.664507456	-0.375470688	0.796129586	0.844618314	0.805499092	1.458257172	0.347282638	1.177125841	0.537290684	1.231469351	0.598073713	1.647428985	0.949114729	1.119872965	0.935911289	0.386008087	0.339162034	0.41215716	0.786200276	0.448958108	1.514185523	0.198362109	0.952544566	0.705620041	0.848490314	1.272278176	0.503928154	0.734877594	0.556430605	1.411111688	0.117730857	0.422791918	0.606568226	0.548527931	0.78918513	0.975257495	1.095575709	1.256411773	1.127011651	0.179926723	0.227976647	0.45017768	1.210293004	0.417223963	1.270326287	-0.201107918	1.317424458
0.80296125	1.82153507	1.870084381	1.286920916	0.821984487	2.242622978	2.383463986	2.102943185	2.238410041	1.864949013	2.097562524	2.18382873	2.676983056	1.970759839	2.996580211	2.32138196	2.878204668	2.417843845	1.468725638	1.161064696	1.63107455	1.756729613	1.229830806	2.878081795	1.587333776	2.342624151	1.743942823	1.983553589	2.544111721	1.356091886	2.709594497	2.626796571	2.731567713	0.943646774	1.956383019	1.897621803	1.18938955	1.577824175	1.945184502	2.6562719	2.394262688	2.098342547	1.09966268	1.391536452	1.910803224	2.151869692	1.16589024	2.790147054	0.585818618	3.035336851
-0.03240108	0.524543809	-0.115328042	0.499779221	0.009287368	-0.02737659	0.876474872	0.100668881	1.802518224	0.861990235	0.237984993	0.381967129	0.523895918	0.956241775	0.587943421	0.337106221	0.575444876	1.704110764	-0.115715286	1.237799622	-0.052962967	0.438905154	0.53103549	0.767565387	0.340000955	0.228774782	-0.091417075	-0.122952827	1.119965546	0.001700897	0.636464195	0.942968563	0.075546406	0.435809211	-0.085055272	1.164897566	0.168351292	0.483039112	0.789879969	0.67388184	0.180663386	0.870327146	0.473168358	0.699783076	0.468353794	1.52131537	0.14003047	0.206374815	-0.075062846	0.775207376
1.395208835	1.009514411	1.249441785	-0.035594395	1.551071269	0.645135852	1.310557106	1.145814502	1.437568806	1.224338445	0.72685136	1.477602722	2.058580353	1.188839449	1.252886502	0.960246158	1.968988672	1.720583904	1.988368998	0.858050549	1.103789994	0.015015669	0.126895861	1.538394127	1.870097837	1.937753101	-0.300130558	0.571330185	1.252886502	1.085184895	1.815284961	1.803874269	1.365443912	1.82742866	1.180691693	0.416079534	1.316742792	1.695716275	-0.302438874	1.573063053	1.594373707	1.324910473	0.290616286	1.112337141	1.643129477	0.974034443	0.035125488	0.351335658	0.695913727	2.022271845
1.931890057	1.669168424	0.369472762	1.546130323	1.246992681	2.617107279	0.720689795	0.325809221	0.365596473	0.867857436	1.242476501	0.599721061	0.740584624	0.735951915	1.21824571	2.832304555	0.962271293	-0.474676719	0.521876503	1.718548595	1.776876852	1.756459406	2.06680082	0.815867894	1.104841519	0.892233426	1.319833749	1.873736936	0.807299851	0.288491615	0.687198176	0.224139988	1.5784462	0.958431006	1.563227229	2.070174226	1.31120026	1.811922948	1.450376037	1.087010294	1.254457883	1.316628609	1.924863837	1.581710635	0.543215593	1.357846594	1.224065221	0.498558209	0.515600798	0.017348849
0.727900325	0.612413485	0.694087217	1.37991761	0.640852444	0.144690857	0.047780844	0.34383653	0.006444671	0.363594682	1.06099966	0.446747132	0.165787959	0.907557658	0.333709132	0.548339974	0.250163081	0.745863723	0.673468982	1.175001461	0.583323447	0.858410251	1.151919808	0.603875335	0.083831659	0.03326337	0.651594604	0.246401681	0.043036182	0.537939521	1.448615088	0.034803645	0.508406186	0.832435644	0.894174851	0.26046759	0.465162371	0.825508081	0.96251402	0.298032218	0.61987185	0.629067801	0.535201951	0.521856379	0.55924735	0.530428786	0.927216977	0.088263274	1.225053617	0.022656819
0.352576434	0.308821307	0.39581398	0.509945204	0.308821307	0.042763484	-0.017934356	-0.047648152	-0.140693028	0.143228259	0.374386912	0.303881341	0.049508487	0.468087638	0.12476789	0.316975914	0.046897864	0.360883774	0.365237259	0.4364257	0.293345345	0.329033094	0.446317532	0.160778266	0.005482734	-0.010314581	0.308821307	0.147276616	-0.001988112	0.304489688	0.629448614	-0.008101177	0.050993256	0.322900588	0.361166297	0.13520644	0.081396192	0.364868744	0.496710689	-0.003819851	0.161904572	0.339825588	0.293723454	0.293723454	0.228170372	0.310923798	0.442326109	-0.01489626	0.532772547	-0.004888732
0.501946248	0.127244101	0.037146712	-0.249332856	0.012167917	-0.023011211	0.421033585	0.326545477	0.311763028	0.501456667	0.300917349	0.918084955	0.87461588	1.237805519	1.05253575	-0.059244692	0.554480589	0.264380804	0.075626613	0.211103842	0.095618928	0.702258449	-0.049507005	0.265535331	0.091599773	0.086904652	0.634895914	0.225378434	0.722843984	0.465900668	0.936030181	1.564699754	0.362595063	-0.091608697	0.308441521	0.540836491	0.274847927	0.543094293	1.021900578	1.440908844	0.210238799	0.129065045	-0.021210341	0.048493222	0.316260609	1.328489441	0.777509402	1.589772646	0.419481648	0.134433079
0.655146422	0.225293433	0.626125059	0.57093068	0.192474511	0.117068238	-0.061063563	0.124275339	-0.205770167	0.043707059	0.773049323	0.372496732	0.028628093	0.480671554	0.102695831	0.212287991	0.357188283	0.372857102	0.387779147	0.393269065	0.224271593	0.264119629	0.773045241	0.563430142	0.069295456	-0.042462992	0.231429193	0.138270094	-0.041606516	0.145143259	1.269133516	-0.069322978	0.147897678	0.51433886	0.249176086	0.165879112	0.575195251	0.39184359	0.372758452	0.392621865	0.732080732	0.237248322	0.130580721	0.173549794	0.22197149	0.13998912	0.777963691	-0.017399062	0.521515828	0.005684383
2.91981999	1.475087899	2.8413903	3.96429614	1.075253178	1.508377356	0.91701721	1.7933369	0.77074277	1.33777414	2.704712013	2.004640721	1.844850705	3.617572312	2.083290105	2.034318736	2.028455196	2.542457683	2.57820719	2.953595535	2.407198293	2.4577382	3.250704931	2.258451506	1.649268602	1.089248049	1.939047708	0.659195512	1.349660193	1.871489408	3.150614574	0.03945058	2.386409083	2.106194487	2.81377353	1.253299844	2.183163678	2.624905422	2.684647089	1.994082454	2.595226887	1.804349134	0.913475391	1.787051886	2.295613888	1.291084947	2.886426602	1.513273626	3.286690644	0.380738658
0.501895802	0.428911057	0.443587696	0.807308958	0.428911057	-0.02774275	-0.018449331	0.071392789	-0.094506	0.118141342	0.749936521	0.297533047	0.106674909	0.5694191	0.297455079	0.322027852	0.135957566	0.514478622	0.519584065	0.670332715	0.354297166	0.41263856	0.942163907	0.167530923	0.062460207	-0.013203472	0.453150363	0.173735804	-0.011739419	0.348070573	0.802231363	-0.028712675	0.088688477	0.50946067	0.642174138	0.150912411	0.380796262	0.584004043	0.687031047	0.142151782	0.266494623	0.428911057	0.322027852	0.444571376	0.174248898	0.322027852	0.488457966	-0.041001415	0.775346192	-0.047338532
0.632650172	1.277441199	0.094708508	0.86873936	0.904577786	-0.040103864	-0.040103864	0.66015649	0.926275399	1.260052481	0.03733601	1.139101251	1.510124489	-0.576864843	1.332808139	0.094708508	-0.040103864	0.770601811	0.094708508	1.071516845	1.175563545	1.534041202	1.191618521	-0.220180881	-0.040103864	1.39446504	0.487593146	0.696273068	-0.040103864	0.094708508	-0.040103864	-0.040103864	0.893383424	0.39380817	0.094708508	0.651392055	0.81283825	1.064590152	0.39380817	-0.323882317	0.849757857	0.986616242	0.812379011	0.854376353	0.436874972	1.259061364	0.805671627	1.16129326	0.094708508	0.940935506
0.748874593	0.714379195	0.891829151	1.21310592	0.707955942	0.0182984	0.015873102	0.131504331	-0.022559307	0.199119937	0.706681924	0.376585142	0.21335928	1.691582229	0.248121387	0.895602367	0.145213334	0.978332147	0.804229598	1.335071653	0.74605554	1.061386991	1.298027385	0.708870902	0.26332747	0.082346396	0.797154309	0.062298072	0.045962105	0.779096798	1.076186087	0.011617138	0.808850099	0.678317545	1.326799127	0.042314458	0.576522354	0.812192908	1.440399668	0.792414353	1.460031614	0.811417564	0.673419545	0.775479027	0.798345844	0.671996862	0.868740878	0.055634988	1.175067214	0.067319832
0.308309219	0.905657108	0.329521768	0.634728844	0.43829569	0.078007109	0.076813054	0.210178528	0.143175126	0.248592405	0.567488798	0.352801513	0.433104081	0.636663344	0.162212746	0.296862722	0.147586251	0.423726764	0.799289842	0.416778132	0.511333507	0.548500942	0.748649158	0.276970378	0.201431396	0.075572884	0.315080548	0.203618676	0.075058672	0.461215578	0.546613356	0.239166535	0.644679946	0.338210103	0.458530134	0.203618676	0.05478697	0.548257572	0.660405923	0.009106557	0.238872596	0.284480826	0.304951658	0.30995286	0.596315629	0.31347827	0.410806074	0.272524988	1.099636447	0.005624445
0.671406337	0.453674154	0.242626912	1.614476668	0.127338293	0.142473363	1.01144989	-0.050300862	2.663210548	0.572832919	1.120774068	0.260279586	0.180519412	0.141228353	0.722120646	0.175431528	0.247411535	1.753324277	0.334663479	1.703930888	0.436472646	-0.006464283	1.959378765	0.626876487	0.381519277	0.741473602	0.142865697	-0.306176724	0.239466902	0.490168207	0.381519277	0.137347646	0.215781603	0.508826092	0.388488591	2.265505665	1.465886177	0.467447748	1.063955942	0.416375602	1.69489746	1.537271416	1.973398794	-0.036947591	0.140753988	0.172593705	0.768477744	0.13941361	0.743327353	0.427698632
1.078756358	0.389447499	1.035003241	0.449010917	0.400721828	0.155496174	0.153352959	-0.017348781	0.27047891	0.131706915	0.229822613	-0.184316314	0.157795693	0.413810003	0.417057551	0.795693065	0.167404461	-0.066086334	1.12370655	-0.1226581	0.642695957	0.012388918	0.332812249	-0.052055765	0.162812181	0.201965726	0.556173555	1.562420307	0.15009695	1.154018464	0.140136419	0.140136419	0.167037228	0.465477392	1.116673287	-0.296823046	0.217311815	-0.205421941	0.467841364	0.292528415	0.19551475	0.389447499	-0.272492797	-0.227169818	-0.258361188	-0.233237353	1.464699846	0.220402046	1.380719717	-0.019225446
0.376417129	0.365015869	0.28481493	0.511454004	0.365015869	0.008850483	0.007740628	-0.03442657	0.125655874	0.124387556	0.281362525	-0.061724147	0.018921898	0.377979569	0.000804177	0.28481493	0.022241573	-0.059538031	0.306582903	0.925296367	0.397769449	0.324030696	0.644650412	-0.06591849	0.107674721	0.023356261	0.365015869	-0.06591849	0.011273747	0.300886747	0.016875994	0.000804177	0.131137945	0.375143959	0.297356903	-0.061253257	0.178603506	0.421218378	0.416595073	0.017864167	0.512687538	0.414621482	0.28481493	0.354112942	0.22986845	0.310612171	0.50779138	0.078898327	0.30405588	-0.117101616
0.123742549	3.029010099	0.297722706	0.43618056	0.127687719	0.245742441	0.231202615	0.563983364	0.282105878	0.632803701	1.209503081	0.385576376	0.15665925	0.004816796	0.815541003	0.189422674	0.971784069	1.891077575	0.211623137	1.187901501	0.703434031	2.471549821	0.730879722	0.866367735	0.707291064	0.601090975	0.511321828	-0.464434207	0.280555704	0.265173758	1.460213037	0.129799264	1.584644124	-0.17021947	0.767484546	1.533623152	0.712300616	1.982254999	2.033437775	0.763865378	1.305890523	1.7560959	0.258749166	1.49460863	1.177794831	0.835147167	0.872935728	1.182877707	0.412257337	0.318286721
0.552099358	0.473280175	0.453795967	0.776476232	0.485400011	0.092697555	-0.013673127	0.11696858	0.16606868	-0.022728547	-0.190475342	0.000496855	0.029324773	0.473280175	0.140932488	0.513939049	0.127994459	0.06439891	0.390087408	0.837245439	0.522331739	0.41637547	0.991060304	0.298656917	0.116230953	0.014826159	0.473280175	0.017552181	0.017276458	0.390087408	-0.011141282	-0.024905137	0.386714569	0.541262825	0.495256836	-0.018279124	0.325401171	0.534350182	0.533300248	0.397019161	0.381635043	0.49227177	0.390087408	0.788027417	0.215543153	0.399070612	0.462704885	0.187815017	0.390087408	-0.047657582
1.123379588	1.04048029	1.020396163	1.433567796	1.185622412	0.31002126	0.238417112	0.210208227	0.36552952	1.029122215	0.054569337	0.361549611	0.39638109	0.797442241	0.394954835	0.835871737	0.663360355	0.25668961	0.853207299	1.841727481	1.105531655	0.885931144	1.924448754	0.538139552	0.919829029	0.200106786	0.961299044	0.106512179	0.352990333	0.819859066	0.250537745	0.304778204	0.888889588	0.904993127	1.305727059	-0.290006242	1.246958549	0.827939197	1.199690057	0.808800154	1.096772682	0.948709916	0.630413403	1.605422815	0.777548377	0.584550769	1.211638766	0.591509148	0.633868929	0.230990041
0.928639657	0.758598172	0.901935927	1.791547984	0.774185865	0.966759483	0.359049218	0.346566464	0.111292987	0.620717921	0.821491645	0.537610933	0.173867378	2.389677681	0.300465992	0.634262098	0.620028697	1.155174051	1.168811646	1.724016057	0.890101265	1.133885004	1.275095286	0.563599708	0.451803271	0.648553231	0.89266314	0.754892826	0.144039893	0.933598935	1.689076264	0.036829923	1.089908366	0.727452142	1.429533338	0.343680547	0.908595601	1.367343775	1.986150437	1.476939481	2.218361964	0.873329803	0.664608188	0.885194452	0.746271313	1.070666086	1.211995239	0.595538494	2.416338567	0.037606787
0.927309672	1.237604968	1.251956224	2.141839342	0.705850949	0.214999525	1.114274309	0.578335591	0.25988551	0.566910234	1.393459071	0.808254021	0.796313149	1.715870609	1.094678753	0.639579964	0.576231623	1.280589945	0.925742682	1.362909314	1.175613631	0.830719151	1.771765737	1.002673404	0.650981254	0.034965311	0.84023753	0.477138415	0.20162765	0.514084082	1.647253382	0.499249341	0.670931481	0.767573295	1.244760648	0.368374405	0.801124899	1.175822671	1.658428826	0.947932937	1.245553224	0.835057017	1.707122903	0.860592728	1.038249558	0.430757598	1.479879121	0.185668923	2.611847351	0.507182369
2.781026806	0.911043221	1.530943086	0.944466976	0.382986537	1.968191811	0.250063507	-0.072007489	0.054894778	0.700109653	0.362085856	0.241832077	1.058328048	1.893314454	0.731887145	2.65174777	0.212336343	0.552983924	0.751453485	1.115969738	1.087404518	0.802248416	1.411756678	1.376334087	0.64867841	0.810139419	0.397079925	0.667613772	1.277543105	0.297127056	0.220727006	0.296765556	1.293110882	0.882322391	0.698487622	0.401576671	1.103714097	1.003587038	1.416931254	0.605209402	0.815683679	0.592284458	2.883818141	0.994950861	0.531822535	0.453628629	0.629719888	0.260737948	0.57896635	1.539280888
0.264849979	0.661752247	0.607530176	1.462179892	0.988499585	0.134464407	0.202210534	0.814721236	0.133194026	0.377556553	0.828705481	0.167826636	0.224704675	0.504468954	0.423623464	0.373782203	0.821039911	1.12749698	0.928630155	0.216287433	1.30027259	0.121395386	0.115968896	0.033722681	0.892379944	0.687102673	0.16508019	-0.211665028	0.811506234	1.958929476	0.740073818	0.277233726	1.560496777	0.175971116	0.529286931	0.835190553	0.461743376	1.235228104	0.296429251	0.190177789	1.47882673	0.089406052	1.274856899	0.239357719	1.278097707	0.064961963	0.281372691	0.002855925	0.324885761	0.81869317
2.202710447	1.393004382	0.499174195	0.810873038	0.41076336	2.133281066	0.42911846	-1.99E-05	1.132063453	0.372109624	0.668902567	0.587777632	0.720874912	0.790188439	0.611283867	1.248944353	0.412492718	0.563571398	0.123629441	1.246115063	1.369726628	1.617726133	1.582561716	0.294222751	1.259101349	0.346744761	0.42886898	1.508250766	0.161436697	0.653600389	0.295253199	0.125306614	1.130122635	0.765714017	0.760393636	0.139943882	0.99841213	0.56657361	1.125672685	0.841611612	0.522342784	1.57285579	1.080539922	1.323874722	0.929868126	1.831538927	1.087139016	0.192405815	1.596717752	0.13833926
1.440229288	0.389303374	0.246390771	-0.150554342	-0.20780988	1.806859128	1.291704018	-0.140791862	0.100961288	0.120412987	0.256025141	0.264429038	-0.149750114	-0.140770947	1.301888945	0.833858468	0.745643963	0.321848316	0.244656889	1.203391308	0.597484319	1.004090691	0.67330809	-0.15659903	-0.04778423	-0.141529021	1.807985827	1.363481674	0.04068	0.258830344	-0.175071277	-0.177419346	1.481798202	0.422242421	0.437552171	-0.10837824	0.023724909	0.345909672	0.40863583	0.072523526	0.707243222	0.194462679	0.25163467	0.29505072	-0.107309864	0.236931544	0.380413531	-0.164143821	0.253673127	0.245573658
2.349483635	1.195779208	1.778087693	1.098869195	0.880676584	1.115034357	0.487881786	0.420065892	0.55271236	0.744772439	0.861771385	0.190911026	0.146974069	0.356930117	1.175400802	2.937965619	0.909999107	0.783346034	0.345357992	1.076461445	1.069272733	0.995411114	1.341395095	0.705434921	0.589608423	1.016693389	0.587634431	0.380379942	0.660189497	0.315676454	0.271912805	0.058129506	1.278237594	1.074432728	0.985669521	0.477749283	1.031322384	1.444057437	1.15885418	1.031322384	1.073069856	1.236599323	1.127909909	1.092160545	0.419888483	0.847674579	0.757758187	0.869033787	0.3663594	0.229690038
-0.119318771	2.031847924	0.442522939	1.651746367	0.014046019	0.039277713	0.440678254	2.036679262	2.202814838	1.239800075	0.555963814	0.796935957	0.211004167	1.143451592	0.777265039	-0.155172247	1.428443797	2.008575285	-0.066681777	1.535023833	0.47665768	1.230434027	1.972476699	0.41617061	1.41585467	0.589506066	-0.135908425	-0.06805668	0.669705588	1.713472191	0.25359161	0.522151297	1.232402311	0.840532126	-0.006569592	0.961273922	1.207152881	0.968679394	0.747873806	0.530501681	1.431974666	0.232617059	-0.155172247	0.314649769	0.682136081	1.029519184	0.433659479	0.829562877	0.380121873	0.352795943
0.150978481	0.531189723	0.609084275	0.503160999	0.205974343	0.232630436	-0.119552082	0.693005238	0.074994193	-0.216538967	-0.093013986	-0.259311502	-0.119552082	0.150978481	0.036997069	0.211144266	0.528807929	0.579861278	0.62444403	0.33368779	0.068957103	0.211144266	0.347864833	0.934755915	0.012707608	1.023462718	0.257849025	0.052231377	0.401586002	0.315289817	-0.119552082	-0.119552082	0.373208307	0.649882079	0.211144266	0.052231377	0.068099946	0.64571317	0.337301017	1.15732313	0.269614002	0.664196081	0.211144266	0.296077841	0.311347221	0.390983194	0.309787992	0.980818463	0.211144266	0.544889804
0.344328643	0.34165344	0.410960997	0.486428513	0.344751767	-0.00877542	-0.010959708	-0.002146698	-0.15089822	0.140144183	0.302275283	0.270910496	0.01032383	0.445828615	0.024097078	0.294657122	0.00333099	0.19143761	0.325680097	0.535040286	0.344474718	0.274271026	0.583604212	0.250260182	-0.006977442	0.003004882	0.361388032	0.154544458	-0.019464719	0.297058231	0.517234518	0.010844783	0.041234989	0.326308283	0.478487232	0.175579578	0.051472187	0.327197285	0.468189552	0.013777395	0.057722208	0.333223613	0.267633867	0.301178243	0.242677069	0.272771463	0.321096472	0.029885184	0.625568714	-0.021481921
1.423311707	0.788765962	0.641767827	1.965138227	0.129652675	0.271629063	0.047684496	0.165208552	0.22126212	-0.035490499	1.605856871	0.223806238	0.033331995	0.115896652	0.300503723	1.290115907	0.719968264	1.141458965	0.777456327	0.352263814	0.670582825	0.170866699	0.905684456	0.272818223	0.069641439	1.833361354	0.462565007	-0.123078043	0.054604009	0.919346222	0.177906203	0.466301286	1.160436793	0.467595397	0.91199949	0.800990825	1.077631195	0.67151863	1.14912348	-0.040062424	1.153905926	0.451707079	0.030044519	1.928221002	0.366988199	0.198247266	0.735908231	0.483581103	1.140634229	-0.152067491
-0.34510053	1.100262653	-0.027191728	0.712934206	-0.059932957	-0.13174699	0.214605984	0.586386593	0.87554119	0.47223421	0.72253296	0.340588263	-0.046813415	-0.351523783	-0.115215049	0.068860535	1.080440614	0.150741277	0.480627854	0.414084122	0.946937449	0.720717995	0.312923231	0.782676373	0.954612841	1.044344269	1.587495993	-0.064896286	-0.04325652	0.704407877	0.015620118	1.983267414	0.542195009	-0.123643625	0.551873772	-0.064896286	1.282381268	0.742437244	0.437957314	1.08128774	0.425760212	0.29878374	-0.074466595	0.95451111	0.936404647	-0.074466595	0.305744647	0.134954977	0.805775181	0.99333257
0.812094516	0.603084624	0.849163136	1.005813649	0.702517482	0.023151231	0.043327518	0.020473989	-0.013284407	0.021859722	0.327189699	0.313146715	0.315406433	1.139542454	0.322089677	0.561827411	0.159167847	0.521167063	0.516150878	1.321875272	0.646369884	0.934257476	1.250474141	0.377260488	0.156356869	0.055749372	0.614124896	0.10393596	0.041902466	0.593100286	0.883238077	0.052895811	0.603425365	0.6423499	0.813930759	0.036557787	0.364050675	0.524409658	1.10479064	0.484526748	0.600054369	0.707680033	0.51720195	0.811887017	0.696845691	0.496740844	0.612331733	0.146853329	1.366364748	-0.034737763
1.066505227	0.274371458	0.358709469	0.016185021	2.995726311	0.066654183	0.080402549	0.180691145	0.156935782	0.35705248	0.187866844	1.430776269	2.330516985	-0.227106581	0.471948366	0.440052855	0.162739325	-0.190829575	0.754278437	0.583229841	0.739948836	0.465130529	0.841572681	0.227010788	0.096892015	1.245210696	0.072907719	1.989594055	0.436510525	0.397154361	0.099955834	0.083425954	0.30388496	0.414238152	0.557576025	-0.049541562	0.092352494	0.650981625	0.620042537	0.478024161	0.342229952	-0.058720267	0.609448174	0.724767839	0.215543601	0.517924998	1.062383069	0.165701557	0.316527874	0.345537994
0.120814697	0.54874413	-0.208447471	0.157356887	0.20130406	0.018032861	1.462077657	0.712984803	0.278924434	0.479225007	0.905601719	0.773797125	0.018032861	0.077452419	0.215589074	-0.208447471	0.018032861	0.08676636	2.15857841	0.891923074	0.285966759	0.264308978	0.315298996	0.192617034	0.883136836	0.064528025	1.603791696	0.08676636	0.018032861	-0.098531608	1.161047661	0.181194236	0.890771688	-0.227108083	2.440861096	0.08676636	0.413979336	0.115834984	1.380052428	0.420413446	0.685485814	0.647995359	-0.101237501	1.526352359	1.110841347	-0.08459583	-0.208447471	1.715262204	-0.088532061	0.110783279
0.457200789	0.026900542	1.033411894	0.174780945	1.530511377	-0.039112061	0.765236769	0.517709409	0.183335135	0.49400059	1.025407131	1.402681324	1.512337463	0.469202782	0.899494434	-0.239207244	1.369275326	0.448906063	1.419362051	-0.20049658	0.624280662	1.222228189	-0.158564261	1.023134782	0.142185741	0.774393919	1.25565913	0.402027982	1.305606246	0.734009996	0.892647307	1.859361558	0.623449741	-0.189700916	0.644551544	0.303754536	0.502487039	-0.141152845	1.185575108	0.661170501	0.196135117	-0.133894242	0.442224934	0.249100335	0.925236613	1.562967556	1.261334792	1.509964263	-0.26904771	1.376997517
1.302949502	0.803939097	0.566431086	1.264893189	0.366200146	1.646413716	2.478654573	0.367418478	0.156250656	0.132278106	0.832934693	0.384261223	0.344370197	0.303317393	1.891903376	1.6941808	0.256746233	1.365378319	0.566431086	0.945544237	1.395333529	1.231796811	1.180999623	1.028068475	0.556781851	0.277118889	1.883313836	1.655337127	0.251248762	0.614438812	0.477849413	0.013956424	0.76369274	0.599975187	1.119273055	-0.407516026	1.908450376	0.922150393	0.83314505	0.994351169	0.601667389	0.675112291	0.269517656	1.031479003	0.021681677	0.7226471	1.638981753	0.135187879	0.695579495	1.270723437
0.767154885	0.466124889	0.721894355	0.840873235	0.466124889	-0.051119343	-0.041187668	0.081287848	-0.051104445	0.082464	0.515692184	0.337123999	0.26915001	0.666701816	0.275140374	0.352130563	0.030214301	0.593414091	0.518277611	0.857326623	0.679177075	0.794202873	1.071973748	0.179837712	-0.005361853	-0.007637637	0.479299299	0.169273439	0.012064164	0.3348317	0.486146257	-0.065303741	0.292631106	0.438501468	0.747852893	0.180205914	0.499903947	0.510154976	0.705970251	0.228524994	0.303912116	0.568901504	0.510667115	0.39692845	0.528829743	0.299519343	0.655733619	-0.000471521	0.73886717	0.007161761
-0.042870129	1.434251126	0.279274413	1.060933592	0.377085619	-0.151334878	1.338623601	0.652594794	0.774830141	0.879388488	0.560497137	-0.188759024	0.510477808	-0.042870129	-0.027156823	-0.23527334	0.942086807	-0.109676085	0.490638292	-0.073605928	1.000243584	1.323435231	0.130214645	1.042612259	-0.151334878	1.000953466	0.033406126	-0.109676085	-0.106011899	1.260270998	-0.075423117	1.015982457	0.382691228	0.118823577	0.054315613	-0.109676085	1.023788367	1.189608297	0.291054415	1.260893815	0.905569973	0.470347471	-0.23527334	1.249026499	1.442992131	-0.136629614	-0.23527334	1.787184847	1.519838926	-0.077082269
3.210408072	1.275040128	1.507163259	2.295855197	0.877380581	1.64551064	0.156143332	1.012604001	0.280211994	1.538341248	1.952695418	1.200970517	1.008384024	2.542242185	2.026482246	1.333990506	1.198758302	1.86555533	1.69334794	2.316177825	1.536433439	2.042914219	2.874627444	1.099315384	0.916069762	0.945524742	1.023788897	1.077840271	0.901121249	1.231507125	1.301868601	0.057035944	1.757576636	1.950068436	2.084187609	1.681398692	2.350972696	2.339990064	2.029473027	1.136914625	1.114437416	1.645893046	0.985484223	2.055840604	1.566156999	0.857539976	2.132680634	0.639379322	2.285764789	0.384866177
-0.144660271	-0.019824705	0.408451206	1.009208883	0.093665997	0.107615953	1.742140511	0.9793346	0.218573838	0.529821046	0.790541386	0.758720519	0.071335608	0.262869904	1.178353784	-0.12712181	0.959161278	0.587683531	0.740515435	0.889132271	-0.246456325	0.586326018	0.735494634	0.966956772	0.863793271	0.106045266	0.856370084	0.163304767	0.896605775	-0.440470395	0.865439367	0.251723489	0.53554009	0.529291519	1.068167911	0.097725052	1.159671478	0.743004236	0.775963852	1.408236599	0.092946757	0.412901221	-0.132677892	0.449356194	0.874426236	0.10311056	0.059872812	1.522468681	-0.142098966	0.373051822
3.48066645	0.515577482	1.267310317	0.403280225	0.731057757	0.631348721	0.60488605	0.173481466	0.873432626	0.690199984	0.775210774	-0.081207372	0.186877979	0.11969412	0.960340579	0.900388926	0.809574109	1.921370558	0.371495416	0.918960166	0.524120326	0.996454829	0.775450189	0.433984491	0.345041982	1.943988738	0.17243955	0.56561886	0.697683828	0.490696074	0.52661337	0.31241164	1.278095192	0.853053363	0.842998912	0.061072488	0.722194817	1.316091432	1.117379037	0.450603693	0.801697159	0.397907442	0.681691057	0.764058206	0.085466927	0.898275567	1.055607005	0.901918567	0.361767965	0.182282732
0.833771137	1.409692405	0.477173852	0.4566337	0.511957535	-0.132360448	2.061751326	1.415401893	0.152790474	0.643003432	0.890426628	0.655127819	1.346206048	-0.001653663	2.265228509	-0.244946459	0.619688	0.541455173	0.753380264	2.135200163	0.408796855	0.407832861	0.121585086	1.098293509	0.605626878	1.733335612	1.51365732	0.189272655	0.525650949	0.497068681	-0.071285124	0.618147947	1.515999563	0.698910436	1.30670097	0.189272655	1.886831489	1.819095874	0.925471288	0.414375096	1.110677601	0.020024922	-0.248660277	1.427714488	0.968147127	0.258330613	0.688027218	0.857978407	0.089663372	1.129735517
-0.090635336	-0.090635336	0.045627336	0.546854394	-0.090635336	0.016523786	0.016523786	1.257624695	0.290336332	1.118882895	0.442775774	0.755868461	0.016523786	1.091208252	0.016523786	0.663675433	0.917436854	0.371015245	0.179166244	1.573257237	0.793459344	0.286675487	1.102532187	0.893670645	0.945431476	0.016523786	0.459593017	0.387447008	0.96688864	0.045627336	0.520314469	0.016523786	0.576430411	0.477974843	0.045627336	0.677591861	0.056000792	0.909544713	-0.182890617	0.056000792	0.016523786	0.714185343	0.045627336	0.045627336	0.082095639	0.045627336	0.045627336	0.016523786	0.045627336	0.056000792
0.253278305	1.650658975	0.108401286	0.710084973	0.733887888	0.163497432	0.163497432	1.380300959	1.999289654	1.186643896	1.090820978	1.616134515	2.219074515	1.326174223	0.163497432	0.108401286	1.782590763	1.075705251	1.424371631	1.356374552	1.472355645	0.966336551	2.108835363	1.03262035	1.393946353	2.161320513	0.80232114	-0.179567254	1.048858652	1.114439241	0.163497432	0.163497432	0.163497432	0.146019784	1.738829161	0.508852568	1.579195933	0.108401286	1.336351482	1.49397469	1.827198357	1.417957287	0.108401286	1.886552536	1.430027155	1.581157735	1.06982238	1.953078144	0.108401286	1.177667752
0.318619234	0.286322889	0.330696763	0.968467965	0.351529017	0.059749941	0.059749941	0.095464627	-0.135018746	0.208269593	0.446965529	0.14753489	0.291983462	0.541354052	0.102719014	0.366206548	0.102719014	0.356570532	0.41491545	0.580384191	0.312836168	0.330696763	0.994397688	0.197003339	0.059749941	0.059749941	0.286322889	0.197003339	0.059749941	0.330696763	0.61484439	0.104289701	0.207426265	0.439940966	0.330696763	0.197003339	0.082309629	0.372878358	0.549625267	0.043729203	0.170676183	0.286322889	0.330696763	0.330696763	0.267779802	0.330696763	0.410601231	0.059749941	0.623617063	0.043729203
0.443787763	0.415490376	0.094335292	0.270507481	0.24235599	2.289502319	-0.046931737	0.021443211	-0.036400678	0.302673868	0.084858275	0.158456199	-0.025348622	0.235077743	0.10631402	0.10476869	-0.041156579	-0.181437722	0.121517189	0.162422176	0.319247343	0.105881756	0.411296408	-0.140102177	-0.025061241	0.028465152	0.318221886	-0.120730773	-0.049628998	0.135089996	-0.0309701	-0.043848098	0.012200309	0.315439458	0.135461029	0.796429202	0.153006026	0.639775736	0.294588666	-0.041678842	0.025552857	0.24286818	1.630385219	0.074182381	-0.052744254	0.18516886	0.316835891	-0.044534323	0.219498212	-0.088680558
1.152753314	0.65808341	0.45093178	1.275766129	1.110398736	0.132645636	0.588577592	-0.079943405	0.357260578	0.732693721	0.302713002	0.436578013	0.279467465	0.533324717	0.349027871	0.626818232	0.143655315	0.057624514	2.602765668	0.930910246	0.983251974	0.595609456	1.400852916	0.19170663	2.097454694	0.113652269	0.603465553	0.247998792	0.153303638	0.378576521	0.260718029	1.889106959	0.323999865	0.696566953	0.536263241	0.169838215	0.810476165	0.741391453	0.942507006	1.06381417	0.561748025	0.784968652	0.508654898	1.083671062	0.604137176	0.728617165	1.140588465	0.120174219	0.511869924	-0.103448881
0.473093563	0.663281795	0.262340643	0.629475233	0.317640709	-0.005670702	0.008135225	0.366754064	0.673135623	0.628839324	0.121361997	0.247794943	0.217565571	0.307255938	0.540871961	0.249393123	1.137344098	0.36326231	0.372781678	1.097460751	0.780797491	0.8744073	1.369257321	0.286096355	0.142931953	0.038476919	1.285892886	-0.115304186	0.776801922	0.867312483	0.15599671	0.038476919	0.585393905	0.437170944	0.382562788	-0.110595989	1.578507936	0.713139817	0.776265681	0.116498432	0.420840559	0.976572819	0.238923553	0.698316041	0.554012695	0.490074896	1.391211897	0.013777935	0.299243582	0.6279673
0.963124285	0.884963708	0.518261093	0.820456781	0.754691103	0.456037135	0.156447586	0.097862692	0.04529034	0.340208161	0.350321555	0.108441005	0.069137597	0.334735355	0.795696533	1.176477394	0.441363628	0.364779824	0.476628548	0.796031968	0.796407579	0.750118285	1.188598027	0.158506056	0.357681881	0.772655229	0.467635125	0.180165117	0.299689934	0.588922092	0.121109874	0.004167295	0.784328669	0.625438639	0.768471487	1.425544382	1.599906811	0.803003137	0.777604015	0.752119632	0.447292655	0.906444187	0.566621862	0.70574721	0.057567596	0.580923809	0.48677269	0.227402396	0.857523487	-0.073410621
0.606503999	0.421661556	0.244342656	0.552907102	0.435343236	-0.005312711	0.090357499	-0.013976576	0.150713483	0.332547373	0.151674842	-0.09106602	0.053191225	0.413657884	0.676547104	0.249866349	0.205511099	-0.252636485	0.263043155	0.834292257	0.429001075	0.542759036	0.844225728	0.45072403	0.026929907	0.051696234	0.450366606	-0.234923141	-0.012761755	0.244342656	0.027405281	-0.012761755	0.163329504	0.43625468	0.532368191	-0.249945759	0.70262851	0.851797679	0.546500645	0.403583108	0.517437943	0.413657884	0.272059118	0.816051488	0.246604047	0.28351874	0.359620247	0.00389559	0.249909227	-0.11361279
0.52981761	0.440232484	0.548320444	0.633870886	0.446243576	0.206428665	0.009994957	0.137150413	0.042104148	0.202363667	0.708945602	0.431744666	0.1627414	0.745778581	0.388355313	0.408615539	0.147345573	0.533078848	0.433629811	0.716458136	0.400270621	0.448914479	0.950963602	0.230700111	0.214765708	0.034395651	0.474761725	0.397231042	0.012180974	0.415765982	0.86316341	0.118049188	0.233947431	0.455726647	0.474432823	0.178363993	0.206076741	0.530280467	0.727467267	0.166839486	0.298311759	0.424045723	0.378774911	0.338175807	0.332579683	0.36835432	0.677592875	0.139131001	0.699221966	0.02592997
0.377838226	0.691682488	0.261794401	0.406433094	0.35306564	0.044769093	0.030668771	0.035391821	1.10912965	0.481872303	0.083664789	0.150069228	0.05185807	0.335656631	0.327114565	0.252055745	0.083362713	0.928541067	0.19978985	1.271623267	0.455982178	0.2511016	0.752775126	-0.032306809	0.048161217	0.047409698	0.348578177	1.061597694	0.039992164	0.865250091	0.054127009	0.030668771	0.26086215	0.398332397	0.250464338	0.00817731	0.385466891	0.271015437	0.391524189	-0.011339682	0.092498078	0.393702861	0.361306101	0.221115634	-0.201710767	0.137641943	0.470395669	0.082207162	0.247585027	0.434090026
2.374729357	0.155513816	0.280549376	0.236314962	0.124896294	2.702582891	0.09085671	-0.074085822	0.110539232	0.238874397	0.28938872	0.017537777	0.150412275	0.126523257	0.124381982	1.572531243	0.045925164	0.166688004	0.311158834	0.463794753	0.459627885	0.268826306	0.300243684	0.010656539	0.063083762	0.078060211	0.108238949	1.271423354	0.151775838	0.383682753	0.069095285	0.176901856	0.201564798	0.386816929	0.267674839	-0.11774273	0.396197183	0.830546448	0.539750436	0.009190052	0.57995127	0.108238949	0.255989081	0.455644547	0.119298061	0.289778251	0.484342769	0.045925164	0.304148279	-0.069559552
0.555691717	0.403853894	0.710348852	1.191245801	0.368312784	0.864590373	0.01261593	0.115104546	-0.072618525	0.231181309	0.93091659	0.356272377	0.119431266	0.842565677	0.115714029	0.637798185	0.134883903	0.460341795	0.563512791	0.566259761	0.376634607	0.538559509	0.802119225	0.309727563	-0.004521558	0.037899467	0.479186479	0.435359507	0.140796785	0.686102864	0.962054687	0.001306892	0.14313958	0.293723423	0.841627766	0.33038796	0.397003458	0.565163057	1.189317508	0.285974101	0.462190305	0.498386574	0.365956578	0.489808219	0.505927594	0.465637219	0.638726165	0.068779682	0.80686566	0.004627319
-0.161529231	0.931266815	0.010029395	0.136487672	1.179626016	-0.19627162	1.147483016	0.47506078	-0.076004337	1.030556659	0.46394941	0.479524243	1.777606925	1.72986839	-0.063392876	-0.040043518	1.101925707	0.598614007	1.023219395	0.743201904	1.229580978	0.59051728	0.071309121	0.205083117	0.829923962	0.424430816	0.32074772	0.242871678	-0.110355972	1.347730486	0.771075418	1.287910207	0.998462083	0.0588033	0.231265491	0.103843113	0.691552693	1.273096868	0.377276865	1.005563814	0.661440705	-0.249924719	-0.020275605	0.105789973	0.56300697	1.957631514	0.368333297	1.034978917	0.111279723	-0.0503776
1.090579147	0.899854836	1.305090209	1.192690353	0.779759583	0.440890025	0.381596199	0.034717888	0.185988693	0.14310768	0.865124646	0.435299985	0.363195242	1.589802346	0.440890025	0.886237051	0.334043883	1.091233239	0.851621954	1.605639524	1.220508821	0.943093257	1.066592281	0.5837048	0.57198907	0.254121429	0.833077132	0.545751014	0.344238443	0.843076372	1.434641075	0.304212885	1.22926044	0.692440535	1.051352315	0.490413929	0.308865339	1.039117858	1.28259224	0.629476522	1.119538452	1.070500325	0.784128882	1.171089858	0.636670663	0.935958896	1.116819394	0.476605577	1.312709606	0.2987334
1.597456259	1.869674313	1.038887276	1.882039404	0.819891497	0.119837376	1.244910799	1.032044585	1.162209164	1.16109312	0.894766098	0.600443	0.6000013	0.489776528	1.765561869	1.181743562	1.392479282	0.933393956	0.899008189	2.064104064	1.513540921	1.799375318	2.12172466	1.459065601	1.079789674	1.240851942	1.229283802	0.318744837	1.162892341	0.736280892	0.57805333	-0.070870316	1.399610714	1.447944971	1.808831559	0.3976513	1.821620139	1.873289548	1.25131301	1.723642042	1.577114315	1.941742297	0.497798696	1.800738881	1.081234061	1.433668765	1.495605285	1.558876065	0.908671506	1.032910933
2.327045497	1.309215626	0.441193603	1.193448356	0.686976323	1.750154345	0.281448101	0.433896995	0.255710543	1.095195262	0.774380316	0.172677706	0.373703252	0.43516435	1.319969128	2.155277285	0.969161463	0.092105727	0.491613139	1.23868185	1.118865082	1.412431893	1.801677818	0.994884503	0.572881331	0.908035769	0.746290324	2.33271004	0.627308598	0.568506038	0.124158444	0.077883364	1.148094353	1.079603978	1.288795389	-0.216202416	1.300156918	1.973490279	1.215775095	0.99785146	1.122158619	1.268429215	0.405013271	1.435294776	0.506408498	1.044715867	1.24563071	0.931459286	0.430817473	0.1939138
0.812886748	0.565864318	0.493317061	0.553789941	0.543956438	0.599079949	0.328539275	0.155323586	0.1440999	-0.127411292	1.069774112	0.257424292	0.362167453	1.304312407	0.240058006	1.572405914	0.482827391	0.97088201	1.347466088	0.771004514	0.735027474	0.716549356	0.753092925	0.348816999	0.223190081	0.284346566	0.501176512	0.330304408	0.26312331	0.430827913	1.186076194	0.233618284	0.225140217	0.352425302	0.571249337	0.285324527	0.276758432	0.678459307	1.116183862	0.399245829	1.973356039	0.859832459	0.6163114	0.529462713	0.393431874	0.792402659	0.603599434	0.321427138	0.407489034	0.072909968
0.38977229	0.432467568	0.342913399	0.570294327	0.379127797	0.065028228	0.17658345	0.096399153	0.171911287	-0.006983269	-0.132477014	-0.009915692	0.069725519	0.842932628	0.089780044	0.331487579	0.192823513	0.406001809	0.366086332	0.63686235	0.471649394	0.445329228	0.474243207	0.086525796	0.203518035	0.146196296	0.396888679	0.033124204	0.086334763	0.296418235	1.163590088	0.048280583	0.290454746	0.42980553	0.448706579	0.009492755	0.16456622	0.470478043	0.568004043	0.447854034	1.250740264	0.417254297	0.326248254	0.706351358	0.052635193	0.3071421	0.326004907	0.178763491	1.379203605	0.05834155
0.54650472	0.571774485	0.683200724	0.937113061	0.494141374	0.018071671	0.234864917	0.147289192	-0.078781964	0.221343755	0.727007996	0.372166928	0.267236844	0.873525901	0.24499538	0.459185913	0.300652405	0.569825258	0.590055517	0.898518607	0.479926147	0.623538769	1.023457343	0.358018447	0.056383478	0.020030603	0.507455102	0.126339352	0.022758348	0.401235325	1.178436527	-0.025683456	0.27534654	0.649770152	0.626995366	0.127226918	0.305370441	0.658758268	0.782008128	0.237718472	0.584976707	0.53012902	0.386770119	0.457735847	0.549549302	0.550559726	0.734113106	0.10368414	0.827162698	-0.048737998
2.024374881	0.756099907	1.170351997	1.235525538	0.74765268	1.650252568	0.283624363	0.187667923	0.068505095	0.713780749	0.672388064	0.253194	0.535581318	1.039570407	1.005426265	0.667304013	0.432196807	1.876759928	0.453762956	1.211638251	0.966653596	1.142557332	1.569461036	0.573089776	0.488468774	1.81936145	0.60733469	0.357026195	0.099483608	0.491399106	0.2533503	0.029076286	0.642918108	0.545587162	1.10748312	-0.341902763	0.979644046	1.338568254	1.542027352	0.565687852	0.996624262	0.716067488	0.409526639	1.133095204	0.757422164	1.074465058	2.079544583	0.610001262	0.404093643	0.064774625
1.077721226	0.803705958	1.199529982	1.599464136	0.798805545	0.646792858	0.311978411	0.558017211	0.492340962	0.373657162	1.442114543	0.603533705	0.654910748	1.368088121	0.639910076	0.93905183	0.526382781	1.414225452	1.129492115	1.421193886	0.900944434	1.254973381	1.624342137	0.691871629	0.464512024	0.290183452	1.005612289	0.667156741	0.567611612	0.622950166	1.146963719	0.245769089	0.589969941	0.84900671	1.043305968	0.423923021	0.891001019	1.238395243	1.523236337	0.605719466	1.096188773	0.984040183	0.828027608	0.977681232	0.667156741	0.736947139	0.935672089	0.415044574	1.323312141	0.449578434
0.413598695	0.346149541	0.191347456	0.382378468	0.341305509	-0.030732617	0.021601856	0.002867972	0.064509209	0.250041361	-0.01502012	0.281749965	0.12131401	0.383532995	0.223010314	0.175083612	-0.037658527	-0.133904494	0.674353106	0.475344112	0.490107815	0.365955073	0.744189424	-0.012271039	-0.027411502	-0.052406	0.381607074	-0.145495734	-0.010555104	0.20626952	0.042361883	0.271028582	0.25236867	0.305120148	0.3219676	-0.072589234	0.377410566	0.263714527	0.323322137	0.093591572	0.142011933	0.361377952	0.652147913	0.412372586	0.322027462	0.236404969	0.317375088	-0.039728966	0.183375478	-0.051401146
-0.219489529	-0.00781855	-0.104808602	0.918056076	-0.240306416	-0.001227913	0.005378932	0.037270733	0.518953298	0.299641356	0.132150269	0.185077312	0.147799519	-0.110616524	0.524383481	0.57160568	0.840331266	1.142999721	-0.096550377	0.804022494	0.253356276	0.703474268	0.45925607	0.022921843	-0.034631305	1.404089649	2.105717779	-0.027821862	0.20083124	1.184311643	0.124102256	-0.003977864	0.613756741	0.270237863	0.042022657	-0.018151188	1.63094768	-0.026006487	0.475563502	-0.023709226	0.132241883	-0.114175009	-0.051723452	0.162342641	0.173226073	0.158226075	0.959858421	0.657991058	-0.10329538	0.15871851
1.364429953	0.243334556	0.148731183	0.33228981	0.228664073	1.421551251	0.030869815	-0.122377564	0.030883635	0.712348415	0.267983283	0.103134741	0.062110846	1.024029265	0.887691024	0.2929418	0.181996325	0.174988118	0.216278845	0.359967018	0.460374263	0.341463154	0.818829842	-0.19338366	0.24667821	0.816553518	0.298254557	1.405437039	0.005594342	0.183287204	0.082466447	4.88E-05	0.164420485	0.244486855	0.405489182	0.90689418	0.516424036	0.737187997	1.128623774	0.090189599	0.331499724	0.787129201	2.267626381	0.378617036	0.194293273	1.261052656	0.83409801	0.029106669	0.310692528	-0.107535049
0.850494874	0.414574605	0.214469386	0.187420693	0.610346004	0.416087694	0.373150789	0.795661338	0.298646505	0.15401763	0.296923411	0.344942625	0.155840676	0.613995559	0.222211813	1.186352544	0.38193951	0.541779026	0.753180159	0.337288317	0.346678872	0.200774886	0.61687992	0.741254104	0.155148638	0.997795338	-0.010054007	1.137322151	0.601607697	0.111101591	0.230510687	0.183151898	0.56355408	0.368545134	-0.001168177	0.185147692	0.093039186	0.473048087	0.519299953	0.621550883	2.245824817	0.213778175	0.641296343	0.19995572	0.190740798	0.806366851	0.21234958	0.711722657	0.009216594	0.375141838
1.526573823	0.567088258	1.196103812	0.320519341	0.261462511	1.786536996	0.166161749	0.868295286	0.154139783	0.85356417	0.416692075	0.342984696	0.753675525	0.690265149	0.225389895	1.820668393	0.471207948	1.441943887	-0.005443837	0.354147672	0.661334714	-0.123671405	0.378362108	0.168942615	0.20272591	1.099276089	0.252848123	0.878636485	0.315526518	0.198961022	0.497643764	0.117951997	0.506109811	0.361832581	0.318887236	1.875683505	0.2373128	0.467477614	0.614939024	0.581239041	0.507783395	0.203490872	2.426750822	0.301248488	0.122178648	0.127960947	0.030631528	0.364883835	0.152411746	1.036924868
-0.110159348	1.042620648	-0.138826813	0.292342988	-0.200417401	-0.013411345	1.229941523	0.789106154	0.156303936	0.691961601	0.271951073	0.113905062	0.246409638	0.90338632	0.663707494	0.171882453	0.440310455	0.250936048	-0.092453482	0.518315269	-0.069338054	0.9032903	-0.0967097	1.330117294	0.712621823	1.431167076	0.038882078	0.165223935	-0.086028822	0.739364948	0.807177931	0.692122428	0.959294157	0.932801332	0.157464715	0.026921237	0.173499488	0.710086732	0.255680688	1.462426175	0.361129209	0.644680639	0.481686373	0.978616021	1.157255005	0.546892501	0.204320296	1.157009227	0.138742226	0.021517093
2.365057606	1.83254087	2.298623738	2.034909251	0.415936598	0.48612165	0.613422552	0.650927146	2.155168888	1.679149214	1.770196784	1.544354866	2.656763167	2.21597518	0.691462419	0.387965544	0.695255408	0.580019447	2.603473126	2.046638219	2.281157995	2.190544306	2.355543939	3.246441793	2.399667065	1.930124668	2.34694106	0.877272945	0.539002609	1.946225993	2.572689357	0.708275918	2.62381823	0.58869198	2.003468453	2.563663305	0.458480398	2.039049634	2.325791927	0.509073623	2.72132836	0.911803874	0.24630219	1.799357944	1.053995906	1.902878376	0.199763895	3.085669787	2.226493516	2.367294444
1.671235035	0.877950041	1.466310645	1.867769987	0.896245177	0.566189446	0.223766765	0.387254206	0.065003572	0.573670486	1.690677124	0.998652359	0.913156356	2.015037667	0.881344084	1.895958352	1.055500844	1.488715578	1.289980959	1.885190169	1.093766223	1.348151738	1.734678973	0.78754661	0.610508874	0.338721281	1.13104964	0.547438046	0.524796761	0.847236383	1.930562107	0.030686384	1.210402804	1.149656176	1.531277936	0.344338732	1.162964256	1.370115128	1.831920486	1.134192514	1.489156405	1.04984585	0.870404248	0.833128129	1.453709692	0.698522661	1.35312938	0.593993786	1.894182094	0.045386619
1.266004032	0.83513448	0.801167026	1.198698766	0.69720851	0.89618756	-0.004725508	0.175803855	-0.004345781	0.274523382	1.332262169	0.269815482	0.181099852	0.766153521	0.572766292	0.609069804	0.592969678	0.591115407	0.628278281	1.031503886	0.513388095	0.770591113	1.437769283	0.456763022	0.131995059	0.102484462	0.723706103	0.578227385	0.022134478	0.602724176	1.997008205	0.015552886	0.73721357	0.681120256	0.829508144	0.574285199	0.467639889	1.163391482	1.43971797	0.303669263	1.483825209	0.659622667	1.080471667	0.67939141	0.70251157	0.582323787	0.909358049	0.273799457	1.167508049	0.100027139
-0.075086726	0.192734991	0.200210523	0.411860883	1.012748688	-0.036035176	1.084538755	0.557105075	0.140825982	0.10002945	0.70588243	0.222150492	1.534507764	0.636277358	0.218029277	-0.025278814	0.459509162	0.219566392	0.457340353	-0.030903976	-0.009006954	0.043196075	0.121778707	1.458560572	0.409569027	0.807197602	0.640446617	-0.022331552	0.177216876	1.159067792	0.036949569	1.432312154	-0.027349857	0.257391964	0.130965764	-0.021611434	0.451759645	0.616508907	0.892244469	1.614926543	0.027673383	-0.157513027	0.853617458	1.013489148	0.204491216	0.17099673	0.440417648	0.768104256	0.171531246	1.685507618
2.291328951	0.588383683	0.707870443	0.7560744	0.587884207	1.13124955	0.203360011	0.236135176	0.807498732	0.491361994	0.700341817	0.063781222	0.181356729	0.347834435	0.978036887	2.407758898	0.838715572	0.038751572	0.461782756	0.633305887	0.98158608	0.716622266	0.804559385	0.256064568	0.273213769	0.708942338	0.511293987	0.283665626	0.620590129	0.41167576	0.266084287	0.104716285	0.920294033	0.749378879	0.729427945	2.382863021	0.771830481	0.768616328	0.815254658	0.596567238	0.752099255	0.858379445	2.183999682	0.663706246	0.02538761	0.526777657	0.291879235	0.661018786	0.574375736	-0.020472811
0.071983279	0.243753164	0.091619478	0.945870244	0.507711849	-0.019098163	0.261024733	0.581334233	1.33199022	-0.217127171	0.787603356	0.245948177	0.714099102	0.130756331	1.540808462	0.1049748	0.046107965	0.286011763	0.850491491	1.267860052	0.763270552	0.071871631	0.400199803	0.537448644	0.810848533	1.288397875	1.424209229	0.142996963	0.034364442	0.818852335	0.036280168	0.02387091	1.479212391	0.203347538	0.342265034	0.142996963	1.023671024	0.595218986	0.475952013	0.186205772	0.671097917	0.041712808	0.081816133	1.771310245	0.719338313	0.063740069	0.115663985	0.274264392	0.156109769	0.974822456
-0.072290863	1.169496217	-0.067044201	0.601169198	0.173652177	-0.062289303	-0.103326155	1.399316787	0.069704667	0.04944495	0.1249949	0.289841524	-0.067946715	-0.148567118	0.767943324	-0.118854377	0.677766693	0.169584969	-0.117697001	0.854231465	-0.02431392	1.0719506	1.166085559	0.89321587	1.225809779	-0.010429562	0.851432882	-0.045245216	-0.121879401	-0.030177271	0.034395823	0.865296268	0.930532112	0.504826646	0.332416981	-0.065140044	1.261832909	0.091952761	0.559341008	0.769844377	0.575195246	-0.148567118	-0.123949052	1.145563892	0.448081667	-0.110606148	0.825440955	0.17897863	-0.066663408	0.665580189
1.184656407	0.625468218	1.19339852	1.625468218	0.67219744	0.273799625	0.138144638	0.457918091	0.247997086	0.536437283	1.203638263	0.627307028	0.523734208	1.458487765	0.929315959	0.74983529	0.56652634	1.157341696	1.056202305	1.385571716	0.785135166	1.071404164	1.765005812	0.90216042	0.437297277	0.229587803	0.784794738	0.345134862	0.385752615	0.80225387	1.441975539	0.244749265	0.812382878	0.865887099	1.134830662	0.335253899	0.651013679	1.300658846	1.509767161	0.623264875	0.955288286	1.024102543	0.525143114	0.624672748	0.787230782	0.687119037	1.019316957	0.422952302	1.434937609	0.230664619
2.087351639	0.484898443	0.679754385	0.560965196	0.456169809	1.551818953	0.200274635	-0.025043477	0.330002915	0.436727962	0.467762196	-0.107621426	0.066097527	0.265838111	0.597576444	1.504530848	0.269674302	0.124117743	0.562847744	0.508414282	0.754801423	0.426388584	0.399085672	0.051830205	0.231341853	0.41440239	0.335875978	-0.019354755	0.094709442	0.489986903	0.066097527	0.683097868	0.366910321	0.527843268	0.661119894	1.95967022	0.361732193	0.594626203	0.754801423	0.367372461	0.619980554	0.562941761	1.703418304	0.836303537	-0.041673559	0.281162446	0.049711993	0.232527641	0.810731077	-0.066703589
0.302964103	0.302964103	0.353967252	0.422549878	0.391100192	0.068043058	0.053285687	0.161587072	0.009053684	0.22976681	0.277913823	0.11669623	0.142694032	0.485378755	0.017014178	0.259146872	0.015900126	0.521771887	0.358827513	0.48857272	0.128431772	0.306811067	0.773694625	0.236284904	-0.026769804	0.015900126	0.302964103	0.129074934	0.077824879	0.290716904	0.395615314	-0.033091885	0.004981007	0.356832131	0.396500983	0.147692227	-0.021817156	0.259146872	0.59082977	-0.056351724	0.043975325	0.302964103	0.259146872	0.284329806	0.265795501	0.281410238	0.316812976	-0.051542717	0.39268578	-0.049697165
0.424319546	0.356505035	0.419207939	0.577136054	0.356505035	-0.008772061	-0.023972673	0.048220551	-0.11696779	0.134654262	0.588902541	0.304553364	0.016939438	0.513356936	0.12800302	0.318397111	0.082179331	0.306272781	0.404550941	0.484228807	0.276364258	0.420806374	0.703588756	0.14120027	0.008785256	-0.035754504	0.356505035	0.107615694	-0.023719145	0.286948249	0.716293944	-0.035754504	0.207035305	0.363151766	0.491881771	0.133740211	0.273021588	0.379668894	0.630876731	0.187677518	0.094900845	0.379922125	0.286948249	0.320130663	0.287741569	0.296356648	0.52348551	-0.029759381	0.592299618	-0.022105497
0.288188159	0.301811287	0.073572896	0.409082215	0.81005926	0.005046387	0.438554568	0.284866276	0.218807414	0.225585423	0.10425081	0.192814033	0.49885047	0.051147368	0.111176383	0.079565509	0.225346251	0.631930078	0.266044435	0.991591334	1.070272531	0.282590988	0.319766064	0.249128837	0.168144388	0.243095147	0.123397266	0.002539846	0.059819265	0.065953499	0.163237054	0.026090402	1.524863903	0.188680401	1.043844173	-0.005704636	0.371854153	0.10178117	-0.056832267	0.094174618	0.328749575	0.821262663	0.064991606	1.906419724	0.680028784	0.086553568	0.271283274	0.021648783	0.055938188	0.536773233
-0.193972052	1.448485443	1.174783452	2.081456046	0.18535044	0.170076717	0.900858993	1.885556453	1.464645175	1.529570665	0.910655233	0.381544431	0.859385576	1.656812172	2.628350361	0.825293134	0.953980296	0.754093015	1.165874535	1.437824428	-0.405069928	0.657744048	2.180971394	0.718026441	0.594958354	1.457878447	1.270153072	0.436217202	1.135278418	1.310069506	0.976256691	0.903273982	1.809563206	3.698955783	0.577546569	0.324311707	0.729351711	1.758839022	0.124379207	0.193109004	1.405605164	1.527666689	1.013856134	2.227621866	1.381627358	0.44851895	0.350139242	1.648643213	0.822821332	0.521449395
0.921078968	0.78277627	1.037601262	0.623979266	0.315331605	0.326991225	0.187112139	0.111370454	1.450979083	-0.025356268	0.361234782	0.184173379	0.187112139	0.29873286	0.415255747	2.205200308	0.211104944	0.326870618	1.147931924	-0.300513276	0.640128524	-0.252086053	-0.033373017	-0.110589845	0.226050058	0.305376865	0.277626292	0.850748891	0.251570128	1.188475733	0.214012948	0.187112139	0.450984816	0.470551529	1.153083758	2.694079634	0.393921096	-0.038119452	0.437075168	0.185326073	0.251195575	0.391903589	0.339965497	-0.122099581	-0.370102626	-0.241032089	-0.364703552	0.187112139	1.502526238	0.20261715
0.568678561	0.318381277	0.21953035	0.340170182	0.303860738	1.707225959	-0.018607956	-0.029641049	0.122502905	-0.074024481	0.159634657	0.209646984	0.003586077	0.303860738	0.102214214	0.844234246	-0.041736902	-0.213932415	0.217565028	0.368757865	0.402534389	0.370204068	0.769297582	0.002344859	-0.021624332	-0.041736902	0.303860738	0.609000602	-0.041736902	0.192956232	0.010572198	-0.029110551	0.085043675	0.319390246	0.347988461	-0.081840659	0.223743622	0.315499756	0.343013036	-0.017362423	0.023095318	0.346042333	0.242174255	0.384407246	-0.128557916	0.210740585	0.230063865	-0.009440557	0.256289591	-0.034704073
1.064414672	1.42638753	1.545859058	1.385763523	0.245505438	2.111095173	1.110845022	1.959975498	2.756340576	1.462289762	1.703801291	1.721104304	2.161071085	1.49722866	1.875362591	0.924549067	1.724959675	1.941696623	1.34183162	1.050561461	0.885428847	1.538443196	1.609708223	2.534302789	1.164864185	1.987563601	1.129201071	1.989008234	2.535080673	1.078590185	1.553044357	1.87585695	2.208727226	1.311673375	1.574949569	1.074149643	1.451991768	1.714267039	1.366288359	1.839848202	2.394367896	1.566077123	0.592325551	0.163265741	1.226446495	1.282584485	1.263964427	2.380237338	0.948256416	2.323129081
1.365830283	0.343814543	0.316079979	0.655568404	0.351263587	0.628311416	0.262823431	0.087580065	0.600000544	0.764927963	0.194990794	0.390913053	0.421185923	0.593501971	0.713782752	1.90506345	0.192163745	0.8334078	0.186702078	1.308655961	0.353999728	0.07478664	0.244197972	0.987296631	0.108874917	0.969475576	0.362182121	0.192007893	0.294014305	1.163276064	0.732305579	0.051970066	0.733211303	0.552141128	0.342841697	0.265239806	0.50396207	0.257035196	0.814991482	0.776085092	0.355166123	0.343814543	1.519509326	-0.026556221	0.47570901	-0.050194865	0.800500472	0.134396367	-0.009946833	0.575118532
2.276411931	2.760167973	1.487452031	2.457719082	1.493418582	3.634687897	1.462939824	1.719766848	0.777151016	1.715976252	1.456629517	1.247821407	1.034575638	0.605239088	2.107310155	2.983851505	1.9592208	1.193505624	1.613984511	2.437089541	2.237783788	1.771384816	2.403557475	1.800502322	1.698334918	1.863452166	1.916992949	1.594999854	1.664544233	1.648379349	0.853653468	0.002314082	1.879124286	1.943910231	1.913819748	1.800510659	2.305491496	2.510651517	1.868600878	2.061079998	2.148450988	2.60740515	1.986370415	1.961368146	1.496239934	1.835355751	1.908402283	1.990212312	1.77304243	1.073014392
0.107494769	-0.05980759	0.750859463	-0.125184828	0.676216572	0.797868675	0.706407849	0.295298907	0.579483434	0.350779808	0.279870562	0.310925275	0.116690603	0.043284877	0.481661377	0.808612546	0.277614073	0.641254913	-0.031386521	-0.033319299	0.067395792	0.280687068	-0.014368017	0.182903483	1.573085492	0.275866407	0.728906421	1.094828046	0.75454149	0.386897104	0.159405738	0.21013402	0.21452599	-0.011956638	0.024285058	0.348351743	0.231045595	0.138750085	0.831781761	0.256073601	0.191399565	0.699271918	-0.082924912	0.206664041	0.170956118	1.195828689	0.564458058	0.389270598	-0.054679095	0.689576751
2.2626183	0.591031989	0.400770138	0.29460524	0.214831851	1.512782588	0.106226897	-0.070812839	0.192907685	0.55004977	0.195144394	0.156435629	0.172155411	0.203642163	0.233532367	0.841707699	0.120620419	-0.233414794	0.427445727	0.592093834	0.652491384	0.684766794	0.97370829	0.324155721	0.143355737	0.2836346	0.237146336	1.133253874	0.099329708	0.65297496	0.152340221	0.069136788	0.468745078	0.490588866	0.683060331	1.192839564	0.523491689	0.501982068	0.606021059	0.163829037	0.156939717	0.277360513	0.296094333	0.660243657	-0.141100533	0.473572672	0.447607109	0.086855215	0.526445175	0.038401505
1.308428276	1.903857688	1.44237466	2.127373597	0.772938899	0.192159023	0.176825469	0.779509923	0.266902464	0.861213367	1.406245634	0.846776932	0.546736754	1.8213228	0.947562451	1.159784464	0.856366921	1.856932554	1.326753684	1.583994408	1.129146952	1.221397114	2.294884049	1.517408401	0.594660306	0.662901566	0.754880711	0.26635238	0.136314049	1.028446546	1.973248015	0.379245666	1.15597533	1.189110877	1.334200849	0.331135806	1.817726459	1.370251893	1.769522241	0.824507632	1.346077303	0.849351524	1.370869227	1.167735157	0.981628871	0.567444189	1.434454177	0.349966192	1.77371657	0.636950208
0.60007379	0.688570862	0.912104524	1.203282866	0.887154207	0.030189109	0.126064676	0.372659496	0.073150842	0.333870017	1.064554434	0.743445783	0.175295028	0.878881681	0.300772831	0.532087028	0.285021318	0.739460516	0.899820629	1.545452248	0.713256443	0.777956138	1.136712899	0.38831698	0.424324044	0.13427206	0.901262461	0.236448134	0.108810336	0.542179722	1.205360982	0.083669679	0.478170471	0.711163453	0.749219902	0.262988916	0.480046462	0.708330455	1.029670378	0.540678505	0.671806304	0.566984771	0.577636931	0.724884764	0.421189086	0.560872607	0.885342806	0.237504576	0.899820629	0.065526843
0.682886001	0.674362553	0.362875676	0.521134177	0.452948315	0.037909761	0.002033146	-0.02490534	0.448069337	0.074128351	0.634097434	0.660183224	-0.013242761	0.494301517	0.048586546	0.423644975	0.033252403	1.416922561	0.589627706	1.806693429	0.916771517	0.602515729	0.878355286	-0.063067812	0.204504312	0.099362241	0.529952642	0.35835754	-0.001799199	0.378506689	2.12180716	-0.013242761	2.204222758	0.419105894	0.656506536	-0.046518996	1.24947687	0.375791128	0.492586338	0.534479421	0.833712564	0.910830212	0.419442093	0.367104555	0.393589917	0.540580894	0.515929572	0.223546338	0.615256554	0.265843974
0.34494083	1.234654381	0.480971134	0.8722674	0.799112887	-0.108300129	2.144601308	0.862902004	0.301564562	1.20111451	0.609552952	0.672701323	1.763164712	0.394671765	1.092601876	0.494218616	1.103378967	0.462744744	0.949030774	0.570907491	0.520487376	1.12161964	0.723459791	0.37437094	0.58893339	1.489230476	2.489552807	0.284317307	0.374673776	1.077714154	1.383698401	1.339055916	0.462134717	0.803359402	1.017283714	0.154573441	0.600590773	0.391208202	1.301666858	1.25547011	0.297539483	-0.009001587	1.036418724	1.372375363	1.429842574	0.267998785	2.149571432	1.498756759	0.599619144	0.57028839
2.50587049	0.979332405	0.663008336	1.570825099	0.564359057	-0.03104705	0.411432719	0.24942262	0.195334953	0.965949858	0.90457817	0.554837415	0.511778377	1.379272238	1.395464211	1.29989555	0.656481911	0.33037228	0.648080685	1.740587539	1.201005606	1.674426803	2.063480681	1.373280829	0.657372772	0.454674376	0.758873399	-0.055014396	0.352768316	0.552045971	0.908971105	0.0426713	0.931795631	1.005563913	1.474900257	0.096670704	1.72112581	1.551316677	1.493992882	1.163446781	1.254510259	0.876112918	0.570240845	1.711298163	0.927814307	1.089611538	1.230881982	0.605440846	0.999516183	0.258865226
0.231680092	0.287058423	0.517270051	2.033564713	1.103253027	0.122119877	0.272478174	1.276273182	-0.062006189	0.918865243	0.73925741	1.112199926	0.99022013	-0.039155119	0.42390255	0.189911117	2.754288209	1.571597707	0.841456471	0.988775988	0.176177877	1.530286844	0.180448989	0.458341348	1.049295186	0.427646491	1.661109356	0.158796122	1.32274166	0.584090977	0.650240171	1.51360891	0.701764681	0.983149912	1.047139603	0.414562424	2.052882959	2.074684515	1.062958752	0.942475646	0.57083558	-0.092175228	0.378306159	0.495595975	1.304712358	0.201000089	1.217120085	0.998810295	0.124583669	1.300648528
2.426270122	0.009417777	0.328457428	0.043744102	0.006727316	0.105382957	0.271516927	-0.014492603	0.138110482	0.16009546	0.299757453	-0.037926517	0.114536289	0.000775029	0.112832001	0.273046876	0.119819485	-0.145959216	0.285080047	0.251311983	0.350708937	0.261846131	0.554979646	-0.076201449	0.417136818	0.111121	0.022625606	1.020349197	0.11064929	0.378788766	0.113514519	0.105382957	0.235716725	0.33836759	0.352291667	-0.15862775	0.217383503	0.975435044	0.386781324	0.33435331	0.189243758	0.000775029	0.216523152	0.228896319	-0.092301825	0.221832389	0.246231515	0.105382957	0.445949	0.023398941
0.008611474	0.013005722	1.251998016	0.018796401	1.093883907	0.128699706	1.505908532	1.007145481	1.501608423	0.662311476	0.395953287	1.389520758	1.697221337	0.938463179	0.189546985	0.006057963	0.629241742	1.047834957	0.739669453	-0.410542723	0.174333299	0.203064683	-0.028181841	0.320140801	0.106523817	1.215954041	0.694125495	1.149582031	1.527784101	0.631764056	1.349401045	0.088382829	0.745037099	0.797064338	0.764975318	0.924052798	0.091462097	0.465581085	0.580736355	0.856292537	0.870898885	0.854759803	0.929066179	0.762235281	1.103213288	0.959777541	1.092494894	0.713420678	-0.124667945	1.366529802
-0.064980649	-0.229589816	0.603483656	-0.013276493	1.456588797	0.028248066	0.642080073	0.106605538	0.090421535	0.730663215	0.096391706	0.218142661	0.462292668	0.335826001	0.431533305	-0.124343088	1.04409035	0.207518901	-0.206785468	-0.019678784	0.392178551	0.666870635	-0.009126518	1.054388935	0.349954843	0.361030348	0.869985756	0.203109782	1.608950655	0.424903597	0.041163607	1.209241623	0.436813546	-0.210457046	0.991381726	0.167851918	1.092591945	0.349450223	0.882208385	0.651804559	0.783863366	0.127949483	-0.035868843	0.656012707	0.208614221	1.712628125	0.191354907	0.809080155	-0.235276724	0.890128523
0.228532949	1.264005267	-0.178481455	-0.252393453	0.00226161	0.928156274	0.126357923	0.390874604	0.087393162	0.334511327	0.567641087	0.47622344	1.738294576	0.415487568	1.41530366	0.830661924	0.043077336	1.124430635	-0.228821591	0.253907798	0.499426495	1.694975194	0.163100384	0.147585071	0.094361941	0.104800422	2.321374066	1.685162563	0.172220557	0.757090123	0.174108797	0.451587908	0.432960338	0.371999878	-0.045214406	-0.052436843	0.875420942	-0.164658521	0.724861512	0.090639112	0.121068035	-0.25459627	-0.114342214	0.754510149	0.333690257	1.856837555	2.092214226	0.448259965	-0.222435701	0.315152254
0.50089147	1.287514597	0.998744926	1.088627141	-0.311267685	1.335650488	0.74713307	1.3047549	1.464250867	0.908094857	1.009009784	0.994334961	1.945017906	1.127173538	2.096478773	1.265390768	1.819918111	1.252955021	0.913032813	-0.225269885	0.760235048	1.022703381	0.997446586	1.756840677	0.569897424	1.500460736	0.981521181	1.168489827	1.63766194	0.827808558	1.143546558	1.321671987	1.694549592	0.672833471	0.878533836	2.660966101	1.088540263	1.240855985	1.242602374	1.479546205	1.911903215	1.56877184	0.65839155	0.736151209	0.702989185	1.495550696	0.745541726	1.841291472	0.931582016	1.676856348
1.088974064	0.434680254	0.957523926	0.382220796	0.338465669	0.21996113	0.180942522	-0.044225589	0.20317019	0.040995099	0.248040174	0.058682046	0.208222727	0.338465669	0.133774983	0.898200053	0.104567712	-0.332514159	1.069939004	-0.017315331	0.511282946	0.048155659	0.13022912	-0.103020727	0.179885415	0.176343026	0.338465669	1.089006749	0.140779884	1.105901151	0.24557038	0.174560937	0.343207652	0.475265132	1.063644771	0.478563679	0.143011981	0.060782329	0.477834306	0.059835977	0.386511838	0.495620109	0.07305224	0.049795127	-0.282980171	-0.030894201	0.049140082	0.089627362	1.375630524	-0.115385823
3.690529946	2.233939495	1.98864573	2.287185007	1.276691475	2.922524827	1.287277113	1.559857022	0.710410218	1.594746714	1.41804401	1.159520486	1.151480449	0.448910371	1.883262957	2.919568673	1.800396021	1.116342286	2.137812284	1.83329193	2.272646343	1.552906085	2.038339753	1.67024534	1.471337302	1.678734994	1.451206346	0.209962173	1.571916693	2.208267581	1.021009224	0.481740062	1.812561928	1.942603487	2.249428997	2.823134518	2.10863841	1.934407604	1.601348489	1.972455537	2.102688815	2.183600106	1.49632756	1.471034976	1.358208149	1.49632756	1.382317797	1.964224622	2.435448959	1.3810949
2.036899789	1.030776704	0.30349011	2.152177381	0.525732424	2.273141131	0.39034538	0.125307304	0.871314393	0.875070973	0.947831698	0.491732852	0.363127664	0.927879386	0.809667923	2.188242289	1.695415354	1.180808447	0.264461549	1.257194742	1.409167217	1.289497697	1.403736589	0.757965755	1.083595525	1.629305517	0.5374107	1.674629645	0.283946418	1.919466292	0.471551313	0.088258805	1.11301005	0.874638137	0.935389258	1.425518218	2.126509669	1.605635111	1.12924301	1.238072202	1.100533947	0.752903133	1.333329267	0.996087099	0.142897636	0.709175703	1.415396201	0.231365508	0.306457121	0.684237147
1.504682153	0.038118575	0.973096998	0.214860379	0.155046824	1.105881166	0.149448824	0.143235876	1.374042724	0.104958157	0.211778988	0.476873989	0.534412115	0.095965054	0.213786563	0.346563237	0.203988762	0.450836262	0.179812004	-0.164722593	0.067817568	-0.16779762	-0.124185002	-0.183369342	0.192212911	0.124862183	0.027177529	0.484228662	1.78558495	0.954872178	0.417906546	0.217114507	0.905344069	0.285686415	0.218677265	2.155957752	0.399591732	-0.073322023	0.586942664	0.122480976	0.149836068	0.158524993	0.526414645	-0.019529404	-0.115953973	0.787837043	0.451208662	0.129754316	0.499825634	0.84376491
0.927814875	0.3964118	0.305449973	0.490861214	0.402974322	0.44577246	-0.046081019	-0.07323212	0.681869558	0.380956359	0.225451631	0.15505457	0.061275211	0.389072382	0.256479744	0.346206536	0.201692937	-0.08104461	0.328890176	0.68997746	0.624178019	0.579227464	0.666941292	0.119860135	1.103869581	0.221533292	0.429510438	0.268189612	-0.00793614	0.28801245	-0.006460202	0.029575123	0.219348707	0.419007977	0.538268856	-0.177750201	0.568098875	0.716400657	0.427338205	0.227033896	0.242172279	0.3945781	0.798587413	0.455665256	0.293080964	0.353222754	0.460856633	-0.058110293	0.334739349	-0.095782265
0.005392798	1.298138128	0.075879194	1.003494931	1.280074128	0.005071053	0.005071053	1.78684443	1.489880766	0.904106844	1.279770458	1.127511061	0.572097419	0.767687432	0.589402277	0.078783577	1.908703569	0.280293984	0.075879194	1.708336486	1.612005077	1.674669701	1.277276318	0.845399565	1.312567091	0.026962927	1.426680989	0.061495986	0.005071053	0.697055476	0.016810614	0.005071053	1.288372282	0.14577428	1.361436503	0.07723286	1.230326343	1.484119159	0.748974901	1.196022112	0.850789071	0.067624862	0.164015283	1.097894934	0.871728504	0.086051897	0.9555484	1.243117156	0.961240414	0.789571161
0.319147386	1.887470518	1.212317386	0.818352997	0.584790841	0.248465787	0.248465787	0.25667771	0.419709228	0.816513017	0.411084987	0.257903527	1.463309635	1.630423336	0.248465787	0.075596819	0.248465787	0.253897627	1.016113304	0.075596819	0.877230269	1.079057351	1.230932856	1.177659588	1.128134993	1.352269508	-0.257193964	0.253897627	0.85161016	1.045478463	0.248465787	1.264244543	1.14056039	0.131375074	0.075596819	0.947624576	0.753160711	1.009589983	1.016736294	1.237386809	0.248465787	-0.257193964	0.075596819	0.798230742	1.127218229	0.928686349	0.753203772	1.69406999	0.075596819	1.028984783
0.438639786	0.600969612	0.267209798	0.290782941	0.169635529	0.240602552	0.055911121	0.571349561	0.180495715	-0.282917974	0.501629081	0.127182825	0.263545488	0.257639903	0.205745818	0.321362492	0.1012341	1.148485656	0.248544599	0.301793219	0.354337409	0.231653469	0.480616272	-0.110261706	0.055911121	0.327520422	0.188737087	-0.025938443	0.067143131	0.250881904	0.055911121	1.262736997	0.178454645	0.292517705	0.217216941	0.099499196	-0.064614376	0.331827925	0.297735498	-0.068727693	0.384290724	0.257639903	0.233456132	0.645351735	0.066623572	0.37224917	0.233330607	0.189769246	0.272595272	-0.08594016
1.751077596	0.791420838	1.332171144	0.717115443	0.831538061	1.43372397	0.2179449	0.105470819	0.236857424	0.377085564	0.855267367	0.07955178	0.137683714	0.396969157	0.891101167	1.035357633	0.683601443	0.243625943	0.539150509	0.751468555	0.815176652	0.764710267	0.77374495	0.214581508	0.22079067	0.508052713	0.483328988	-0.041994584	0.345650608	0.60020088	0.149727314	0.081541452	1.21187522	0.845139875	0.810467757	2.101562831	0.590493022	1.120212985	0.762236747	0.621959863	0.792504571	0.681174225	1.178276829	0.657239381	-0.171933103	0.634962986	0.424109621	0.450757309	0.683175115	0.26271549
0.773419933	0.29076619	1.142003754	0.408865502	2.618621037	0.052230673	-0.01843566	0.620637293	0.676681376	0.816717334	0.127551233	0.337377196	0.253807019	0.491216795	1.078474353	0.391385498	0.691757049	0.751688565	0.950055309	0.521081067	0.495402631	1.531366239	1.030994835	0.473070237	-0.000615951	0.214081493	1.625915369	0.021884717	-0.098071903	0.411936597	0.069050287	1.618298975	0.835265737	0.85669112	0.911384932	0.143908714	1.019400696	0.747166869	1.344807759	0.603665873	0.401667039	0.083965369	0.299783902	1.868931698	0.903194929	1.248877397	0.985562172	2.352142093	0.54501012	0.43898263
0.380107843	0.172731993	0.02545119	0.222105611	0.122595025	0.378786518	0.259123649	0.217844454	0.109189176	0.785560511	0.335232433	0.448955502	0.751391707	0.62134009	0.088127159	0.858952101	0.704438988	0.568741016	0.037496018	0.156808188	0.994236454	0.352958012	0.037146485	-0.234200856	0.18013305	0.463958127	0.985757065	1.378409318	1.396515285	1.665658812	0.913975111	1.183266707	1.063033265	0.06213669	0.961309197	1.020626447	0.212460407	0.265244184	0.13956835	0.744393176	0.284132585	0.28589253	0.027243576	0.566274179	1.068605398	0.230826619	0.206660958	0.591861343	0.189030793	0.123272333
1.423176147	0.426334667	0.726361043	0.547718449	-0.245936314	-0.069110958	1.392714611	1.42908684	0.965702833	0.781811117	0.087895303	0.458219068	1.440487392	0.584216091	1.054027201	0.161473155	0.003699998	0.480319773	0.339069769	0.060586578	1.237125434	1.065692647	0.064563142	1.115536344	0.030755859	0.048962485	0.956237196	0.130494625	0.047367572	0.023368332	1.164568117	1.683525441	0.852167212	-0.455761621	1.128591928	0.389773163	0.23367682	0.578875643	0.764208418	0.688747934	0.283363972	-0.085411032	0.269107033	1.281292447	0.643947578	0.342064915	1.260188969	1.296165158	-0.088565198	1.822087213
0.153255695	0.597873986	0.023756031	-0.206973312	0.30316571	0.129030148	1.114089798	1.79131805	0.227417951	0.31587107	0.222927244	0.930974631	0.211867533	0.702609336	0.348775772	0.326339854	0.817381176	0.230132947	0.922544101	0.413842399	0.420302828	0.136560367	0.550123104	0.368897329	1.158760193	0.90355299	0.957214209	0.252680398	1.145498262	0.263445609	0.069737468	0.562538453	0.049848902	0.313207888	0.970408989	0.227692242	0.136919509	0.007055678	0.239875814	1.459917123	0.53045289	-0.235910389	-0.008003786	0.094687201	0.301950539	-0.000985152	0.859753271	0.177923352	-0.017057204	0.833102588
0.701878332	-0.095290394	0.626857335	-0.086427749	-0.116108798	0.143285939	0.067072893	0.769575511	0.827658484	0.526037846	0.161665184	0.470776795	0.485183358	0.551092938	0.002354032	0.754436168	1.427586404	0.877853675	0.079211647	0.983828154	0.476084549	-0.008119806	-0.003531927	-0.058793717	0.052711699	0.658499563	0.864686047	0.603807169	0.053833425	-0.027319207	0.053459838	0.831486488	0.704257054	0.043115258	0.256885861	0.460460853	0.074452439	0.830616058	0.401050105	0.789572718	0.213045666	0.327419419	0.008070502	-0.02136692	0.548051937	0.256885861	0.160483432	0.904180922	0.39756243	0.043722808
2.859946852	1.438560622	1.332337889	1.015401214	0.593654705	3.328913887	0.550688788	0.668829617	0.376885872	0.89851716	0.848829376	0.295737279	0.377531962	0.103360627	1.043709453	2.011346719	1.373122843	0.72319611	1.48885624	0.349654248	1.382243661	0.561485877	0.915594316	0.785464637	0.612345689	1.282263896	0.536238619	0.772737148	1.236202809	1.551824732	0.234681636	0.30097486	1.429171635	1.090843649	1.52052727	2.561687075	1.182394413	1.552711953	0.904927612	1.402391158	1.050282684	1.334872185	0.260455882	0.463488769	0.041085414	1.163545869	0.806998545	0.801026075	1.785241331	0.818220259
1.119718858	0.347273428	0.166421441	0.955825237	0.155655257	0.204689108	0.051815337	0.195829294	0.212547184	0.316155802	0.247136004	0.0872389	0.130746701	0.832173299	0.559440733	0.515372546	0.121590026	0.131411366	0.1406242	1.054967357	0.537855286	0.727211505	1.054967357	0.548722779	0.260501488	0.690162437	0.12716534	-0.199255439	0.004723479	0.600016688	0.115807914	-0.012268099	0.303702246	0.505618264	0.283326446	1.347739349	0.456302073	0.404260269	0.553082218	0.328754953	0.242763064	0.187485369	0.545457917	0.953537557	-0.036303873	0.235095329	0.576786847	0.048429741	0.192548116	1.254774901
1.126708061	0.740156641	0.160511359	0.658926833	0.222357422	1.463388407	1.653052474	1.163640876	1.538828866	1.15532297	0.868436786	1.3622222	1.548924104	0.679969435	1.098844798	1.184618239	1.859552158	1.167574761	0.612458933	0.994708436	0.837926158	0.759586496	-0.164992407	1.067459609	1.264554021	0.935059232	0.926348227	1.353488932	1.489195671	0.973882108	1.362396998	1.989798022	1.190940729	0.625533649	0.741753719	1.462170647	0.697457844	0.970823684	0.806056523	1.095397852	0.805945358	0.941071484	0.757083351	1.339238707	0.856203932	0.795499052	0.972355588	0.718496749	0.493548941	1.224064461
0.28445681	0.300253957	1.146538219	0.41922258	0.293593469	0.254562195	0.282328007	0.169822076	0.321806622	0.259569949	0.253490487	0.281034449	0.225512803	0.270901283	0.490330626	0.886970291	0.350860095	1.264031282	1.249963151	-0.288427761	0.362289037	-0.608574047	-0.19193354	-0.016218316	0.264763579	0.239430079	0.273555497	-0.102540185	0.470095503	1.330445729	0.559019346	0.220579921	0.284831152	0.247236475	1.225846657	2.077335315	0.581530923	-0.49263087	0.287982079	0.230068701	0.31645516	0.252200784	-0.517963339	-0.557035656	-0.111535785	-0.29894388	-0.270117553	0.235972397	1.574231352	0.645200003
0.201099744	2.070856768	0.436513277	1.758000457	1.846900902	-0.117152026	2.601215928	3.12036866	2.380286282	2.285513569	1.49796485	2.112369842	1.971439662	1.85595609	2.766783779	-0.25967377	2.509896105	1.025262982	2.313637701	2.438850924	1.745770298	2.269435303	2.17020797	2.374238584	2.607839693	1.972531154	2.243006398	0.923670068	2.068813729	1.075715076	0.101926355	2.693156929	2.479599261	1.848267483	2.344585252	0.227612631	2.42637044	2.352884495	1.486132764	2.499250048	2.258346547	1.877910911	0.273560313	2.271210947	2.383048462	2.391369569	1.561296881	2.040090527	2.067868613	2.585784191
2.085983511	0.931390109	1.814003879	2.140722301	1.155699457	0.896825935	0.69608455	0.852161828	0.443187488	1.288283048	1.404118754	0.980005306	0.94295194	2.206033328	1.497778502	1.510818571	0.864697966	1.608420635	2.006963063	2.254573975	1.287611074	1.238626795	1.789685877	0.751088138	0.97980017	0.534950605	1.02854681	1.483481898	0.775070651	2.106895701	1.96807011	0.536643763	1.285073132	1.307243546	1.990095138	1.439062758	1.143397542	1.268320354	1.996508242	0.949900532	1.685419211	1.164804497	0.296820881	0.493179823	1.070194198	0.892467876	1.573110499	0.737370803	2.190797586	0.252005514
0.052451572	1.128122335	-0.032663963	1.181367847	1.005276588	-0.114773675	0.98559687	2.361315476	0.646544706	0.600111472	0.75651386	1.226166333	1.352093945	0.932725921	1.700139506	-0.023170575	0.619225612	0.094847954	1.940463891	0.661941236	1.326102397	1.68082658	0.828272658	1.67165912	1.368099909	1.824745578	1.564200438	0.03718185	0.235474343	0.605825294	0.310107962	0.399774078	0.975131436	1.403509905	0.511404081	0.086399873	1.263096231	0.993460554	-0.288151938	1.361251236	0.590234284	-0.167403855	-0.020586363	2.085795871	1.35104907	1.475191909	0.719384485	1.337012761	-0.032663963	1.149775821
0.549610192	1.055621012	0.445035315	0.508424265	-0.226972163	0.391915784	-0.078697481	0.280662248	0.013140772	-0.002063655	0.723847977	0.535082037	0.393332733	0.611206264	0.758063959	0.642315873	0.350239154	1.275313323	0.773123544	0.584464589	0.233022507	0.078864331	1.287911895	0.850257934	0.012045032	0.007253713	-0.121008073	0.033228532	0.172426055	0.437209978	1.314434323	-0.077524617	0.775426078	0.590987	0.406117249	0.127215071	0.230953621	0.865933646	0.751485236	0.388238184	0.632921567	1.299272905	0.014283785	0.061210643	0.310426942	0.055543388	0.955005482	0.41269939	0.745289092	0.042926637
0.369412962	0.351967083	0.329317219	0.467654982	0.343038542	0.010559606	0.016342242	-0.010771353	-0.132020326	0.335235678	0.458050721	0.394628492	0.149204823	0.478481065	0.107050618	0.346022913	0.128638975	0.400149009	0.320339236	0.5181774	0.348522992	0.353090513	0.554044301	0.094019607	0.036015581	0.042445045	0.403493514	0.526774329	0.106043364	0.557341921	0.515918934	0.045160606	0.127360698	0.33798752	0.458126206	0.071923156	0.086043628	0.408621862	0.506037204	0.074452664	0.171450783	0.368563189	0.278136928	0.281869784	0.485760224	0.324477196	0.382235085	0.064818717	0.45342211	-0.015431718
0.413819429	0.432240107	0.22438138	0.447828205	0.363775688	-0.015301677	0.044127633	0.018997791	0.260514303	0.344666351	0.11308629	0.041012188	-0.012726258	0.35161362	0.171000869	0.272434553	0.197994325	-0.040021245	0.22438138	0.929389339	0.46228342	0.45201103	0.721311028	0.061907569	0.068540691	0.004198592	0.365587797	-0.178893657	0.009630109	0.22438138	-0.010207872	8.37E-06	0.135387723	0.360028402	0.502448711	-0.202490158	0.544244704	0.347252303	0.350720406	0.233834333	0.159545671	0.362210356	0.22438138	0.463931101	0.028043101	0.29033436	0.347579455	0.090328055	0.249933003	-0.077947976
0.011670942	0.748876696	0.17240867	0.512210492	0.486998824	0.39126507	1.11738732	0.956975501	1.677184659	0.436800735	0.566349161	0.527661956	1.033442284	0.24120652	0.793665138	1.106623096	0.893339606	1.266927978	0.607439017	0.496368626	-0.2794439	0.154607224	0.631122345	1.349375556	0.248208239	1.882174609	0.249910108	1.066724656	0.832377141	0.591787071	1.147876642	0.440232851	1.301303917	0.973147543	0.606797992	0.422887903	0.247827006	0.616315417	0.740877678	0.379819687	0.643413141	1.096482833	0.526717718	0.275896406	0.633822543	0.751641132	0.066911566	0.989808487	0.090076543	0.635092192
0.399624197	0.809665617	0.232901668	0.402012077	0.237956785	0.419185434	-0.006761931	1.457852962	0.551344894	0.547841087	0.184918127	0.245833212	-0.004502973	0.257529987	0.18624541	0.505931363	0.522774586	0.546164499	0.246955017	1.138711848	0.552146178	1.332107966	0.330067424	0.401696542	1.219212253	0.099156119	0.905409738	1.028389155	0.050674132	0.314449879	0.040829198	0.012953637	0.028003462	0.575349883	0.382656882	0.706575553	0.402530709	0.521782472	0.431451802	0.340084421	0.258521987	0.625346611	0.247738607	0.319718376	-0.241326778	0.824781068	0.641538503	-0.000609447	0.235748953	-0.105857499
0.824500282	0.499252474	0.506733904	0.975334746	0.282860674	0.41440048	0.105097958	0.209473049	0.459054458	0.145870714	0.309938088	0.165114138	0.088064619	1.169258782	0.123854452	1.852680549	1.16361158	0.76464307	0.519427022	0.358697618	0.462553903	0.393853286	0.418898721	0.091218113	0.16397638	0.154763169	0.33619486	1.130349623	0.716453549	1.353149986	0.878349783	0.512946256	0.219041311	0.529996746	0.500813537	1.566442229	0.150809853	0.557170257	1.033096843	0.231183866	0.803231977	0.639109	1.075033998	0.331398013	0.198231889	0.426711816	0.432397694	0.196291275	0.726055229	0.803650913
1.026220108	1.035236926	2.580288747	1.286691798	2.243843917	0.353263175	1.726407398	2.022377874	2.861749439	1.119915136	1.578843386	1.546295244	1.930277138	0.076359107	1.402784888	-0.335183704	1.809076971	0.867056742	1.831119048	0.727364474	1.713674137	1.649468086	0.792449733	2.141001711	1.7516755	0.313450731	0.974687792	1.005132041	2.676922552	-0.3455173	2.147848304	1.606113566	0.560209379	-0.020453559	0.38603266	0.976941539	1.630758963	1.776628933	1.876966612	1.538772769	1.497157633	1.687397134	0.796904074	1.86703622	1.311587021	1.800100742	1.825394406	2.228869131	1.308787435	1.348395735
0.65919345	0.571126074	0.155166243	0.112540825	-0.13215773	0.602357647	0.2422062	0.210490405	0.975179772	1.383908423	0.664878625	0.785277622	1.490383888	0.887047625	0.979059003	1.595070753	1.22016784	0.668287265	0.475375072	0.610613765	0.95521981	0.646418596	0.249648667	0.683799431	0.413749831	1.665409393	0.827892284	2.412167929	2.051450179	1.971219011	1.327656591	1.43056333	1.080300652	0.56963024	1.290509888	0.73636063	0.216196584	0.859907687	0.452881767	1.210733688	0.347183834	1.689065041	-0.031213353	-0.034198207	1.373528779	0.730647577	0.28515917	1.578259218	0.425090271	0.92853055
1.366362476	0.668747526	1.03685874	0.884876416	0.67838107	2.418105975	0.093773083	0.21524888	0.182295926	0.251223671	0.338603693	0.265461433	0.142131966	0.568782674	0.32006216	0.60564115	0.079463975	-0.069063301	0.385876462	0.913350959	0.888081888	0.782273682	1.321233627	0.244460509	0.227463427	0.615964653	0.560182502	1.65705895	0.157223634	0.450175106	0.262826875	0.051624445	0.670200936	0.478658798	0.588598525	-0.150330962	0.536444041	1.182372063	0.917752559	0.174281693	0.393083098	0.603151575	0.403235459	0.951615459	0.049321825	1.052898649	0.568337657	0.086153686	0.418500937	-0.053696314
1.157050463	0.801732231	0.401489154	1.138974399	-0.382459105	1.354330052	1.327177806	1.309542247	1.150252272	1.435859811	0.845337733	1.064982887	1.181516503	1.021214247	1.40984738	1.033851528	1.776996149	1.716223007	0.7641012	0.788433778	0.891217395	0.398082905	0.777152768	1.018679258	0.962920911	1.997184115	1.316510899	0.831044609	1.242356293	1.580681757	0.850756462	1.621145947	1.151086547	0.857861229	0.78000061	1.630129766	2.101954496	0.803481706	0.512692736	1.017756448	0.912577884	0.224443369	1.059947739	-0.661573195	1.072198514	0.59313226	1.378390536	0.981426823	0.857760269	1.8395722
1.112049093	0.01513908	0.036075249	0.215989578	0.01513908	0.936281002	0.177411737	-0.027437088	0.257904701	0.353047919	0.353047919	0.253890466	0.122033406	0.01513908	0.417820346	1.008278087	0.122033406	0.271792148	0.1926244	0.177211339	0.515488005	0.421681523	1.607784081	0.326405203	0.169308273	0.122033406	0.227593041	0.337745128	0.122033406	0.036075249	0.122033406	0.280697387	0.347342688	0.270716244	0.254873247	0.446433341	0.210616022	0.25957119	0.328001888	0.11509798	0.122033406	0.998765367	0.036075249	0.036075249	0.271792148	0.079830376	0.853640619	0.216155002	0.199832773	0.451557714
0.463421274	0.529748294	0.472059884	0.473254777	0.772536101	1.078044131	0.202338309	0.210364774	0.025604004	-0.20112394	0.261654628	0.451673346	0.286968052	0.412332501	0.074719019	0.449967292	0.464044021	0.117604185	0.298291061	0.753135921	0.490239103	0.560267252	0.512870015	0.098858604	0.088947494	0.636589999	0.367657325	0.074662369	0.097829082	0.458158908	0.116077987	0.237886507	0.227315446	0.331257886	0.439740834	0.064711791	0.055268336	0.544050417	0.620258814	0.119275078	0.157531974	0.345146602	0.524375177	0.54895498	0.220500972	0.373838022	0.39589539	0.38997749	0.396588597	0.084577098
3.699258266	2.262458645	1.746848222	2.335174965	1.359522742	2.742819182	1.264348603	1.776142344	2.11837125	1.672132366	1.262034019	1.20996393	0.998159312	0.284779069	1.866408595	2.974158963	2.08090571	1.35873366	1.895105738	1.838483082	2.159751063	1.441300717	2.064025934	1.780617268	1.53082933	2.108657628	1.325981594	2.096617454	1.891232178	1.936139092	0.814216994	0.150507426	1.964339277	2.099432854	2.0625273	2.243694623	1.956995537	1.948316896	1.601576796	2.016686938	2.291966789	2.407933048	2.920033228	1.370291274	1.063572598	1.51135579	1.479224047	2.166844222	2.162406372	1.43583225
0.30711074	0.417801621	0.204184654	0.898205771	0.153647263	0.070092086	0.021310604	1.018874384	0.847670255	0.225024479	0.183631794	0.367848968	0.08327456	0.141569663	0.660370246	0.245020908	0.13779299	0.674213941	0.242392794	1.529017564	0.41454506	0.646223851	1.05189631	-0.022382143	1.08293273	0.236807584	0.56317359	0.457100127	0.020442724	0.309716004	0.037934496	0.063347696	0.427835329	0.564750148	0.448813245	0.416926637	0.60795334	0.272619546	0.449579692	0.038617193	0.395769516	0.852532782	0.22112111	0.690679108	0.082090079	0.175171326	0.296827981	0.164954369	0.334398468	0.8260091
0.409467202	0.748735665	0.52453969	0.950748321	0.124138864	0.348446426	0.245948559	0.335594284	1.794024174	0.803174559	0.753440837	0.561437461	0.856261425	0.607330407	0.886678575	0.984830737	0.877045031	1.797377509	0.615826035	2.344300988	0.4716056	0.4603356	0.818528648	0.712075166	0.772973345	2.244474109	2.251122341	0.992958587	0.235762455	0.622970876	1.285411816	0.875418458	0.787180506	1.653923359	0.760628879	0.408652358	0.560613365	0.824297959	0.593303318	1.075652647	0.811449081	1.252399181	0.112073428	0.910114608	0.14308527	1.025142041	1.687742927	0.328530177	0.996551539	0.296075141
0.632029087	0.273892556	0.989924144	0.886007121	-0.333328135	0.951970843	1.066707979	0.122549782	1.504297006	0.177170225	0.362882261	0.975038039	0.28476374	-0.180651675	0.951478724	0.26227185	0.77759762	0.279264318	-0.114728096	1.208495184	0.627814147	-0.015001744	0.036334218	0.255783222	0.324073474	0.01524851	1.992099872	1.520775847	0.853582798	-0.047567666	0.041199648	0.007730875	1.700615338	0.385111261	0.171423872	-0.162616842	1.191476175	1.009087303	0.490090204	0.160173776	0.84170071	0.236987606	-0.102236328	1.091381785	0.858245152	0.649976082	1.990563686	0.743202782	-0.115851433	0.588416657
2.123522362	0.428468475	0.187141354	0.699646619	0.248067537	0.081078666	0.149591508	0.285198751	0.332131619	0.389492876	0.213401617	-0.085551012	0.041379915	0.398616623	0.480015907	1.851291756	0.581418206	0.834764857	0.136721237	0.71139772	0.533472383	0.445050471	1.16629687	0.37273744	0.050401729	0.452606529	0.281403786	0.364213992	0.293847757	0.151573613	0.137486963	0.110353572	0.28561444	0.936073038	0.365869225	-0.05374313	0.955771662	0.839932055	0.445773821	0.447133356	0.454018871	0.289352826	1.491949341	0.747981102	0.361860087	0.446951106	0.150824183	0.555417755	0.245176418	0.328376852
0.391123836	0.649878135	0.936644632	1.007073176	0.315515122	-0.133038676	0.994066122	0.056246522	1.112800793	0.704990778	0.310888448	0.241215973	0.113706034	0.383709957	0.48185854	-0.029978059	0.652291159	0.860158467	-0.018518437	1.916540756	0.640599417	0.636032428	1.056749651	0.284482587	0.118599544	0.896750795	0.520378124	-0.087668831	-0.102519911	0.055797599	0.072436361	-0.059686974	0.903989204	0.678505848	0.841715559	-0.097214149	1.635333387	1.603076122	0.806914763	0.606312746	0.987535255	1.693035052	-0.047634256	0.822575863	0.484612087	0.50886081	0.225380453	0.033095294	1.414183678	0.501684378
1.74798407	0.818819748	0.339830894	1.060913289	0.60404877	0.989331114	0.398988869	-0.013086343	0.745003647	0.651649504	0.652921231	0.092198001	0.243224358	0.57569629	0.830947965	0.855531054	0.439283464	0.191503745	0.275032455	1.017647195	0.984100246	1.153838192	1.130266039	0.353125498	0.818883454	0.62204232	0.610351062	1.563875819	0.360322058	0.283260534	0.44474636	0.064535118	0.655599725	0.600883494	0.899874789	1.250598429	0.876472822	1.265041507	1.015392604	0.708341901	0.75295494	0.649731569	1.826342665	1.056244788	-0.225239828	0.836669837	0.869421115	0.216823462	0.32608854	0.002001874
0.658313962	0.192743773	0.374059344	0.151145861	0.088940052	0.034741225	0.049681575	0.102204308	0.354362172	0.446616393	0.085537803	0.099068212	0.501608845	0.777359874	0.122522643	0.242444158	0.170191924	0.562503092	0.177622703	0.183441832	0.386906951	0.217165204	0.306739716	0.313165738	0.054148333	0.111381669	0.301660206	0.401100344	0.155315156	0.262494608	0.097699059	0.050687469	0.196109227	0.19490945	0.208885821	0.203659793	0.138866636	0.371067637	0.392413929	0.00958983	1.230640877	0.103040374	0.146500225	0.57085061	0.190892022	0.152376198	0.217165204	0.314636205	1.11559495	-0.007566918
0.782243271	0.396118637	0.413029534	0.535266703	0.38084273	0.039724488	0.030823072	0.029085591	-0.109632901	0.064666438	0.366462385	0.271315051	0.079651876	0.435838592	0.159712642	0.554933198	0.067794575	0.346998299	0.363410339	1.381863534	0.395913131	0.382904592	0.529972392	0.317365621	0.069342863	0.018576552	0.38084273	0.214765228	0.023284749	0.299348037	0.709658044	0.038191268	0.073954883	0.412766178	0.362321426	0.178919631	0.16300055	0.470495676	0.602175858	0.079358427	0.303232835	0.38084273	0.363772704	0.295973877	0.325345814	0.289661718	0.393518545	0.068569409	0.482785214	-0.004515966
0.494073068	0.48251109	0.445999044	0.772439079	0.645946515	0.100347586	0.03796199	0.148076462	-0.082471754	0.270127472	0.676170945	0.424709083	0.062671343	0.589803734	0.283051069	0.360580895	0.334733542	0.620274482	0.512648881	1.184025624	0.43732547	0.446691147	0.885520603	0.383770233	0.146831322	0.209653548	0.748526922	0.329344813	0.189705737	0.427244515	1.116401366	0.257749976	0.270216231	0.676679641	0.41810883	0.369303893	0.181785737	0.521179151	0.666919804	0.18921464	0.284718228	0.422191061	0.358975837	0.402314563	0.374871847	0.610152598	0.990166028	0.141905434	0.747375229	0.054438796
2.64919733	0.634738484	0.684060392	1.649067823	0.94434549	0.407476034	0.047519119	0.640052302	0.048902153	0.544215506	1.499261521	0.860702648	0.440438327	1.082121451	1.101750917	0.536435433	0.599361561	0.442326184	0.474741466	1.428787887	1.165901926	1.191248632	1.960266804	0.791323825	0.560662338	1.728284678	0.808064785	2.170274815	0.061552472	2.505064143	1.87302944	0.033385636	0.874625135	1.204323372	1.287674212	0.148135613	1.203428022	1.375176756	1.242360314	0.545638386	0.94323734	0.661831069	0.783763305	0.91331733	0.727817155	0.431859092	1.85754952	0.462931093	1.428787887	0.887191415
0.561212705	-0.192370354	0.156882839	-0.024167607	-0.185775968	0.386356426	0.123970919	0.89075967	0.596028764	0.552245343	0.332551905	0.514805984	0.825205406	0.904539659	0.106768889	0.798569563	1.306820509	0.820750219	0.083385481	1.110257627	1.0431755	-0.024800016	-0.021935739	0.037568237	0.282297372	1.061648331	0.968997648	0.492016692	0.105416998	-0.032409876	0.155251136	1.247610344	1.054095193	-0.174308444	0.710339053	0.846217177	0.076568641	1.003363393	0.232231736	0.807257648	0.558291726	0.536794436	-0.074325638	-0.09354662	0.821359755	0.712317619	0.124498066	0.857528349	0.685865283	0.744130181
0.766992636	1.231390639	2.195215	0.806203716	0.851273289	0.089983772	1.670379669	0.737006365	2.205561653	1.537342354	0.646538101	1.409210599	0.778191946	1.282282246	1.072950432	0.045095061	1.040157919	1.890883929	1.387437325	2.777440089	0.847163692	0.845375263	1.883309148	1.592241485	1.656183566	0.767688545	1.119554948	0.683785037	2.278286053	0.631622784	0.644341604	0.171436833	0.681541291	1.072740314	1.307048027	0.255495937	1.24487119	0.430471957	1.390160726	0.860072027	1.873100742	1.665786896	0.239091953	1.466283338	0.678351434	0.572155037	0.780931283	1.422492854	0.885492486	0.283578893
0.20237621	1.0238974	1.372816293	1.74571801	0.070697477	0.016938499	0.078767806	-0.000825422	1.887986786	1.123042402	1.08234642	0.330088395	0.033428631	1.760017062	0.836482435	0.366907433	1.851359203	1.64316189	-0.074688138	1.875575485	0.174310838	1.219587917	1.182557949	1.302623353	0.34327436	1.75966363	0.114731917	0.050881717	0.111409628	1.450527844	0.043063016	0.774334528	1.483806119	1.691600131	0.138313681	-0.11290183	1.072055644	1.481308179	0.6882116	1.419682115	1.421772216	1.042181249	0.942917267	0.067658552	1.207188026	-0.002957376	0.689692953	0.106490382	1.20902062	-0.085597201
0.076056367	0.775026372	0.691907432	0.043927733	0.498090666	-0.031693508	1.597809917	1.085839119	0.800014329	0.254680381	0.095108324	0.161989305	0.628501323	0.026068174	0.962508993	-0.107567577	0.149895933	0.082223039	1.076191123	-0.141177025	0.454770223	0.528488794	-0.003279749	1.024895989	1.19032459	-0.008404123	0.654918547	0.084407124	0.191085843	-0.005603739	0.195374583	0.511211507	0.07724389	0.257325128	-0.023441748	0.075523245	0.774764735	0.713569652	0.191528788	0.77039993	0.003823644	0.034368466	-0.168611812	1.124114675	0.388830371	0.147254479	0.559699176	0.587756355	-0.174631029	0.612212875
1.910830948	1.868455605	1.201601075	0.29052905	-0.096217182	2.197191853	0.436130913	0.162402728	1.027633739	1.623519111	0.993550516	0.306483287	0.583194293	1.319053584	1.416516682	1.366097016	1.527912846	0.922674995	1.265337987	0.419853162	1.276281981	0.407024967	0.728046941	1.128117032	0.827959161	1.010243092	0.702526568	0.801252832	0.772352298	1.590797616	0.889384284	0.346084979	1.68867055	0.559372167	1.325419051	2.921480421	1.644570526	1.367117685	1.661527719	0.904404306	1.087153088	2.164912452	1.200106084	0.74202946	0.449140356	1.742592388	1.278037561	1.531825435	1.686121052	0.782336948
-0.494002919	0.777063853	0.109103528	0.57614901	-0.158953836	0.017234898	0.323653074	1.175699621	0.765912931	0.655714439	0.271177675	0.706569851	0.524333607	-0.275123937	0.592984628	-0.361043967	0.831299382	0.698944117	0.026129293	0.983680358	0.232312428	0.292397183	0.521611834	0.942732631	0.751724932	0.730771598	1.889881567	0.248535142	0.038031671	0.360159549	0.135917261	0.55509297	1.581494686	0.53879552	0.682650363	0.082994065	0.740836685	0.797785196	0.41514511	0.346066723	0.860432089	0.452910059	-0.248633825	1.106188789	0.454061927	0.237658393	0.907590189	0.321539715	0.120570715	0.53384374
0.622796221	0.665855973	0.737658503	0.821961966	0.999173986	0.233550314	-0.022277642	1.217338376	-0.047950068	0.278421495	0.849703263	0.397700692	0.198503742	0.713538317	0.371045677	0.577461903	0.277026841	0.495940961	0.834568516	0.92522958	0.566734618	0.517100377	1.092418444	0.666482055	0.010790616	0.190790489	0.480749582	0.193004162	0.314472222	0.653171402	1.428415574	0.143356184	0.246990102	0.649911841	0.682317396	0.277525387	0.379547642	0.723870219	0.857317163	0.622356693	0.44410608	0.535172409	0.7278546	0.465504635	0.389887568	0.416469435	0.625707553	0.139983006	0.699164346	0.080436476
1.421625285	0.993744761	0.764477787	0.925661075	0.755996601	0.367934175	0.023145119	-0.028537249	0.221854609	0.791432016	0.616680759	0.406236471	0.090195472	0.795108111	0.064274076	0.960446017	0.527887075	-0.103297801	0.741517887	1.039040775	0.94907064	0.781532363	1.528219842	0.568794875	0.033886668	0.312044222	0.658349871	0.510061937	0.022782451	0.975989029	0.690543496	0.130230456	0.503396872	0.720857919	0.917997082	0.242147952	0.729072239	1.309688142	1.150815048	1.202672848	0.627735339	1.031249377	0.639262869	0.743550697	0.47742063	0.619287455	1.033131915	0.051219155	1.109328308	0.130007394
1.81980548	1.297930884	1.7805965	2.505298411	0.817992139	1.242152921	0.476749174	1.207414847	0.721177633	0.936331666	2.138477081	1.321155805	1.142151831	2.36816077	1.524297572	1.745389192	1.348206313	1.897033159	1.909080518	1.949509175	1.439264246	1.841912994	2.722994938	1.129640276	0.927354512	0.82128759	1.509015647	1.426928123	1.086810723	1.500416644	2.385200958	0.857856793	1.561281138	1.79581157	1.979793979	1.344393235	1.587391087	1.792880395	1.92507168	1.189997704	1.564225519	1.722140828	1.05784865	0.873213617	1.235969586	0.691623054	1.972990271	1.157391797	2.262438394	1.027220742
0.975252882	0.086281496	0.469067775	0.280043027	0.068369906	1.096882131	0.317129301	0.042609516	0.686908679	0.144605587	0.179544415	0.178436064	0.16912526	0.347524333	0.483120233	0.746003481	0.729792566	1.067775955	0.489271161	-0.005208881	0.569393066	0.171881118	0.024219826	0.885671712	0.127277361	0.2290868	1.102075763	0.096143839	0.708603267	0.217009533	0.422513621	0.727719558	0.506216997	0.308515897	0.034840657	0.100864477	0.650090789	0.190865309	0.310992084	0.483682562	0.49570936	-0.085444958	2.086450923	0.651998458	0.224879986	-0.010708709	0.301170994	0.149905554	0.181343246	0.391812774
0.484693798	0.588172984	0.573381919	0.028665343	-0.089759812	1.05256391	0.333042806	0.402905322	0.916586083	0.390784325	0.417775354	0.526678079	0.666325808	0.515960872	1.144334284	0.576306472	0.280213006	0.46184853	0.552339316	0.198072737	-0.039944391	0.151049645	0.371603152	0.871641366	0.26548975	0.159431601	0.432357681	0.42608393	1.170141547	0.347602876	0.093292537	0.64633383	0.992376704	0.398735485	0.295214806	0.344959863	0.199116689	0.830173317	0.75463524	0.346530628	0.892944161	0.637903919	0.044263675	0.13711949	0.301269437	0.619725898	0.323938958	0.428803385	0.175197306	1.108654433
0.253126655	0.551689841	0.208135282	0.073150694	1.058896466	1.752331451	0.141702142	0.595467294	0.011170247	0.195615208	-0.013690735	0.261215416	0.046362816	0.056208018	0.100120592	0.27020289	0.015671052	-0.004769019	0.271592634	0.269506347	0.302902329	0.318562513	0.91749807	-0.249594074	0.00952817	0.016385594	0.061411157	0.640206832	0.001823056	0.17921173	0.012165422	0.011316444	0.187648416	0.30718434	0.303033365	-0.285990621	0.188030404	0.197857806	0.299777988	0.06794604	0.024210182	0.068534699	0.198104378	0.434536678	-0.094139459	0.187373323	0.312291003	0.022474324	0.178129044	0.242258085
1.459834031	1.303221125	1.664536231	-0.047649066	1.68168278	1.773489608	-0.177833771	1.530206982	0.145059736	1.032902067	0.934615525	0.362610386	1.432699074	0.924834653	1.158245973	0.034073475	1.445167715	1.057620702	0.294731797	1.171392673	1.527132454	1.42286389	1.19822224	-0.117484644	1.247554138	1.584214705	0.01421389	1.411991106	1.255552421	0.597361406	-0.133368055	1.372896307	1.084973586	0.394780045	0.416856955	0.058852744	-0.100581285	0.903155191	0.391102159	1.371385079	-0.113641247	0.06089679	-0.062325733	1.104800555	1.457530303	0.757185052	1.337433694	1.040518329	-0.046219023	1.454866306
1.106582647	0.371270526	0.719697293	0.902728207	0.561916538	0.817144855	0.091045533	0.109975348	-0.132110548	0.598568101	0.90633148	0.861562253	0.566397765	0.766676087	0.381351663	0.55116929	0.402171507	0.841528331	0.660505968	0.995706388	0.705825823	0.630679984	1.062272385	0.350927753	0.205163453	0.151019055	0.505053578	0.570094911	0.414919011	0.895229255	1.327768835	0.691969123	0.523864034	0.719010196	0.850465573	0.358158127	0.327703151	0.699094482	0.870277872	0.363095126	0.392831481	1.141038157	0.885036739	0.394887999	0.931950312	0.459297125	0.840423635	0.205163453	1.066065374	0.117642878
0.342169085	0.326221876	0.335898349	0.479301703	0.323668745	0.022550436	-0.001676077	0.037339652	-0.104603793	0.243435473	0.409244448	0.351383252	0.011200631	0.504409233	0.006576334	0.257571043	0.089230411	0.299203399	0.446210179	0.509682155	0.398419596	0.299571809	0.393684771	0.284677146	-0.021013539	-0.021964082	0.371534662	0.223815142	0.040114864	0.244419895	0.529842323	0.009664663	0.087947413	0.334410548	0.703546248	0.202055221	0.346407638	0.323560555	0.39954108	0.041681497	0.326186578	0.294894218	0.214995531	0.330273122	0.323585833	0.22154714	0.338193606	0.151762479	0.665244639	0.023101248
0.520485182	0.715335187	0.177556063	0.520485182	0.205224001	0.416045719	0.094794585	2.028903534	-0.160346249	0.227276748	0.366158323	0.339525694	0.127146616	0.277298377	0.123140517	0.128058662	0.320299099	0.628046866	0.180686754	0.35550527	0.374769185	0.131177487	1.820723009	0.173007969	0.141410443	0.063126326	0.264617345	0.527050085	0.154199983	0.171580246	0.545619446	0.092444925	0.198216812	0.356693121	0.18345077	0.130686464	0.16237732	0.152033695	0.422708281	0.095580055	0.414177783	0.189619428	0.102267368	1.4875694	0.249684007	0.099894281	0.129620874	0.067806088	0.266005527	1.20723658
-0.068069466	1.586694247	1.738036336	1.666177604	1.746911345	-0.107949659	1.232494456	1.851958392	1.851842918	0.981138009	1.71908973	1.286449178	2.077538666	1.529830142	1.916482642	-0.02986128	1.268627298	0.935201005	1.07734869	2.136619158	0.420713665	0.500338418	1.972736701	1.735431647	0.687234931	2.334277613	1.249214611	0.068913666	0.859598317	1.69441459	-0.063802038	-0.029855509	1.69687102	1.504816703	1.940020364	0.068913666	1.924698208	1.154830151	1.51239483	1.364973098	2.03069718	0.311066979	0.396649981	0.692772643	2.241096109	1.462899109	1.218111986	1.394477461	0.088734085	0.084667418
0.178792522	1.982054985	-0.077373222	0.535951713	0.531120801	0.49661343	1.218264577	0.551477649	0.176244864	0.496368555	0.856741337	0.998009429	1.980773843	0.138731728	1.489468589	0.604840952	2.117944684	0.36951863	0.863223679	0.049387986	1.080471217	0.209172759	0.529589999	1.519674155	1.652324509	0.126844482	2.105470629	0.359973312	0.014605547	1.633486133	0.260355485	1.679069319	1.525968824	0.396125304	0.672221385	0.136513078	1.524298466	1.808391119	0.984304223	1.158810481	0.699846709	0.269979362	-0.022865185	2.209606836	0.859049143	0.229461966	0.856045095	-0.075901974	1.919013978	2.285110765
0.09609592	1.33746267	0.189936471	1.230166265	0.042526028	0.082942786	0.036739013	1.501636721	0.314241417	1.014634949	0.021338635	0.214715036	0.600681892	0.418081979	0.32961512	0.21062107	0.047919051	1.946827341	0.451140219	1.431346159	0.859172845	0.609681839	1.448984907	0.479982066	1.629609848	1.333731686	0.39220146	-0.083551618	0.022420088	0.363798893	0.112565253	0.018162059	0.117985535	0.339145682	0.181378667	0.156100984	0.669631627	0.244086386	0.440354556	0.259058544	0.468293668	0.3070362	0.332745185	0.44245404	0.296739501	0.305656697	0.581951497	0.610540198	0.853359026	0.804662104
1.74033306	0.603375344	0.591252778	1.217813384	0.169054538	0.955606931	0.095242698	0.094962823	0.239490087	0.095522696	1.222072917	0.077814828	0.248429959	0.13977917	0.389759112	1.381455662	0.406792451	0.51114009	0.691533787	0.497153742	0.674294499	0.470057982	0.502375782	0.111120455	0.067730865	1.444116774	0.223872577	0.150931009	0.141380315	0.791121883	0.1246478	0.389759112	0.631969144	0.595113253	0.846211826	1.416471824	0.634386073	0.578373249	0.638469002	0.120712156	0.68398032	0.357484351	0.16603542	0.806852578	0.166498786	0.340497054	0.207871489	0.426742678	1.032631621	-0.097082904
0.51857802	0.50249682	0.583644798	0.683200099	0.840541922	0.12547873	0.001795181	0.392380363	-0.049460965	0.288135315	0.595395584	0.414661941	0.617427979	0.523023243	0.200079268	0.333307511	0.275005298	0.471930114	0.458633492	0.564052591	0.386256276	0.304932556	0.557859747	0.294936424	0.048304046	0.187186463	0.36410138	0.239357499	0.106530531	0.377123583	0.718167952	0.170796047	0.089457798	0.374733881	0.458052495	0.207202431	0.371962567	0.506938171	0.861907836	0.238995977	0.178929665	0.354820496	1.690242078	0.299103572	0.358774853	0.290339057	0.492680415	-0.015029313	0.656613901	0.017147228
1.476476067	1.236619677	1.520480606	1.980712702	1.143915939	0.72643836	0.457277999	1.01236852	0.894577597	0.877201174	1.659462116	1.079582341	0.981792507	1.919443045	1.229008728	1.07536152	1.088389787	1.466902841	1.585598785	1.956315608	1.028648027	1.261423516	1.924760793	1.31393538	0.636092116	0.694423223	1.202561452	0.37365303	0.693631437	1.011223794	2.104110031	0.714518724	1.24488549	1.621592057	1.607049786	0.865746688	1.170998638	1.651759521	1.574736476	1.109584337	1.253703955	0.898549755	0.759853701	1.170130389	1.236680055	0.750553678	1.601785546	0.384603159	1.840260038	0.337438511
0.868625761	0.91845915	0.558790785	0.634388577	0.325902699	0.163678172	0.190543797	0.055700162	0.175708556	0.524866326	0.416853841	0.578489521	0.728482806	0.648926989	0.751823649	1.304939867	0.413922293	0.604321492	0.625940944	0.148941665	0.574619503	0.388358166	0.259749711	0.612374866	0.224999307	0.904870007	0.490950365	1.271999138	0.564218754	0.766456049	0.7094198	0.648768356	0.399009429	0.301057054	0.875208024	0.949480227	0.342036283	0.451067903	1.06296041	0.490947879	0.999644725	0.636232718	1.302377651	0.550162134	0.469200453	0.751184556	0.208986802	0.809289242	0.854808258	0.91464875
0.291646234	0.611838174	0.025485185	0.603682169	0.356040158	-0.088476911	-0.074208454	0.097601766	0.02696749	0.907611502	0.083023645	0.502138943	0.114283776	0.381146788	0.006343469	0.014960674	0.533737112	0.211052576	0.837755619	1.409852387	0.398985985	0.156745943	1.175769181	0.851155921	1.336404726	0.106037431	0.555401704	-0.302746511	-0.020291049	0.130339831	-0.054209514	0.511406161	0.725770685	0.256598015	0.128696642	0.137945478	0.621880158	0.301593329	0.664053834	1.048808657	0.903192096	0.279399714	0.039334799	0.775607712	0.395624053	0.55003109	0.263241533	-0.081369528	0.348895961	-0.006643309
0.594753703	0.579978624	0.951793628	0.899772654	0.520948936	0.317684329	0.097986317	0.593700047	0.167447086	0.144654337	1.014439732	0.519306331	0.506523092	2.289191898	1.15073645	0.438413804	0.489441894	0.579303619	0.877493339	0.936591769	0.654449971	0.649695257	1.680655713	0.54897094	0.374751261	0.27703024	0.517372022	0.470159149	0.117171526	0.512754278	0.99969491	0.052807364	0.781672569	0.835697513	1.099595248	0.455283053	0.597927781	1.064833142	0.99854129	0.513685027	0.770090696	0.404922633	0.494487563	0.559419875	0.518347193	0.392578975	0.894867435	0.289039148	1.060700908	0.262062743
1.393349748	0.62329442	0.999532632	1.189361549	0.587638743	0.059460155	0.14867286	0.204847729	-0.048431419	0.255924185	1.213698187	0.69717831	0.558980055	1.229602768	0.563600253	0.563448229	0.592489818	1.051019925	0.744494817	1.291335994	0.796116864	1.088811706	1.194758901	0.5820977	0.24354702	0.083365763	0.68065523	0.129063636	0.144772434	0.595353124	1.364506354	0.448506451	0.756223748	0.676880106	1.108532167	0.148708244	0.667887224	0.91799748	1.253671996	0.85644116	1.397728159	0.658325134	0.504397225	0.736921097	0.741136508	0.700064848	0.969848787	0.221131612	1.308958172	0.010904304
0.359857045	0.363889127	0.846505628	0.596420524	0.351896012	0.08365152	1.13311735	0.17639041	-0.019099341	0.21053945	0.485991623	0.970238152	0.144301517	0.641930623	0.21418274	0.369932034	0.463354617	0.526131561	0.390377912	0.497122597	0.326700633	0.940942588	0.90654775	0.397838483	0.120472683	0.088282018	1.137225847	0.37810289	0.153045997	0.489397482	0.638267329	0.112586546	0.179290054	0.793047824	0.40387239	0.364560317	0.270994476	0.546296864	0.510158054	0.157366131	0.605173889	0.351896012	0.356043102	0.362563215	0.360612158	0.401206831	0.497122597	0.263031308	0.598299397	0.106827216
0.594935492	0.53176035	0.637568484	0.862328267	0.802244922	0.137381938	0.303745746	0.192645632	0.432587797	0.346949849	0.823228631	0.511504441	0.172938076	0.94912891	0.365245452	0.525119307	0.308095978	0.587930861	0.608842303	1.245996198	0.481996157	0.526962143	1.024927152	0.509417247	0.110183719	0.259550759	0.551974955	0.269867526	0.086607788	0.626987143	1.165321584	0.108283083	0.371524518	0.670844647	0.637093066	0.216319791	0.262255781	0.721945267	0.908406022	0.213851298	0.532820861	0.517203032	0.421306352	0.443778155	0.53089236	0.708030753	0.573423986	0.145499828	0.917171537	0.081535253
0.56397421	0.511081026	0.950088459	0.909021034	0.177181562	0.835546054	0.18007746	0.451029926	1.63045838	0.556958004	0.511392721	1.129096775	1.18007746	0.549849567	0.309152767	0.461067981	0.842982785	1.25519358	-0.169547471	1.439400695	0.365181608	-0.335223495	0.762097977	0.00826442	0.254139262	0.814806568	0.119632834	0.528049336	2.027109999	0.130074762	0.626750517	0.399203351	1.196719131	0.925109689	0.167863323	0.914426353	0.263580374	0.389712073	0.542077862	0.26448	0.730878887	1.444787802	0.181227285	-0.563291365	0.415732992	2.040624674	0.539151137	0.147318209	2.557810035	1.016868308
0.336878053	0.336878053	0.300958604	0.346243951	0.336878053	0.146330453	0.146330453	0.122844237	-0.030914639	0.119560724	0.439613957	0.13757085	0.186141007	0.336878053	0.151167514	0.336542386	0.182200267	0.421536316	0.305012725	0.392575401	0.32940574	0.351148356	0.426279026	0.206957362	0.174494872	0.146330453	0.336878053	0.317210279	0.146330453	0.311645214	0.23375691	0.194383626	0.160178449	0.234934611	0.326458155	0.224741715	0.137021477	0.359755939	0.450307764	0.108878382	0.40112014	0.336878053	0.311562412	0.310650551	0.223280216	0.290828327	0.361973617	0.16059891	0.349633814	0.090136286
-0.096557457	0.632740652	0.327031145	0.660836557	0.203895787	0.20947685	0.821982477	0.82848509	1.523853732	0.420420029	0.389708667	0.324761983	1.114817994	0.450423812	0.649931195	0.951016018	0.806638956	1.134314681	-0.002158772	0.797543444	-0.182656418	0.115139997	0.834021914	1.174226935	0.27383652	1.31485658	0.268154718	0.986324715	0.794455984	0.443454031	0.863954608	0.147803842	0.665171162	0.548343395	0.360819133	0.343915703	0.260932344	0.438045562	0.864543912	0.270194632	0.530699433	0.751044675	0.563799875	0.106819039	0.500962331	0.500773591	0.261954303	1.235302389	0.042818207	0.808444351
0.211896655	0.333058894	0.10194878	0.997503788	0.11140765	0.11961667	1.196063629	0.030317037	0.090474901	0.568583134	0.205362781	1.054624133	0.397636423	0.521919861	0.186043969	0.219019951	0.293481292	0.523533817	0.386409674	2.368745529	0.437465336	0.317447593	0.339117572	0.191548622	0.068236947	1.67233748	0.361280187	0.288687754	0.704219118	0.762435955	0.478941363	0.303511634	0.407112315	0.377282624	0.598850955	0.198821123	0.126765458	0.251476028	0.414593465	0.446552948	0.166100406	0.331396294	0.03111392	0.137603211	0.886605	0.15409549	0.083652859	0.257092613	-0.014990867	0.025398154
0.502074501	0.988481317	0.930997837	0.710932417	0.879336848	0.138003028	0.243874483	0.03154977	0.381060799	0.442548334	0.641715941	1.171424402	0.483413985	1.553763911	1.316352043	0.301181204	0.945686119	1.000334512	0.30979903	2.916593151	-0.018562704	0.622155302	0.826454412	0.471193946	0.199206728	0.273563084	0.428151327	0.931161708	0.241651398	0.802525359	0.927038487	0.72801331	0.516770151	2.345098513	0.494821112	1.378096509	0.460434646	0.866624305	-0.002325505	1.545349235	1.05427075	0.360417059	0.1945591	0.378256411	0.468482421	1.107792407	0.787116399	0.605147582	0.307438729	0.040294174
0.13332966	0.131954584	0.334343045	1.528054359	0.051485994	0.647015822	0.443095469	0.26469441	0.507764628	0.139754749	0.475861671	0.416448456	0.295207534	0.612429481	0.14046586	0.617644273	0.779378577	0.970104194	0.239328926	0.033313049	0.86521269	0.42776473	0.291710853	0.083745796	0.212646548	0.3265899	0.332154707	0.256427835	0.33074586	0.48047108	0.134657972	0.452571361	0.545085008	0.109301028	0.258880762	0.828850446	0.447579588	0.593219674	0.158818668	0.146888753	0.356831428	-0.144966548	0.239328926	0.837452481	0.092708339	0.40066897	0.289790255	0.082611254	0.24496745	0.191322018
0.967778378	0.688220887	1.015136046	0.662864058	0.539582898	0.025100247	0.124415441	0.005160391	0.185606969	0.789621475	0.131764056	0.025481336	0.419650465	0.520929597	0.922464702	0.663878937	0.315798126	-0.131437172	0.326057613	0.858961738	0.680726658	0.807145055	1.203887009	0.642373071	0.213451271	0.197261212	0.616004678	-0.060247883	0.162949572	0.322420285	0.091886216	0.061183768	0.449397568	0.574309321	0.655478395	-0.072758593	0.909832718	0.804745632	0.782397973	1.197395139	0.520432371	0.75863206	0.29954753	0.810719515	0.564380045	0.9715143	0.512056253	0.45540866	0.256476801	0.104315283
0.212376383	0.253453103	0.39560464	0.300157801	0.226098161	0.053988103	0.333730798	0.507469304	1.059799391	0.675973616	-0.177137763	0.565166763	0.453493139	0.733514467	0.132646418	0.197981704	0.267126918	0.188183276	0.107595154	1.200208226	0.16938687	0.205846901	0.349147239	0.029288645	0.033687649	1.221635947	0.236204776	0.038065947	0.486569598	0.154176473	0.171414959	0.274030072	0.03822287	0.154853138	0.093629498	0.21652304	0.042771376	-0.020818774	0.607551881	0.030976408	0.049734142	0.212376383	0.804114972	0.013501045	0.253327402	0.589172828	0.094259824	0.187273315	0.163942407	0.036342868
-0.139053605	0.918430692	0.087235883	0.543369847	0.536692931	0.069473845	0.515158024	0.451193366	0.949237877	0.585343219	0.713312137	0.225349378	1.146360266	1.111945843	0.327218801	0.17762535	0.119671663	0.615088334	1.301352182	0.464241985	0.827000505	0.309595267	1.205740509	0.335302782	1.15207475	1.031841308	0.173985299	0.041057066	0.026567937	1.031912048	-0.023761117	0.678346438	0.067409049	0.152030777	0.249776862	0.124917867	0.259687746	0.369782473	0.277777003	0.181223749	1.342131665	-0.212818344	0.189225421	0.105087257	1.199419558	0.122783332	0.153452152	0.026946737	0.097294609	1.077269504
0.267548144	0.695451376	0.311957387	0.513111167	0.333861389	-0.050713961	-0.023289613	0.209800341	0.034258408	0.011297028	0.233145777	0.213090206	0.424900559	0.211367251	0.45381832	0.774123688	0.167715803	0.180476475	0.221353688	0.574215322	0.428200348	0.380195666	0.603539407	0.380874224	-0.016430207	0.160447106	0.422191518	-0.082663229	0.149847569	0.165361802	0.252354581	0.000920749	0.39544558	0.356798102	0.398044222	-0.075843786	0.091261412	0.516223375	0.390618138	0.209360724	0.264883175	0.299574528	0.155969272	0.541046959	0.403631375	0.356603625	0.314868218	0.436145058	0.172708111	0.244652781
1.176570533	1.483971711	1.456861822	2.104602942	0.936889006	0.883537748	0.204511307	0.61863383	0.262698263	0.822979095	1.582407857	0.803325164	0.403138784	2.223182934	1.088744827	0.838162566	1.01375056	1.472853319	1.477170199	2.105256439	1.283054574	1.809386439	2.404552722	1.405560064	0.675261806	0.428692888	1.491288518	0.152707033	0.439416754	0.956246637	1.804356502	0.20710257	1.404780731	1.210164879	1.66462411	0.338815413	1.290948498	1.686494656	1.947107117	1.176333036	1.822268092	0.94425635	0.860918755	1.30546579	1.412778421	0.923855572	1.245912193	0.926017529	1.986616085	0.423102516
0.324037305	0.344256113	0.016798299	0.326743198	0.221449601	0.023091269	0.001330774	0.006400132	0.104729181	0.722878341	0.498593834	0.306144879	0.525486311	0.284270178	0.047500543	0.407855526	0.438336136	0.619472258	0.015087803	0.579764141	0.488698729	0.189461802	0.374709186	-0.256764363	-0.007208356	0.464665074	0.339698258	0.187991101	0.357341549	0.945734943	0.573336198	0.150962457	0.884199697	0.159253798	0.792552964	-0.106744661	0.901573324	0.383602899	0.304940029	0.712901833	0.383777365	0.382961305	0.173336022	-0.003828011	1.255390517	0.320551153	0.217662557	0.364549922	0.033542643	0.04544888
0.23636289	0.528390137	-0.001107374	0.704481396	0.155742152	0.212053443	0.180652056	0.39085768	2.072435937	0.735972046	0.231453769	0.420493247	0.215999039	0.638023402	0.352563944	0.692003124	0.482594116	1.04751242	-0.118808465	1.156006148	0.409194342	0.321019528	0.900733643	0.820059793	1.266777331	0.658685375	0.171375723	1.111105568	0.916089804	0.872009492	0.8221081	0.490121072	0.530018766	0.400636538	0.055948183	0.524633675	0.267706154	0.66714649	0.532009385	0.611977807	0.824878728	0.696584915	-0.086597823	0.254072738	0.445452429	0.6451831	0.979914889	0.14316773	-0.075602439	0.145372671
1.87565972	3.490074342	1.432444982	3.254415843	0.690023143	0.160448168	1.402958082	3.645746692	4.007768045	1.597826146	2.168799471	1.141828669	1.101928086	1.410458101	1.995301908	2.089797608	2.766828702	1.967524513	1.34479533	2.382406717	2.248988028	2.556817082	3.805174986	2.577591324	2.962792176	1.711607475	3.109686841	0.666527587	0.57518892	1.204311109	1.57259611	1.62863324	1.596624348	1.610784512	2.413634593	1.587812572	4.034686716	2.928283471	2.758758678	2.825285999	3.726039254	1.612921523	2.731708003	2.436632889	2.238734962	1.421065436	2.470389824	1.443301324	1.669016989	2.615165788
0.85827628	1.802589228	0.695121883	1.147959766	0.384748865	0.023337442	0.263770585	1.227399062	0.498237914	1.013818634	0.402576599	0.185151162	0.269308953	0.835278847	0.671356875	0.673034353	0.733868056	0.433080758	0.464816506	1.015457034	1.248923139	1.512703641	1.637642378	0.842772406	1.694359514	0.303682839	0.629318073	-0.059448895	0.163947787	0.338044011	0.194144754	0.251761677	0.524683357	0.558510938	0.850382616	-0.030721659	1.283751251	1.36438496	1.002631933	1.164220983	1.237441646	0.898649627	0.373888501	1.401211628	0.483405264	1.168035407	1.250326293	0.640288989	0.368592161	0.415172115
0.376397884	0.89927663	1.282807303	0.205386151	1.145948963	0.422420865	1.817912167	0.487501992	2.16804213	0.379890775	0.600739998	0.039111161	1.156555286	0.171800767	0.465554212	0.359944807	0.664710775	0.042914007	-0.094234782	1.347476166	0.127742554	0.487691216	0.377017539	1.023440506	0.470266314	0.425895239	0.292076999	0.183566711	0.073885713	-0.070416322	0.20433477	0.783617547	0.462384165	0.239966299	0.044332811	0.696185292	0.158696289	0.354792973	1.089091828	0.887794076	0.436154641	0.308314198	1.586277162	0.364022719	0.954645652	-0.130383595	0.862912718	0.856810187	0.026162463	1.478396685
2.200495106	1.924951032	1.762244395	1.555847671	1.662646182	0.522508052	1.331549515	1.352760999	0.264292436	1.287812823	1.796903284	1.465006598	0.395336434	2.323340853	1.635808481	1.190240514	1.31570723	1.997761634	1.705246636	2.093547161	1.930679938	2.115715239	2.310604247	1.847431237	1.214744673	0.543697351	1.586336993	1.054948587	1.049542757	1.3235499	2.040690323	0.317049718	1.528315323	1.051486441	2.099997197	1.008877639	1.294344833	2.337975447	2.663852876	1.334216345	2.956076965	1.92042709	0.920155068	2.511914586	1.490159831	1.748081363	1.797898826	1.273372328	2.430919273	0.671763175
0.296306709	0.287880656	0.927907771	0.328128422	1.086856997	0.054308673	0.033644871	2.174845027	-0.081753725	0.282337498	0.332212814	0.330942264	0.571629942	0.373852193	0.0692349	0.326083746	0.059956275	0.158188524	0.808441765	0.229527441	0.158051889	0.975373114	0.285821913	0.16514852	0.047061734	0.138027255	0.218212559	0.53085073	0.025087279	0.061029957	0.237807433	0.638929101	0.042663147	-0.005976218	0.126982937	0.727280565	0.069023912	0.122482436	1.05197437	0.624529276	0.178902143	0.218212559	0.061029957	1.248550678	0.152894336	0.111022814	0.122859264	0.078933706	0.211786397	-0.055806237
0.40771675	1.632246338	1.818429425	0.464755251	1.841348721	0.127629957	1.889539621	0.346228571	0.384971354	0.78879857	1.268099475	0.540808951	1.963536384	0.63491073	1.745701368	0.434729856	1.042043482	1.203292705	0.307785137	0.463758107	-0.319452933	1.077363023	0.933326224	2.374100169	0.533513763	0.173746677	0.438426312	0.014555035	0.465479878	1.684857427	0.547403824	2.018393461	0.607232114	1.591058678	0.7591356	0.059921364	0.96322438	0.667644032	1.473846148	2.574783806	1.089816264	0.986650316	0.216534848	2.665343564	0.390281962	0.736759379	0.755325975	0.255736227	0.291116237	0.255906526
0.40427401	0.327086703	0.718498314	0.545836028	0.35512586	0.020481271	-0.047704591	0.080244116	0.206961557	0.149473078	0.428105033	0.245318471	0.159390949	0.475936851	0.332506651	0.229308981	0.143187126	0.772991747	0.315463884	0.561602095	0.286958683	0.259115955	0.441122644	0.152072749	-0.02260363	-0.040469053	0.352771954	0.073767695	0.41767826	0.265630495	0.765876398	-0.040170173	0.130696751	0.337508043	0.291769218	0.107805928	0.311618388	0.343372487	0.563033681	0.178030543	0.135280376	0.309802881	0.220032627	0.299811938	0.249830717	0.93755253	0.37827319	0.002675165	0.280114207	0.126565915
0.43464512	0.43464512	0.511415462	1.253530535	0.463094363	0.042750561	0.042750561	0.409561213	0.021957152	0.219916009	0.696333953	0.400196752	0.164966439	1.441111162	0.431916645	0.465942448	0.995543004	0.655233512	0.489658685	0.959408977	0.772800899	1.026914344	0.890283083	0.632470513	0.042750561	0.121569744	0.453220803	0.28416565	0.119391005	0.509949488	1.136172246	0.198086598	0.450990526	0.427315646	0.730327298	0.306552776	0.582754821	0.716631687	0.956098231	0.60808964	1.561264501	0.550920708	0.593816644	0.585875736	0.717134941	0.450139153	0.536645384	0.204118563	1.595327235	0.145782834
0.676393763	0.632638636	1.069189717	0.948608981	0.632638636	0.016556149	0.557601951	0.058740889	-0.051323199	0.210834341	0.919854584	0.323859163	0.132441208	1.300091589	0.217236681	0.724627961	0.280640056	0.865683078	1.034584481	1.523549849	0.729344344	0.502547896	0.77190905	0.692767661	0.243768696	0.712988885	0.678352695	0.156391442	0.028286681	1.111038594	1.00761009	0.60902397	0.686765962	0.534512026	1.13217361	0.129286576	0.390678207	0.39816998	1.111034134	0.543160693	0.802369569	0.672686878	0.241203459	0.33527452	0.78056459	0.321102094	0.452839077	0.122974813	1.46461207	0.026345424
-0.069928554	0.419458572	0.280712165	0.611029847	0.510390437	-0.099191046	0.968994816	0.614929574	0.7538029	0.140091647	0.021132196	0.123986459	0.87115583	0.332063998	0.492985711	0.367912793	0.514650776	0.051979931	0.249359198	0.193407793	0.090184276	1.196787533	0.104190561	0.175769957	0.602376939	0.928566159	1.25099627	-0.016006037	0.02629022	0.785167827	0.034347862	0.845291626	0.15800738	0.671731334	0.446033305	1.519713654	0.755006089	0.214920107	0.639328247	0.450678474	0.302209495	0.215558429	0.086197823	1.306305911	0.116720388	0.131129369	0.766533336	0.852146473	0.410480278	0.385053738
0.24734558	0.749014811	0.606446233	0.274686456	0.278842416	0.141577211	0.020919234	0.093911183	0.04366831	0.278851955	0.327481503	0.258958226	0.036104542	0.216260432	1.461115623	0.48542597	1.005183667	1.161769828	1.156656106	-0.047981642	-0.476411466	0.078287247	0.099455464	0.426905267	0.01541621	-0.01889132	1.412160084	-0.156293507	-0.01889132	0.995103259	0.06959915	0.692915909	0.276235765	1.855349578	0.762396581	0.032072419	1.436416568	0.624437335	0.173983438	1.026577336	0.397749187	0.445173838	-0.101137064	1.430026833	0.314998204	0.045659632	-0.103149242	1.127236716	1.215340524	0.090063594
0.658700471	1.019996562	0.482061741	1.329695398	1.138762481	0.934140398	0.095079404	0.638955205	0.758097465	0.732629199	0.76790496	0.454987285	0.685540337	0.719199995	0.647157666	0.564696639	0.99305246	0.688919669	0.562541327	2.07691064	1.577403725	1.005979469	1.566841308	0.395509071	0.501207949	0.8900683	0.660841175	0.700299215	-0.000204259	0.700254352	0.453783299	-0.040371295	1.120996707	0.504493989	0.957445816	0.42612639	1.070208919	1.49234138	0.862801898	0.641600091	0.955702359	1.343769685	0.709594378	1.218386662	0.855949314	0.938773167	0.765850302	0.720804518	0.700254352	0.307569835
0.297323851	0.316588397	0.23434017	0.358962022	0.290887206	0.01159249	0.027287479	-0.114544193	-0.004801135	0.05255772	0.126644161	0.092966582	0.032202343	0.287448217	0.040773279	0.232290802	0.084944192	-0.13673243	0.23434017	0.361042994	0.300284548	0.26005732	0.474374061	-0.153062711	0.021213331	0.021468124	0.287448217	0.024918548	0.026574799	0.244444413	0.108154928	0.01159249	0.039756909	0.319062247	0.267303028	-0.179749228	0.233600551	0.718670732	0.291841543	-0.017646629	0.412993031	0.287448217	0.225910343	0.243569617	0.05257667	0.255334707	0.259977022	0.030168173	0.240556868	-0.051928846
-0.226363436	0.897809574	-0.086086665	0.237027115	0.291900567	-0.174744054	0.795602822	1.086689256	0.488273954	0.473447883	0.528083139	0.573479545	0.597577653	0.148086032	0.412966911	-0.054998224	1.26458864	0.508807497	1.282170763	0.288852348	0.582470046	1.335933908	0.469341564	0.450579585	0.518102865	-0.171076764	1.395714435	0.099829761	-0.160517625	-0.119064172	0.354172646	0.939199298	1.029375929	0.543185022	0.639189158	0.088851749	0.20072401	1.162807128	0.049030428	0.538978914	0.758236768	-0.003241468	-0.067996464	0.664341442	0.657053473	0.06727978	-0.021222287	1.283137843	-0.078682632	-0.014417355
0.060312685	-0.052149949	1.00735792	0.048891134	1.109615456	0.690341682	1.205667289	0.388984931	0.156896484	0.196974664	0.475691924	0.602060546	1.354237474	0.024139204	0.569130817	0.465748332	0.934448106	0.528675809	0.997770456	0.239699195	0.232378167	-0.026141701	0.003548295	0.437465856	0.172426356	0.059613534	0.700272466	0.142049176	0.736473403	-0.216391465	0.198174298	0.824540779	0.741494204	-0.056788723	0.919364045	0.283558416	0.269725796	-0.110682131	0.88633243	0.303362654	0.32917507	0.586736711	0.02773368	0.544048655	0.497576184	0.704427289	0.556007457	0.411213527	-0.156854618	1.186541808
2.520806222	1.278023565	1.858208206	2.485149058	1.121586994	0.813097511	0.925177581	0.970235013	0.60368179	0.969671703	1.867219114	1.57944138	1.216461429	2.160761206	1.627148941	1.334615747	1.419424834	1.967398211	1.820225112	2.260829533	1.642489286	1.667983464	2.577372066	1.317704463	1.124147167	0.514400347	1.613403036	0.941646408	0.749387392	1.088531263	2.566214148	0.715602327	1.662738538	1.614093914	1.906738025	0.964671934	1.490154902	2.032154797	2.092517402	1.29751709	1.712664585	1.301504661	0.92178003	1.803565199	1.443249333	1.253142704	1.997870199	0.997171876	2.439453129	0.882375052
3.151832721	1.726252627	1.424798838	2.076734409	1.216980263	2.058044723	0.797741168	0.657591975	0.47012515	1.712910948	1.472428627	1.099084072	1.169811404	1.751270157	1.709773497	2.872014898	1.25029099	0.918868736	1.324428293	2.329976488	2.01514114	2.323185676	2.730423134	1.421394571	1.216607877	0.962454688	1.536640519	1.232786754	0.607011133	0.773134613	1.549154924	0.145477063	1.730998512	1.584907616	2.013356359	0.76694651	2.065797714	2.350319067	1.981321105	1.667186066	1.933866667	1.563485648	0.731697767	2.144911244	1.701358629	1.517950415	1.8755296	0.925731881	1.63466629	0.201499256
0.45778502	0.426118108	0.348381956	0.465458267	0.407792163	0.071728251	0.041587438	-0.044472808	0.179179657	0.46970702	0.084240427	0.184960883	0.049507922	0.415027701	0.349789779	0.771145548	0.074206905	0.117342988	0.473469194	0.677589177	0.466901797	0.352815078	0.431162416	-0.208046354	1.720698296	0.035840185	0.420587221	0.568511153	-0.000673943	0.461730791	0.020970604	-0.003451686	0.144770325	0.412520954	0.545162419	0.992780101	0.456295698	0.298378999	0.432545168	0.073162617	0.169276985	0.468490003	0.187691453	0.311510596	-0.086100699	0.251620445	0.381266276	-0.011987854	0.630592614	-0.073584547
1.15729111	0.665970907	0.226738849	0.406216657	0.236702812	1.455811916	1.289162213	0.774744857	1.161369582	0.854916302	0.814298451	1.200429778	1.156369836	0.48578758	1.091531276	1.176507697	1.451013033	0.879479935	0.517637513	0.859814899	0.730570312	0.416662312	-0.243584159	0.649715077	1.013526184	0.812740869	0.859018549	1.336906882	1.348028872	0.895142862	1.192835537	1.577156471	1.14350091	0.405628159	0.732415564	1.310764456	0.483013318	0.368477741	0.842720291	0.925141678	0.472967609	0.806489498	1.371509478	1.090408129	0.679193867	0.691022879	0.751720719	1.091531276	0.380479734	1.389354249
2.081818588	1.70013266	1.80880549	2.038304464	2.967797571	3.050490161	2.495878188	2.9793018	1.593142777	1.838936854	1.541538646	1.218954836	2.553017904	0.953183705	1.34249874	2.591722317	1.306046471	0.438612993	1.932962418	2.585876431	1.443278025	1.343397642	2.347021069	1.342661536	1.306046471	1.594899188	2.172799574	1.613785706	0.740438749	2.00430296	1.250620104	1.052372107	1.832909597	2.718188837	2.03374638	2.288251847	1.88839269	3.245843237	1.687782715	1.372472965	1.787152107	1.73421245	0.531486749	1.777053203	1.391757412	1.713454884	1.154341406	0.850400329	2.226483835	1.148108643
-0.078361615	0.970594271	-0.022235661	0.309839401	1.502795608	-0.037404706	1.488053649	1.143202795	0.282861723	1.035640574	0.861277721	1.135943644	0.933950112	-0.0797396	0.845833764	-0.036210779	0.435382854	0.732154945	1.298256814	0.803839142	0.753125451	1.206079131	0.612912853	1.27873579	1.516839523	-0.007072028	1.07401069	0.075950046	0.327126331	0.371339542	1.135595476	1.447651876	1.180359157	0.424907286	0.995493106	0.043642374	0.665535291	0.360981091	0.614358515	1.337816692	0.51477145	0.483107501	-0.014345701	0.834090359	1.035697741	0.818184117	1.091707691	1.236949701	0.044400807	0.529265083
1.716590419	0.978583282	1.454047669	2.017620414	0.866331574	0.37176817	0.196174669	0.622233247	0.292496864	0.904492945	1.371232164	0.784396469	0.469474323	1.697377608	0.719053415	1.238720296	0.87341777	0.820811388	1.054195869	1.587642679	1.020858846	1.327197141	1.973735404	0.680795494	0.622143402	0.715456752	1.144459786	2.099725143	0.237703008	1.103926804	1.785360124	0.206497944	1.041911848	1.175633428	1.578190848	1.153170314	1.164072567	1.538181496	1.980864856	1.064276866	1.206497944	1.326203548	0.950040738	1.333956725	1.057451782	0.979462447	1.504988185	0.643971839	1.870046967	0.079217216
1.642761358	0.55096075	0.534602638	0.46872108	0.438744154	0.34242895	0.19858459	-0.090335853	0.285278374	1.166995837	0.597964967	0.466542617	0.452816037	1.479332642	0.43508727	1.05004759	0.471701381	1.458609859	0.842104262	1.293332748	0.791501182	0.681782333	0.991808393	0.450522205	0.229678579	0.556999552	0.485651116	0.70141891	0.513933283	0.641378309	0.433071979	0.197890829	0.312554603	0.717211271	1.102160304	0.469685364	0.543097556	0.74554322	1.118593526	0.586922418	1.698328705	1.064209512	0.446601183	0.819165889	0.734910529	0.41117318	0.993782462	0.302849295	1.70727872	0.098514169
1.030087833	0.480211901	0.233477579	0.224484399	0.254174395	0.890415321	1.660922469	0.65368662	1.284568277	0.761031038	0.796323095	1.058095339	1.308232301	0.492541088	0.721443803	1.190842276	1.279898702	1.097392553	0.543439395	0.784737416	0.516566438	0.399295953	-0.26955685	0.540529311	0.965489496	0.695996681	0.773209801	1.233396716	1.050667999	0.873326131	1.394966685	1.54002371	1.169357786	0.924806403	0.809384851	1.11657587	0.323370236	0.476676746	0.316733428	0.67991756	0.454360337	0.847538544	0.891054898	0.949046845	0.621390615	0.481801224	0.648884571	0.739596065	0.192084893	1.029757215
1.761123227	1.074457005	1.062199261	1.085831322	0.658876677	3.327651268	1.019485926	0.45714347	1.595108717	0.538662624	0.839103746	0.474993417	0.222287866	0.219543983	0.837031264	2.205760761	0.752366836	0.388723188	1.200091925	0.050007738	0.921975656	0.250636277	0.59649771	0.932394193	0.322092309	0.718982029	0.326074837	1.46106011	0.462867459	1.274322325	0.251017298	0.168611692	0.625476211	1.04203728	1.179940628	2.757581161	0.708577822	0.248684388	0.964844956	0.915091632	0.799388366	1.7080947	3.128044557	-0.084831362	-0.148272547	0.630685196	0.418866788	0.460966824	1.507097298	1.52353172
0.652456406	1.660298368	1.168274597	1.415370461	0.461087774	0.003296938	1.517844691	1.523156704	-0.024772061	0.709840018	0.233776729	0.169932517	0.099511523	0.381544767	0.213079953	1.343393192	0.337750689	1.431924103	0.003390353	0.981860063	0.602126464	0.813973744	1.313151664	0.848027595	1.620297279	0.246583084	0.448615623	-0.34456734	1.067754927	-0.004911671	0.021331341	0.011684168	0.926022396	0.347777008	0.205941694	1.295536005	0.829615427	0.666261172	1.409555931	0.817273058	0.399496285	0.486031878	1.036481014	1.269246178	0.582777717	0.263900233	1.947396339	0.351601801	0.002451983	-0.001770389
1.180029317	0.464075323	0.026887327	0.359398286	0.10330867	1.457850456	1.428466679	0.776831105	0.937903396	0.793935864	0.682785412	0.984346778	1.130322371	0.431446298	0.753434682	1.16292807	1.425561688	0.940853829	0.331777744	0.851570903	0.644932222	0.533971805	-0.232749983	0.523219513	0.825247022	0.546841646	0.626040172	1.231052977	1.239147154	0.576678544	0.978287052	1.453772544	1.121607139	0.458882907	0.744082152	1.067926695	0.238962354	0.421088766	0.516982767	0.864614387	0.486639544	0.617563688	0.799837384	0.899875582	0.30729979	0.448373734	0.666089127	0.528837224	0.333312355	0.509426358
0.332484427	0.353328608	0.233779061	0.45493765	0.280539997	-0.085123296	-0.011038607	0.143734278	0.109072025	0.178814339	-0.019553315	0.092468824	-0.006666478	0.275960703	0.177090409	0.213433679	0.210223852	-0.135308026	0.225592911	0.504987782	0.392104806	0.347033846	0.529811366	0.17655541	-0.000904609	-0.007029146	0.302493968	-0.160515135	-0.057569842	0.289828744	-0.037459101	-0.085123296	0.203349505	0.33163824	0.38089977	-0.142944259	0.483080044	0.334606833	0.277086727	0.280786963	0.171834857	0.335524121	0.453276065	0.283493704	0.139484098	0.278501758	0.277064885	0.041008111	0.318228538	-0.111918093
0.497405485	1.212974751	1.309131637	0.706665107	1.780197231	0.12797273	0.57667905	0.629412569	0.327666903	0.533461723	1.373416001	0.379842627	1.255077528	0.228613885	0.294698786	-0.097436319	0.694999096	0.037423179	0.749381532	0.170744765	0.557461316	0.554567784	0.684263353	1.460653203	0.386610013	0.239571255	0.254038301	-0.097810288	0.36147649	0.186208192	0.192056166	0.462426481	0.2164632	0.736729579	0.109965892	0.32825401	0.796144822	1.494109027	0.786896189	1.68770281	0.518907837	0.1759751	1.653386787	0.320757805	0.175190984	0.072733731	0.902263087	1.214332561	1.601662448	0.579797413
1.764884209	0.14897558	0.605020132	0.137513007	0.317458837	1.026775205	0.157012646	0.11350355	0.207191604	0.23483124	0.326360673	-0.14558388	0.301817453	-0.048029148	1.198510415	0.773801621	0.237028025	0.282191487	0.32520902	-0.084121007	0.626462628	0.080689242	0.14970904	0.436867898	0.10508873	0.515021853	-0.028414432	0.2985652	0.131581137	1.375440172	0.10508873	0.282047711	0.905805808	0.236075757	-0.134287616	0.043249263	0.270099152	0.541579895	0.198967375	0.176898145	0.232841246	0.184458718	0.360426028	-0.02487809	0.309289065	1.250501435	-0.025939287	0.496023837	-0.239457044	0.619637087
1.800927936	1.195293484	2.267457651	2.298616493	1.050777597	1.370253746	0.741923819	0.785197924	0.584280784	1.061538027	1.664075528	1.110853682	1.136035645	2.071549506	1.251563959	1.97748022	0.813006099	1.470679265	2.342432375	1.729368892	1.35203675	1.007231022	1.541848171	0.998424106	1.173621785	0.551040126	1.116829487	1.529689488	0.69872199	2.350254971	1.805273649	0.538405214	1.320279771	1.251591077	2.32458349	1.96381319	1.225270346	1.284835004	2.127834095	0.997817719	1.576727634	1.506083317	0.279040813	0.391062777	0.933288137	0.677510773	1.21701526	0.729718019	2.690034221	0.478174274
0.645060819	1.10158125	1.37931548	1.255143271	0.557255846	0.043951103	0.346362005	0.198777464	0.229701743	0.340882205	0.776381293	0.502604527	0.64044314	1.492466153	0.794994722	1.099474783	0.713599565	0.925057777	1.477670734	1.990773245	0.944882837	0.397044247	0.89507897	1.003521774	0.182002255	0.58144936	0.742970766	0.320986495	0.648252842	1.545646901	1.103323956	0.225312157	0.965322747	0.489117966	1.464487089	0.298528171	0.759309874	0.65328078	1.54031225	0.777793279	1.185510712	1.14558568	0.021326343	0.306600276	0.713128093	0.581167601	0.308734405	0.660128822	1.759526721	0.589079628
0.877486251	0.860204672	1.32406288	1.265774874	1.018815404	0.092314057	0.177886964	0.4637813	0.179635332	0.672759162	0.982677355	1.190686239	0.483541498	1.404166285	0.62831448	0.612301484	0.608480235	0.787104164	0.878962578	1.669702956	1.034895944	1.194902069	1.400081424	0.605057745	0.317480581	0.24584837	1.051983767	0.189415737	0.351784812	0.788785948	1.383576646	0.244911885	0.565868192	0.816696749	1.271116194	0.338117236	0.70188592	0.835328781	1.274622964	0.447507945	0.803111269	0.81607195	0.609638	0.91421569	0.954087997	0.613185694	0.786816355	0.40517126	1.689906342	0.313685849
1.162558059	0.370939234	0.424479115	0.729533511	0.875661547	1.805026608	2.026082449	0.831872289	1.668848042	0.983498467	1.066842097	1.488786245	1.650507455	1.037987525	0.891628085	1.662726002	1.866772204	1.135365072	0.802097546	0.952293078	1.210694161	0.503660361	-0.188639898	0.805939705	0.952492994	1.136466402	0.668536054	1.286956003	2.01809733	1.421990315	1.49038125	2.035152132	1.133330688	0.452746296	1.321320153	1.532938433	0.451393541	0.373869122	0.924571211	0.990568075	0.559299421	1.19347796	1.169330676	0.994354423	0.97280433	1.021860844	1.16709204	1.136466402	0.450954011	1.622727968
1.591017797	1.930312292	0.027409019	0.126844712	0.482525911	0.922537547	2.247019393	-0.051673708	0.109927461	0.942430073	0.296508249	0.452028397	0.09300901	1.056557179	1.224383885	0.578252009	1.234460776	0.783860837	0.033893693	1.573388638	0.455968951	1.791109643	1.61085103	0.043127008	0.240396556	1.216150568	0.055381821	1.102817411	-0.035438823	0.04161618	0.623545539	1.319250156	0.178852885	0.21203591	0.17053018	1.52610806	0.568210961	1.15131495	1.605246713	0.604168424	0.374570778	0.061613956	0.58210387	1.595322549	0.236565668	0.015204035	1.380850528	0.013275578	0.056661017	0.276972238
1.032979069	0.606123116	0.918168273	1.116386612	2.004359066	0.187199152	0.072889259	0.386901577	0.14828283	0.321466131	0.908131795	0.942245947	0.34314217	0.872662293	0.585454897	0.576525363	0.23528767	0.894566088	0.842747176	1.147505044	0.817608139	0.627585728	1.315352329	0.639504354	0.170784439	1.316068182	0.465367451	0.328110676	1.216213789	0.408310038	1.452016975	0.048896454	0.617098178	0.879027241	0.860356121	0.306406366	0.525129663	0.683545235	1.117982266	0.414140269	0.790835532	0.469563566	2.222333983	0.500593974	0.909078471	1.04310701	0.841247021	0.221207423	1.147505044	0.13103867
0.624594425	0.3372021	0.57374289	0.788261876	0.712619864	0.674620176	1.442543665	0.129664489	0.328122485	0.167226424	0.284650071	0.384956918	0.383229664	0.396068759	0.246987616	1.151432936	1.188747099	0.129892754	0.516065763	0.013075584	0.869640841	0.163505433	0.018849008	-0.0966009	0.093697908	0.362178046	-0.214931633	0.951485253	0.32140756	0.856768464	0.203415098	1.032896897	0.717879529	-0.125388638	0.462546507	1.609062572	0.120458577	0.056703486	0.385590884	0.429811367	0.163845503	-0.007514849	0.582472721	0.008562974	0.533341858	0.129309921	0.064962332	0.147022764	0.674603057	0.177783917
1.874554966	1.437776953	1.538188261	1.526198856	1.56966455	0.453819835	1.207927705	1.250601542	0.30185879	1.308218581	1.379394172	1.326798195	0.320584258	2.367323594	1.4519192	1.077088439	1.247799217	1.884667705	1.963464891	1.832247088	1.871646688	1.851491131	1.982770046	1.794837724	0.726947521	0.61902916	1.684799383	0.94096576	1.599812387	1.302759387	1.882357798	0.12336813	1.475099433	1.07589499	2.054938311	0.870927893	1.379696676	2.236050371	2.326343822	1.041211637	2.608252447	1.84541453	1.126192188	2.348609149	1.423769862	1.686680883	1.332183173	1.104708218	2.278802351	0.596624189
-0.189738245	0.510006593	0.152197764	0.683250009	-0.181670624	0.178905545	0.538063866	0.668653673	1.219790097	0.341053613	0.767411523	0.375380736	0.833328806	0.592273426	1.416610912	0.483734361	1.016773036	0.817414656	0.292165491	0.280184194	0.369203862	0.799709297	1.059346608	1.276477302	-0.071117444	0.715108571	0.507677931	0.179263905	0.98385619	-0.026347142	0.367190844	0.304934106	0.993995821	-0.030268051	0.339692005	0.17407368	0.550867756	0.78190401	0.82757568	0.740194961	1.216512203	0.800061054	-0.160193734	-0.010344214	0.253306113	1.051704866	0.521918707	0.980423014	-0.121951929	0.677817784
0.085834334	1.73348053	0.406194068	1.472204812	-0.00557354	-0.071191378	1.369549078	1.257525577	0.181067506	0.854115237	1.080032349	0.660202018	1.505930966	0.964986313	0.409790297	0.474309888	0.986800569	0.222740717	0.632283053	0.657809335	0.580361018	1.609288561	0.401249485	1.192735228	0.979961144	1.482734972	1.448097932	0.096102504	0.028809712	0.761822666	0.466177904	2.032630662	0.223982873	0.921954628	1.156134462	0.089960864	1.381961826	1.867176964	1.130888693	1.625156124	0.674775189	0.445113078	0.032553807	2.230636745	0.990007825	1.380888203	0.638086629	0.973012284	0.039853045	0.335839535
0.780608063	1.6914305	0.144231125	0.495158664	0.307627907	0.76743091	0.053712647	1.178968081	1.054127561	0.300977908	0.515077889	0.395933404	0.044617143	0.411589803	0.841262437	0.50991752	0.71591572	0.782128822	0.147296049	0.580034357	1.148713847	1.208887525	1.818308616	0.662652981	1.54751129	0.04499995	1.032835927	0.469398075	0.026593065	1.230606774	0.057074944	-0.009995912	0.474303927	0.382372315	0.331873119	1.292741696	1.22708102	0.600094151	0.611375266	0.453085729	0.641282102	0.279825803	0.255646079	0.675995783	-0.156218319	0.316792922	1.723900437	0.090029818	0.454568883	1.00243937
0.459435587	0.406920668	0.076589246	0.108117829	-0.183028933	0.176993782	0.0797013	0.143364683	0.120728895	0.792274038	0.220209619	0.500669981	0.670127707	1.109227138	0.95310129	0.261747525	0.399453784	2.207155997	0.258143401	0.069196821	0.333455028	0.476357866	0.038300634	0.66547879	0.041320986	0.840283186	0.124467105	-0.081302994	0.616882195	0.450803761	0.817097127	0.464038132	0.607904212	0.174083446	0.537531471	0.290931615	0.124243505	0.396446099	0.386415402	0.3833639	0.566284682	0.060752983	0.860203392	0.178962155	0.79375827	0.121796648	0.082052142	0.915126457	0.363653586	0.396440421
0.431315862	0.514974411	0.374426684	0.843278491	0.433933228	0.12776842	-0.01399481	0.182273336	0.228292616	0.397405402	-0.06937405	-0.161101331	-0.01399481	0.417212916	0.549486275	0.449930015	0.295635357	-0.009361415	0.341364991	0.815581255	0.576287475	0.551148006	0.937962087	0.424445494	0.149464742	0.071652478	0.454322967	-0.108393751	0.171263955	0.372207494	0.048963024	-0.01399481	0.306151476	0.498081077	0.458967683	-0.074023977	0.862887163	0.621259971	0.547716223	0.405161835	0.269758573	0.689826598	0.341364991	0.824238575	0.285553922	0.474264761	0.665647446	0.632408916	0.341364991	0.011691449
0.463004644	1.450658887	1.116781996	1.197485152	-0.294792757	1.305550404	1.019657082	1.553285467	1.85253371	1.153244512	1.600797536	1.086521562	1.917132458	1.396301225	2.478397685	0.974114492	1.768906378	1.777043255	1.09740505	0.730527745	0.851164081	1.42486111	1.177136385	2.04567663	0.725595623	1.622336462	1.580784819	1.327491396	2.046865047	0.81098821	1.523099173	1.231050476	2.332115869	0.977441168	1.09740505	1.011738143	1.1588666	1.561110737	1.311275825	1.674740444	2.19894315	1.532947197	0.208928219	0.965251032	1.121713799	1.746425084	0.967483913	1.997184907	0.774359315	2.055392817
1.064746521	0.492624243	0.131653619	0.34218912	0.09253603	1.287044737	1.200914631	0.64589495	1.040241833	0.662732649	0.676405168	0.857506084	1.153597733	0.334033115	0.531721017	0.881949068	1.268261508	0.788223721	0.336356939	0.643656703	0.646489178	0.293504439	-0.220528899	0.373940747	0.8194688	0.496304359	0.706543745	1.058584897	0.781434945	0.829064216	0.958016655	1.522466294	0.946090199	0.449660126	0.522373532	1.15549491	0.41340676	0.424036742	0.434700169	0.667440193	0.354975207	0.539309333	1.134755736	0.926598664	0.524076562	0.310331512	0.625069192	0.428884224	0.305142747	0.394923354
0.214027996	0.006932456	0.639316089	0.006932456	1.773345303	0.019165155	0.95113127	0.765355598	0.08796256	0.688920866	0.719589686	0.135864381	1.469414263	0.006932456	0.600090131	0.028655926	0.063704915	0.511723776	1.664139673	0.471135695	0.259301954	0.069969641	0.106387106	0.86319258	0.056272788	0.75236242	0.034771134	-0.075075594	0.019165155	1.051908386	0.554459275	0.873471197	0.528367677	0.588232012	0.082502353	-0.096802258	0.101990718	0.083268981	0.360716712	1.056812673	0.102667775	0.776309782	0.083651788	0.081349868	0.975079749	0.048644086	1.198917641	0.981534491	0.028655926	-0.043731624
1.952948694	0.282810774	0.298055044	0.231107326	0.121825804	1.489226767	0.027965978	-0.043517824	0.03544589	0.244360857	0.185046856	0.303510636	0.203290609	0.1481122	0.374753464	1.062657784	0.05397941	0.124317495	0.228090975	0.57061874	0.444925972	0.38862102	0.607530823	-0.029529711	0.059712754	0.042650935	0.158947387	1.243208112	0.048899884	0.299037982	0.07406801	1.106891831	0.340708844	0.410074788	0.441220848	-0.152978586	0.257101164	0.41320785	0.458947996	0.036123617	0.156622767	0.170128244	0.34730821	0.530275498	0.093693748	0.322605194	0.293769751	0.071996649	0.328761137	-0.076516199
0.142793751	0.818146421	0.332966886	0.047184366	0.006993207	0.425467741	0.177224721	0.793485455	0.417146767	0.872356247	0.089080271	0.447247401	0.497535725	0.064408646	0.121921912	0.259057869	0.950535948	0.323681795	0.632336098	0.937506206	0.697803638	0.052652328	0.270691452	0.069573619	0.014113548	0.002934654	1.598878924	0.599973926	0.01869781	0.509058145	0.032205995	0.920004079	0.912917532	0.077585862	0.172104162	-0.092488239	0.97103425	0.090467228	0.449068144	0.357727619	0.170790611	0.178662521	0.003510158	0.303831679	-0.050163924	0.117970511	1.041770393	0.005622512	0.990212556	0.758340218
1.245359842	0.970367912	0.354401574	1.307743075	0.358487618	1.479509302	1.276143958	0.416880279	2.409598429	0.955520511	0.824409389	0.344193367	0.586128796	1.801858457	0.534421973	1.96885243	0.676490037	2.147574147	0.828437581	1.150852548	0.922341772	0.888479703	1.288799413	0.258986384	1.358330714	0.420977523	0.248876416	-0.001421441	1.076822858	1.709395362	0.183361181	0.938639455	0.709958223	0.656500876	0.552170275	0.693341753	1.297304747	1.509221907	1.266175811	0.115023913	1.594902721	0.705683084	0.609093289	0.783744352	0.420729658	0.552687601	0.659816779	0.261420701	0.420800004	1.223012421
0.089190805	2.379963992	0.526186966	1.749586985	0.696335728	0.077212561	2.140107972	3.045553985	1.191587288	1.369316283	1.248272591	2.22858321	1.386038829	1.509457609	1.953303408	0.184311083	2.527535732	0.856302026	1.416700398	1.371773252	1.393117804	2.310616671	1.836933785	2.476700501	2.798158593	0.709145345	0.912634313	0.899564589	1.300956023	1.443162873	1.710409667	2.631522733	1.691706644	1.326623593	1.221723794	0.640803756	2.092952288	1.698102207	1.283274422	2.794506003	2.033247739	2.003200813	-0.274420698	2.196236949	2.442098637	1.402841137	1.787404862	2.122410887	1.559167208	2.184718416
0.66517922	0.930435946	0.711829488	0.90908211	0.433455847	2.580628872	0.299980296	0.35948986	0.255081454	0.653486449	0.530263616	0.211134501	0.107373949	0.33274076	0.930271527	1.098318508	0.733180741	-0.161360791	0.829236329	0.72845902	0.924745805	0.548073578	0.4404397	0.158692442	0.333243973	0.333243973	0.559340665	1.281493229	0.485334956	0.896974424	0.049478181	0.022253958	0.601010292	0.624717643	0.947658199	1.720968308	0.697329105	0.918063319	0.501775666	0.925937438	0.215057093	0.95599005	-0.015096057	0.382447753	-0.193296238	0.551590152	0.432833648	0.294325907	1.101621143	0.142047273
2.76096481	0.648079506	0.516313715	0.931011279	0.74154884	0.997633799	1.121870362	0.084418146	0.121921308	0.64329013	0.911399317	0.614972383	0.666840993	1.150079052	1.008032408	2.406398212	0.878041008	1.528397143	0.555702731	1.087168224	1.224820227	0.741646794	0.559791308	0.06705376	0.78458236	2.183209362	0.585249282	2.127700782	0.354854143	1.862851248	0.806916046	1.420786998	0.542402884	1.209282832	0.805180643	-0.006584911	1.273693977	2.497631228	0.919607587	0.937336019	1.114428169	1.008392072	0.291497919	0.792137787	1.05629669	0.998897866	1.637991779	0.306658237	0.897440225	2.454329389
0.671560648	0.759964818	0.603398678	0.796836178	0.623137038	0.074301148	-0.045607094	0.253984136	0.558846579	0.094265919	0.395863991	0.421400801	0.147060271	0.738266712	0.680258873	0.555299971	-0.050316454	0.949965667	0.668339485	0.821730854	0.764047066	0.760396995	1.226814716	0.888939245	0.14501773	0.024576857	0.703384192	0.169765854	0.09171658	0.784134842	0.351498535	0.084422245	0.554822377	0.669625854	0.830123279	0.404618404	0.764743952	0.568782479	0.760706323	0.606320071	0.269444327	0.827068648	0.281196895	1.21626795	0.332300603	0.363066523	0.585523954	0.02861058	0.975359844	0.034850533
1.307031137	1.110293107	1.113551364	2.172588859	1.496087373	0.354753589	1.506806607	1.029578619	0.448102121	1.139189467	1.733228578	1.12504831	1.536377337	2.189548282	1.118757188	0.815218858	0.742553966	1.733263037	1.143604774	2.729240904	1.507982167	0.974402253	2.021183694	1.227089986	1.813100843	1.33772025	0.95329479	0.465656797	0.094204214	1.949469012	2.0299642	1.490008594	0.936291913	1.309811517	1.190245106	0.363790615	0.948819683	1.322631884	1.529884008	1.064097274	0.969164019	0.91573773	2.81896475	0.597829023	1.30123455	0.669628316	1.273564312	0.610953084	1.669628316	0.192353785
1.496338201	0.557983249	0.629196473	0.896170563	0.592868751	0.128848087	0.095089357	0.123366731	-0.093327957	0.38531529	0.75560797	0.502521583	0.145598003	0.6993901	0.243280553	1.159330116	0.275023955	0.239133621	0.59339857	1.075942595	0.737157435	0.471020162	0.839589157	0.056288034	0.122438965	1.047720382	0.573698171	1.008863384	0.106871188	0.622944311	1.031267866	1.381396096	0.386975973	0.654882522	0.689344555	1.915236105	0.508267705	0.513542729	0.916160401	0.160201753	0.375743593	0.5693518	1.914653837	0.366505225	0.015792961	0.387541793	0.642513406	0.042482229	0.866078737	0.040691768
0.021364163	1.333845148	1.72692475	-0.112957844	1.593401727	0.583202446	1.267348674	1.593572363	1.104581571	2.014770151	0.880554561	1.455094905	1.395292921	1.48558741	0.23609098	-0.01261196	1.225150994	1.179531705	1.451267584	1.408932682	-0.026366659	1.052654772	0.85851901	2.124858096	1.764764697	1.271351417	1.07873406	0.075296534	1.751780338	1.244179439	1.960060987	1.059999721	0.075597169	1.783762107	-0.239049524	0.197505076	1.110203867	0.705493055	1.338351603	1.404799753	1.529492019	1.823435119	0.259083163	1.474182178	1.991502991	1.81587956	1.548446427	1.991958255	1.152918427	0.633338005
-0.310230078	0.345556333	1.143976812	0.195143245	0.478514246	0.047812283	0.388940045	1.062496842	1.491776866	1.35323938	-0.071813821	0.903686133	0.643877317	0.97994199	0.12710377	-0.221983418	0.251766852	0.866298959	-0.246610016	1.277033439	0.009478818	-0.239854943	0.570764196	0.738913486	1.07876667	1.364116461	0.488855079	0.404754072	1.264001308	0.814152623	-0.013547592	0.82275431	0.97876558	0.265608523	0.521448016	0.039288684	0.815055227	0.093642941	0.77983816	0.868332799	0.519497158	0.283712023	-0.167670537	0.254757044	0.555398209	1.019584014	0.158481501	0.803449155	-0.054735999	0.501338025
0.160790013	0.569207199	0.566211047	1.116427781	1.2970477	-0.013801295	1.663305563	1.44977732	1.017370883	0.432365915	1.151374769	0.698282259	1.190879429	1.124545672	1.218031675	0.19512408	1.025170206	1.888967357	0.840314698	1.028213613	0.355160483	0.907938486	0.322376274	1.215815035	0.612447977	2.306777908	1.099722088	-0.208885684	0.263789166	1.773819357	0.257826219	0.46169596	1.018276498	1.536607964	0.422622752	-0.417229809	1.605282278	0.954622719	0.407139446	0.750329978	1.171786487	-0.003622035	0.226302783	0.53451593	1.762674148	0.203718383	2.495504094	0.502291461	0.256952609	0.835508997
1.27752835	0.418803883	0.356081736	0.226375827	0.461272573	1.338147225	1.577581149	0.577979247	1.372411634	0.815454183	0.831916295	1.286987623	1.38730115	0.536537893	0.675317603	1.125197577	1.629193	0.93756092	0.782774897	0.831507945	0.804365609	0.27675546	-0.301759311	0.672049171	0.720744706	0.854698988	0.731525806	1.038667048	1.85633475	0.995295421	1.517812944	1.6065782	1.319819844	0.519572812	0.833927419	1.403450477	0.41280814	0.259896151	0.701090073	0.649531442	0.160887903	1.073022156	1.336050943	0.96247028	0.773254911	0.72478295	0.682458635	0.984526644	0.584692869	1.055296788
0.442372814	0.431281358	0.310731964	0.469734599	0.268881828	0.751416235	-0.026377424	0.075479757	0.189491427	0.043245736	0.18349857	0.15240379	0.128095391	0.558063922	0.158839342	0.331178472	0.016669348	0.320321241	0.072930969	1.096492497	0.400486	0.202152053	0.512344095	-0.025939188	0.008632073	0.44679404	0.302919456	0.918208158	0.275723582	0.506455266	0.004776598	-0.025991556	0.465157192	0.293193616	0.237969776	-0.239518394	0.784847478	0.18911466	0.507965866	0.03069287	0.186237587	0.330585487	1.336252836	0.220286847	0.19617285	0.128786013	0.344939015	0.172890056	0.118044464	-0.045302049
0.970867746	0.549581479	0.459345813	0.511136164	0.278902643	0.859969253	0.128380488	-0.06431526	0.151944389	0.620876522	0.48702618	0.369957658	0.561349779	1.136235139	0.172528109	1.245069015	1.025457491	0.588795785	0.428836651	0.650099703	0.697683247	0.492173045	0.406929764	0.283781408	0.243658079	0.400222095	0.324225622	1.061265026	0.739040651	1.507822752	1.023803034	0.360359515	0.561349779	0.508808392	0.928575593	1.232878983	0.130382336	0.458526647	0.944022851	0.550307657	0.553262125	1.246918357	1.276934435	0.4674536	0.794276999	0.456059837	0.562754119	0.533214205	0.695153313	0.235507223
1.255448313	1.301563395	0.817428899	1.21967143	0.558975286	0.028831871	0.938130202	0.631351057	1.018970698	1.037606289	0.613136233	0.463848602	0.513715297	0.496170228	1.27927742	0.64133764	0.974398409	0.161249246	0.928825062	1.149690132	1.208663218	1.07928281	1.178272449	0.696177287	0.474797231	0.569530325	0.917863825	0.111897916	0.626703106	1.119093364	0.316000227	0.161377646	0.773786685	0.938573731	1.251885741	1.495929198	1.306307214	0.998570151	0.775938455	1.196057388	1.030345093	1.071050129	1.194560401	0.64982575	0.493868485	0.601466128	0.847476772	0.867274344	1.183769921	0.476694225
0.424019126	0.992937065	0.297550319	0.354022698	0.502647483	0.152042174	0.099348232	0.343121429	0.228911193	0.196451573	0.029825614	-0.29879513	0.099348232	0.005717835	0.497288241	0.334594588	0.497288241	0.026271421	0.554801391	0.248807975	0.693155908	0.4949253	0.57724226	0.22401694	0.138802011	0.37878702	0.184694782	-0.431950317	0.369094605	0.476606057	0.152810837	0.233206357	0.563241221	0.393306062	0.694298847	2.317131207	0.540214458	0.160547071	0.353853638	0.596370768	0.16455436	0.896697432	2.113369063	-0.058253985	-0.343619049	0.193895304	-0.007964685	0.577914728	0.641053335	0.224277416
0.311752087	0.307709367	0.31922288	0.463076469	0.302045594	0.014662678	0.014662678	0.049494997	-0.098528535	0.082136033	0.394629554	0.242376779	0.118808229	0.337506146	0.129940269	0.243779342	0.014662678	0.273273409	0.276801466	0.395942554	0.262440944	0.308824271	0.216103629	0.188081495	0.047523094	0.03423588	0.296350413	0.119153883	0.014662678	0.219434885	0.422902643	0.014662678	0.104214561	0.345526524	0.334368352	0.119153883	0.101817727	0.228940851	0.384085599	0.123609647	0.19707733	0.296350413	0.958042704	0.233554356	0.343427897	0.244796854	0.293471531	0.014662678	0.356297305	0.035119177
0.396903706	0.361197947	0.249694768	0.735036173	0.301362629	0.012150296	0.003898273	-0.054511228	0.059176416	0.063622107	0.099051845	0.090214026	0.128655865	0.324888682	0.140980903	0.262753512	0.543127187	-0.10023395	0.278425632	0.579062779	0.387670192	0.502311487	0.717544089	0.429981025	0.069653298	0.014984201	0.347205534	-0.092534142	-0.05002495	0.358195486	0.157566956	-0.047408218	0.065272769	0.490447052	0.515476433	-0.096550345	0.344168989	0.394838798	0.325976406	0.201901941	0.362829653	0.342957178	0.245224857	0.530237605	0.219264037	0.249065021	0.450836407	0.108348934	0.285436816	-0.01987269
3.833407136	2.186912925	2.530998282	2.892737776	1.200368908	2.282611121	0.544009728	1.867554134	0.428696953	1.70014189	2.655548754	1.847773539	1.835262985	3.346277112	2.131686103	2.01853809	2.014637673	2.381885439	2.582345543	2.806268875	1.982045493	2.852503292	3.586131668	2.040241727	1.7289344	1.703939328	1.712818125	1.902519399	1.338698265	1.428141115	2.042414704	0.449694739	2.162673815	2.571497298	2.723662612	2.333233957	2.448293135	3.010338056	2.762337014	1.893142504	2.185320815	1.897864227	1.106621731	2.137981401	2.226469093	1.337810507	2.828949582	1.677417384	3.190481667	1.406857681
0.247960849	0.259764514	0.759641765	1.174989701	0.078722612	0.296913216	1.355748181	1.455901711	0.882231145	0.760896491	0.616055857	0.356262994	1.086902868	0.408267913	0.852089142	0.51930961	0.068260758	0.891767841	0.331506971	1.548990915	0.490153932	0.384585414	0.421765024	0.010674612	1.187447166	0.011355907	0.174023529	0.923988179	1.46772194	0.498233027	0.847680023	0.333575202	0.920911936	0.548536256	0.621095924	-0.005569817	0.510194049	0.661920744	0.808036975	0.398851728	0.969441756	1.965300934	0.383045362	0.683689489	1.383612352	0.903215803	0.569553074	0.971350745	0.331506971	0.647239339
0.479778666	0.636326722	0.640491907	1.108121397	0.466299342	0.142220867	0.054455096	0.310895074	0.053318838	0.247250697	0.737869426	0.419073824	0.318974665	0.808935542	0.377132089	0.432233762	0.453084365	0.685248326	0.627814303	0.849901218	0.733556937	0.721136073	0.931693698	0.432206056	0.128411193	0.040937676	0.656654558	0.262990315	0.263998664	0.695407237	1.171077607	0.182708457	0.421148918	0.577832449	0.752633908	0.337344605	0.311539645	0.65861846	0.656670515	0.317321428	0.472107602	0.436023539	0.498004326	0.415857721	0.6494099	0.662594734	0.578682035	0.14977972	0.719210152	0.202714862
0.418185644	0.378974564	0.32836438	0.503057548	0.402275642	-0.035840078	0.025814336	0.028758598	0.100528508	0.308942629	0.080980266	0.323067112	0.029103078	0.371694645	0.219869053	0.888946789	0.180862993	-0.073870118	0.305354637	0.688361456	0.449564097	0.42777988	0.601705078	0.070027779	0.150294327	-0.001432579	0.377452058	0.027418241	0.046234415	0.228173764	0.095789764	-0.025975974	0.259958672	0.399631209	0.454997596	-0.153240965	0.393318193	0.334433812	0.413395869	0.205541176	0.359002814	0.494405977	0.290050731	0.466759675	0.003445381	0.282946315	0.313160794	0.049372647	0.281057254	-0.046976394
0.786037287	1.046610073	0.813285024	1.389849645	1.881305353	0.25575162	0.109411969	0.458823364	0.346893507	0.447726137	1.38557823	1.425328857	0.592582218	0.216663377	0.609823653	0.599218931	0.838125634	0.810687083	0.688346287	1.438772198	0.545488415	0.783614353	1.296508877	0.597320917	0.291822727	2.392444304	0.268201768	0.212209977	2.205504647	1.395434182	0.275848142	0.183334496	0.671537916	0.9134652	1.006777156	0.256742377	1.308242548	0.440225499	1.37657574	0.224539172	0.436325204	1.027567658	1.126435652	0.775868768	1.442538945	0.755293077	1.008740812	0.632619849	1.103949504	0.482600095
1.035000123	0.56393806	0.472556057	0.606631967	0.445324112	0.011617665	0.215037656	-0.032963415	0.234224998	0.272241285	0.290771087	0.22178999	0.183730709	0.544669103	0.498983544	0.422575348	0.191034495	-0.001000104	0.4153916	0.920265923	0.710318412	0.648739337	0.992665057	0.229930014	0.155847454	0.114047336	0.544946519	0.16225393	0.122295689	0.349545684	0.269141419	0.137123683	0.411539926	0.50375628	0.626075352	-0.197791086	0.593448023	0.6596427	0.588614659	0.4013062	0.534455862	0.465765273	0.399025409	1.13134649	0.160547467	0.436595896	0.543702753	0.212747202	0.394422699	0.331358054
0.44414477	2.337906532	1.770284278	2.135226262	0.44414477	1.550704734	1.694331427	1.771029698	2.105577064	2.26487063	0.602949494	1.487864933	2.055820611	2.26171014	1.520585598	1.440315339	-0.225269597	1.436770945	1.720117668	1.785103236	0.400960938	1.149896905	2.007341705	0.129274907	2.044271365	0.605319072	0.44414477	1.804136048	1.403119333	0.250505094	1.16566551	1.411218299	1.526778851	2.311908938	1.658774756	1.655614184	2.115280335	1.554376722	1.750724922	2.292040416	1.628428615	2.347777286	0.195624443	1.746683525	1.920263382	1.703696261	1.932517778	1.678362919	1.91487135	1.710527212
0.441889533	1.376002774	0.498013119	1.096655875	1.879946765	0.476046772	1.731208076	2.346877706	1.221884562	0.811896519	1.334775265	0.634046743	0.491769556	0.220889015	1.828451606	-0.189098278	0.887775065	0.520268918	0.522126491	1.238512401	1.459925835	1.299566366	1.306628221	1.603380458	1.507873923	0.371311421	2.343720024	0.146889204	0.104082377	1.000903104	1.317123538	0.58049612	2.867108369	1.23581964	2.461081645	0.303392561	1.77221441	0.988938312	0.493811218	1.483248925	1.121858271	0.083194962	0.636998349	2.655705641	1.350449168	0.196983124	0.415513178	1.872374701	1.852726227	0.923122123
1.474608474	0.287910114	0.273597871	0.423203381	0.702973016	0.125994197	0.0948177	-0.035460518	0.271139245	0.379056767	0.255671858	0.173478641	0.210635005	0.239080027	0.633895786	0.800313165	0.406714113	-0.005656999	0.316843306	0.631607078	0.562456303	0.517680624	0.744118189	0.268344009	0.158658675	0.081550438	0.287910114	0.27411545	0.13549081	0.246364817	0.032987086	0.035595944	0.369991306	0.413941385	0.740187895	-0.207327179	0.606346844	0.661006649	0.663777792	0.376694727	0.382580433	0.411390996	1.200310903	0.529169993	-0.000231639	0.306964533	0.437575768	0.153582642	0.248411449	-0.092985828
1.272119659	0.373918592	0.47130799	0.484022299	0.234082717	1.65205995	1.331634028	0.604873296	1.390779616	0.873689995	0.754632525	1.184648181	1.099930524	0.792258367	0.811530337	1.228113692	1.413244414	0.771673528	0.459911854	0.905784989	0.883359679	0.445564485	-0.219306965	0.672733733	1.031021423	0.902872396	0.519428855	1.121565348	1.526788293	0.879743187	0.913937822	1.603520294	1.007887846	0.581214678	0.772337985	1.158889671	0.40485658	0.454749303	0.492324339	0.730274427	0.499292119	0.89026647	1.096190805	0.910356552	0.759670444	0.43209691	0.867369288	0.817710125	0.42797383	1.220055386
-0.074410607	0.664290028	0.700066608	0.352469552	0.797802814	0.744725994	0.038624557	0.889997298	0.432551484	1.220849163	0.268621945	0.780222228	0.57460572	1.09059168	0.152457275	0.009576821	1.460348306	0.675551749	0.276943053	0.611486823	0.233589584	-0.121848553	-0.008802275	1.031189793	0.284937226	1.017255463	-0.114127743	0.228847644	0.310666062	0.705537149	1.278776918	0.962595578	0.084956892	0.75411932	0.373853066	0.070262787	0.554969208	0.942229944	0.076105604	0.700555841	0.440857462	-0.234381869	-0.151191741	0.033215744	0.31693512	0.659040777	0.659040777	0.664127799	0.27531952	0.546040666
0.860492741	0.588707533	0.417943213	0.934775393	0.026381112	0.26265324	0.839078873	0.397873164	1.784284829	0.770115857	0.97899963	0.651777434	1.04080449	0.570099061	1.453326499	1.362778954	1.000117402	1.309432185	0.103765054	0.892466487	0.768808572	1.092952185	0.94168451	1.180563155	0.555125432	1.097027415	0.616556462	0.691230004	1.544185446	0.110826909	1.191448627	1.100118492	1.341834486	0.671000328	0.981193051	0.840738455	1.274110976	0.933859172	0.642191632	1.201560309	1.379034173	1.260988934	-0.229394862	0.451175058	0.492317016	0.849914136	0.849914136	1.157725255	0.956924476	0.692557967
-0.019544173	1.083807152	0.11533283	0.277755839	0.200464083	0.332000351	0.228290254	0.37998427	0.362844713	0.19883164	0.192527476	0.440201125	0.376212897	0.113641677	0.240019332	0.117194095	1.332825745	0.437331383	0.062857069	1.11626446	0.065960469	1.166036076	0.923896116	0.402525724	0.220884322	0.278119774	0.016806743	0.313262802	0.214434285	0.221531274	0.282153979	0.238655769	0.221595115	0.095658431	0.06425802	0.399970208	0.148777987	0.10463228	1.069202832	0.198304213	0.247777809	1.198986052	0.235661759	1.460094903	0.428087917	0.114710632	0.025514755	0.302076468	0.015850483	0.248863842
0.175143578	0.511565549	1.519070875	0.080277307	0.065764924	0.033038064	0.036088432	0.724590104	1.891744098	1.150275842	0.509056443	0.556534672	0.664678471	1.3761798	0.916561927	-0.008411116	0.763372037	1.392667031	0.419776806	0.315162176	0.211610122	0.658045484	0.910409566	1.494375927	0.157306666	1.011867896	-0.042897932	0.295002379	1.358253444	0.110162575	0.928893661	1.377715923	1.28553824	0.346599096	0.278141056	0.025644243	0.682424525	0.607659589	0.977983173	0.545747385	1.154133461	1.418415685	-0.00380787	0.052286724	0.692942388	1.233608656	0.855593907	0.404553463	0.221199398	0.954846352
1.066610867	0.443573376	0.097122945	0.378106296	0.10542804	1.164221756	1.321829609	0.575689846	1.19536851	0.65822441	0.581317503	0.80165981	0.894038758	0.517660565	0.502788912	1.043215679	1.155078377	0.828118472	0.428341421	0.710442282	0.593088718	0.409000437	-0.179910408	0.372877418	0.718508966	0.635268863	0.388325462	1.242041284	1.029111724	0.804461118	0.878015537	1.508286384	0.797549913	0.38661483	0.651920743	1.069329766	0.356154115	0.380036741	0.507309206	0.539971274	0.375075121	0.569991823	0.477474986	0.766371068	0.380343982	0.50276757	0.628204066	0.323922599	0.219944201	0.734272367
0.696732793	0.655423941	0.793676149	0.946190861	0.642952316	0.241403236	0.103506556	0.248487132	0.319909692	0.414439135	0.647922735	0.358987667	0.149455323	0.714528628	0.321511966	0.738245776	0.449336391	0.140173091	0.616627239	1.153653636	0.688850936	0.725675827	1.23973955	0.228003446	0.135463418	0.18838978	0.704762694	0.020928294	0.129197295	0.573418807	0.531622312	0.086600744	0.693605318	0.619629157	0.7159465	0.141004277	0.705214728	0.844190472	0.886915946	0.187287276	0.416487479	0.761999525	0.562480441	0.538365379	0.285825448	0.653816194	0.520076593	0.116696556	0.569268956	0.085070136
1.324144512	0.444679582	0.850532489	1.088102816	0.408565964	0.105538939	0.370730509	0.165054177	0.099720786	0.619592105	0.79345811	0.616710497	0.412264681	1.064662612	0.410847732	0.970190984	0.448872773	0.709189877	0.65498695	1.255500491	0.696776249	0.912767858	1.150905954	0.599893689	0.243189641	0.150694019	0.547955118	0.2579351	0.034367275	0.459103764	1.177979337	0.059622162	0.437009667	0.713931942	0.65292379	0.190888254	0.699981154	0.936009541	1.024041596	0.530156879	0.889385936	0.80297223	0.474967269	0.519351791	0.728910338	0.565221779	0.859621195	0.424813389	1.100081821	0.04651607
0.5798106	0.999325091	0.633753512	0.110773515	0.582499738	1.847842107	1.049487471	1.08508063	1.681484515	0.521090722	0.05454155	0.420018125	0.138256181	0.367521828	0.145776619	0.820803963	0.081616756	0.548451651	0.029079905	1.177821557	0.070030833	0.640219555	0.783485672	-0.268715667	0.338725942	0.448975768	0.366861639	0.609762565	0.660185648	-0.030454386	0.011882177	0.059454066	0.860607455	0.735112187	-0.01729294	1.263327897	0.208641967	-0.103163007	0.559830424	0.058256108	0.018345512	0.178145625	0.688111175	0.074137767	-0.028726692	0.5386493	1.171572607	0.158028334	-0.036848608	0.492108673
1.633252801	1.034719542	0.674545174	0.71341359	0.963690048	1.643630736	1.956452257	1.282762253	1.663171912	1.695592707	1.197014289	1.915628083	1.862681445	0.629092705	1.346566928	1.599763476	1.869248222	1.717783896	1.08031052	1.174731733	0.950699615	1.025849442	0.077197285	0.85835841	1.472491577	1.162506739	1.334986948	2.047538586	1.83665316	1.471371711	1.774996259	3.038509962	1.294178858	1.081900172	0.907310338	1.567037896	0.740641398	0.86360141	1.153013796	1.164232289	0.883813453	1.123942726	1.264596258	1.457278323	0.873207531	1.18945499	1.336443867	1.213659262	0.743742199	1.335183909
0.603458635	1.333146502	0.469549542	1.154028788	0.933191202	0.063195043	0.65648111	2.105088941	0.716360693	0.586197688	1.013427073	1.262298897	0.249020403	0.808252465	0.888621161	1.904266948	0.680195384	-0.14457495	1.216292328	1.324631803	0.944192574	0.498838918	1.27064999	1.058872263	0.439772	0.997188207	1.195973309	0.743583845	0.078345146	0.167670327	0.216094639	1.209323079	0.527088032	0.707696324	0.579590851	-0.120807947	1.065868537	1.023601807	0.822415895	0.726795188	1.253526741	-0.25467305	0.188263604	1.541944799	1.346200981	0.786445941	0.428701908	1.04682133	0.146306936	0.718769617
0.356270099	0.883188822	2.206173127	0.740875989	0.506370523	0.155211508	1.58331112	1.099214386	1.987828597	0.674157626	0.599524007	1.422314286	1.097303734	0.927667094	1.188111148	0.017988102	1.241986529	1.398187027	1.057424841	0.891173837	0.5131987	0.186416122	0.273810695	0.825198484	1.06589527	0.557256964	1.432897134	0.460334934	1.478075718	1.12951127	1.241986529	1.135933137	0.912541599	1.128857413	1.482261123	0.3082673	0.596301211	0.186640158	0.733768231	0.743371829	0.808227552	0.696320472	0.030681013	1.29351403	1.223138492	1.438138448	0.948280372	1.083624037	-0.054832864	1.796481518
0.410021515	0.411930505	0.446009532	0.610298159	0.486964949	0.440833865	0.2211813	0.138801648	1.272419912	0.423366317	0.24477767	0.230108586	1.233065721	0.053995658	0.141452048	0.175362165	0.687396098	0.759068865	1.4547331	0.101871467	0.172712594	0.386756933	-0.091809563	0.187498196	0.319294497	1.173166461	0.374141944	0.248132024	1.495094381	0.426704377	0.321473601	0.168863438	0.246704108	0.423617984	1.226253772	1.40431245	0.11485949	0.192395505	0.562759899	0.15631254	0.193189086	0.357191715	0.197333273	-0.043367759	0.17099452	0.018443354	0.342759341	0.207269333	0.57564339	1.507454268
1.271442962	0.45319655	0.222960629	0.44179709	0.042700504	1.113649706	1.394784873	0.55245421	1.175907279	0.728881787	0.76744989	1.079290615	1.263006712	0.766064947	0.867929565	1.370252214	1.062091869	1.041008735	0.539511734	0.665433037	0.683314968	0.312882317	-0.148051166	0.622218587	0.92305865	0.842669352	0.615830077	1.489027608	1.419514199	1.131370125	1.241817413	1.350156888	1.411426545	0.525881449	0.82654714	0.898843597	0.249699324	0.243858553	0.654976145	0.707026519	0.413056169	0.758703848	0.65424887	0.794948154	0.589364025	0.717402671	0.85600212	0.896635454	0.512105561	1.090475991
-0.245154931	1.188679635	0.362244345	0.679502167	1.461680907	0.29300845	0.183671619	-0.066510834	0.214544221	0.122488029	1.134018648	0.173236922	0.14417957	-0.367756516	0.162741988	0.436101424	0.415787856	0.697073562	1.241443569	0.309501415	0.54202282	0.524120363	1.008983257	1.378198226	0.503675374	0.591879115	-0.422836598	-0.031934602	0.136140394	0.11554533	0.19156498	0.478071036	0.153188594	0.374531733	0.182166093	0.100710685	0.423179622	1.13315401	0.511212743	1.380825044	0.892909111	1.037342355	0.474527248	0.289054084	0.087536496	0.204579792	0.27264302	0.303121156	0.108850094	0.135397108
0.829999364	0.298094877	0.094716594	0.284866611	0.12846966	0.904709566	1.013434225	0.352388808	1.098050022	0.491596042	0.514103383	0.703541284	0.994548881	0.330176144	0.356848533	0.928518575	1.177890633	0.657996791	0.319358244	0.653126517	0.485060814	0.134833817	-0.187130085	0.156509003	0.58211246	0.400314227	0.515578821	0.98372577	0.821735331	0.709594379	0.811158383	1.239462934	0.637402943	0.261362314	0.504112055	0.702706526	0.209546133	0.181502734	0.447919006	0.392224867	0.139735866	0.399612832	0.570501557	0.764294815	0.34097869	0.235378115	0.488231146	0.227570644	0.176558151	0.366576412
0.219019354	1.13704969	0.678786391	0.881777185	0.738059392	0.802839981	1.056568432	1.560945899	1.987669464	0.707779097	0.698730968	0.774445216	1.025754484	0.588976961	1.170969177	1.211386419	1.028936143	1.584137135	-0.139187442	1.368994273	0.392797952	0.63309315	1.065597544	1.089367175	0.30551534	1.799626937	0.714286098	1.185876732	1.047551613	0.917089806	2.000279722	0.30551534	1.766697394	1.114281282	0.889506285	0.951564528	0.63953944	1.133560227	0.860132437	0.548597083	0.612374879	1.244325219	1.188752728	0.332063154	0.802125464	1.286020038	0.25493289	1.537637845	0.226392328	0.817835244
1.898547128	1.39339715	1.916661931	2.631610579	1.115152822	0.920779015	0.881749843	0.977123637	0.768506939	1.182001482	2.029920609	1.358016482	1.145580151	2.726777243	1.596004515	1.604094022	1.28867115	1.998759851	1.816486531	2.191718655	1.563815315	1.712867141	2.648051479	1.56670481	1.211011077	0.967897097	1.637591776	0.775758362	0.936488632	1.125634417	2.432691543	0.748521959	1.594751139	1.566720306	1.996655702	0.645496729	1.578139461	1.981512364	2.388015431	1.507963701	2.104458551	1.473542424	1.360554575	1.447757957	1.691643547	1.476474447	2.027969765	1.104893063	2.446799249	0.891403913
0.005461672	1.02262532	1.35756412	0.517475341	0.671507843	-0.007226361	1.503318649	0.867001025	1.244796473	0.877489894	0.270994424	1.058081681	0.4192849	0.011431037	1.22322256	-0.062764345	0.427342543	0.808662348	-0.074406803	1.476068747	0.716324364	1.121652303	0.292211073	0.821488084	1.191430726	0.001416387	0.331342144	-0.026110312	-0.003249119	0.155143922	1.264615246	0.920144002	1.339126613	0.496041447	0.758474401	1.49196955	0.809722629	0.999756988	0.600697045	1.2429906	0.983556331	1.67063664	-0.208948422	0.956418972	0.7138183	0.7999824	0.404915354	1.038096618	0.484891283	0.51151457
0.246342687	0.266266222	0.174585478	0.34563114	0.237796366	0.015351227	-0.000301872	-0.03146412	-0.002374588	0.13336767	0.06741469	-0.109829549	-0.000301872	0.538041019	0.014092644	0.203555932	0.040735336	0.34901775	0.173410688	0.311915768	0.322633752	0.209009029	0.464367541	0.161240733	0.022785895	0.072682873	0.269195706	-0.089163477	0.13067482	0.21820079	0.015518762	-0.000301872	0.217445201	0.300001524	0.34962797	-0.181181948	0.284667105	0.27529176	0.27604553	0.094342895	0.198629998	0.193648745	0.730725004	0.404282011	-0.049884151	0.217821659	0.289028122	0.092067828	0.172022022	-0.122352562
1.095692678	0.485549664	0.434677479	0.591895835	0.364774857	0.281330129	0.073426599	0.118960939	0.077434855	0.563757669	0.480686363	0.164054629	0.192021964	0.954221343	0.326764604	0.421731826	0.455443642	0.318555661	0.447558042	0.640944486	0.497907942	0.640944486	1.372382378	0.070684171	0.100694641	0.282136619	0.282612964	0.44771498	0.118358145	0.367198921	0.283209614	0.107412964	0.260382934	0.507846465	0.658435218	1.12692139	0.776604782	0.85559482	0.879457535	0.199042645	0.321399865	0.624080518	0.300500371	0.700174092	0.186010873	0.300500371	0.603696428	0.179617496	1.053316802	-0.040134983
1.608584924	0.487874747	0.872239897	1.005899599	0.494913312	0.038116141	0.050488185	0.201599257	0.085689941	0.527326363	0.538050229	0.332652673	0.004837676	0.669961456	0.322310909	0.615549318	0.079358681	0.236248816	0.540576544	1.124740074	0.769244642	0.793135172	1.014524594	0.499490251	0.157487456	-0.052482414	0.513234319	1.191436472	0.432407988	0.592854484	0.734768136	-0.056200816	0.442936855	0.561369803	0.881702025	-0.024163328	0.442716156	0.729731797	0.939940869	0.376517505	0.726725416	0.51749404	0.529051265	0.62342401	0.415169366	0.808913043	0.713218768	0.203621122	0.756263812	0.186604202
0.114015527	0.962704918	0.21441085	-0.011438692	0.194653995	0.414594362	0.300294197	0.164357292	0.392450838	0.648779422	0.240305369	0.449330574	0.290075031	0.427487432	0.647627279	0.452295706	0.180331287	0.807651088	0.226202374	0.010131464	0.520072078	0.287574062	-0.069815734	0.184755457	1.091619115	0.374855975	0.243183814	0.528189302	0.677263227	0.593624859	0.72083804	0.454649874	0.500024558	0.031559124	0.830196865	1.105574211	0.132016593	0.038518763	0.408098318	0.511944998	0.343395778	0.308761884	0.379745039	0.285887479	0.473550997	0.76074972	0.482335721	0.735111913	-0.013119402	0.983848015
0.926914595	0.427318138	0.140840159	0.522794046	0.472060294	1.438015401	1.415152518	0.810771891	1.498652285	0.747437479	0.835361109	1.258969065	1.14798079	0.928798739	0.609307777	1.220409341	1.570054478	0.836126799	0.724467364	1.086327225	0.73905039	0.350886702	-0.292250239	0.89601055	0.752361149	1.14798079	0.506201003	1.119617579	1.425098628	1.17658635	1.365464734	1.559359956	1.095274439	0.650816915	0.83394915	1.339884198	0.556264641	0.669501872	0.578266248	0.892884233	0.588440059	0.808224808	0.62220977	0.840972934	0.676650601	0.556350557	0.872327384	0.874009027	0.382044684	0.822432819
1.119544369	0.602545393	0.229539321	0.667972606	0.426188591	1.398141331	1.613905295	0.783191786	1.566657259	1.026239901	1.054964052	1.493492741	1.59989458	1.144636949	0.979413088	1.499427358	1.392439352	1.176939532	0.845433035	0.868295918	0.857485839	0.685471277	-0.101592407	0.719345521	1.156987426	0.869560607	0.693252621	1.566910611	1.729260414	1.296762996	1.462924756	1.655506826	1.659662785	0.850423985	0.981381828	1.334850205	0.568585227	0.546277021	0.708546826	0.907556248	0.677887606	0.984258315	0.806148012	0.932369746	0.901609597	1.178144379	0.930443825	0.973931387	0.578695384	1.26998826
1.455687391	1.300511227	1.761785055	1.931313655	0.649942134	0.933550247	0.398298933	0.941233525	0.793776991	0.531223987	1.472418501	0.921670307	0.897578166	1.922670693	1.255473533	1.54388861	1.111707939	1.686999016	1.85832842	1.219545621	1.230388439	0.990181081	1.54388861	1.433285918	0.79576508	0.646782963	1.592300566	0.647787937	0.826864705	1.952294052	1.571062249	0.278226732	0.93561668	1.249192003	1.861981044	0.593202238	1.144892423	1.453362634	1.922161557	0.906994014	1.365348523	1.418305664	1.458918716	0.645913338	0.862047551	1.189810434	0.893541741	0.858355274	2.168023312	1.48677761
2.152475172	2.02133553	1.047163056	0.890809553	0.542288354	2.546953731	0.522617811	1.325398216	0.403753307	0.765340743	0.533026559	0.434611483	0.327641208	0.2116259	1.190113344	1.608368588	0.861546357	0.21329179	0.91527546	0.877486899	1.231118005	0.760540247	1.096780967	0.518010083	0.444754607	0.545751388	0.341169089	0.738018599	0.526559997	0.861928418	0.187551127	0.0642274	0.768100477	1.056529497	1.092920547	1.797051121	0.98126828	1.043268012	0.753017167	0.890187811	0.986787422	0.935180628	1.575181441	0.758032284	0.606576936	0.608368588	0.866524169	0.737815673	1.077929785	0.840390343
0.517468152	0.879531049	0.134926635	0.778836616	0.058589319	0.030496647	0.096076362	1.032359157	0.047258066	0.314763117	0.671822748	0.373540034	0.740614012	0.236279285	0.188557441	0.506537705	0.787132755	0.301001374	0.483236628	0.445758832	0.71711302	1.479803452	1.287917926	1.344363652	0.277487346	0.121811807	1.2291007	0.121531222	0.251388896	0.167247474	0.201930548	1.407073604	0.485341507	0.065157577	0.227005566	0.175483191	0.470081022	0.451314914	0.858806012	0.637771739	0.650632702	0.129373632	0.091282298	1.732579453	0.59985445	0.196336746	0.317201474	0.288894451	0.137208398	0.638901245
1.91741177	0.691138046	0.993884505	1.215322941	0.841172805	1.250675266	0.3749219	0.925748196	1.113386758	0.377685461	1.028192082	0.793021683	0.734203511	1.36033166	0.349902699	1.504629337	1.700197883	1.321919292	1.057297553	0.731229242	1.114017829	0.391683715	0.531978944	0.254376353	0.751132003	0.67905771	0.612479731	1.198764108	1.548930208	2.15784185	0.808358673	0.777409537	1.433173515	0.577323383	1.243805969	1.913121355	0.344996871	1.046208581	1.522868225	0.593601552	1.626484446	0.861965065	2.239317179	0.559625198	1.563678875	0.625203268	0.671946671	0.283432572	1.244992026	0.952828302
0.161995771	0.332757124	0.443733922	0.192670512	0.117308007	0.086846934	0.351236195	0.528215274	0.091570163	0.477301521	0.507727991	1.155336311	0.537632203	0.322077214	0.690131421	-0.035584274	1.848288898	0.337426979	-0.105141859	1.683916639	-0.504383688	1.260613466	0.287121017	0.287958481	0.15041606	0.211320302	2.301897511	1.02126879	0.893460099	-0.11548694	0.26219054	2.068670435	0.232388645	1.091810973	0.911457403	0.143668083	0.797535921	0.298402027	1.149064152	0.693639787	0.610528325	0.623107209	-0.120205606	1.646856673	1.471080948	0.588151012	1.389708163	0.471433552	-0.029914942	0.258976971
0.990195058	1.048083786	0.596968323	0.807028409	0.396638092	2.235907561	0.394479076	0.319159965	0.24079615	0.626623809	0.462645543	0.293133784	0.225435507	0.281075671	0.867858694	1.591266344	0.703419937	0.094652027	0.660122123	0.786080092	0.951953485	0.604456344	0.587423005	0.158405461	0.292348632	0.407068203	0.530234148	0.703159775	0.539693769	0.73355104	0.051225332	0.188823578	0.641151409	0.654164508	0.846963795	2.01869594	0.572027835	0.914668383	0.558865979	0.840992018	0.641151409	0.998374104	0.765440185	0.199028314	-0.104302115	0.436637611	0.491717693	0.416276205	0.888935282	0.13404538
0.675393884	-0.046293519	0.205284012	0.960585299	-0.142573664	0.793013323	0.38820987	-0.045470282	0.488546926	0.203716046	0.362058548	0.213512228	0.392036278	0.480038254	0.087179874	1.117790656	0.789213697	0.631736078	0.138680132	0.01458038	0.726988967	0.105987583	0.013501387	0.032895202	0.091387075	0.2948881	-0.095990854	0.965256108	0.955267482	0.810420483	0.276642859	0.627387498	0.536528551	0.012829764	0.100782493	0.983390322	0.212838309	0.377585291	0.201257703	0.104152859	0.211637931	0.364685616	0.593861622	0.045726081	0.105678003	0.396212861	0.302194025	0.095176755	0.169083026	0.262233738
-0.045654259	1.010794467	0.074868435	0.066197866	-0.064968628	0.056004834	0.04978421	-0.078551543	-0.076607381	0.201407226	0.367565828	0.2469069	0.141267467	1.229786005	0.168954756	0.231468634	0.413411296	0.268059548	0.13621098	0.226473499	0.549550616	0.109280347	0.262864265	0.338502179	0.031355972	0.076989325	-0.045816445	0.194598756	0.165018982	1.148407258	0.441654539	1.02354944	0.133161698	0.146699003	0.134834451	0.204324895	0.009410959	0.192826398	0.268778648	0.072215837	0.522174136	0.101393617	0.052498309	1.269992353	0.25719724	0.38081688	0.113645152	0.07587049	0.169278276	0.22337194
0.064058082	0.671414414	0.243766818	0.618495746	0.11023406	-0.040277718	-0.03804079	0.185012139	0.584792964	0.353889423	-0.018170067	-0.058465299	0.124154211	0.353125412	0.569724773	0.146304919	0.798250439	-0.002522698	0.37262733	0.754825123	0.324332453	0.20177491	0.482915501	0.45852269	-0.045122288	0.200386562	0.397707545	0.084763688	0.290563192	0.226733478	-0.040111624	0.220893544	0.453532774	0.321347599	0.505918141	-0.027143823	0.401086115	0.6177352	0.413741511	0.170821401	0.58376785	0.256948386	0.1045176	0.33776761	0.117917436	0.355181519	0.328013541	1.054258526	0.265885602	0.683289253
0.326384052	0.195964276	0.419153571	1.072828128	0.355218268	0.074705292	0.283036184	0.106217922	0.017715061	0.665605693	0.504621852	0.641482578	0.111916461	0.705878044	0.33587857	0.309286242	0.234997535	0.673144103	0.346694819	0.668430251	0.521830827	0.522586906	0.247463771	0.436067815	0.295012622	0.190508834	0.267859404	0.301533033	0.312045961	0.331188083	0.547056157	0.078535074	0.521698433	0.130250543	0.824611849	0.164303689	0.078743701	0.258946853	0.697922086	0.162203116	0.537885194	0.225875887	0.413300115	0.595750118	0.795202371	0.470362266	0.365688186	0.394923353	0.526553093	0.393790522
0.413256704	0.324766234	0.291935523	0.395173556	0.344671434	0.284573777	0.061077836	0.117202217	-0.084369021	0.231916939	0.191850889	0.414598071	0.061077836	0.553935937	0.061077836	0.291935523	0.180663611	0.441278146	0.304519687	0.565399796	0.299185743	0.366386242	0.466867117	0.245873058	0.145654114	0.061077836	0.324766234	0.209044625	0.111844147	0.318795509	0.368573874	0.061077836	0.129634731	0.273330061	0.362711986	0.224697724	0.22212157	0.385006829	0.576628341	0.222443151	0.87930373	0.324766234	0.317364284	0.302489875	0.241139338	0.309844919	0.291935523	0.169980964	0.787479861	0.091787802
1.294323053	0.284915584	0.19691557	0.194169601	0.368085031	1.543693233	0.081011371	0.089499305	0.118472578	0.360972531	0.168694511	0.231188208	0.098553921	0.110327486	0.474271825	0.386060042	0.07993594	0.087789254	0.156870929	0.362376714	0.334015681	0.243796721	0.369744272	0.118500616	0.107066433	0.121002211	0.134966751	0.731752165	0.155211364	0.202875108	0.034656748	0.021061176	0.188880963	0.343730567	0.417863294	-0.097286098	0.440005089	0.6259674	0.444410473	0.320699304	0.133871137	0.231578178	0.164978919	1.342722026	-0.058900733	0.319315391	0.260959527	0.133236667	0.186285454	-0.039389964
0.519598053	1.152639544	0.27791735	0.577717415	0.954646443	0.016743082	0.852229087	1.693556866	1.261604011	1.032940708	1.323246838	1.339969614	0.875144432	0.431767698	1.230817435	0.274627224	1.349832658	0.858173899	-0.105438726	1.397496903	0.387046615	0.625523488	0.402446181	1.44037697	1.610850358	0.572656256	0.218568057	1.030202505	0.841875928	0.803084442	1.685249235	1.078657434	1.060041964	1.415867125	0.635708415	0.439105243	1.463660568	1.388697582	0.317024599	1.111072735	1.30533844	1.091585578	0.488139932	1.036515064	1.258533382	1.087667586	0.813235359	0.265744078	0.76742478	1.020952248
1.567506249	0.842148423	0.713120088	0.99815312	0.952110004	2.213429465	2.434189093	1.221210467	2.181488966	1.379072176	1.448513484	1.988139384	2.022469647	1.274057099	1.465339129	1.895070997	1.986557091	1.647314431	1.102239275	1.317471876	1.162099839	0.815056185	0.205296385	1.12467974	1.525604334	1.673378205	1.255987842	1.88402498	2.384846391	1.546273949	1.808213651	2.26595653	1.848441548	1.080838492	1.44054945	1.894189827	0.936269395	0.750525504	1.397231694	1.334209404	1.081265099	1.603767324	1.729332938	1.565190018	1.316739507	1.461742849	1.569599627	1.902556994	0.875990978	1.887761455
1.197517257	0.823343971	0.662553032	0.923836869	0.343645293	1.357296621	1.850063692	1.009257557	2.001380517	1.146296426	1.07523307	1.345309708	1.536837418	0.894310342	1.224671056	1.445648865	1.781443318	1.449347021	0.893586599	0.929097102	1.124841941	0.812453464	-0.03147239	0.736720134	1.583692998	1.008426184	0.688878951	1.549989085	1.751480095	1.170594187	1.810205028	1.645676369	1.458754262	0.839417018	1.053137608	1.732121698	0.805742315	0.526193674	0.736072895	0.95921017	0.849395032	1.429241641	1.440704282	1.350782594	1.046902267	0.74667886	0.871617597	1.147740045	0.729973167	1.52534935
0.671607631	1.741477459	0.415000281	0.812058534	0.608851894	0.054753697	0.15926881	0.315787732	0.229945448	0.052617904	0.734088785	0.521309246	0.431641386	0.232274937	0.794243683	0.395111184	0.294057124	0.545398985	0.620630696	0.76815984	0.199841174	0.773012343	0.927109309	1.15173176	2.386659755	0.002786965	0.480493498	-0.003604277	0.358174623	0.341648579	0.74612249	0.193429874	0.613447129	1.317044498	0.519185079	-0.003604277	0.266237903	0.76815984	0.531273851	1.565375545	0.628328053	0.232274937	0.37527335	2.176069283	0.537974967	0.412793869	0.631905848	0.008920087	0.434018279	0.244954182
1.501921597	1.308406446	0.250480994	0.604327036	0.149128686	0.017486907	0.093347693	0.417266568	0.330206962	1.294891143	0.251633196	1.203715894	2.166907449	0.984966365	1.435205563	0.843773276	0.730998525	0.713809913	0.252304486	1.213632764	0.861623099	1.363533196	1.474759369	0.859737551	0.084433696	1.176648588	1.537808334	1.318665801	0.442579161	1.430815219	2.186574319	0.549606309	1.388124003	0.576105269	0.798792004	0.175546479	0.513324556	0.264269278	1.791506262	0.943656581	0.610304149	1.448322339	0.32604331	1.440753742	1.162434706	2.676054768	2.04379519	0.756574134	0.690754018	0.814354551
0.697190383	0.333887342	-0.09131394	0.393440939	0.147666306	1.207505261	1.322008151	0.229495189	0.05436278	0.307736323	0.345460059	0.607215508	0.760832204	0.090442343	0.276871525	0.859200697	0.907444673	0.709946951	0.326221625	0.481378977	0.411498665	0.812193438	-0.102480677	0.289691068	0.266406091	0.266406091	0.347440894	0.6276039	0.572700327	0.417991998	0.547938297	1.113014722	0.058113852	0.254410821	-0.163943577	0.490093814	0.048919592	0.287503097	0.385776343	0.258331026	0.260003599	0.44386539	0.794308196	0.527939973	0.182544264	0.144990726	0.478689839	0.219233959	0.135186823	0.488076256
0.925280134	1.288724311	1.894200853	1.219464363	2.528425503	0.14796687	1.61238531	3.734874345	0.02512615	1.231918921	1.542464356	1.447899517	2.525436759	1.416680491	0.519136616	1.154716413	1.601877673	0.570067129	2.363060214	0.79449794	1.27004124	2.54062707	0.957869933	1.519738851	0.514825966	0.892593531	1.019384358	1.056762397	0.808758596	0.091825488	1.382973304	2.718473897	0.771420159	0.183018032	1.417079598	1.521218561	1.440845478	1.203359592	2.683725471	2.183392906	1.1835232	1.254538575	0.323671979	2.900304695	1.442037315	1.781018753	0.911437023	2.490844162	0.971325916	0.014971663
0.334883193	0.555706453	0.413083344	0.190747923	1.021384557	0.389636841	1.037127663	0.574556047	2.020547028	0.832235948	1.212275317	0.664378051	0.439941959	0.214698314	0.224826592	0.22751433	0.541480377	1.838920457	0.755413876	0.577012535	-0.051711726	0.292012502	0.808482125	0.184847101	0.114671913	0.632519368	0.230287494	-0.129931154	0.469905183	0.820546637	0.138911964	0.413976396	0.409840227	1.042273734	0.179072526	-0.13687033	0.271809652	0.338037786	0.353454648	0.321958025	0.320908589	0.588330929	0.316426637	0.294350117	0.42677584	0.280131881	0.209995926	0.504667289	0.759997502	0.070130094
0.721255991	0.802299601	0.905416792	0.878101106	0.884834489	0.227903524	0.986967944	0.101622897	0.789009401	0.500866157	0.302704378	0.229847625	0.350934469	0.668243271	0.220774793	0.775127337	0.617884675	0.746092866	1.081508051	0.685042728	0.726184905	0.418253599	0.738967179	0.145550504	0.439571956	0.292474027	0.646531074	0.739454491	0.471756639	1.057205517	0.296207909	0.268628197	0.780473464	0.733560429	0.994817203	0.279979664	0.693000423	0.821602077	0.84810919	0.511693272	0.507472192	0.783728361	0.447708578	0.391022345	0.139447905	0.429534609	0.796145688	0.332094646	1.227636087	0.042190609
1.894661946	1.100958848	0.495828623	0.937243394	0.468256517	0.015868731	0.329906855	0.333981324	0.412742889	0.675675439	0.535395149	0.213568084	0.280973523	0.619061329	0.963292517	1.614904085	0.653480148	0.171759925	0.37621872	1.186398085	1.057839779	0.996518541	1.496936517	0.895744202	0.234551465	0.457064782	0.575812241	-0.14428939	0.372269309	0.437440313	0.227398744	0.041160755	0.754092035	0.757472323	1.035036152	-0.120434354	1.046981532	1.563487955	0.899609876	0.854864783	0.832938048	0.73882367	0.362489344	1.065212997	0.872443125	0.826081672	0.837595308	0.61737817	0.375487584	0.405190037
1.416163303	0.745659599	0.495212724	0.689724594	0.395799779	1.769690894	0.334924217	0.434361352	0.253064616	0.365283068	0.436304827	0.370510693	0.22086555	0.225831605	0.581788674	1.861293851	0.661151291	0.183102703	0.488541402	0.43418374	0.991190287	0.485843912	0.86526522	0.522380587	0.262984556	0.52981904	0.453975213	1.345657627	0.496689622	0.562537654	0.296786123	-0.01003089	0.650132659	0.829053465	0.739006725	1.692893874	0.671549076	0.731387328	0.359673243	0.863689321	0.541917162	1.159318893	1.780055958	0.382459401	-0.218993266	0.443231869	0.264671108	0.650132659	0.63925508	0.356932118
0.995667951	0.440201839	0.18810543	0.478564484	0.582191992	1.522728931	1.117235784	0.639842066	1.460291521	0.678580167	0.861377447	1.17846069	1.396790667	0.601202317	0.64011453	1.299977421	1.42954679	1.007302255	0.491924738	0.748492817	0.689379992	0.446846363	-0.181928298	0.50773271	0.858981578	0.756687322	0.685828435	1.032669727	1.43690789	1.33005598	1.083583393	1.756687322	1.139512179	0.565762505	0.610421065	1.384509876	0.34784676	0.335670206	0.770936601	0.615736529	0.493300224	0.943860878	1.140852948	0.778250651	0.58588115	0.629063175	1.154368153	0.590530631	0.482935139	1.045040507
1.171777175	0.451697115	0.381093712	0.516499236	0.264653135	1.276083525	1.402798519	0.795689886	1.186926234	0.8357078	0.915500544	1.205802397	1.110542448	0.644295184	1.044232157	1.221392869	1.596831209	1.243060035	0.601101164	0.798629276	0.794712163	0.641440347	-0.097868841	0.71702277	0.955143868	0.782270536	0.661739074	1.079989286	1.393843677	0.858214966	1.165920779	1.628529651	1.081818297	0.608606977	0.729548357	1.1600858	0.295182577	0.492459641	0.646599729	0.816677273	0.717782952	1.072483106	1.167517488	1.026818204	0.695579795	0.687106108	0.86099002	0.886371262	0.197844747	1.212831284
0.052939538	1.504427281	0.580373314	1.077298884	1.18747432	0.104719122	0.298840846	0.277534945	0.800432747	1.119231409	1.686780549	0.314804183	1.116920043	1.96243627	0.917469939	0.426373941	2.387644506	0.486876028	1.939527001	0.421842131	1.178548137	1.327203934	1.864749285	1.815377342	0.740448713	0.615044245	0.294007994	0.26556711	0.918397919	0.150451289	0.361631676	1.621519469	1.634187289	0.552163133	0.295889871	0.522634223	0.770738811	2.366027902	1.174061584	1.591256946	1.932982105	0.699219039	0.285622384	0.287695393	1.3067145	1.998384829	0.683146601	0.741146375	0.928318779	2.141975722
0.048830076	1.050563789	0.013906082	0.383283827	0.083658992	0.102518564	0.593362948	1.234183599	0.121444302	0.768649208	0.585718524	0.568311393	0.420416485	0.216147411	0.056804505	-0.199223791	0.081864474	0.181808757	-0.057744804	1.001705324	0.172868246	0.705500872	1.141549246	0.253239647	1.121262494	0.247416303	1.098048099	0.059419621	0.347506748	-0.019933059	0.211836734	0.610687532	0.068586336	0.676963762	-0.005141803	0.060770588	0.608578273	1.254002271	0.405608964	1.0436756	1.15717505	0.048830076	0.301520509	0.211250291	0.847355006	0.322883561	-0.242547535	0.882230623	1.430997369	0.334155413
0.248912075	1.162652531	0.340059234	1.100269298	1.127635483	0.03008815	0.336878159	1.894533341	0.209356991	0.647801138	0.783763169	0.483105864	0.401761788	0.662610528	1.069500555	0.138460982	1.492602647	0.482392536	0.143134828	0.962122332	0.993219935	1.366205222	1.122678928	1.20255184	1.878291764	0.239195609	1.009929675	-0.011610081	0.049464034	0.654861319	0.205998607	0.697441066	0.776023698	0.893685778	0.452244954	0.006463952	1.302005731	1.722166585	0.489115191	1.695822659	0.447164608	0.232039184	0.140886181	1.573667117	0.910729846	1.113171604	1.129043885	0.930626041	0.229394371	0.961630003
0.285213957	1.135526111	0.07519981	0.344312387	-0.244728027	0.327936086	-0.021940694	0.101179041	0.670848046	0.300139902	0.1777735	0.258358439	0.16165458	-0.023996047	0.788522904	0.779355951	0.009722968	0.055382428	0.173845425	0.6512815	0.32139624	0.232112852	0.730637548	0.067290237	-0.024756841	0.071013125	0.95403982	0.239760199	-0.014464132	0.447580923	0.101382041	-0.037551899	0.067276505	0.284577793	0.293875038	0.415158251	0.981466223	0.067342852	0.360247946	0.13793887	1.222519489	-0.195850253	0.140812013	0.425216266	0.22924408	0.100234139	0.200711273	-0.018726621	0.19083031	0.036656133
1.281029115	0.566264844	0.345597378	0.461529493	0.338050571	1.227497602	1.235615493	0.594529721	1.373450072	0.886224239	0.774963836	1.068150562	1.344163813	0.388446765	0.545928472	1.270644934	1.600131746	1.06776627	0.577692963	0.734086491	0.741895242	0.529827512	-0.198470666	0.46191329	0.981307016	0.565176577	0.736961071	1.358042896	1.479418818	0.971630229	1.181436515	1.650382574	1.067493163	0.604075651	0.666560256	1.121011782	0.445252978	0.484131803	0.626760409	0.685138239	0.571407594	0.830757848	0.867625399	0.979599159	0.736941611	0.880214527	0.764281276	0.617165085	0.332658154	1.091693931
0.22114818	0.27317718	0.766595438	0.290345205	0.801969518	0.209425452	1.724138609	0.624081187	0.085927847	0.340724404	0.421562433	0.520125422	1.328510732	0.581156035	0.586125601	1.009074189	0.522176998	0.255313847	0.774350902	-0.172196687	-0.05831521	-0.012966624	0.149407253	0.540961274	0.195294542	0.998887961	0.371485888	0.107041849	0.460123719	0.465565442	0.745989774	0.899714384	0.152515545	0.662300885	0.179154356	0.344223245	0.313275414	0.423702995	0.491033593	0.864342521	0.352800194	0.015762954	0.069577322	0.864287259	0.751132323	0.605501229	-0.023937854	0.17552619	0.011974702	0.642334134
1.194155675	0.569671795	0.701288938	1.011002561	0.570850343	0.051346965	0.2584975	0.063409094	0.078045787	0.425333698	1.280148756	0.401637969	0.199957872	0.973860753	0.507641891	0.604792455	0.455058414	0.319165055	0.783532756	1.35990524	0.871399092	0.88742889	1.264549055	0.182234537	0.478765763	0.145926754	0.894058643	0.180174638	0.024768307	0.578315872	1.198925067	0.011400727	0.283245952	0.623951924	0.987408135	0.29342918	0.604899061	0.96737948	1.017437591	0.463240647	0.965284792	0.649573645	0.895061679	0.56298624	0.680088179	0.569439472	0.623288162	0.690453508	0.940970465	-0.003626973
0.208869527	0.484710178	0.166195026	0.272697491	0.500871838	0.06768395	0.09224729	0.22976815	0.552336557	0.029079509	0.331832898	0.2984727	0.103929873	0.305934894	0.075751054	0.149746708	0.547860175	1.476388435	0.314396924	1.243168393	0.318645349	0.185976252	0.249427349	-0.024136426	0.237229	0.148521471	0.190703526	0.077284409	0.159586897	0.490190823	0.244309276	0.16366481	0.232636286	0.334258923	0.19232222	-0.18633406	0.472719376	0.3081092	0.309148203	0.382758223	0.247109379	0.281001654	0.171018722	0.203593135	-0.014239206	0.200126464	0.273271689	0.132104113	0.342035321	0.083104756
0.68147427	0.222081782	0.071953615	0.366032898	0.274005698	0.191202742	0.027477296	0.015638155	-0.031564933	0.127398505	0.143507427	0.163453536	0.140974579	0.425930246	0.098657535	0.92390261	0.31366686	0.298936522	1.379575053	0.266230941	0.340978483	0.120433041	0.210424001	0.206127071	0.058146115	0.063329572	0.278224044	0.026056409	0.128168132	0.043752664	0.278128534	0.051767594	0.385899246	0.404563432	0.185016189	0.438646983	0.149601672	0.141685195	0.35374383	0.169384599	0.20230093	0.317251133	1.22128524	0.146684323	0.187487067	0.109403808	0.171438867	0.122745362	0.138214607	0.649124244
1.987175343	1.907994097	0.621757635	1.610930289	0.93726615	0.022028678	1.355623405	1.503449386	1.23865958	1.152343376	1.080321627	0.516728769	1.26196926	0.589898886	1.349774233	1.099377792	1.499045548	0.498032086	1.071049796	1.745946942	1.405017744	1.464711006	1.698435736	1.663710334	1.820966461	1.724429393	0.533325431	-0.278624173	0.267342043	1.079482963	1.016672784	0.787363578	0.650067512	1.007996877	1.341203225	1.993890121	1.46739242	1.860927622	1.310859342	1.505426275	1.180982213	1.122449054	1.360756761	1.008164338	1.034354869	0.875362981	1.012449167	0.614752047	1.138452538	1.026954181
0.649921837	0.361290028	0.383053776	0.556680906	0.305529563	0.093555276	0.093555276	-0.032599502	0.077367958	0.409849317	0.393339059	0.188986724	0.304141301	1.44225013	0.238751682	0.356393811	0.566311725	0.534851642	0.378425372	1.357778602	0.52958409	0.897409073	0.406211676	0.552449774	0.152360763	0.443803294	0.379247913	0.192036939	0.093555276	0.455987926	0.794258993	0.093555276	0.74676779	0.409010159	1.227383832	0.109970005	0.080069367	0.547217392	0.799945266	0.320514852	1.042457037	0.361671825	0.362389763	0.329207349	0.678171729	0.542725106	0.539793374	0.526524567	0.329207349	0.057352387
0.374036227	1.195891562	0.290076817	0.431515732	0.913001792	0.556508973	1.024255135	1.452701848	0.231881341	0.735222428	0.933974413	0.929784732	0.800065169	-0.050296743	1.733003289	0.093981618	0.515962277	0.411655258	2.191189832	1.547824823	0.601122272	0.527290714	-0.046740554	1.546793959	1.210929539	0.503841644	1.738486921	0.506247263	0.705565041	0.655853626	1.536708644	1.556508973	0.659425921	0.670383969	0.592501018	0.764021217	0.795591755	0.543171623	0.875438924	1.5139836	0.402815065	0.406903227	-0.154241768	1.200436949	1.239672776	0.235066991	1.052588933	0.844647302	1.290076817	0.501485055
0.480208502	0.406810224	0.398451286	0.533554762	0.545488772	-0.027830094	0.059879143	0.054068812	0.225388603	0.170254998	0.175883083	0.113296392	0.099986236	0.346923343	0.236544031	0.329267781	0.14865437	-0.007637496	0.411875337	0.63348368	0.669729527	0.68894329	0.591079831	0.299850529	0.022872615	0.115107074	0.500120709	0.010208368	0.00760586	0.392209522	0.075107233	0.085295463	0.324652041	0.283297309	0.597396953	-0.103897368	0.264171805	0.380226466	0.392789736	0.23397702	0.396914619	0.327132358	0.30104522	0.402645017	0.166606392	0.254942914	0.317481591	0.125298026	0.581428445	0.354550951
0.737083882	1.180012037	0.825486391	0.654042215	0.955072211	0.709784864	1.629147474	1.280127649	1.67675642	1.111147927	0.711540759	0.197912976	0.678716978	0.897080264	0.57689963	1.598853861	0.699673848	0.314127326	-0.133306322	0.087725736	0.74169405	1.085938513	0.490983702	1.420707688	1.137566937	1.408754868	0.08367916	0.478558972	0.501648678	1.687998504	0.430030688	1.08343541	0.745524325	0.549709427	0.372168051	1.765578254	0.303503041	0.566034399	0.771835592	1.2674413	0.698742884	0.307254729	2.180861455	-0.080631762	0.571313026	0.132590534	0.78669574	0.772296045	0.027050189	1.177987169
1.178368484	0.648281366	0.233663841	0.469912732	0.343601816	1.599794241	1.615188568	0.845595847	1.352655589	0.856823233	0.930875785	1.484781058	1.502324209	0.655042704	0.648452245	1.228074389	1.489529011	0.787120974	0.655587406	1.153370445	0.724499689	0.581505239	-0.040449581	0.675476961	1.121552225	0.808922159	0.52515597	1.341828205	1.544988621	0.561088108	1.225806363	1.851068609	0.883118788	0.751122169	0.78761512	0.977311951	0.545479087	0.641921161	0.604524372	1.052307269	0.615188568	1.033311459	0.94251708	1.296625519	0.810175535	0.768591882	0.682879769	0.925305672	0.214358686	0.942136098
0.660070703	0.410230491	0.451193646	0.71342676	0.435016222	0.774198736	0.126728273	0.127250257	0.014162501	0.01038202	0.533260766	0.287920055	0.105764388	0.939491994	0.216926583	0.454576311	0.268923762	0.615707627	0.521416119	0.881480016	0.53194111	0.701872183	0.61153256	0.395477871	0.134974618	0.119381997	0.509899555	0.110703606	0.166478055	0.428976824	0.788791789	0.092457303	0.409335186	0.433839253	0.678143857	0.081989433	0.824621106	0.685245407	0.827112967	0.389539289	1.129494489	0.51528205	0.402702486	0.443580927	0.452205495	0.454950542	0.589873499	0.198210301	1.061291165	0.045200717
0.821128878	0.240155284	1.507616557	0.268055347	0.555359318	0.455224844	1.06446342	0.192629335	2.392895677	0.565988934	0.912443755	0.972170975	0.583408635	1.225502996	0.31255734	0.518768811	0.360120632	1.396750045	0.380160164	1.734953305	0.481886669	0.276036496	0.335896379	0.554495704	0.123921303	1.570280346	0.052276277	0.422892471	1.691594132	0.900506573	0.277828743	0.376043598	0.929441108	0.816774932	0.611004978	0.127791502	0.316571314	0.320722976	0.458638401	0.409325367	0.910069704	0.937888569	0.533206522	0.163332216	1.055909495	0.610014569	0.18891009	0.650201447	0.119603711	0.245584546
0.399547665	0.341123369	0.499658673	0.592819976	0.397381603	0.24158778	0.16120908	-0.001686729	-0.044069005	0.208767697	0.519760651	0.297904931	0.108418327	0.430134633	0.128621713	0.401772351	0.105081861	0.140125664	0.447497261	0.446616636	0.217743204	0.333084464	0.280135526	0.124317707	0.041717051	0.151620156	0.342234255	1.019965501	0.084115792	0.341774422	0.621209779	0.225531726	0.253648568	0.648486776	0.331938064	0.102424457	0.017180488	0.683482382	0.354610729	0.232678758	0.20532834	0.345386819	0.368257362	0.283579361	0.196868374	0.376622843	0.38584533	0.181025805	0.516991974	0.009802092
0.91192077	1.049762352	0.674696669	0.846379921	0.586921222	0.208055455	0.436026519	0.150133334	0.172007287	0.277524516	1.079991388	0.498322323	0.502484513	1.076018915	0.633252794	0.448868517	0.777307821	0.997072245	0.705954363	1.614538661	1.15366904	1.101474898	0.707960346	0.501133846	0.814142936	0.338831442	0.980554143	0.260453168	0.278675063	0.63867234	1.394177642	0.284530808	1.071531374	0.701267953	0.977881977	0.235777228	0.627675744	1.541762327	0.778393016	0.579430749	1.536342781	0.692879364	0.485109763	0.669479856	0.614707218	0.576163124	0.890014552	0.597040621	1.256295976	0.131364626
0.552901158	0.596735679	0.830455177	0.984551815	0.488376746	0.013301531	0.082416879	0.009759959	-0.08583984	0.21891542	0.838309185	0.494853142	0.406139061	0.988629727	0.641667508	0.536106767	0.429204365	0.488345661	0.648517313	1.066218441	0.758838535	0.933383224	0.730589332	0.568020704	0.086062256	0.081750783	0.697233276	0.067582828	0.187437386	0.580502883	1.139992635	0.29518597	0.66403571	0.397077162	0.9002781	0.144676116	0.271081713	0.621868358	0.975966646	0.639672343	0.831317448	0.665963732	0.496566651	0.587627491	0.795264486	0.55902915	0.548847421	0.246701347	0.90879395	0.032428894
0.806498941	-0.023048886	0.819401079	0.08727391	-0.069620883	0.973866455	0.283185597	0.561689525	0.331412602	0.606258519	0.56121357	0.5995178	1.215517987	1.199531615	0.49320714	0.778825424	1.354737886	0.723568194	0.350804033	0.843267118	0.853181733	0.007519506	0.111077013	0.273394217	0.174503882	0.953117394	1.203896421	0.698832999	0.753044233	0.688830515	0.412958831	1.184109523	0.923978415	0.223120829	0.701436253	1.323368192	0.053652184	0.915880458	0.487009017	0.813571721	0.683280918	0.4431959	0.750008364	-0.172792799	0.684274279	0.681797252	0.919313634	0.809936236	-0.099913809	1.108009846
0.306768773	0.284134233	0.189818933	0.44967531	0.301876897	-0.050966538	0.182537222	-0.01557392	0.186767323	0.42813744	0.008821859	0.078646258	0.157205989	0.284134233	0.121344431	0.193808766	0.116350797	-0.025953492	0.224433412	0.844615732	0.499497077	0.578057247	0.705604367	0.125825055	-0.027220375	-0.039480678	0.340276495	-0.057159912	-0.020447773	0.1818579	0.173307476	-0.021704542	0.143270211	0.240024584	0.273876371	-0.047794014	0.360717709	0.225613027	0.251529477	0.171306802	0.373915099	0.345586712	0.1818579	0.267505188	0.04630171	0.207532349	0.30701373	0.016476305	0.243310379	-0.028448375
0.428874687	0.524446349	0.370859293	0.540240616	0.373441712	0.127168124	0.092357952	0.015768667	0.755607131	0.615170913	0.244302528	0.262651544	0.279756925	0.388242279	0.657764052	0.60967134	0.246227628	-0.013753009	0.386946113	0.611419006	0.515339191	0.671585692	0.707980048	0.20187365	0.067607878	0.100406405	0.55686501	0.030829123	0.187138145	0.28303417	0.136017019	-0.014467259	0.620515995	0.393711483	0.52697352	-0.058619076	0.437415918	0.807396416	0.685481118	0.284750672	0.432216736	0.90846353	0.215219659	0.507032346	0.049649223	0.956371258	0.37388364	0.475682429	0.412775872	0.163760095
0.312873583	1.109508239	1.14708166	1.181594668	0.165194426	0.367504957	0.340697878	1.2472279	0.396966911	0.8817222	0.722340507	0.106821173	0.84155698	0.585623017	1.962741058	0.762842929	0.865038076	0.415464308	1.010861913	0.70600551	1.39249882	1.201930328	1.323172919	1.349735736	0.463189879	1.197487846	1.56180591	0.497482766	1.069522654	-0.046042938	0.37508446	0.874181455	1.279674602	0.055039558	1.090677629	0.084645329	1.304235467	1.540544367	1.096432244	1.107639543	1.225940478	1.019331609	0.147638092	1.071228358	0.106804119	1.241758792	0.65724844	1.638462487	0.016914896	1.562077079
0.986948813	1.165500671	1.14420286	1.453664815	0.462380605	0.249697188	0.361249076	0.328533912	0.271538249	0.768187596	1.369590141	0.809999899	0.613363062	1.321219742	0.876316216	0.439433773	0.913335092	1.422877499	1.033553036	1.744002858	0.934886919	1.34290433	1.471001586	0.894471295	0.613363062	0.434090144	1.292275751	0.171821478	0.176769076	0.486078743	1.750029635	0.096431253	1.085881071	1.063054626	1.086425539	0.084251492	1.458445797	1.330035404	1.20378763	1.302202731	1.835845356	0.788711013	0.64234641	0.705870846	1.77388147	0.898148866	1.16570214	0.900434308	1.451696431	0.042443296
0.47295355	0.375279457	0.333115593	0.440925435	0.397192442	0.05332484	0.027180709	-0.028757864	-0.036262638	0.103723984	0.433153303	0.223140627	0.083391825	0.441290541	0.070492865	0.335870529	0.044161588	0.240339538	0.312705351	0.53624742	0.370553103	0.309090192	0.440633901	0.143549523	0.014473654	0.014686387	0.379086484	0.150335202	0.028501256	0.321066096	0.524174585	0.041730346	0.134059914	0.359104467	0.327312725	0.119710556	0.06430528	0.332562503	0.526603991	0.015765624	0.082301089	0.424549067	1.246447699	0.324985784	0.218012607	0.299428022	0.311171545	0.02194167	0.431916587	-0.021799707
0.373335587	1.123777565	0.763448012	0.757839725	-0.028940176	0.654384281	0.755841922	1.264558552	1.030990964	0.951334106	1.1582057	1.085360844	1.469370646	0.881590241	1.603750939	0.950918817	1.424143106	1.036298056	0.701595645	0.76727442	0.813602614	0.950918817	0.518580542	1.370484631	0.494105842	1.035374061	1.018267381	1.061966614	1.338559368	0.38523071	1.446507763	1.185496343	1.444827705	0.368534018	0.914489552	0.747902973	0.824383854	1.054761843	1.027995481	1.374274069	1.507424263	1.031104605	0.011182363	0.789550815	1.111858484	1.283241171	0.511086647	1.365646459	0.711670502	1.374274069
0.939884744	0.457240178	0.328401322	0.524911396	0.233696383	1.157069683	1.093915882	0.549083939	1.212569674	0.731621026	0.775260181	1.077129387	0.957497328	0.51104305	0.734786027	1.171788417	1.302730986	0.847662338	0.511082912	0.673442146	0.737329797	0.292059206	-0.142293147	0.51588076	1.020884307	0.873951277	0.632121366	1.062671663	1.063412827	0.931952882	1.054407341	1.517517881	1.006345896	0.514928158	0.710930573	1.181754655	0.343398167	0.283307383	0.522061392	0.701365854	0.467786946	0.841181358	0.989944829	1.050642669	0.692275403	0.514989636	0.72354329	0.727823241	0.240364831	1.038608022
0.953234372	0.88602807	1.059901222	1.398051188	1.282147135	0.31677069	0.29229692	0.37194181	0.268770264	0.628801828	1.222961558	0.711774027	0.520394619	1.251139934	0.937747669	0.714490264	0.694828264	0.931254912	0.886060198	1.511468372	0.873403322	1.278579924	1.875841033	0.897076143	0.386259698	0.336162057	0.891445535	0.215251568	0.515402674	0.698455303	1.334261422	0.276922059	0.760230154	1.034360838	1.149301633	0.288792547	1.076043223	1.264725656	1.418744336	0.796502144	1.152417834	1.099806926	0.506414181	0.915349574	1.390407855	1.008466598	1.34834209	0.521633691	1.306310266	0.094526629
1.303202492	1.625498659	1.231011627	1.586940755	1.228518418	0.443599094	0.866498595	0.481606189	1.096199647	1.490597821	1.171871237	0.637448937	0.935749339	1.29340596	1.72826808	1.341295977	1.312500049	0.700823575	1.16586827	1.828193466	1.522857515	1.351793032	1.701809488	1.241725425	1.278082484	1.28913383	1.433954627	0.728819436	1.058466616	1.132099594	0.772036129	1.080185865	1.157598089	1.109600749	1.767928261	0.69977074	1.730238794	2.5713541	1.73337999	1.473073935	1.6883813	1.715435016	0.764600318	1.522813238	0.668638892	1.367494689	1.34962697	1.411884681	1.278022822	0.660397574
2.291478398	1.183221875	0.595582071	1.474972583	0.843822322	2.077127218	0.459587968	0.300150629	0.276474431	1.158643728	1.052569477	0.871640484	0.873809941	1.290855753	1.087114917	0.794832369	1.025409266	0.755419638	0.931844444	1.672036185	1.547995475	1.609625149	1.851533692	0.886187918	0.607975696	1.095658691	1.167782278	0.698655616	0.353742173	1.576832635	1.01872768	0.599219462	1.213489339	0.93543843	1.416421581	0.058401522	1.530826521	1.599640928	1.447015194	0.985295383	1.184599774	0.918914686	0.498926851	1.42556496	1.064205098	1.164279471	1.244926073	0.674550817	1.960049387	0.452034602
0.543500657	0.683442057	0.478280186	0.816559258	-0.078083451	0.252763546	0.044379825	0.174130066	0.261983967	0.660323593	0.524060798	0.343622663	0.674079303	0.812412117	0.189015458	-0.073992962	1.095999195	1.088849971	0.842254229	0.272083382	0.414731452	0.318225034	0.59740284	0.250789188	0.027019752	1.35365794	0.310031295	1.075382396	1.312066901	1.407464675	0.77813681	0.085095832	0.172480156	0.326445441	-0.136556472	0.476728653	0.827319875	0.323947047	0.51371077	0.209747717	1.214610949	-0.159790721	1.373327453	-0.172825738	0.299958278	0.691273691	0.068219545	1.099573656	-0.132960486	1.479684984
-0.04756152	0.594942775	0.023670851	0.495942871	0.232701436	0.474466123	0.650557382	1.02455998	1.296626498	0.464207207	0.584182524	0.596112521	0.381178735	0.430872087	0.560495538	0.991197248	0.996224107	1.073617216	-0.152670794	0.613031269	-0.016694869	0.116809832	0.354914312	0.591455737	0.524123654	1.662335581	0.355418713	0.900853901	0.804712489	1.138479811	0.999577749	0.678725997	1.043996889	0.545108786	0.837449815	0.672183267	0.404040485	0.564688684	0.912428048	0.727164053	0.458505999	1.299648226	0.908223013	0.432731383	0.509902217	0.573246488	0.315850289	1.133607663	0.006306972	0.597802017
1.120319476	0.712500076	0.569407824	0.60881164	0.352268552	1.741045067	1.573792669	0.830480046	1.437685562	0.945000171	0.933147345	1.204300441	1.398297559	0.919493021	0.985819139	1.44861642	1.561694547	1.240890629	0.511959085	0.917281047	0.748692212	0.485086939	-0.167894629	0.539186338	0.985356877	0.743473561	0.563054149	1.533665571	1.315887342	0.812989081	1.260664551	1.832892744	1.048920829	0.611854253	0.623509624	1.300243291	0.486945697	0.770664766	0.816117827	0.800359674	0.682937138	0.802436433	1.193200322	1.078480751	0.606785711	0.650487332	0.845837992	0.645148577	0.418140149	0.987736912
0.616132888	0.442773711	0.483878898	0.424481546	0.352258525	0.0500541	1.0633287	0.231465518	0.257567032	0.703873246	0.178626476	0.156272757	0.40228342	0.359170519	0.512466623	0.288397773	0.097493275	0.160813501	0.284945493	0.287020152	0.259535956	1.507140708	0.605295713	0.237669879	0.059141311	0.045778639	1.167961728	0.538953181	0.04505485	0.186994422	0.24978162	1.707968278	0.464930229	0.04807561	0.635700742	0.019981915	0.743072787	0.53724244	1.460004323	0.335055888	0.234075993	0.761658156	0.360763245	1.591828139	0.4879589	0.459764009	0.813334789	0.715313814	0.206567624	0.318430146
0.627134418	0.495246821	0.456081472	0.660302781	0.373719198	0.051390237	0.931059443	0.268876928	0.439702329	0.681834365	0.526932405	0.906583219	1.082798701	0.225733877	0.717908218	0.034477545	0.354586294	0.802661422	0.168973401	1.056905916	0.545220647	0.679899814	0.842012573	0.106305033	0.126937198	0.198138251	0.897831735	0.277446184	0.097495024	0.294071424	1.070090736	0.631173834	0.367360582	0.41558679	0.034477545	0.458487551	0.607897165	0.034477545	0.786654652	1.093733652	0.051390237	0.797442709	1.897205073	0.382782408	0.428524328	1.213454492	0.330044645	0.051390237	0.729959221	0.782027723
0.099950213	0.099950213	0.111853604	0.795431889	0.099950213	0.862559094	0.723068484	0.298382752	0.455522047	0.12339313	0.997294728	0.318418091	0.880269783	1.415920558	0.618616264	0.79089945	0.793649558	0.196053984	0.85005663	-0.155552815	0.952075569	0.067943126	0.968298826	1.463225712	0.156756838	0.758357502	0.929896909	0.196053984	0.925158685	0.632615556	0.010169474	0.75082452	0.438544277	0.282758688	0.592635212	0.921148505	0.142358619	0.689545225	0.282758688	0.142358619	1.083955689	0.099950213	1.034778883	0.395897183	0.196053984	0.775396216	-0.123095232	0.980206251	0.45082855	1.017419882
0.26795428	0.48001762	0.676600734	1.308732832	0.125411771	0.91558547	-0.032436716	1.412751127	1.28404386	0.951556084	0.798128809	0.525694196	0.443422483	1.066973249	0.987298404	-0.041825458	2.124747748	1.316749055	-0.089165079	1.48451382	-0.036906322	0.814628789	0.704667208	1.437553137	0.97954294	0.656030576	0.720384297	-0.164315155	1.224254572	1.475010279	0.63922792	0.7152569	0.488102988	0.222137987	0.047758549	0.490724896	1.155546667	1.562596975	1.634627152	1.162458661	0.97954294	0.276863197	-0.122462052	0.684382925	0.798905665	-0.069875239	1.316801492	0.906885553	0.049041547	1.29024524
0.104582929	0.693677943	0.321733868	0.078615751	0.009499917	0.243051393	0.053186929	0.401317259	0.199361598	0.281147191	0.113195559	0.239443601	0.461144058	0.010516306	0.186193287	0.293311939	0.363171767	0.269416694	0.291208814	0.248253233	0.676348864	0.134496034	0.36115696	-0.008605379	-0.015397581	0.056072617	1.321292039	0.480142044	0.034703523	0.510095973	0.052462501	0.416485452	0.485889044	0.06026604	0.129323989	-0.100338622	0.636111784	0.083872448	0.240620295	0.244593992	0.306444143	0.062030578	0.062988882	0.116590812	-0.114041399	0.069711294	0.945824543	0.027468288	0.991862133	0.633678755
0.515110525	0.590003223	0.413130715	0.625529708	0.393550681	0.134118765	0.045559639	0.027907646	-0.049755869	0.211304302	0.704026202	0.326675777	0.120276883	0.648581844	0.283839547	0.478406206	0.280056882	0.520362374	0.51476096	0.752701949	0.458866689	0.460542377	0.631196388	0.279752448	0.127084146	0.073221508	0.408784657	0.336213472	0.058722302	0.367498762	1.104203008	0.061990798	0.300918152	0.379257948	0.596567247	0.171797176	0.445206827	0.422446698	0.715657254	0.237598517	0.830756534	0.443930437	0.381455679	0.5096639	0.443728317	0.490865674	0.472204226	0.174089367	0.759541373	-0.001951204
1.442385521	1.252376	1.503755393	1.8630851	0.982638363	0.426294027	0.633932083	0.991618851	0.547766384	1.198813565	1.22655572	1.038156007	0.769797043	2.328844853	0.857437393	0.986439508	0.99231964	1.64439867	1.353286788	2.031406653	1.410190894	1.636128315	1.719563788	1.215817071	0.770470891	0.732498657	1.471972569	0.438264435	0.613157517	1.268298923	1.963077238	0.555303726	1.432202887	1.125188344	1.704714667	0.38078493	1.126953802	1.761288123	1.96628602	1.398248611	2.230426455	1.162583192	0.97239643	1.427920406	1.294998317	1.057316591	1.480340943	0.829555614	2.10491467	0.561616618
1.807862287	1.90000851	1.129542237	1.053150571	0.465439606	0.138119949	1.386443594	0.194985756	0.374188143	1.29126582	1.378923895	0.936832412	1.319496804	1.907919375	1.15719383	1.838136889	1.167255156	1.855822508	1.344029887	2.130757047	1.999820985	2.059032716	1.27060097	1.520106862	1.328737461	1.180317628	1.526137446	0.940595465	0.770143163	1.673784034	2.246002443	0.04998386	1.980932891	0.917570507	1.772773673	0.630158001	0.909912692	1.298684636	1.701838682	1.857883692	1.820835872	2.117685947	1.096702014	1.498560496	1.726585901	1.02169922	1.449030293	1.746340249	1.973073368	0.224504718
0.014339629	0.207364344	0.884412824	0.291347217	0.879818066	-0.103006632	1.350292341	0.926377547	0.752420087	0.663794793	0.46287995	0.740963144	0.432883657	0.043705206	0.375930278	-0.079375004	0.634112896	0.280597797	0.521624439	1.349233825	0.000916186	0.170925965	0.540329006	0.395343377	0.005781207	0.801726088	1.116283875	0.132474567	-0.043631465	0.073360683	1.236935477	1.356121885	0.982804351	0.727160275	0.561179145	0.3002933	0.56554018	0.413691814	0.752822266	0.959687199	0.406630531	0.902572028	0.205248279	1.372299129	0.838891737	0.2001584	0.331505058	0.551098488	0.366267164	0.668450903
0.302908551	0.347537514	0.196563821	0.334150011	0.329070485	0.075538831	-0.0034587	-0.010105923	1.46776615	0.759344358	0.08604468	0.076166524	0.64016349	0.519972331	0.281773888	0.687502855	0.048568932	0.425691584	0.129941363	0.327565644	0.105183089	0.372064765	0.561037598	-0.009296681	0.004146322	0.913357311	0.308136578	0.891010632	0.017031665	0.107719258	0.257131266	-0.014013052	0.328409629	0.144129548	0.255704579	-0.125117575	-0.130082305	0.323092411	0.791037513	-0.130082305	-0.014013052	0.285708207	0.119289702	0.28554423	0.280494013	0.502170939	0.840113018	0.792166922	0.146657177	0.597458952
0.491512468	0.471972898	0.454553512	0.527579043	0.384011254	0.088523762	0.094187014	0.077195244	-0.048462125	0.364457873	0.584495173	0.480044725	0.215506241	0.527858063	0.209885093	0.32403055	0.225496506	0.503412518	0.391998008	0.665678396	0.426990304	0.504527487	0.508332204	0.117518429	0.156639582	0.02254969	0.514546397	0.690227643	0.128326514	0.34040835	0.937523207	0.205552943	0.300717923	0.405674921	0.443053428	0.047092627	0.151218504	0.491058142	0.593092455	0.181735071	0.326802511	0.4092878	0.304167653	0.308072248	0.283144255	0.35428888	1.002423944	0.112435919	0.560943046	-0.006640595
1.706973728	1.195465892	0.815610839	1.091793903	0.620824231	2.271692656	0.51564167	0.836466983	0.291551636	0.547421786	0.699740361	0.43833396	0.332591428	0.281985683	1.033470422	1.994058742	0.957023463	0.566383794	0.890117874	0.656497422	1.187553438	0.709342503	0.98377473	0.743240329	0.286195738	1.044751433	0.674210679	1.549037834	0.7339616	0.920620929	0.404700365	0.021497117	0.996926854	1.133170153	0.996643656	1.834820603	0.933814545	1.085232371	0.605766706	1.224413386	0.764733942	1.257223246	2.080269189	0.339930032	-0.105851958	0.693070201	0.305527292	1.134928063	1.18625895	0.554445776
0.586703336	0.425406994	1.367438348	0.267625942	1.112439292	0.777601182	1.805442669	0.458610176	1.838576536	1.139796034	0.73115618	0.841756092	1.343774436	0.913696762	1.45759265	0.246994523	1.671611511	0.754282983	1.447882866	1.211993859	0.428609375	0.034348772	0.38653129	1.597267664	1.152791622	1.081616031	1.093522304	0.218928774	1.936354529	0.967596515	0.831606332	1.295661076	1.410023564	1.073221717	1.062596339	0.142988456	1.156338008	0.949527258	0.960755667	1.575095648	1.255719669	1.346641142	-0.262961334	1.050393137	1.690835765	1.063688904	0.920171865	1.198296542	1.045869195	1.3713721
1.185773685	1.376423665	1.154055001	1.531882056	1.126369397	0.203158757	0.689023994	0.512780419	0.287083499	1.101548013	1.144354061	1.115755394	0.570878829	1.82107461	0.794073633	0.76154522	1.056581373	1.436061432	0.981277176	2.110088853	1.335993858	1.194842518	1.604728511	1.012625036	0.649096047	0.276537769	1.148433544	0.344515095	0.287770149	0.842443664	1.517675183	0.167609987	0.818160608	0.972815955	1.746991832	0.211665493	1.153362539	1.591048814	1.564229406	1.188594916	1.63686159	0.847134552	0.721253884	1.318915263	1.069352661	0.785729627	1.337371579	0.797515879	1.923891081	0.383091238
1.652196935	0.45494968	0.584530145	0.749639498	0.154422923	1.701682869	0.322602248	0.123928657	0.517113335	0.44268404	0.642091921	0.599200209	0.15678448	0.620421964	0.205916936	1.306981245	0.694796969	0.847082892	0.598381257	0.808784965	0.689824305	0.608011241	0.474350408	0.651504078	0.362953025	0.300559408	0.219605822	0.59620127	0.49423194	0.663376158	0.375542153	0.293122676	0.377605313	0.375221502	0.6616961	0.250088431	0.614045329	0.641011501	0.749205996	0.197075386	0.615615722	0.382017384	0.289926572	0.323061139	0.314056618	0.300069251	0.323794744	0.331847823	0.882533686	0.717368338
0.491001717	0.516591455	0.610839219	0.700965101	0.539866206	0.000664437	-0.001150666	-0.033622505	-0.011399857	0.053362601	0.753102403	0.348832395	0.16030047	0.672902193	0.292757141	0.458633171	0.362154118	0.163167182	0.569419098	0.906902642	0.483479431	0.558725412	0.753780985	0.116083686	0.07801648	0.069113042	0.531236313	0.072112065	0.033119831	0.542334996	0.736368633	0.075541861	0.360317775	0.499767887	0.465204731	-0.032288009	0.36536217	0.563952382	0.704629197	0.371172217	0.380102725	0.48581555	0.495934582	0.451485746	0.426339467	0.415378577	0.497005592	0.078368849	0.587159937	-0.072364997
1.736635858	0.941840222	1.64314825	1.56914477	0.629620408	1.065413236	1.160990375	0.603212674	0.32107995	0.67332131	1.259626553	0.851516199	0.744876397	1.399393689	1.011144286	2.305478492	1.007104309	1.324030581	1.081016205	1.164953337	0.912708783	1.391080884	1.467056991	0.716779758	0.443846401	0.432565391	0.898602474	1.249128133	0.291587751	0.43967119	1.705058419	1.034625382	1.04497742	1.234558623	1.116680273	1.948098138	0.843325467	1.215627825	1.579494104	0.904298652	1.157415914	1.520539437	1.641357342	0.27881399	0.631463069	1.193049242	1.172413794	0.568785138	1.281205894	0.587066409
0.265316321	0.694582673	0.495002843	0.493474545	-0.070240455	0.475853218	0.299049417	0.343297423	0.356537295	0.193743276	0.555647353	0.33205809	0.792957089	0.105850804	0.968361716	0.549634378	0.553846243	0.262538342	0.436511611	0.4160544	0.251515765	0.410432386	0.249629872	0.705579807	0.136127587	0.574752153	0.547402121	0.563568338	0.891373881	0.09384907	0.360769236	0.347579236	0.745901715	0.152468391	0.283129493	0.017549789	0.292598649	0.540294352	0.66534375	0.569429028	0.805800975	0.458712438	0.029824865	0.382686499	0.347822187	0.906920298	0.20997498	0.648609232	-0.013748155	1.055405528
0.904146666	0.653771434	1.455225032	0.848069319	1.139440774	1.047531916	0.552332268	0.660962123	0.176441805	0.491010949	0.805644121	1.06169692	0.305488446	1.169620982	0.306002709	0.401471936	0.32189792	0.827514775	1.301248088	0.829179496	0.601316319	0.599729535	0.96158869	0.38720016	0.219565777	0.18054971	0.368777545	0.742084579	0.172587133	0.358233987	1.123438983	0.697209335	0.493089352	0.734609517	0.704697191	0.208333846	0.376580269	0.729520775	1.059081799	0.257311927	0.539013847	0.50452443	0.769029316	0.713726508	0.720450762	0.687955716	0.759483998	0.183285432	0.905612034	0.416697492
-0.063046196	0.885866058	0.318577808	-0.178079241	1.435313713	0.068430826	0.098747132	1.019175586	0.749359972	0.690849125	0.687343904	0.412251827	0.740528684	0.030743125	0.130636635	-0.083094753	0.597347526	0.19072679	0.35231078	-0.009679876	0.380336773	0.544085897	0.661000489	1.103983829	0.081815844	0.150857127	0.495152414	0.162969585	0.504593473	-0.045629229	0.136616688	0.762157775	0.142515515	0.087330922	0.006381075	0.193042816	0.810158357	1.299803807	0.526030731	0.308213518	0.799213102	-0.28732021	-0.09639554	0.876270052	0.288125415	-0.07297845	0.968062449	0.95322619	-0.08145519	0.356518198
0.231624102	0.147551313	1.573002195	0.147551313	1.619013928	0.357465944	0.312181284	0.922664742	1.484846728	0.551768076	0.795067827	1.478225315	1.894791102	1.49169549	0.672117873	0.125764833	0.552985755	1.281634262	0.492629468	0.422889778	0.577523585	0.405744348	0.295140064	0.642893688	0.384295511	1.42985282	0.408871938	0.316782727	1.662732993	0.146107038	0.544765425	0.204687678	0.843715794	0.369449452	0.452666168	0.345906563	0.432330172	0.639948984	0.825593207	0.322985521	0.893553795	0.08967982	0.506715929	0.313545127	0.352358881	0.571014573	2.110622936	0.550262897	0.216184367	0.49847568
0.858848303	0.933341668	1.235857431	1.296482162	0.724028604	0.356702869	0.937627844	2.108848892	0.496165573	0.804390911	0.627473212	0.402031334	0.655555945	0.345630703	1.41360772	1.00047433	1.394129367	0.334091564	1.376630993	0.835183135	1.180534918	0.894886028	0.752329186	1.203852609	0.351679542	1.228859141	0.87710962	-0.429146823	1.19239344	1.470772691	0.335795769	0.082614501	1.018988384	0.972258975	1.482771981	2.370716973	1.647268921	1.136213131	0.824457356	1.525304815	1.21100891	1.911478522	0.409519064	0.160655587	0.421414113	0.888867994	0.552941206	1.41360772	1.69673641	0.520835193
0.837949162	0.447187738	0.335116488	0.368480872	0.228753478	1.04946858	1.026989859	0.586921057	1.282131867	0.600181735	0.668386438	0.884313333	1.04560816	0.458123789	0.627833906	0.999854984	1.281947446	0.942588258	0.52479689	0.541619074	0.687665424	0.389911161	-0.093052286	0.377108776	0.671251278	0.628847429	0.432709915	1.093855934	1.244363403	0.725559242	0.878914675	1.422901398	0.892916354	0.329260816	0.764785865	1.133768188	0.292611446	0.249732457	0.574709386	0.571365047	0.310257357	0.940611504	0.83398289	0.916517778	0.490400244	0.526166905	0.526850296	0.735962481	0.185791178	0.935123072
1.024348207	0.343382625	0.384301004	0.055382441	0.354267768	1.078459394	1.46549604	0.642684746	1.355125002	0.714235314	0.554797601	0.918386861	1.37948939	0.604615293	0.605268433	0.94331655	1.085579135	0.830049839	0.645396075	0.672423114	0.959501349	0.202042708	-0.190555358	0.449330353	0.790162071	0.538499451	0.485079046	1.088415422	1.089095709	1.15356937	0.783842395	1.448992364	0.988669122	0.306006734	0.6104618	0.875807329	0.359162359	0.369934938	0.388980969	0.579624693	0.293653268	0.993399071	0.551829773	0.847704877	0.521333014	0.547969352	0.594501677	0.54098114	0.388053032	0.755368655
0.826174318	0.841041596	0.666516933	0.843124547	1.053177959	0.097182246	0.296577038	0.509354468	0.051764313	0.696666628	0.940445583	0.666093804	0.378951957	0.641904014	0.423848606	0.456265633	0.503352868	0.399629587	0.565912943	1.466436928	0.893212562	0.805925176	1.087189715	0.695892307	0.182165612	0.093215304	0.809210115	0.104252094	0.113767624	0.476375451	0.787091131	0.218174796	0.239141665	0.628745126	0.738364542	0.06509997	0.849806594	1.102330054	0.851304087	0.775621395	0.598645395	0.522978261	0.497096609	1.139730955	0.885512123	0.588956191	0.834413714	0.440956509	0.649706772	0.0427164
-0.014620977	0.777256298	0.72595541	0.02486591	0.622737145	-0.038552528	-0.02886093	0.912551263	0.103470802	0.565416771	0.328728658	0.713148984	0.36751316	-0.004732036	0.501440439	-0.027114533	1.08109632	0.263823875	-0.034248196	0.516809092	0.346210689	0.6407838	-0.043595669	0.84392929	-0.007511042	0.156804261	0.377300998	0.009162622	0.018702702	0.06430273	1.265620747	0.491625456	0.948425134	-0.033640808	0.512940073	-0.050245247	0.084840125	0.848956327	0.738928657	0.847215039	0.305492259	0.670689251	-0.020096154	0.668133408	0.810071023	0.267466267	0.8775729	1.015743274	-0.090872286	0.064013796
1.232404096	1.47680144	1.583117148	1.818518524	1.375507037	1.055094453	0.690480659	1.323710441	0.497665614	0.782750291	1.685574736	1.273637819	1.262945771	1.510368787	1.272872934	1.238281551	0.980106206	1.741572743	1.388287242	1.603187131	1.092001043	1.294810404	1.845824724	1.109549528	0.527326788	1.265448916	0.860552708	0.966432212	0.414065752	1.052341922	2.057075045	0.655327543	1.705235181	1.43143075	1.334021484	0.525972943	1.421853173	1.481041295	1.671466425	0.969658525	1.171027704	1.513943248	1.062190292	1.077497409	1.055011997	1.319190475	1.635571904	0.636622976	1.660828699	0.967023768
0.253799903	2.973307044	0.658183187	2.267060177	0.673684476	0.091818453	0.291355101	2.627253984	0.575585532	1.473934245	0.693511179	1.207930922	0.201817838	1.84555046	2.450273863	0.188000849	1.954890326	2.471053977	0.167489125	1.489338964	0.855541078	2.34248249	2.426474343	1.027896871	2.408380042	1.115767664	0.932645491	0.778964544	0.539369663	1.531850245	0.523417154	1.431646781	1.569617577	1.939442963	0.357153191	1.459418303	2.154574349	2.188275086	1.058100853	1.439797806	1.9353116	0.044483865	0.109127723	1.929510875	0.668631558	1.98945471	0.995258286	0.569617577	1.608463766	1.791149593
1.144257693	1.760923039	1.323838086	1.610395655	1.142840744	0.467104449	0.969682093	0.785405258	0.798234114	1.930252303	1.473334434	1.296917297	0.970755751	2.203661981	1.001789985	1.183426663	1.943655389	1.824589521	1.663786148	1.952227016	1.850504144	1.627573975	2.528215854	1.641967394	1.214559076	0.908607844	2.279333341	0.482814557	0.656663282	0.993619701	1.182844663	0.593749649	1.28237882	1.38264325	2.229633966	0.609972484	1.834093634	2.101083612	1.846114126	1.116735237	2.564699218	1.710197761	1.481445939	1.632935703	1.740847	0.82214864	1.894964363	1.229588067	2.268320758	0.421010287
0.926036426	0.237127747	0.1430124	0.16517943	0.238782204	0.950539324	0.979263475	0.340973138	0.653833094	0.354942959	0.402252691	0.78610418	0.841991003	0.267532776	0.460706104	0.938512955	1.103115116	0.504238797	0.392771327	0.33218018	0.354518938	0.204780845	-0.163360477	0.206278033	0.329511493	0.447610805	0.449254331	0.981702151	0.987863647	0.772626736	0.784084154	1.251105082	0.444646326	0.32883143	0.320996013	0.886498602	0.150492484	0.109512779	0.414706144	0.350815793	0.186897842	0.278218944	0.611191982	0.630749577	0.318807512	0.322253017	0.387402971	0.291017336	0.121633412	0.554273236
0.450852323	0.588192418	0.246127186	0.497602268	0.370451419	0.740631681	0.141480387	0.218367353	0.697317624	0.15269987	0.259703305	0.24471756	0.234786275	0.521673715	0.371262925	1.210444258	0.155605029	0.037295541	0.302450693	0.40763954	0.521088378	0.795222907	0.898958907	0.203675021	0.211688575	0.196146514	0.594454716	0.185269958	0.35637137	0.300104056	0.132272385	0.235898426	0.689826456	0.47801257	0.494192911	0.085294047	0.574280405	0.521280002	0.697673434	0.274991071	0.359725012	0.935913369	0.22519093	0.902332085	0.164080659	0.616976336	0.593675259	0.258618884	0.40368539	0.07101004
0.059824747	0.389482907	0.754661489	0.376820363	1.413751482	0.821057733	1.401434628	0.798649104	0.272721413	0.959396839	0.437550899	0.504073964	0.983785031	-0.032840448	1.229033234	-0.224839116	0.944866965	0.47199268	1.042836164	-0.238872469	0.669215502	0.634044126	-0.271441314	0.717579277	0.501593374	0.008651697	0.424245013	0.052759666	-0.060252479	0.786069953	0.038370729	1.258849463	0.232327519	0.272235261	0.462940718	0.045481419	0.685007393	0.736178083	0.39211139	0.885438208	0.066506303	0.480360955	-0.313160803	0.246023183	0.683970676	0.768901928	1.35490814	0.613994905	0.485039958	0.697083087
0.761296509	0.521234018	0.381359616	0.402983041	0.454960658	0.069036142	0.088357204	0.155158014	0.270274434	0.159029482	0.17500906	-0.129047465	0.271736037	0.314138478	0.236878328	0.666877445	0.284397262	-0.128372571	0.277954255	0.528574747	0.642845678	0.526481757	0.615345129	0.148621979	0.066099228	0.237623472	0.333254768	0.065791178	0.100436097	0.378124085	0.121690221	0.013493867	0.128762531	0.430644856	0.371279974	0.492858001	0.484092177	0.757054075	0.316427482	0.353978806	0.338977697	0.455274568	0.466747945	0.476036747	0.108680572	0.388624664	0.319752381	0.268974219	0.332071256	-0.027185358
0.0640769	1.16629945	0.038469542	0.493580728	1.294525821	-0.141227514	1.142073715	1.361874587	0.566639677	1.082894843	0.627458941	0.899729087	0.930654493	1.112996541	1.526225439	0.687675621	1.38121672	0.493531384	1.047351129	0.99311067	1.706452651	1.453994725	0.955684172	1.435748283	1.482021776	0.886936905	1.378268342	0.15781239	0.354316824	1.371491899	0.613884752	1.572263029	1.285283747	0.543527991	0.917105266	0.56854964	1.164262168	0.159804154	-0.002338376	1.206503085	0.661546211	-0.26524916	0.419577161	0.987092636	0.922777826	-0.189402806	0.462189204	1.354316824	1.184853874	1.073726171
0.068228212	0.837398163	-0.058018948	0.337659222	0.052716046	-0.061987722	0.38967492	1.098389333	0.887848634	0.640297124	0.174195515	0.68160966	0.310788011	0.116833545	0.030442614	-0.166320816	1.637523407	0.454491815	0.152239575	1.120640589	0.35077776	0.187001681	0.416518751	0.294208194	0.28158074	0.518643411	0.698852322	0.08900383	0.644947425	0.217550602	0.447482805	0.256312638	0.741366432	0.457233091	0.122684331	0.103104152	1.21514239	0.657032256	0.18757778	0.317689855	0.747867968	0.211352627	-0.101208161	0.562202344	0.743180372	0.268520992	0.776575961	0.837883241	0.490661117	0.814465797
0.396766606	0.377776271	0.26851661	0.546345176	0.278681072	0.014078473	0.083470092	-0.052260914	0.083916632	0.227305603	0.193653211	0.074836409	0.057577324	0.269870874	0.238092673	0.260917213	0.032404839	-0.049634312	0.264733533	0.51631747	0.376135008	0.558869821	0.619987067	0.243349724	0.06089961	0.070356982	0.305255513	-0.112876732	0.01526468	0.226260505	0.043262767	-0.011350288	0.173057197	0.348060972	0.297298011	0.228991574	0.515682357	0.331843133	0.318045958	0.108071999	0.099912226	0.25720234	0.408357483	0.247843036	-0.055215683	0.290548104	0.312537977	0.149418274	0.259765746	-0.023630081
-0.23555598	1.653512042	1.432860952	1.581421214	0.957562628	0.469350089	1.766444703	2.257241674	2.26634706	1.844664769	1.401371151	1.435656995	1.544219288	1.486390706	1.843361044	-0.394804685	1.976732948	2.025870814	1.558443078	2.024348339	1.309731753	1.427781426	1.730197248	2.123372761	2.09693764	0.547971316	2.003964941	0.390057866	1.79486152	0.808937814	1.71999641	1.307029624	2.23485734	1.388786911	1.687415898	0.263368444	2.161755515	1.542815149	1.194621883	1.824113944	2.060176417	1.636699059	-0.014970927	1.68818333	1.874603139	1.390457103	1.514466867	1.891331197	1.771857622	1.948946395
-0.094134414	0.82040232	-0.217274194	0.86481503	-0.075888757	0.050884795	0.020708756	0.956084046	1.296213463	1.065084199	0.501203849	0.549881942	0.647549755	0.988078568	1.139170806	-0.278461803	1.202397706	1.05677958	-0.082297983	1.129513292	0.247742454	0.831596532	1.313857426	0.492274595	0.139494786	0.315262065	0.558316847	0.009853059	0.577913827	0.792678466	0.186707201	0.177903633	0.133953993	1.040311443	-0.231746134	0.026315729	1.440775829	0.590184041	0.018811822	0.031273842	0.733051752	-0.012236252	-0.295539909	0.005614782	1.415144331	0.219494602	0.778890181	0.186707201	1.542197386	0.037279738
1.602238957	0.57494446	0.44950891	0.50587973	0.473313808	1.813986001	1.862848676	0.876875228	1.41100324	0.944307687	1.072424756	1.403665794	1.664262682	0.779064442	0.754380809	1.47716394	1.723656333	1.064052361	0.966369622	0.943561329	1.190272472	0.642105346	-0.025624723	0.7528032	1.212588549	1.008892062	0.978018584	1.46501181	1.505600573	1.115373791	1.330183161	1.914724748	1.170930969	0.689194765	0.859240444	1.628553273	0.58892612	0.614389054	0.679519487	0.909879249	0.705314877	1.057509047	1.221642127	1.242457196	0.855465542	0.829830814	0.930596352	1.065930563	0.675323847	1.27830866
1.0453193	0.299939222	-0.065379508	0.365016064	0.08564361	1.413062022	0.991573892	0.530849636	0.854214746	0.38217423	0.354145507	0.563935025	0.736046594	0.093067628	0.245097589	0.565872084	1.124713058	0.737756983	0.392475526	0.609823774	0.581833367	0.446306131	-0.259159383	0.325988775	0.267255567	0.484125378	0.546230428	0.654098435	0.933035777	0.807104332	0.486848236	1.273954329	0.320154752	0.306369418	0.622660999	0.777910596	0.112586053	0.219951387	0.164008326	0.317595735	0.150195742	0.019943003	0.260616814	0.793093618	0.519808801	0.142896434	0.409164323	0.185003174	-0.03510802	0.660018416
0.518953711	0.435554406	0.425012229	0.521850091	0.402351263	0.044440106	0.717493924	-0.00293364	0.167921084	0.402866805	0.165677141	0.259178662	0.08082166	0.416355944	0.334576789	0.566761048	0.283966795	-0.080656897	1.138057209	0.570638703	0.506165514	0.357390125	0.478288884	0.033816406	0.129413246	0.209348426	0.414758141	-0.227557699	0.130109231	0.234946317	0.060529236	0.038641468	0.249976624	0.366995401	0.381915737	0.264887972	0.500088855	0.53442653	0.524976484	0.552312388	0.408295139	0.552497041	0.299803493	0.482092254	0.557753116	0.44634289	0.356442918	0.154449611	0.252522864	-0.03230304
1.997228168	0.687979595	0.488938747	0.800993975	1.38935567	1.577140092	1.308639321	-0.040218961	0.939683501	0.331765862	1.315517657	1.005631951	0.637837932	-0.106395067	0.382565427	1.079485102	1.328333629	1.559967417	1.515069603	0.754469562	0.107669742	0.618898285	0.833193896	0.776089123	0.183103205	1.634679413	0.716008319	0.321801187	1.51359798	0.240182034	0.835750772	1.278516166	0.157241039	1.141399043	0.733417243	1.482678525	1.092414687	0.246111061	1.124365704	0.739429878	0.71014645	0.052843145	1.866508288	0.916168131	1.043156966	0.251960233	0.64139302	0.690154472	0.890232397	-0.046504184
1.179825644	0.599964832	0.460196197	0.602646424	0.409327358	1.238600726	0.064257133	-0.084636769	0.285214565	0.135526125	0.5940294	0.199852176	0.166643995	0.646088971	0.216570043	0.760402365	0.160259238	0.276198904	0.368264412	1.249719898	0.77478325	0.663835803	0.587051143	0.191223467	0.137585266	0.211877591	0.430426339	0.964575835	0.068077421	0.3391721	0.789945771	0.042072527	0.423932642	0.546277407	0.660389003	0.08749928	0.106206529	1.033036989	0.586634761	0.285080463	0.616470752	0.583009737	0.335166001	0.467001326	0.655427949	0.403104748	0.729062612	0.139349497	0.846176012	0.010192893
-0.017091266	0.511012138	0.545560141	1.458274375	1.384121513	0.215362203	0.623382328	0.178669111	0.869136778	0.924206196	0.699693055	0.775894877	1.058193696	0.743061936	0.7438313	0.343157286	1.393208189	1.934100162	0.116714353	1.118201665	-0.042176577	0.248397933	0.245638747	0.434595688	0.188901373	1.677578272	0.243694322	0.251558154	1.157922506	2.157524248	0.485423081	1.058193696	1.33321026	1.845669804	0.809683648	0.576814242	0.758971019	1.735757542	0.624875168	1.187641436	0.800388855	1.343119908	0.21555688	0.847283344	0.998575645	0.303596093	1.388472297	0.702334455	1.256841679	1.725167682
-0.29089986	0.151375779	0.179759549	0.220899991	0.222182989	0.071940343	0.418293317	0.415746713	0.122261581	1.298308681	-0.052089237	0.489551582	1.030504226	1.142232399	0.623390341	0.280896454	1.172310888	0.787189893	0.652446558	1.194585391	0.385062348	1.510239478	0.054800292	0.093502423	0.191196232	0.48858085	1.44937932	0.029793864	0.071940343	0.242153619	1.105766037	0.869207884	0.506509247	0.134424511	0.827500076	0.329301163	0.739589935	0.073987662	1.037288949	0.506002782	0.087551548	0.73730627	0.102850012	1.166953102	1.646794205	0.7737423	0.030232535	1.113333028	0.174806743	0.165558667
0.404959046	0.373137334	0.621171059	0.487471239	0.388400654	0.102367929	0.103539061	0.164653374	0.038487491	0.18232723	0.534509748	0.287756538	0.085428397	0.581050305	0.180178851	0.337336544	0.230713678	0.416468566	0.384308166	0.450006085	0.441124916	0.406639117	0.477565554	0.287291017	0.135835116	0.099229382	0.449771391	0.234140064	0.154604941	0.540553849	0.718466556	0.124096713	0.199043336	0.386376408	0.542832286	0.229651086	0.246860106	0.412814024	0.523334123	0.17646925	1.183758668	0.467159401	0.409737545	0.430501914	0.378214694	0.368001679	0.354578706	0.167916384	0.567852212	0.153026572
1.995453198	1.240337478	1.842089546	1.296914684	0.707184977	0.955371475	1.254660809	0.660033221	2.889888178	2.398149336	1.150005615	0.819558048	1.282253275	1.098705892	1.27951669	2.366922726	1.662373574	3.203550732	1.95687092	0.687790992	1.27611789	0.587276855	0.47507494	1.095089747	1.135688543	1.146263192	1.135244683	1.735681813	2.013797499	2.508466152	1.485143928	1.214487319	1.312798078	1.231770809	1.909905262	4.201103816	1.118284182	1.104299856	2.023779818	1.364401506	1.765155573	3.100052294	3.274479771	0.100351697	0.370330099	0.961304706	1.073774802	1.527468243	2.299178191	1.226688481
1.222704539	0.511850818	0.442399008	0.476610361	0.336905455	1.39044154	1.504237699	0.753449431	1.292649755	0.921942096	0.892247661	1.140063388	1.444348806	0.850238882	0.84330155	1.345488995	1.467384974	1.088544414	0.689753436	0.560935253	0.864013687	0.358531851	-0.006031993	0.587815797	1.10629769	0.806003164	0.592749776	1.282768247	1.31544905	1.155951012	1.324450294	1.796343521	1.131325696	0.579718649	0.857643875	1.362218489	0.359909024	0.370361615	0.703162394	0.99248654	0.62770175	1.018361212	1.130645147	1.070164399	0.801428933	0.710428743	0.854921016	0.857889912	0.477649726	1.244298513
0.710956573	0.427402171	0.247784891	0.269172268	0.216824987	0.816013077	0.91678224	0.405432031	1.11936798	0.6005079	0.619393244	0.764580712	0.918486472	0.334068883	0.38644022	0.995278602	1.186546046	0.770135991	0.56112642	0.469911056	0.517368602	0.27728536	-0.184801613	0.254005575	0.722677524	0.350228047	0.487186163	1.190235789	1.000399435	0.716971474	0.821009124	1.433931423	0.765039978	0.427138857	0.496533536	0.781641153	0.239515126	0.247784891	0.403563319	0.411901875	0.364671475	0.699887435	0.536857846	0.812938393	0.417807712	0.530391803	0.445087472	0.337453759	0.137846827	0.764421709
1.234130398	0.542299641	0.407466261	0.492325666	0.489669423	1.505843126	1.471520812	0.682833263	1.435704959	0.799495404	0.923509125	1.103199657	1.329091343	0.758207197	0.801560585	1.444524301	1.388320949	0.931688937	0.526156048	0.662333073	0.732162557	0.492087592	-0.138907097	0.631934404	0.926666325	0.819235897	0.675421827	1.317978023	1.528976703	1.29665022	1.211363699	1.777522344	1.060529235	0.676141991	0.80321101	1.451362543	0.399089044	0.466096407	0.740382888	0.811791566	0.544949729	0.821549863	1.188043744	1.083198403	0.847368052	0.782168408	0.760054093	0.824337799	0.254125577	1.151983499
-0.048220583	1.859278523	0.434488471	0.794592359	0.722781625	-0.113411038	1.592475278	2.5002692	0.210045082	0.893105059	0.769603592	0.865257036	0.304172771	0.012862441	1.605202767	0.059970642	0.910911025	0.387373282	1.155286912	0.590731537	0.75778136	1.651157603	0.994875858	1.691165496	2.05521274	0.394447381	2.174047723	0.302512252	0.310399322	0.574821535	0.548329271	1.144994231	0.368198034	0.877428961	1.05517176	0.351959918	1.776921975	1.345343828	0.682383662	1.644099407	0.188028863	-0.107622793	0.062350344	2.172964583	0.875930542	0.143198413	0.360204498	1.53379086	0.214872602	0.107915194
0.588210553	0.40232611	0.315990563	0.27608484	1.003033392	0.107216396	0.44002407	0.492672701	0.787192091	0.494523832	0.345584819	0.149027311	0.513577231	0.329993668	0.186945446	0.509158984	0.229822589	0.292778365	0.346550233	0.759036457	0.522051932	0.424465313	0.544702899	0.140916986	0.426776588	0.103631991	0.268349986	0.27561556	0.178859046	0.314441402	0.443736011	0.104722524	0.300811757	0.398681991	0.372321024	1.171919557	0.320088064	0.951445671	0.502770589	0.29181597	0.300554854	0.45351198	0.403022337	0.479754339	0.21656424	0.306902594	0.57172403	0.249048841	0.343505211	0.134682563
0.418422662	0.238483121	0.132798973	0.260722107	0.173650901	0.199129853	0.067192112	0.135352778	0.171782972	0.995924175	0.277028911	0.245153401	0.443099531	0.3874342	0.117266806	0.289037559	0.357129504	0.417548362	0.084091218	0.382676446	0.467188944	0.259601637	0.382676446	-0.193129766	0.100038234	0.359284816	0.298806731	1.755423501	0.467233211	0.867320645	0.520801067	0.169876624	0.744129527	0.179179458	0.638532288	0.170109214	0.471480293	0.314560626	0.253137432	0.68449135	0.321339866	0.321327225	0.332617039	0.026566699	0.890003785	0.150789172	0.252333921	0.371996782	0.084091218	0.182163704
0.083812708	1.017421875	0.346645814	0.556835057	0.684572694	-0.008274116	0.243850437	0.787574148	0.533634035	0.073982995	0.703017247	0.650016318	0.485880478	0.113553349	0.22063929	-0.051294195	1.020297137	0.154902766	1.055915775	0.448392888	0.654305681	1.072557446	0.60384424	0.725794833	0.752901697	0.411681632	0.333319148	-0.094168088	0.222430198	-0.014106824	0.028514417	0.641060743	0.268187688	0.144417206	0.057946774	-0.10157444	0.550260707	0.618951658	0.410406791	0.014166787	0.089330213	0.031787754	0.013163794	0.980114269	0.506951594	0.204460592	0.351826326	0.382660991	-0.045813385	0.249230711
0.917207526	1.338333594	1.562265154	0.699425778	1.930870254	-0.128556383	1.932534033	1.147029977	1.905522729	1.240163032	1.4019587	0.946612295	1.755899113	0.954119609	1.104947377	1.244688605	1.866516936	1.296337247	1.737001359	0.732453731	0.961890254	0.947854724	0.691243868	1.437018199	0.450311946	1.527350035	0.024636339	0.313762777	2.067438417	0.815427966	1.514896293	1.729740142	2.144844951	1.437249663	1.908968411	0.195032986	1.106993717	1.64738116	0.81223135	1.665148223	1.041705332	1.62860652	0.0991224	1.026571733	1.769554705	1.36325616	1.154403847	1.469138803	0.055760122	1.779903151
0.78879635	0.937735363	1.182142886	0.906461585	0.899456683	0.23068892	0.519240322	0.275829347	1.825993968	0.728653635	0.205618697	0.657374341	0.326572636	0.332430317	0.83581333	0.978949234	0.257520061	0.659194651	1.320023871	0.617665336	0.546554436	-0.117344321	0.425401669	0.117186709	0.602214557	0.275146024	0.676822591	-0.106614604	0.942121117	1.385682907	0.691209433	0.286711662	0.637088379	0.786886592	1.315499929	1.954884261	0.863256751	0.257183033	0.844690002	0.465920349	0.41879944	0.540602844	-0.266563434	0.353572621	0.00582078	0.479291761	0.601492928	0.450825824	1.631613049	0.309723918
0.105867677	1.471921384	-0.02750925	0.346125205	0.391711004	-0.130089401	1.064599051	1.372272964	0.046277846	0.813969222	0.511981575	0.506828443	0.118552305	0.943438761	0.661821981	-0.140927563	1.459228031	0.764785612	1.481129056	1.328804519	0.230937857	1.243932615	0.735395085	0.609502859	0.79536089	-0.091482524	1.181050787	-0.036751271	0.030889337	-0.108445223	0.040873558	1.422244465	0.49022406	1.299897603	0.511695048	-0.039841143	1.108442667	1.310432829	0.454548453	0.952310411	0.955847075	0.192447645	-0.178261604	1.399770891	0.710205861	0.760358597	1.045400487	0.85091909	-0.096650559	0.703458427
0.142590844	0.328643133	0.255968836	0.696121016	0.960333809	-0.010220062	0.024448494	0.56718419	1.731669852	1.49434462	1.284207715	0.613677884	0.588570445	0.61779468	0.371796981	0.117766782	1.21508922	0.955794764	0.350186376	0.096208342	0.594678331	0.274362761	1.107688159	0.469193989	1.019974723	0.133107068	0.721063438	0.25682476	0.482540327	1.64905031	0.787739582	1.506975836	0.099358485	0.305230208	0.322532007	0.021102811	0.642589951	0.314162047	0.910543356	-0.009524472	0.474079777	0.757840835	0.864555689	0.412478304	0.909488575	0.365053654	0.595993581	0.662800845	1.722768661	0.972206641
0.86126884	0.371719959	0.222759488	0.299524833	0.1323507	0.689123657	1.013227295	0.35922123	0.888379138	0.516403744	0.591306192	0.669221071	0.785840177	0.329282668	0.369315776	0.949167741	0.911359134	0.771802084	0.169240232	0.477332082	0.365953372	0.254606855	-0.075134794	0.152664094	0.618940679	0.28288322	0.355780757	1.08494247	0.695842159	0.57981005	0.817914255	1.25436126	0.798053129	0.362143747	0.248718026	0.970727598	0.219871545	0.285641089	0.521991733	0.396293191	0.350744536	0.566946228	0.871755517	0.747992139	0.278762496	0.469379367	0.388231771	0.411625662	0.244248404	0.576220515
0.196905777	0.433968448	0.345325531	0.012425777	0.493189338	0.256044201	0.403906462	0.85194893	0.868226219	0.479852327	0.259406791	0.351386361	0.266724111	0.449019763	0.354752537	0.827963058	0.449503667	0.709715782	-0.13488131	0.411722929	0.052573078	0.0227602	0.823726005	0.953536265	0.170692348	1.508756266	0.053713446	0.806016259	0.436320022	0.403957559	1.046484132	0.407099818	1.01626015	0.678795946	0.507972752	0.360416935	0.131334432	0.147564293	0.29530235	0.249197778	0.458075546	0.756343992	0.60961388	0.284947849	0.31902425	0.419351886	0.095931761	1.132305173	0.025176683	0.264290134
0.980567977	2.240738425	1.922953949	2.427360942	2.705963622	0.129934071	2.815349615	2.716276356	3.263831339	2.478419909	2.484085674	2.832773938	3.278534797	1.573289839	2.531232801	0.334768993	3.355950756	2.787005642	2.681784531	2.204959289	1.894526716	2.263044029	2.216516664	2.444153575	2.346951342	2.706386682	2.977338439	1.390376506	2.832561573	2.117839887	2.336075196	2.754648942	2.90116905	2.498418613	2.854302236	1.860198522	3.38009384	2.837186717	2.220461746	2.439619103	2.598688747	2.526023931	0.630970464	2.430230082	2.68838014	2.213041594	2.909430792	2.09147554	3.245537113	3.055051395
0.265256863	0.263669543	0.216313023	0.316544785	0.285497181	0.05871444	0.388476872	0.519424215	0.192825322	0.202956844	0.261045894	0.435974258	0.539288116	0.367897822	0.4129772	0.198537933	0.13652639	0.218212649	0.215199922	1.459139272	0.37573369	0.505320258	0.42154326	0.260330266	0.277277947	0.104181834	0.35388185	0.170083983	0.203176227	0.216313023	0.234957577	0.063206826	0.177162794	0.307393727	0.487829526	0.117251781	0.230224047	0.220370156	0.41352225	0.157576838	0.691441368	0.706101174	0.242554762	0.24498974	0.418239817	0.186680529	0.259655179	0.337954008	0.243251864	0.122971602
0.343227315	0.333443045	0.226772234	0.315866957	0.351391653	0.028778318	-0.019035617	-0.014347775	0.110911156	0.222850107	0.33924507	-0.053643332	0.053452281	0.291213951	0.159069343	0.196780886	0.171984028	-0.041479723	0.232638526	0.377599625	0.320420505	0.576893675	0.34013974	0.105374649	0.020624136	0.026464132	0.285235368	-0.059644445	-0.00914315	0.206872484	0.253464351	-0.023915624	-0.00388599	0.361291581	0.369455487	-0.063336663	0.403299508	0.498063942	0.252617764	0.00366502	0.191986189	0.259724695	0.184196722	0.379819666	-0.028415766	0.261201049	0.294449639	0.086674086	0.215322298	-0.094775697
0.098915067	0.749361364	0.767033923	0.722164357	1.534091801	-0.088315311	1.680934535	0.814660157	0.2665023	1.491799417	0.646190809	1.181066246	1.762197824	0.659789131	0.23616056	0.050375542	1.379334973	0.266612932	1.503145735	1.679711374	0.366422467	0.115408334	0.411542849	0.544145328	0.338739472	1.623186459	1.524883799	0.139848425	1.005235873	1.880977275	-0.18397243	0.49563934	1.585870472	1.256700478	1.254374343	0.122772127	0.961773881	0.817496541	0.613767604	0.664454065	0.968671712	-0.069794239	0.115755909	0.156832629	1.628004836	1.108751007	0.547762596	0.80014371	0.029654494	0.071332161
0.467231061	0.303153525	0.17093059	0.328126213	0.279457718	0.045122163	0.055607508	-0.028958568	0.05417697	0.069564565	0.232763255	0.22080846	0.070334973	0.295356287	0.082131945	0.941035534	0.056322258	0.041283543	0.212489897	0.343583485	0.371031904	0.235501761	0.515066802	-0.07529163	0.10783871	0.070050149	0.306475879	0.130648884	0.060752593	0.179165309	0.09419483	0.084854803	0.122872777	0.280711045	0.246386904	0.050533724	0.186094991	0.240978434	0.314456033	-0.0061266	0.156496714	0.274663608	0.569424464	0.240252189	-0.021560907	0.208989071	0.1957447	0.070253614	0.209379448	0.034293193
1.297386667	0.56696828	0.401670635	0.629973629	0.518436346	1.681445368	1.302163098	0.984174993	1.539560668	0.993577922	1.017736469	1.44235529	1.600960213	0.945603133	0.935890448	1.615846138	1.618509852	1.259550216	0.69425255	0.880562974	0.83734803	0.548124514	-0.207289149	0.802599985	1.003797494	1.015589019	0.824238857	1.414985817	1.632264542	1.29534205	1.572035112	1.774807051	1.368154344	0.796784415	0.977472987	1.39067433	0.536787721	0.69425255	0.858932322	0.960033595	0.652609924	1.034544216	1.110417378	1.164862521	0.929065241	0.932836257	1.099879387	0.865826699	0.426071466	1.185147732
-0.186836247	0.643881281	1.644896524	0.895113808	1.468332551	-0.09304476	2.349055728	1.614960788	1.0325041	0.914805801	0.882554697	1.261960605	1.255920695	0.704579121	1.130354818	0.203247587	1.044597059	0.964936899	1.128134703	1.611786825	0.857119288	0.641650314	1.19028261	0.596700601	1.035323515	1.161821659	1.197157327	0.558746815	1.443758713	0.471798029	0.437615831	0.558826696	1.643587819	1.18506109	0.878594546	0.525798738	1.096612128	0.824057014	0.340149403	0.739406284	1.224747175	0.836541642	0.016160944	0.873165794	1.010694389	0.364615589	-0.183657122	1.044597059	1.452805609	0.618621415
0.603020513	0.44713264	0.450883475	0.582330117	0.72688824	0.448618218	0.081921747	0.247085586	0.006756516	0.23976707	0.608955394	0.433206219	0.160855485	0.540762881	0.295989395	0.385304065	0.178708023	0.511469946	0.421289651	1.345677525	0.365856367	0.397174589	0.654394349	0.374872613	0.138271317	0.293969418	0.369364973	0.342380899	0.086067102	0.446908911	0.323797641	0.149710187	0.274031088	0.558049685	0.498947819	0.276040089	0.218604461	0.494566501	0.633678084	0.294457763	0.234383728	0.364863624	0.377085989	0.321150364	0.369312579	0.371275943	0.49374006	0.189142026	0.610326722	0.091449931
2.426514886	0.226051654	0.366029559	0.202302179	0.159087617	0.565348156	0.218928872	-0.039401628	0.193953802	0.881203999	0.47231481	0.346447023	0.255949993	0.376689843	0.259651867	0.947249597	0.499229383	0.473225011	0.589738245	0.742966622	0.57235009	0.486283305	0.931485507	0.094034439	0.172844106	0.277702214	0.283180364	1.028480478	0.235891428	0.466035056	0.46926616	0.218928872	0.388842296	0.526994233	0.568827251	0.107661724	0.466007889	0.499732901	0.67076978	0.15786648	0.827382378	0.456439697	0.315342768	0.98469852	0.190880059	0.27167491	0.487928807	0.262324456	0.602539431	-0.113473519
2.243824985	1.211278339	1.895798991	3.196578973	1.18695149	1.438387228	1.09697423	1.352279055	0.783845537	1.397004881	2.316029369	2.009404948	1.571209797	3.580941707	1.793058546	1.146800124	1.644608075	2.181064219	1.840690603	2.485453474	2.071253631	1.887850896	2.581011487	1.607698018	1.482832366	0.897675705	1.493310319	0.750482095	1.190170539	2.849596226	2.702231355	0.817192226	2.071158581	1.884696938	2.187733482	2.569166892	1.975230097	1.957571697	2.450003919	1.644910725	2.115230568	2.034341326	1.633494141	2.923470695	1.812909651	1.891275049	2.114032365	1.3760953	2.499675054	0.896677807
-0.102967121	0.851073438	1.101045829	0.900652021	1.45514872	0.49810918	0.899957377	1.375668343	1.665135369	1.225049864	1.421457946	1.063514031	1.369061666	0.320038688	1.68550242	0.125647324	1.412998907	1.104814844	0.895324267	1.028737311	0.860549724	1.289396214	0.864290033	1.262282806	0.866085965	1.155931794	1.106345943	0.757669767	1.283559669	0.009432156	1.420397629	1.076210716	1.403950778	0.525033803	1.070701813	0.455923705	1.486672042	1.248693707	1.009274799	1.58528184	1.682303183	1.057711077	0.138056582	0.864290033	1.156324664	1.138056582	0.86658183	1.625799528	0.535751849	1.318177965
2.88351414	1.714095706	1.280154526	1.703971833	0.789255678	2.333034186	1.427884254	0.700179654	1.440691075	1.229795426	1.035220761	0.712646681	0.707453432	0.529924316	1.661061736	2.275214763	1.346214208	0.954165561	1.125926413	1.528554303	1.670147982	1.457816472	1.648805159	1.132774476	0.913199988	1.101300154	1.240958832	1.612027098	0.909122075	1.17067274	0.627129949	0.026049202	1.37166133	1.456268162	1.555666178	2.095764801	1.610921487	1.575243328	1.303412352	1.494508321	1.669146045	1.474545985	2.377543887	1.176704705	0.712073344	1.076034543	1.054750822	1.213722333	1.369445142	0.571984649
1.219622289	0.568170523	0.380059344	0.480885158	0.376284997	1.546661357	1.187458496	0.721072293	1.083247565	0.781712946	0.752409244	0.952182071	1.075825226	0.496227686	0.850216328	1.132792493	1.316718606	0.790753624	0.57158401	0.545931438	0.794851357	0.558389239	-0.042333089	0.573518061	1.032556536	0.692608474	0.657471904	1.371686425	1.271438625	0.822745679	0.989547754	1.651848674	0.805157622	0.294895847	0.79774341	1.274123828	0.335669849	0.498639336	0.844825332	0.912850474	0.605759787	0.715340033	1.154548017	1.101978546	0.771448468	0.550503001	0.728107482	0.984032829	0.227316267	1.036532207
1.430997006	0.963408743	1.332459062	1.584194734	1.036726715	0.669483774	0.507750665	0.593861961	0.203663681	0.797946375	1.329587979	1.137023704	0.704526523	1.777217157	0.837594839	0.994287259	0.942241675	1.330596242	1.162792395	1.72584463	1.266897551	1.420079699	1.690427973	0.935075707	0.775065512	0.416758458	0.958387942	0.70918698	0.452774664	0.842196276	1.499732693	0.226394105	1.176568252	1.040806575	1.506604264	0.410181671	1.077308392	1.292487964	1.581946637	1.006941944	1.408517328	1.324919486	0.912276722	1.109962595	1.102228879	1.041030662	1.445255795	0.612012876	1.675998257	0.39970144
1.481229475	1.359548332	0.689951513	1.568217479	1.215304441	1.124446325	1.109723068	1.198612735	0.46257396	1.057865992	1.100561887	0.792688356	0.666856755	1.397926567	1.29470804	0.572873524	0.786574288	0.791684137	0.561361827	2.108230097	0.620820065	1.550221132	2.013443777	0.689021795	0.819928002	0.743539656	1.613244449	1.465964993	0.634096805	0.902783444	0.826876862	0.841561819	1.272637521	1.98942584	1.650537394	0.584352242	1.29065454	1.740883637	1.635617979	1.175187643	1.344554413	1.27154499	0.587553501	1.661261259	1.046003196	1.745270487	1.228890035	1.078688834	2.800769832	0.647877283
1.203869437	1.161047143	0.68120697	0.417069078	0.063574208	1.370367627	0.803894756	0.754377281	1.589440207	1.707595938	1.083380013	1.426620329	1.903851204	1.621345029	1.574792485	2.282762301	1.947316898	1.169119866	1.117448587	1.245898211	1.461924563	1.258307469	0.601100709	1.466640627	1.412203696	2.172960727	1.683700807	2.753056499	2.563185571	2.405477028	2.119513113	2.081843099	1.634495378	1.16022072	1.912651254	1.722696098	0.800806325	1.493408951	0.964118709	1.807406672	0.749357224	2.217343611	0.524320416	0.372407635	1.829758879	1.094280722	0.756002669	2.023580141	0.990625706	1.766930083
0.833624938	0.707517171	0.790329315	1.117691636	0.864054894	0.43949956	0.053716669	0.330405338	0.172806562	0.336806773	1.019279615	0.741399079	0.411576878	1.031350014	0.516554513	0.845901788	0.543666388	0.810245871	0.945231275	1.138974086	0.592697704	0.691692482	1.190743943	0.33705491	0.351641776	0.279108813	0.627820553	0.504680122	0.180873413	0.834844188	1.060241764	0.287993196	0.572710823	0.978738489	0.856684825	1.402321642	0.758137262	0.820935461	0.949531218	0.612009226	0.625550936	0.700198091	0.5818306	0.440929754	0.39797141	0.630475255	0.926496031	0.257401366	1.069445583	0.033400836
0.744778735	0.666985013	0.36199979	0.770994118	0.430381159	0.58160726	0.240172736	0.239153843	0.148329595	0.403124104	0.251779255	0.18739256	0.107345487	0.440260412	0.739859818	0.734633934	0.507344464	-0.175913372	0.396887943	0.749434392	0.730421183	0.705909782	0.810910189	0.366248261	0.122412584	0.184161611	0.51905233	-0.002218699	0.263425195	0.416116379	0.054420331	-0.047219648	0.486917445	0.57212628	0.810910189	1.460948119	0.817026702	0.918757288	0.577446213	0.708334858	0.475701183	0.814200144	0.800089155	0.535351012	0.092971334	0.558542675	0.442090554	0.169591661	0.531670528	0.108710928
0.055762662	0.628151181	0.035126615	0.173279774	0.276737819	0.016368407	1.372684456	1.267000041	-0.132237577	0.492178989	0.341641835	0.479545556	0.117344087	0.213432601	0.489489298	-0.035577494	0.246386424	0.30579969	1.615386915	0.359564321	0.666730637	0.938303731	0.282031254	0.470711441	0.805803961	-0.023435673	1.206759571	0.197778881	0.008592112	-0.060391427	0.870779533	1.14053575	0.191302061	0.199131949	0.677595899	0.182593385	0.082581895	0.050198283	0.259535905	1.023571672	0.099258861	0.071806204	-0.008082327	1.319819815	0.258646961	-0.012338254	0.057542408	0.365845032	0.032679879	0.116137474
-0.030964193	0.732391273	0.58303868	0.502304868	1.36592298	-0.093689673	1.351654176	1.68249004	1.384559889	1.019637619	0.701805846	0.918248854	0.201467283	1.064892984	0.34143501	-0.08633533	0.788487515	0.831365482	1.021055424	1.537357657	0.491050873	1.043080709	1.123453436	1.000216386	1.58741744	1.577238197	0.673232041	0.064259992	0.033556211	1.252831337	0.638010665	0.399426957	0.065655133	0.569006163	0.129362295	0.054144363	0.498059247	0.451395238	1.08336146	0.942180241	0.686668669	0.69352987	0.207890958	0.802956003	1.211576724	0.822819875	1.301523261	1.480542703	-0.18780989	0.173748191
0.470261841	0.454656768	0.253727828	0.302018729	0.23981292	0.137542457	0.449653505	0.796358722	0.003699768	-0.086125933	0.53218814	0.263822312	0.194923529	0.362356444	0.230579809	0.275699019	0.300087654	0.224199295	0.257091171	0.670923466	0.023993257	0.44699426	0.300501118	0.221905769	0.272098213	0.278957278	0.281600239	0.387803935	0.150789571	0.303050443	0.441220337	0.369133908	0.264170018	1.467115567	0.343583989	0.120745418	0.137273087	0.415090219	-0.426786125	0.151409459	0.317132325	0.37271269	0.247912577	0.422875476	0.247112449	0.338593955	0.344245016	0.164490849	0.346550718	-0.033281972
1.02174432	0.275918735	-0.05502803	0.177632193	0.209200943	0.453140883	0.90101735	0.504970612	0.850500498	0.596454628	0.482906808	0.822672268	0.786714929	0.526740047	0.538981759	0.987760929	1.014526625	1.000724873	0.0983922	0.231564254	0.665890006	0.284750946	0.069170473	0.540417118	0.384753646	0.613615377	-0.053213289	0.589242291	0.837051317	0.543914469	0.415613709	0.431015837	1.096985581	0.232674237	0.466665736	0.589242291	0.242354599	0.37484301	0.307893553	0.401080985	0.470063588	0.657045244	0.774319568	0.753217908	0.401701919	0.236127811	0.791504579	0.77453765	0.072932538	1.131787484
0.830041196	0.838159086	0.870438368	1.193901415	0.852010198	0.180604418	0.238526266	0.442728486	0.30703392	0.525146379	0.974644224	0.684251617	0.442339436	1.362843632	0.691256717	0.54800717	0.551654384	0.877220094	0.676901978	1.250775693	1.109881563	1.364864481	1.266254683	0.751093136	0.113751075	0.334945274	0.906825856	0.229560796	0.344661439	0.633970709	1.208036944	0.232348431	0.488863554	0.544499404	0.946582577	0.236464467	0.63971578	1.137650992	1.178489137	0.467325166	1.062435007	0.626248859	0.794573514	1.030604568	0.876329233	0.656833592	0.736838926	0.512997234	1.305763224	0.753086993
0.222184508	1.089666268	0.650190304	0.769886837	0.878557961	1.017180519	1.114681007	1.510870043	1.891454779	0.962961758	0.586617812	0.690209625	0.727810136	0.810504688	1.126324988	1.365204673	0.983402092	1.251075729	0.002113309	1.740512842	0.335967261	0.451638275	1.343283432	1.45204528	0.623649629	1.914302453	0.419298062	1.42420251	0.858037368	0.594195116	1.537392145	0.555726896	1.559980549	1.113060547	0.850499375	0.699708446	0.490965792	1.019166616	1.01879063	0.931673561	0.983402092	1.568144695	1.316436463	0.63353039	1.090224437	1.104953229	0.081813425	1.591014783	0.362948592	0.947402447
0.299019339	0.221220791	0.285229277	0.266213643	0.627089519	0.28164396	0.069631462	0.050224347	0.027263459	0.207567738	0.270849573	0.171827565	0.069311157	0.362107422	0.090303961	0.28562071	0.084541455	0.233707915	0.502273922	0.361529186	0.318198269	0.341357086	0.341357086	0.187395415	0.140352596	0.063829502	0.264397269	0.172327313	0.114427326	0.276966541	0.343791866	0.098619688	0.158665924	0.229928689	0.330908439	0.184423328	0.127662781	0.319116914	0.421022691	0.061094792	0.243408548	0.221301201	0.279553175	0.302127038	0.238671334	0.247276922	0.279394441	0.079875758	0.369987623	0.036079621
0.565161774	2.469215456	2.080015314	1.959545724	0.413560718	0.015356544	2.802864532	2.071203376	2.325855711	1.482166899	2.230777987	2.80874493	2.973973418	2.526321432	3.267088268	0.201045569	1.927043041	2.465302476	2.703589818	2.93844867	1.558737709	2.089004634	2.065160084	2.84450639	2.405562403	3.220847169	3.60015313	0.416134042	2.459963801	0.907439591	2.284174279	2.080840242	3.296244231	2.391908921	3.19233945	0.384262528	2.063059528	1.956831744	2.2831276	2.513224192	2.001172488	3.011514969	0.689255796	3.083386552	3.089661674	2.48833462	2.914084725	3.012115841	1.782009849	3.142583269
0.359642488	1.799176589	0.712579229	0.42389575	1.999668663	0.585671839	0.306804533	1.700904611	0.520902817	1.095706857	0.933207715	1.467873498	1.346031157	0.069360486	0.359634333	0.930445259	1.03983802	0.814715894	0.203591999	0.661989483	0.965155593	1.709867704	0.708960088	0.364288378	0.240397575	0.140011924	-0.020370942	0.579745467	0.420248983	0.916022916	0.28803921	0.875764749	0.567089561	0.255522488	0.259981112	0.600553973	0.694102421	0.860761885	0.873480533	0.494351528	1.068066465	0.254997063	0.243049948	0.843779787	0.557889561	0.88079054	0.626129287	0.224239495	0.214790956	0.485785284
1.258023205	1.030515816	0.176170699	0.245185981	0.019946181	0.301368057	1.012355329	0.914242293	0.831950435	0.494470619	0.717845889	0.313889257	0.829275531	1.006110829	0.487534097	1.630655563	1.365580214	0.533765551	0.274125946	0.626308464	1.039867438	0.707341715	1.045260977	1.076239852	1.132346069	0.80473259	0.017263083	0.942700944	0.6150857	0.912231041	0.254305802	0.562955194	0.517896488	0.250720803	0.288904878	1.296809383	1.002429585	0.728384317	0.524878652	1.114918013	1.3038897	0.659044323	1.084461879	-0.256335243	-0.007048228	0.637303848	-0.168644564	0.555335797	0.786009307	1.566013841
1.078358934	0.491635516	0.32319404	0.530067571	0.042929196	1.057914646	0.029553466	0.962444265	0.828370992	0.215199705	0.220326155	0.156383613	0.133620254	0.085110791	0.177629439	0.465670603	0.068730611	0.619772958	0.143749139	0.69927609	0.708336538	0.298651099	1.265429294	0.043181797	1.117790737	0.05450245	0.077397219	0.439340691	0.4253516	0.115175001	0.094474116	0.294101282	0.41051657	0.130609842	0.172813667	0.049942525	0.344614215	0.03532549	0.278470072	0.054781034	0.124321604	0.301805825	0.1513769	1.139884424	0.242535812	0.151140549	-0.084356692	0.189226399	0.337280501	0.14906514
0.384697291	0.547199652	0.295870402	0.521091634	0.414651948	0.014353864	0.023292343	0.033103491	-0.047646385	0.147723413	0.288625766	0.387442683	0.158445437	0.642574845	0.660861129	0.350654382	0.229268728	0.213733374	0.305307855	0.52144311	0.479218577	0.630663247	0.526857761	0.275164538	0.156320259	0.107065714	0.404581251	-0.189999889	0.02217468	0.346598684	0.787937496	0.037965987	0.548438949	0.415918638	0.5721666	0.134858941	0.156020202	0.292422082	0.552762371	0.273035133	0.398095633	0.463635743	0.869137739	0.504309869	0.569481966	0.735272478	0.373586265	0.287903408	0.432574255	0.039660401
0.594548208	0.156110835	0.163882152	0.224860927	0.206481831	0.811851002	1.050315951	0.391718067	0.996390612	0.483074171	0.543651725	0.757845925	0.598279039	0.430328488	0.600489194	0.573232373	1.094898083	0.83350414	0.476611023	0.552533688	0.505341113	0.480203223	-0.195436338	0.367539687	0.640476719	0.345437087	0.396934632	0.816492326	0.901519189	0.464912148	0.68804001	1.19532467	0.70828435	0.317680576	0.478051471	0.824807088	0.112812465	0.106947655	0.370981303	0.43169691	0.182240808	0.776742066	0.596287719	0.68956805	0.353141866	0.659383868	0.41218189	0.519540725	0.113655039	0.577609468
0.667452285	0.365013385	0.354682768	0.450267145	0.285733344	0.126275417	0.05824962	0.067828576	0.057548643	0.241643376	0.424288246	0.276321661	0.14289629	0.481581208	0.169675244	0.660181207	0.107551405	0.289209595	0.366946015	0.518272959	0.298673335	0.344899373	0.534786278	0.195232237	0.075727582	0.084571422	0.364660443	0.447119146	0.140894929	0.304565513	0.433825958	0.056304108	0.214524398	0.37283604	0.555942974	0.133319184	0.072890623	0.430279084	0.576956023	0.141971542	0.365742272	0.298378122	0.297923002	0.292893502	0.405075581	0.354682768	0.420591816	0.071825538	0.389524598	0.052187761
1.329616888	1.170517311	1.089949568	1.665991768	0.801288956	0.967194688	0.450373559	0.364008596	-0.026858391	0.961134899	1.112821171	1.041507709	0.850070662	1.668480568	1.1749815	0.967877472	0.596082189	1.02193634	1.102237283	1.833525087	1.164020261	1.505733373	1.933538449	1.091017259	0.582226221	0.454753036	1.293498881	0.22040382	0.441479846	0.940356398	1.264639157	0.222119897	0.41999093	1.211371495	1.541061336	0.402147582	1.254249283	1.405127215	1.433029304	0.96898415	1.106186646	0.956921436	0.784099384	1.179706561	1.309274658	0.81945764	1.318080136	0.728044709	1.351881703	0.486269329
0.352412134	0.472815699	0.718105587	0.338890978	0.905845381	0.191400232	1.361429852	0.011277749	-0.021934057	0.156736938	0.477696691	0.353633692	0.272943384	0.46260721	0.575198471	0.369540389	0.270235957	0.558669349	0.480265406	0.467091217	0.284161405	0.453504857	0.528308444	0.295783748	0.148495099	0.122227428	0.371228233	0.299032039	0.277580459	0.377308464	0.840547866	0.371323092	0.353349721	0.370480236	0.482468553	0.171279523	0.179630248	0.435212914	0.82444988	0.202648522	0.258980936	0.547413914	0.359812938	0.45788728	0.4075648	0.523836265	0.431522004	0.193467602	0.817562789	0.260676396
0.937811192	0.265745987	0.21561254	0.428856767	0.199565825	1.426677494	1.051621143	0.506554962	1.068741273	0.569436247	0.614463217	0.876278113	1.147761813	0.776328887	0.537618799	1.36328405	1.191667298	0.949743286	0.43746129	0.278481418	0.630165506	0.292306282	-0.120924318	0.454230725	0.732541987	0.619718982	0.417103924	1.266378355	1.08132807	1.027170843	0.987992518	1.45186104	0.894517432	0.572676506	0.699446363	1.252535128	0.186032851	0.187674004	0.513040125	0.591151444	0.247741057	0.978312407	1.194828934	0.879369223	0.583293847	0.612197495	0.617592527	0.724454332	0.32294933	0.851144588
0.553000417	0.542342349	0.395752073	0.603860387	0.432426486	0.750633565	0.589177995	0.190681617	-0.051485957	0.342953654	0.43961357	0.321753435	0.279425903	0.602981545	0.235564522	0.563638393	0.271317791	0.29214155	0.610290414	0.431476297	0.469087821	0.31959179	0.663226489	0.065658816	0.109764944	0.102426756	0.473463694	0.772454158	0.070385865	0.341789643	0.640612619	0.115471918	0.248554792	0.493509447	0.432688564	1.450777392	0.158816265	0.434199155	0.632171809	0.197119987	0.280202585	0.513052973	1.616280778	0.347350468	0.14909628	0.350653104	0.368557308	0.108998316	0.566761222	0.112841681
0.458656132	0.434812369	0.450275198	0.639075943	0.530034011	0.115501094	0.129180792	0.126550254	-0.046404237	0.281367149	0.479227153	0.446616043	0.139895533	0.671568164	0.396787032	0.352618618	0.266291635	0.422396867	0.445608904	0.709580859	0.570128933	0.764367666	0.842206424	0.19987427	0.2441875	0.135493862	0.536748465	0.362264251	0.296582093	0.384156424	0.63837984	0.090186736	0.278927526	0.435804532	0.603216757	0.134106028	0.314119786	0.532484817	0.577573477	0.219751001	0.578896325	0.423954441	0.333003902	0.510251738	0.424412158	0.350496348	0.424319062	0.457045525	0.687112341	0.22126863
0.605952861	0.631710334	0.774389487	0.752589141	0.589126587	0.299802452	0.137655033	0.248600518	0.022834286	0.286962613	0.759330267	0.545021941	0.176647268	0.729351688	0.314117009	0.46569205	0.245189397	0.583187886	0.610080058	0.847496585	0.46942776	0.660409942	0.825542009	0.305568649	0.306390476	0.130173462	0.592811329	0.578147661	0.132055972	0.463846342	0.871187396	0.148641145	0.268853315	0.470015041	0.684212856	0.274745392	0.323169122	0.585349701	0.950060849	0.287649817	0.790083882	0.507299912	0.540926259	0.603156762	0.38438044	0.478039046	0.507787396	0.219854578	0.770755202	0.216645629
-0.058144688	1.632271343	0.294875135	0.798031231	0.961428219	-0.132765588	1.447465966	1.934228712	1.341710367	0.730026251	0.55515321	0.615455268	0.28838652	-0.057375345	1.099183488	-0.230342218	1.430343072	0.320068731	0.849162344	0.90292549	0.507222158	0.998644022	1.396584031	1.401793437	1.451920307	0.441833014	1.117432917	-0.008770664	0.39392836	0.243722612	0.988968008	1.423300304	1.43497559	1.179601731	1.026374364	0.011707069	1.592818308	1.462848504	0.737219779	1.463540017	1.034725499	1.262458215	0.136512643	1.504985481	1.3514327	0.621097172	0.611893236	0.816241527	1.49292097	0.79685306
1.128436212	0.562236417	0.463376197	0.475704454	0.391427693	1.222389378	1.475646592	0.898238032	1.428590374	0.834270145	0.946768257	1.239558502	1.492624434	0.696934991	0.887501115	1.340490866	1.682821835	1.075056225	0.820334979	0.741153733	0.884100453	0.493842261	-0.098477792	0.508352618	1.079865466	0.618256378	0.810592717	1.263844874	1.219796567	1.09972305	1.398480637	1.896900598	1.289336167	0.643768298	0.919651062	1.212324149	0.456252484	0.459932131	0.670124327	0.879449288	0.623420463	1.063318033	1.183110571	1.169828359	0.783472676	0.593938602	0.611850191	0.752192362	0.45854682	1.411072513
1.177914079	1.068177201	1.262131156	1.569172502	2.929777656	0.594481008	2.110435001	1.029265593	0.140990812	0.935907393	1.382033386	1.021274884	1.126989737	1.282057021	0.844419336	0.770710849	0.578614605	1.392505303	1.777919222	1.774329991	1.134192877	1.409763678	1.808953455	1.233531313	1.664477436	0.132948788	1.026784516	0.587806821	0.12584535	1.565499216	1.710814704	0.792718808	0.998224592	1.675864685	1.327820214	1.318961509	1.006231382	1.471494194	1.34537971	1.417056776	1.154661164	0.642137326	1.184003597	1.202545466	1.021535637	0.679666721	1.166099393	0.814377869	1.991103455	0.234259496
1.068443496	0.403331759	0.673555336	0.16909342	0.434740224	1.009004088	1.29774191	0.42532806	1.097469685	0.591798956	0.695719342	0.86087476	1.11747471	0.37093823	0.73194396	0.819055174	1.067500735	0.763440158	0.643225774	0.468702367	0.358070478	0.232939103	-0.015996737	0.089293737	0.490813224	0.213880901	0.650230229	1.407505874	0.756470096	0.830940238	1.081399345	1.44741764	0.551626892	0.451669462	0.746218661	0.873173356	0.141255858	0.271568505	0.704307876	0.473396487	0.170720222	0.436000876	0.691489118	0.793151677	0.309774629	0.339833337	0.483699417	0.519174868	0.08717451	0.802168638
0.986340611	0.428755349	0.360576197	0.303093391	0.438755993	1.591072304	1.350788193	0.670263803	1.325626981	0.708035113	0.826646867	1.130952386	1.000140286	0.394955669	0.550562781	0.74538319	1.479553338	0.739394646	0.701737004	0.802421691	0.669968826	0.445874368	-0.07072289	0.697865368	0.632163501	0.607339917	0.669412562	0.703835146	1.200799737	1.129387421	1.024844173	1.737831353	0.906235783	0.572259743	0.831493139	0.90019716	0.513948167	0.358724192	0.53729764	0.662847936	0.373256711	0.930914244	0.409464083	0.756664201	0.744148503	0.574969064	0.849846341	0.897046883	0.408637642	0.837497792
0.173379746	0.652042104	0.138233727	0.213832153	0.155932935	0.5490044	-0.01393056	0.128760426	0.692007609	0.171978198	0.251684588	0.155338525	0.189670576	0.392727409	0.171056928	0.494653983	1.182117438	-0.138812889	0.183440324	0.342671215	0.493012369	0.548901989	0.684805264	0.102128803	0.064398919	0.071992251	0.986649227	1.080589125	0.372367202	0.430494119	0.225583132	0.196112027	0.220962935	0.38023112	0.455677665	0.294264427	1.315214444	0.670123489	0.387445037	0.096150454	0.222816916	0.367042984	0.167781726	0.351572076	0.05985964	0.268434152	0.653637339	0.149424511	0.492786047	0.188749187
0.346544291	1.366688168	0.460888459	1.459201815	0.408364799	-0.001798023	1.170804908	1.252189897	0.711561681	0.841343894	0.270392267	0.365430378	0.864134645	0.382337349	0.882657473	0.451847222	0.093859417	0.792964954	0.193241803	1.282609314	1.048044981	0.500491877	1.0585616	0.607123818	0.950509987	0.314591728	0.34127606	0.670211902	0.204488021	1.289140181	0.954370407	0.820892988	0.731880633	0.737095921	1.349556104	-0.180432938	0.832634922	1.285887024	0.37655611	0.605837349	0.70474908	0.739547212	0.162035383	0.964809108	0.52605609	0.387086079	0.498495117	0.245684238	0.203270114	0.427734533
0.991586227	0.691643327	1.084494863	0.866284519	0.746639188	0.517150455	0.046806198	0.400328597	0.130094562	0.543204127	0.682633401	0.486959131	0.299150721	0.615405287	0.339768572	0.408025237	0.345546411	0.487713354	0.58400739	0.914563913	0.573611976	0.48022331	0.934489173	0.519005712	0.075880385	0.294871923	0.565544925	0.016541432	0.025150382	0.369730592	0.874315918	0.00880305	0.227566657	0.71312572	0.681353661	0.021681071	0.429596778	0.689988031	0.831020225	0.381861541	0.573851778	0.464331681	1.216612185	0.843862885	0.860477267	0.361794758	0.67254414	0.420884318	0.641180171	0.142546744
0.342029604	0.645907442	0.578089699	0.416422549	2.107796164	0.049628257	2.234907054	1.179956413	1.744803245	1.842106008	0.929045547	1.201101449	1.125705681	0.177219355	1.756028328	-0.003567047	0.990053063	0.531211056	1.508385475	0.495280768	0.677472023	0.330908906	0.296262411	1.630826963	1.176525283	0.512112384	0.803638692	0.13721153	0.824076245	1.285613676	0.827660539	1.723249571	0.395701443	0.880352934	0.965698336	0.45202981	0.846937256	0.959216209	0.573073989	1.544930219	0.485475763	0.47908373	0.003272378	1.657532647	0.882890628	0.416289544	0.787187603	0.344548921	0.664024465	0.739532054
0.173494106	1.16937754	1.254732148	0.719638256	1.72733644	0.010603055	2.062797849	1.271647911	0.433976693	1.2571483	0.957766483	1.50253862	0.986160598	0.780533036	0.679764142	0.212608942	1.046527043	0.5557111	1.125309806	1.299759118	0.971121414	0.927373214	0.100003941	1.166519765	0.292867727	1.563733017	0.17734647	0.435015953	0.357390541	0.481660423	1.273648021	1.751423826	0.296611668	0.71535172	0.777610893	0.214867857	0.789466771	1.337547679	0.706303591	1.434121133	0.873738419	0.835419842	0.389592893	0.919547876	0.91860836	1.559396428	0.838784499	0.37485995	-0.057636486	0.757427523
0.175121194	0.161614724	0.019769479	0.169768906	0.117074964	0.040688753	0.016531599	0.074341104	-0.026218343	0.165297981	0.240662277	0.164295914	0.644920529	0.243206371	0.127457841	0.204117536	0.571626048	0.09746484	0.060327784	0.126731909	0.250086912	0.112828002	0.245931349	1.231682201	0.021153865	0.177599984	1.12096613	0.084652864	0.040236642	0.038131304	0.280640755	0.044370277	0.101822177	0.362252795	0.069344603	0.298553323	0.901406861	0.181740688	0.289729114	1.278807712	0.108198557	0.117074964	0.955178097	0.808081734	0.098905287	0.021765474	0.013556771	0.041099356	1.352149778	0.028940345
1.150901602	0.991460815	1.419440638	1.54152253	0.905810147	2.125036868	1.459589898	1.333416986	2.295467486	1.495037971	1.404468136	1.459547074	1.872170433	1.251773545	1.802012579	1.137852275	1.945581576	1.878094792	0.732341572	0.708803902	1.447739893	2.215002405	0.731322101	1.549564077	1.153986151	1.56225224	1.605117576	1.574927241	1.81039151	1.728762904	1.645226475	1.783774329	1.918407542	1.186344224	1.700665728	1.831042434	1.940843474	1.403452532	1.304635872	1.649990382	1.693673104	1.743760427	0.616305722	2.608185523	1.942219223	1.510662502	1.383455904	1.283498639	0.484439579	2.537244244
1.141968486	0.15804838	0.188337817	0.285640562	0.556355346	0.049588717	1.04323878	0.05254981	0.285645004	0.282046204	0.396561059	0.30073879	0.534709061	0.141205897	0.280953933	0.984153058	0.098190147	0.353879593	0.575456792	0.258189597	0.180953933	0.170150008	0.310840796	0.179369642	-0.056372918	-0.017358073	0.149147071	0.456410892	-0.030522497	0.568764911	0.949264618	0.05256448	0.113920842	0.367565851	0.475882387	0.494050492	0.133260883	0.148690457	0.630994361	-0.005010254	0.047593486	0.31983393	1.033111877	0.124617598	0.434416598	0.089358282	0.18148297	0.81801029	0.39536279	0.030312284
2.038715367	1.918421535	1.621796768	2.258316792	1.330542364	1.082112859	0.711325097	1.302657996	2.329906317	1.029200007	1.13136516	1.035707346	1.2831574	1.592676652	1.46725767	2.807030702	1.352303154	1.733316146	1.564257447	2.224648545	1.553118432	1.365889793	2.560725337	1.529998608	1.336996037	1.823747276	1.051144356	1.493706755	1.475829549	1.161769811	1.23666444	0.379626281	1.736879201	1.725481819	1.941442234	0.194664381	1.497485272	1.83918464	2.041235071	1.96778129	1.817994947	2.223132015	0.767924804	2.195193566	1.306006702	1.854292058	1.805222487	1.736102982	1.11651997	0.906930443
2.247891839	1.110805653	1.280000367	1.038254985	0.819683946	0.422672901	1.78639395	0.690894251	1.745204976	1.588674488	0.608998434	0.782424295	0.628826188	0.595926206	1.829706879	0.965742106	0.868027338	0.644299609	0.852097135	1.399476208	1.105654569	1.353107465	1.413006725	1.088580642	1.008883724	0.951001573	1.220877112	0.983725996	0.519286366	0.68511896	0.699315046	0.771383029	0.794654372	1.462800507	1.371080836	1.217112659	1.364065385	1.250037144	0.872169977	1.178801034	1.167992885	0.994685381	1.06710646	1.761920505	0.605780528	0.81041353	0.878426074	0.754455926	0.968716737	0.213727677
0.848854078	0.676539317	1.063744415	1.259133891	0.527479792	0.401078466	0.2119174	0.260372402	-0.057424525	0.701266525	0.9373782	0.599835565	0.716286908	1.138353455	0.65442505	0.701353488	0.768780642	0.690950113	0.744885249	1.024694565	0.961391409	0.912526932	1.057678751	0.511997609	0.34560481	0.408697863	0.71972291	0.528888968	0.845620672	1.552162124	1.042605222	0.117377349	0.649030018	0.578174657	1.063744415	1.140314163	0.901190792	0.802406246	1.00166877	0.7821078	0.910887404	0.759464504	0.439819968	0.411554691	1.472078776	0.540262901	0.7821505	0.432576301	0.762111651	0.171344222
0.750655166	0.653154678	0.309136727	0.573618761	0.380153406	1.048466611	1.072218127	0.615766995	1.087518249	0.653423201	0.792588451	1.05682692	0.859332495	0.352715158	0.74139866	0.842155103	1.321182257	1.043780292	0.347305082	0.668728236	0.543181432	0.462211038	-0.03499915	0.42655375	0.950913675	0.415340659	0.639956869	1.14630736	1.059879386	0.828582296	1.156372008	1.287941324	0.912246864	0.546686653	0.458994027	1.114746663	0.373258753	0.522002136	0.60780929	0.792088237	0.436880337	0.610993173	0.961207861	0.981064782	0.569476646	0.603273014	0.659160782	0.709881609	0.313672481	0.820529165
1.305114335	0.26430551	0.215204415	0.340624838	-0.030184678	1.175621752	0.174516208	0.068027341	1.480249877	0.731881171	0.260056256	0.283387404	0.655189743	0.498388716	0.558584605	1.144273244	0.197511526	0.46564282	0.291400807	0.337158298	0.385055338	0.203139903	0.373070854	0.06585867	0.135874792	0.404769741	0.098885933	0.718924488	0.209590419	0.843709981	0.395330571	0.119978936	0.339015622	0.318055839	0.251337257	1.01106077	0.462014246	-0.041378899	0.465639798	0.303091012	0.413369912	0.249950955	0.236488136	0.743404738	-0.071125986	-0.002696176	0.401099577	0.284152378	0.457959074	0.11553797
0.312230506	0.246872194	0.261113743	0.576124805	0.216516662	0.031984402	0.014852284	0.029063153	-0.055372584	0.020101416	0.204137574	0.279580042	0.228282727	0.66055532	0.195106187	0.249411055	0.145999365	0.393191579	0.251700837	0.337742323	0.335595837	0.481544814	0.343942207	0.34784988	0.062122997	0.067751082	0.271726718	0.105434774	0.074409902	0.350358211	0.635902427	0.02554123	0.19399261	0.210819499	0.528868944	0.071458721	0.140849482	0.209145688	0.539411158	0.266926835	0.77447985	0.249568945	0.281130857	0.269231634	0.450949468	0.342091517	0.288886322	0.104201772	0.872022146	0.07101065
0.061177815	0.610289086	0.027341845	0.299113385	-0.045049958	0.054329091	0.732476275	0.076697728	0.210100125	0.720098643	0.768279527	0.610789988	0.610557518	0.736575667	0.473410781	0.216109729	1.053328027	0.812343187	0.885965571	0.278786135	0.236821146	1.108661724	0.383521486	0.37771605	0.122654519	0.948410417	1.621708529	0.974463504	0.397266572	0.962025445	0.370748439	1.956618412	0.239545212	0.437218895	1.074322701	0.265353869	0.266896201	0.153961822	0.865517759	0.265059858	0.675781177	0.308487011	0.455449211	0.255876856	1.10603282	0.882131656	0.23739345	0.939818752	0.26305544	0.862959466
0.789002489	0.451385012	0.64272298	0.818198068	0.326154144	0.483596848	0.249998076	0.067307164	0.347028835	0.132915399	0.707949426	0.589823891	0.551028071	1.144686117	0.207616573	0.876654891	0.53323878	0.724087039	0.511230456	0.674648267	0.558946101	0.533383978	0.508457371	0.395118507	0.198227806	0.188296859	0.536882251	0.359345237	0.540739734	1.395008308	1.041498616	0.321362787	0.719795472	0.45487519	0.722508883	0.733455851	0.18911035	0.62559887	0.985322813	0.212767361	0.689198705	0.598361498	0.488533563	0.458038357	0.563934981	0.596309494	0.658541558	0.14723889	0.637702179	0.493470609
0.014499569	0.615955954	0.395199889	0.555107081	-0.161229929	0.516375547	0.204438304	0.821282909	0.898953275	0.288351592	0.661932254	0.390389088	0.802840312	0.512810123	1.367488617	0.48801424	0.868175932	0.894079302	0.410602017	0.223631759	0.332369262	0.710874742	0.852540622	1.33894113	0.123278492	0.678887936	0.63602204	0.417467825	1.024096168	0.075591043	0.387985445	0.471762443	1.119579925	0.383419753	0.262350287	0.407752648	0.585473837	1.120037455	0.637511493	0.620801799	1.119579925	0.984536346	0.011904738	0.10896631	0.352336802	1.056523841	0.41958774	1.110922605	0.17957769	1.020547609
0.458051457	1.10424871	0.585480241	1.495496838	0.295521922	0.045722022	0.045039169	0.204408887	0.435836482	0.424616707	0.65531199	0.471690195	0.344014139	0.546109529	0.567233985	0.38434186	0.31196148	0.596534672	0.563316308	1.043425839	0.819159246	0.816026925	0.994439379	0.203928531	0.140100097	0.190091975	0.788358045	-0.060742513	0.435048212	0.500803036	0.83686835	0.017534062	0.555790834	0.622338502	0.692482393	0.787239087	0.749738794	1.54075048	0.768466538	0.359824356	0.668434875	0.468796837	0.355482239	0.565807964	0.475432	0.813225015	0.831122408	0.131505416	0.626462593	0.107629913
0.854679073	0.387528778	0.280037568	0.176024216	0.474301084	1.414603094	-0.002271669	0.159799658	0.152352303	0.24578537	0.261160231	0.075786586	0.094483488	0.172309373	0.243742143	0.635632082	1.167843562	-0.030191021	0.312133568	0.458261604	0.445861912	0.447139499	0.615080982	-0.088336186	0.044645487	0.129864688	0.70721526	0.775653719	-0.024303666	0.386483903	-0.034855517	-0.017075017	0.326133375	0.47247077	0.416209565	-0.193601249	0.409274088	0.637453026	0.381706227	0.236626895	0.147490651	0.261366331	0.366604255	0.367281781	0.054098324	0.294964923	0.519365071	0.029442744	0.330200415	0.006116221
0.653774669	0.262839562	0.294930088	0.348843268	0.262839562	0.012917544	-0.023272045	0.008661077	-0.015919632	0.08310378	0.184840749	0.169000745	0.0694486	0.272502879	0.078131306	0.273456382	0.035912573	-0.0884258	0.238787826	0.362639467	0.364616438	0.313969681	0.602399806	-0.012037454	0.017013754	-0.008499571	0.285886146	0.226239676	-0.017448292	0.262369484	-0.011236686	-0.001586693	0.172350899	0.281592228	0.309564289	-0.104147646	0.104961532	0.455217657	0.360730898	-0.015449751	0.191571803	0.262839562	0.414009626	0.34735285	0.20188033	0.298351244	0.265116765	-0.013566257	0.260886123	-0.058913427
0.968411064	0.721552218	0.228155336	-0.012973466	0.942280207	1.377481993	0.837680543	0.38725188	0.182266952	0.320979238	0.296832897	0.420832927	0.00013812	-0.080528085	0.16294785	0.101450659	0.302156272	0.243214514	0.882206256	1.561032699	0.598969133	0.530128425	0.707160735	0.153317482	0.801718396	-0.035228968	0.259825291	0.05597246	-0.058749815	-0.104351106	0.03253474	-0.083817827	0.829942352	0.386983317	0.564528046	0.791589646	0.47126541	1.033744835	0.311100583	0.0659179	0.422131589	0.227889844	-0.063534633	0.388871734	0.411835316	0.046840133	0.208850181	0.439260916	-0.032169149	0.153038545
0.237882352	0.140422947	1.288495354	0.185733544	1.012726776	-0.032506471	1.070116391	0.128625881	0.119275669	0.493018162	0.708965351	0.845569311	1.195055128	0.648270282	0.5200854	0.095911239	0.554847506	0.669041512	1.34954932	0.411380685	0.26935556	0.684793416	0.155655125	0.503256029	0.08180215	0.156098504	1.271671983	-0.069767057	0.154475982	0.558389941	1.387293023	1.046452473	0.493610504	0.769313557	0.431490504	-0.090246584	0.323379348	0.637326583	0.68526894	0.74603284	0.193076562	0.525814248	0.140560835	1.23011303	0.629284589	0.213878807	0.696692639	0.9715582	0.150806789	0.571809517
1.395644747	0.423082995	0.27631346	0.412617561	0.49255476	1.804236371	1.457684978	0.655202666	1.545144237	0.636342374	0.907048286	1.133183582	0.9666536	0.611791518	0.682356887	1.412847515	1.341058351	0.826621618	0.862768378	0.704829381	0.539197203	0.470746175	-0.149042583	0.500187043	0.924724418	1.264749162	0.844037367	1.112587867	1.404165722	1.196927792	1.028769011	1.326406063	1.215432983	0.790637825	0.784645097	1.265954312	0.374689465	0.361415073	0.818341356	0.91733437	0.449745187	0.832682616	1.120680979	0.96179175	0.902500229	0.712382519	0.841049128	0.873504786	0.467468466	1.10251621
0.578810514	0.191865889	0.29688445	0.578014373	0.777628667	1.215969167	0.155459564	1.177379065	0.137514648	0.474885701	0.593293571	1.328862917	0.525697769	0.053272272	0.633061499	0.293647458	0.550794666	0.566704689	0.520449781	1.028959579	0.115738836	0.519806858	0.329989574	0.959472844	0.594923405	0.814879801	1.122651238	0.4422167	0.709511829	0.070714327	1.487125586	0.196195918	0.912926215	1.361663583	0.894623068	0.27794673	0.653627327	0.300097494	-0.097656226	0.468207843	0.379323605	-0.082835168	-0.04303002	0.889160172	0.982405934	0.79087363	0.794306806	1.192766912	-0.247667608	0.6138602
0.18959827	0.199101811	0.169716481	0.031389483	0.640990689	0.503238912	0.379854004	0.814289009	1.259849778	0.302009717	0.237976427	0.573820891	0.175899435	0.565464117	0.490604	0.841102964	0.147186592	0.886041011	-0.028651172	0.771219328	0.192772707	-0.041861312	0.048768227	0.48715276	0.096731419	0.21810324	0.296387674	0.810726053	0.618736093	0.543382795	0.746943568	0.464174889	1.122092698	-0.108257289	0.214135621	0.285399511	0.352659248	0.005163136	0.845502403	0.442620401	0.250759307	0.247109537	0.361124499	0.311045634	0.392019005	0.828583631	0.201901165	0.233146522	0.114452165	0.453685827
0.626909672	0.119244198	0.111184121	0.139328648	0.745119562	0.529969218	0.33927845	-0.019008129	0.071925067	0.451908802	0.317433861	0.595062902	0.174725105	0.06611567	0.481945954	1.003141599	1.232513683	-0.060130384	1.371118385	0.542833844	0.790329219	0.284693242	0.288659429	0.158445948	0.092933516	0.00110731	1.378320525	0.297579709	0.521512591	-0.00106931	0.421849029	0.979938227	0.113389723	0.250512052	0.65210046	0.425065635	0.42370146	0.280690499	0.310350753	0.05703154	0.286032938	0.077743113	0.480262854	0.424803244	0.081090947	0.712649595	0.051406176	0.797431866	0.103088649	1.151443207
1.438284225	1.806723765	0.92163029	2.196540647	1.092934802	2.258780689	1.016477637	1.037632005	0.390200574	1.463917244	1.237111039	0.533051524	1.367674242	1.054689192	1.181598762	2.365248272	0.984292954	1.091352122	0.300098075	1.132483655	1.266325777	1.395958644	1.796691553	1.219255337	1.440224909	2.26468174	0.79118637	1.71775343	0.497520313	1.600078627	0.121775363	1.194860693	1.309055155	1.782076434	0.882320556	1.682838564	1.153794829	1.433513651	0.962594097	1.006030003	1.024768744	0.97863238	2.322838564	1.456046948	0.510575851	1.096047965	1.220567296	0.655340276	0.794458672	0.495102186
0.395891075	0.258627659	0.210613527	0.322243044	0.382482261	0.241532447	-0.010863386	-0.025714592	0.069906309	0.191218161	0.063141445	0.030570327	0.17681117	0.244379345	0.031840412	0.182899133	0.196631305	-0.005727048	1.218879208	0.277093585	0.290894067	0.230816913	0.444273238	0.066876475	0.005695301	0.012668957	0.228467522	-0.065292527	0.010356825	0.19996222	0.039856141	-0.040409486	0.112184592	0.25643195	0.22942939	-0.063718995	0.353954081	0.229081815	0.330449577	0.069836804	0.156043056	0.216052147	0.184057768	0.182512234	-0.033755772	0.164372008	0.177842356	0.068155538	0.164452717	-0.088525688
0.957202628	0.107296851	1.331683114	-0.153110258	0.605069911	1.048308646	1.158901622	0.095201773	1.720542494	0.831183447	0.374000522	0.773179929	0.633840488	0.221890507	0.845282499	0.731176951	0.751053325	1.059248565	-0.138719127	0.746416917	0.282388503	-0.128494615	0.494604944	0.633491117	0.13265431	0.418865347	1.188120044	1.015949683	1.645710144	0.544090307	0.316764951	0.947803285	0.958294	0.229464897	0.68541946	1.14783728	0.186561005	0.271685184	1.199827517	0.83430571	0.510721169	1.067452454	1.273468737	0.728063715	0.144984335	0.79456393	0.62167781	0.98590144	0.032206946	0.467637042
0.037189839	0.499314044	0.181469365	0.403381071	0.472414148	0.275839316	0.940901524	0.927688625	0.783724666	0.529933132	0.324015889	0.467269664	0.127690875	0.585395844	0.632679735	0.036382387	0.241535085	0.296478105	0.23921997	0.198502704	0.529458222	0.134638216	0.276444878	0.332858903	0.442670214	0.513874827	0.147131525	0.271307146	0.268446891	0.774262755	0.845079845	0.293787923	0.286697244	0.379316704	0.97850596	0.965334273	0.293562142	0.214893121	0.000523479	0.219508934	0.423535204	-0.02313019	0.330346109	0.465774743	0.34809887	0.032047534	-0.041668093	0.671942982	0.422572914	1.054300591
0.618774896	1.019762597	0.614694383	0.37764416	0.943607806	-0.17357594	1.221796803	1.354884186	0.114851318	0.566744352	0.081748406	0.07959727	1.254838929	-0.116956147	0.886862144	-0.177956665	0.508872362	0.094574801	1.069652947	-0.1465482	0.344802597	0.801878245	0.689532648	1.045333087	0.974012319	-0.170303362	-0.121431078	0.093388635	-0.176229043	0.828430134	-0.150845437	0.300118911	0.57531239	0.325146799	-0.170422247	0.053221599	0.610082293	0.670574551	0.438262945	0.463000811	0.641497927	-0.13557344	-0.189612447	0.7365432	0.307769676	-0.191350786	0.010033818	0.31560593	0.626208018	-0.04888255
0.9076608	0.238654019	0.148857878	0.201329696	0.162527612	1.015150523	0.965583019	0.214791293	0.715227143	0.476250979	0.468750025	0.607624772	0.83826458	0.327658177	0.320525475	1.067603623	0.883006736	0.596441519	0.420478244	0.175592131	0.661378352	0.214324957	-0.182874566	0.28927608	0.536039826	0.316577316	0.384782055	0.764037033	0.838860729	0.769885708	0.647306044	1.339745181	0.570525751	0.178853674	0.460107039	0.773402236	0.167326267	0.14015429	0.308355968	0.418820734	0.156259076	0.45742629	0.899745681	0.670182795	0.438670448	0.172338974	0.386943826	0.564964927	0.016736727	0.703232218
0.052327935	1.073083157	0.563409038	0.320237772	0.657602836	0.000360993	0.713851536	1.162838053	2.10459482	1.539891049	0.570819993	0.814866094	1.041753678	0.8147599	1.083146363	0.169833835	0.431724757	0.966764741	0.293413276	1.141805111	1.164357054	0.62910064	1.235226796	0.520619445	1.35638685	1.009811889	1.143121024	0.806437572	0.737553636	1.453323518	0.465743844	1.225670275	1.447519024	0.360179554	0.331201837	0.828673224	0.646373561	0.410798875	0.600373904	0.349156535	0.535655113	0.896991898	-0.157683465	0.283777187	0.950114268	1.613748427	1.105592938	0.70106471	0.842701036	0.639424701
0.230140534	0.660265226	0.375143385	0.325649846	0.196597117	0.130649195	0.142960226	0.108611719	0.109759009	0.222467036	0.396602891	0.107597949	0.134764996	0.334598326	0.383853606	0.668553984	0.144926252	1.318933482	0.199806765	0.271254056	0.404510506	0.277603504	0.33397723	0.365657145	0.164862067	1.414645851	0.218127996	0.568690032	0.270453065	0.763666737	0.241600811	0.154625058	0.479176532	0.339416907	0.232475882	0.682046896	0.411969272	0.270613976	0.301216274	1.107364816	0.248454955	0.473289556	0.390235741	0.14623003	-0.211753015	0.395792853	0.184459073	0.204240253	0.367523989	0.721808789
-0.000681697	1.190969645	0.353169421	1.082577461	0.542683416	0.239506973	1.317422054	1.753027708	0.72563412	1.061648199	0.80280776	0.835133682	1.075571143	0.566411284	0.549917344	0.073270135	1.83775734	1.118732132	0.258713056	0.546546315	0.491145658	0.915984426	0.807992697	1.671199008	1.594001251	0.936576342	1.013822992	0.067032492	0.332989831	0.984371663	0.917496242	1.078328578	0.193538711	0.68239357	0.343213811	0.116853422	1.103267419	1.377103548	0.859679588	1.402807552	0.996942787	0.348394136	0.381736066	1.255643824	1.230989837	0.741405512	1.121365061	0.782761478	0.32783895	1.021699933
0.983104458	0.137746905	0.307037707	0.147805457	0.188131516	0.550180049	0.152594712	0.149942994	0.306656299	0.541761885	0.205109391	-0.098960455	0.235599774	0.265583364	0.581654521	0.557410385	0.349340338	1.408359412	0.115949733	0.213397953	0.149581766	0.30530003	0.362545125	0.084373552	0.083616471	0.46065797	0.197416455	0.303037309	0.43367448	0.489767052	0.11445148	0.333504333	0.225527008	0.261121448	0.349487645	0.06061533	0.450018482	0.479896298	0.507866157	0.177213147	0.24343557	0.223540375	0.19165506	0.200926328	0.216951395	0.377123011	0.232342148	0.45539373	0.103818576	0.08454304
1.610551397	0.736872428	0.892275399	0.76370099	0.469822712	0.053505131	1.22959639	0.189015711	0.280305935	0.493725551	0.618408142	0.602929948	0.206710031	0.654322336	0.405687649	2.388505366	0.575949365	0.520264636	0.287355061	1.105679801	0.710285725	0.754803433	1.028933532	0.355168761	0.347309491	0.163420994	0.475667301	1.224155877	0.078483103	0.294188506	0.817681263	0.119084846	0.80013933	0.60973147	0.936509716	-0.048005145	1.035542516	0.525500682	1.054696765	0.859209646	1.048701423	0.830062082	0.281577222	0.533389195	0.459968734	0.325430505	0.708030387	0.444440238	1.019819674	0.092760836
2.254221376	0.476983051	0.452473251	0.718450413	0.107854984	2.020929463	0.194622828	0.434427245	0.240548823	0.42626048	0.83453846	0.471988633	0.463411225	0.688679824	0.771358457	2.243403609	0.162859088	0.565858816	0.56646776	0.557683396	0.624803991	0.819403658	0.962870441	0.673824738	0.36898432	0.386693278	0.243750131	1.021790771	0.412308504	0.525739564	1.037708035	0.278159631	0.286023116	0.729879831	0.798928072	0.197528802	0.285615003	0.529654672	1.213020755	0.462464414	0.837604433	1.501370902	0.692555931	0.995494917	0.602131513	0.902377893	1.03201175	0.582836628	0.90355644	1.046041
1.217916365	1.175561787	2.083990768	1.254743033	1.135649532	0.198891758	0.260640631	0.321782509	1.700567874	1.003530303	0.822608132	0.523325316	0.583297807	1.103107405	0.330040593	0.515208943	0.239863963	1.111771915	0.896450396	1.210890206	1.368353489	1.059744781	1.246779472	1.675540108	1.54703684	2.056613111	0.773898471	0.024098919	0.042082006	0.608830214	0.965002754	0.078730985	0.682223111	0.697717083	0.953116252	-0.049459181	1.099549793	1.016060299	1.101108558	1.397786889	1.040909821	0.729208044	0.802180479	0.943718477	0.935403948	1.381072605	1.153735857	0.923982694	0.908390515	0.270037175
0.472676841	1.037043054	0.542967197	0.346868297	0.269660742	0.219865474	0.104754845	0.379023681	0.01150842	0.671372502	0.04467716	0.113643513	0.353659456	0.314335203	0.353659456	0.834892153	0.131810706	0.320303861	0.321118447	0.507303128	0.487356916	0.620342642	0.655104748	0.273430136	0.113846688	0.09510743	0.290455623	-0.050885851	0.106166039	0.215946016	0.081528887	0.621584327	0.263421523	0.423838299	0.359607241	-0.128761797	0.211177252	0.684696621	0.433655335	0.366729354	0.251236109	0.406944862	0.184819655	0.422213023	0.25383458	0.413074707	0.318104594	0.14938007	0.19577907	-0.17001103
0.067978376	1.790988595	0.379104801	1.272750289	0.091882766	-0.029176629	0.565694534	2.157478532	0.539685827	1.025678805	1.293801197	0.76962928	0.763123849	1.405090041	0.664060168	0.144633659	1.649708996	1.421384039	0.986643592	2.056743829	0.76591097	1.593078859	1.641110689	1.742862071	1.82751345	0.906979573	0.78212085	-0.008832694	0.368804353	0.975615992	0.177792	0.824654359	1.380127383	1.272333918	0.14053927	0.827619147	1.930024796	1.762555485	0.814126178	1.66833242	1.798038473	1.244721566	-0.009977316	1.416469039	0.906800393	0.179574856	0.903845658	0.90028327	1.141126551	0.855209882
0.286613383	1.019820455	1.062122488	0.661997669	0.496474475	1.152747871	1.649807456	1.297544649	1.710885538	0.917245814	1.155344636	1.156808357	1.4374435	1.025388409	1.588087637	1.113694416	1.406072864	1.282684526	0.896294304	0.88223824	0.76995431	0.96046604	0.650759506	1.222299766	0.961832836	0.829594861	1.103646606	1.376240897	1.621035714	0.40368603	1.172686201	1.386101783	1.524868719	0.425603265	1.128529446	1.447494775	1.023258287	1.117035159	1.251632736	1.175180513	1.447908933	1.116169726	0.183268236	0.712387767	0.568847244	1.161292495	0.69908981	1.096832899	0.449357513	1.381583686
0.501340689	1.185392903	0.525465494	1.135988047	0.429097559	0.162738415	0.172708129	0.034862333	0.18651528	0.685874932	0.805333539	0.357165141	0.232702034	0.000456237	0.663085373	-0.049032551	1.267826203	0.736892445	0.029270359	0.850155124	0.533840268	0.128090605	1.233390341	0.086434866	0.26312382	0.558716568	-0.064131881	0.095173481	0.190431905	0.755381866	0.162823512	0.496305532	0.575486778	0.438706513	0.269513873	1.466351771	1.798514186	0.954392935	0.357749009	0.172804174	0.968796032	-0.084120041	-0.010812557	0.435288864	0.29574641	-0.003869868	0.849082792	0.208495906	0.241729754	0.741142217
0.679478743	0.216070701	0.263052886	0.176322703	0.360800042	0.806283986	0.656910528	0.112808539	0.981390518	0.485462326	0.429572373	0.597561251	0.771093007	0.198690905	0.37514062	0.545217074	1.029892797	0.619944118	0.309688627	0.416898596	0.510959353	0.245104279	-0.064437939	0.065338082	0.324285458	0.129516885	0.46524939	0.92054896	0.878551928	0.646330264	0.649593721	1.24421152	0.557140739	0.218047247	0.194638388	0.725104207	0.343302248	0.131856706	0.31717872	0.191908122	0.144275052	0.344486594	0.365900271	0.476737298	0.449342313	0.533113765	0.537808886	0.202899252	0.280289056	0.487257449
1.295974905	2.000099801	0.318637768	0.691314341	0.434866477	0.559291947	-0.042600638	0.947997643	0.280612095	0.392930821	0.770899749	0.426702118	0.110918284	0.782711929	0.802778261	0.677969327	0.820913056	0.40742342	1.071355489	0.789405594	0.695567755	0.681890749	1.504822449	1.097438582	2.233014392	0.127635066	0.270617181	0.439861263	0.172458498	0.15113343	0.894036293	0.275697601	0.85874936	0.690411473	0.324010551	1.624638701	0.387683372	0.893868745	1.074456706	1.122368928	1.194096881	0.265432545	2.01353411	1.510651993	0.473102196	0.389556595	0.431470747	1.51178679	0.723726818	0.641805427
0.019829472	1.295609349	1.087919981	0.689393398	1.405901229	-0.055543096	1.52538188	1.689392278	1.841192518	1.34517949	0.760152838	0.805939849	0.855081309	0.648120008	1.123433851	0.076544185	1.621150514	1.365106186	1.187785826	1.235558608	1.1848587	1.381471166	0.982991996	1.520483825	1.915268515	0.551911927	0.937851729	-0.099582349	1.065030835	1.315242219	1.058400256	1.137581502	1.512658628	1.138998308	0.438923952	1.202487043	1.122480112	1.043337848	0.443615417	1.411675739	0.954756861	1.460730475	0.100448575	1.026586122	0.920084618	0.851713081	1.556483432	0.982281655	0.629864332	1.267940516
1.624287931	0.990258734	1.360747968	1.664405154	1.129656753	0.801098185	0.49138201	0.87093199	0.368082891	0.871603984	1.465128813	1.027512277	0.84079364	1.627776259	1.06394854	0.858925933	0.954132827	1.360273162	1.283233882	1.756594987	1.257876552	1.44019013	1.785016916	1.006731349	0.845348081	0.438581309	1.279829107	0.557936527	0.616320747	0.881533724	1.691646468	0.521052681	1.001800633	1.144173607	1.47605438	0.738469113	1.102673212	1.476854186	1.550162068	0.795611252	1.55137994	0.905614592	1.026085372	1.273133555	1.059243166	0.91629583	1.367995005	0.732955321	1.540995187	0.530136936
0.924552929	0.26697561	0.171882896	0.169206458	0.208247363	1.364060724	0.982399416	0.297473811	0.896662105	0.491546048	0.52970375	0.70138379	0.690472451	0.42015759	0.308131938	1.096162182	0.921701576	0.537152175	0.44719425	0.362214594	0.469746167	0.161999662	-0.05105295	0.251062529	0.408004874	0.364060724	0.312561409	1.006974191	0.766003475	0.705909002	0.779343289	1.270156221	0.5724324	0.381709676	0.418627605	0.773311406	0.098613057	0.161555143	0.374327722	0.436435617	0.169486059	0.558460288	0.472912891	0.60001769	0.333032193	0.482576208	0.516275169	0.226611701	0.174048957	0.602025289
-0.04124104	0.715050186	0.100763976	0.18267087	-0.038568451	0.375241487	0.335124264	0.369787118	0.645095838	0.248023723	0.334987626	0.225148644	0.36555422	0.335509669	0.561848865	0.759322435	0.655002343	0.510985835	0.209167228	0.231798785	0.009996477	0.071001165	0.367878813	0.23645983	0.003630417	1.645680542	0.271501826	0.802440447	0.23887045	0.197252821	0.343793104	0.145063915	0.179220471	0.376402576	0.328189617	0.405881344	0.096345112	0.570336195	0.518854227	0.117456364	0.086490297	0.687334596	0.772966316	0.124318919	0.214263818	0.165802217	0.317673498	0.913338175	0.008043331	0.298411689
1.389489488	1.354974182	1.70011289	1.769898181	1.334618031	0.650919702	0.749481027	0.934899968	0.714215573	0.942942866	1.539374772	1.247628206	1.065495163	1.610745344	1.252979694	0.935368282	1.011747446	1.531744108	1.449138516	1.792776644	1.007748876	1.331117645	1.722975773	0.990523906	1.005850929	0.635125435	1.165859624	0.757169994	0.654010779	1.305097435	1.488568255	1.011296699	1.128040957	1.429169981	1.259663682	0.734228328	1.103088476	1.41566455	1.763200237	1.012687578	0.929673303	1.174693036	1.332761664	0.93809114	1.207233016	1.300997524	1.56327493	0.622062962	1.553515093	0.735403066
0.167334501	1.039602864	1.062628225	0.871699537	1.056097042	0.310890798	1.571504051	0.99487358	1.923114881	0.844034583	0.957714806	0.625164937	0.53371549	0.302589506	0.273413002	0.047040127	0.895379745	1.498981944	0.446995427	1.403529733	0.306295068	0.819381331	0.878529369	0.939673933	0.854050641	0.973712345	0.293315962	0.057477706	0.485840678	0.753732397	0.514277381	0.409263904	1.093174744	1.600008257	0.844935436	1.131005158	0.712445825	1.397133528	0.375162537	0.777905812	1.239935988	1.592780931	0.183370847	1.036820962	0.682847599	0.427010829	0.051347215	1.045036075	1.294385264	0.77491685
0.654503877	0.788231092	0.492960603	0.86812488	0.480735054	0.033902258	0.095400757	0.074994331	0.062014548	0.633837151	0.776984273	0.448782149	0.462040143	0.7374528	0.447902727	0.484407158	0.481681153	0.605524495	0.700860876	1.029919595	0.794425639	0.69539798	1.010845714	0.552958217	0.22150635	0.21391075	0.940127542	0.123511698	0.073653852	0.848279535	0.484625534	0.16316852	0.750526466	0.547924154	0.809200351	0.245010985	0.650923853	0.821708896	0.829299461	0.504795817	0.820191853	0.59800635	0.797770889	0.401636681	1.091245922	0.524226409	0.431575876	0.493340766	1.085572619	0.005267533
0.662886493	0.443963333	0.65934195	0.708597632	1.060362759	0.051104273	1.85063703	0.986981344	0.920497555	0.707860308	1.202554361	1.124436869	1.224302154	0.827867469	1.327208893	-0.139302522	1.28287432	0.634145245	1.247969083	0.252493025	0.799024101	1.397494485	0.486763709	1.826139223	0.310395394	1.627321688	1.552681313	0.52996173	2.025691188	0.988125015	0.907667085	1.404246983	0.868914496	0.616199459	1.299374176	0.259846146	0.946841351	0.489379949	0.828095549	1.414961361	0.545746614	-0.021947745	0.352541989	1.255855321	1.159597819	1.352541989	0.908943769	1.40882658	-0.08269943	1.43495799
0.684482572	0.637151371	0.892599654	0.876620485	0.434654186	0.43181698	0.140546821	0.322140803	0.227339924	0.389281292	0.647501926	0.55482463	0.40114816	0.79057278	0.694160184	0.455398542	0.992936441	0.783596539	0.618224603	0.990432716	0.624798042	0.729031515	1.014641152	0.50350045	0.240917367	0.15850715	0.765647405	0.259225884	0.255478892	0.385597671	0.950231208	0.248008046	0.686906663	0.667832674	1.076323701	0.259225884	0.52485141	0.761456605	0.844469872	0.567810859	0.425186401	0.797439239	0.372407671	0.534105408	0.709744127	0.530131963	0.74392307	0.255725721	0.868861807	0.44805422
0.98524152	0.411492904	1.172430113	0.38976641	0.335745279	0.755570779	1.174700087	0.016492115	1.126334668	0.549866416	0.339137259	0.275903175	0.149459213	0.559272788	0.319136613	0.65401716	0.176174772	0.709825757	0.335767183	0.592040101	0.631761763	0.427328388	0.582978487	0.260553431	0.125316587	0.142515403	0.293004899	0.706940068	1.052705731	0.489975197	0.218236117	0.019671492	0.545201847	0.457308882	0.613290401	0.112533041	0.463861938	0.774490105	0.725488481	0.684387627	0.501537346	1.259447494	0.544713987	0.887266521	0.231264055	0.203290176	0.261046882	0.198833766	0.929307891	0.211518863
1.573305155	0.789204572	0.502514289	0.887907958	0.51319779	1.9703194	1.690300385	1.152508906	1.681272556	1.140066705	1.214997074	1.431306868	1.429282685	1.100593019	1.099681437	1.960533895	1.824939503	1.354866273	0.619845136	0.823865863	1.036060198	0.771159512	0.187209179	0.912127331	1.262842812	1.151990537	1.018771677	1.558059926	1.768439979	1.493049871	1.545596851	2.027970751	1.502458507	0.80143716	1.096701658	1.702639673	0.665588286	0.808714519	1.130698395	1.057537931	0.912327453	1.042809918	1.474034567	1.33670267	1.017838625	0.995801162	1.090030336	1.25074469	0.691417524	1.528876218
0.28522948	0.433588998	0.355326454	0.395602985	0.260594591	0.040523908	0.037883812	0.270031254	0.153550606	0.094385949	-0.101824863	0.089292655	0.043521639	0.295421995	0.09818672	0.258163281	0.22591519	-0.006731803	0.401842537	0.426160539	0.385648274	0.315878166	0.415716081	0.048068464	0.008339225	0.07658565	0.25844672	-0.202144737	0.035608028	0.525642887	-0.008673058	0.035227568	0.194635523	0.31259531	0.360858942	0.609250303	0.457131335	0.421187235	0.331030672	0.308859954	0.145849734	0.472755161	0.133477704	0.321386097	0.140840118	0.206812876	0.170802027	0.175222482	0.490025027	0.008581333
0.058553383	0.514279268	0.323518478	0.262054859	0.049392469	0.138344897	0.456718817	0.979597103	1.142223283	0.489149486	0.249727938	0.415588907	0.315332797	0.674202029	0.561322143	-0.074501372	0.25503145	1.012302742	0.629312263	0.992753295	0.049397591	0.42297568	0.600756803	0.421482052	0.201261467	0.529695751	0.705029653	0.438576349	0.758671862	0.1085341	0.300759536	0.290313467	0.847578793	0.702579348	0.265526531	0.033337102	0.803241931	0.267347475	0.316172645	0.07692533	0.906508944	0.22883737	0.089526501	0.929551914	0.398704837	0.035697588	0.274555848	0.695245364	0.119142953	0.178810426
0.358724174	1.410327444	1.632581348	0.838542919	0.078690157	0.656886114	1.791334482	0.908220677	2.380036104	0.971277104	0.7210254	0.354020941	0.194881898	0.682486943	1.081210234	0.219564915	0.708975626	0.322671985	0.660744758	1.740766845	0.850151253	0.146202055	0.758058578	1.318565151	0.093052197	0.337658097	0.689175879	1.008150275	0.088215136	0.396492159	0.883399726	0.189412122	1.82826186	1.033861909	1.223175954	0.456210893	0.87505068	0.87050908	0.544290346	0.855898357	1.595531176	1.608093998	0.16652552	1.612737032	1.541855714	0.563834745	0.500032751	0.272793011	0.840857291	0.323715967
0.015915444	0.642099108	0.098027657	0.677399708	0.586103921	0.01330434	1.150665376	0.831424901	1.04952678	0.249148763	0.818439353	0.887331103	0.445786512	0.469061666	0.347759582	-0.040488644	1.077313674	0.897441564	0.424097647	1.376291966	0.921416799	0.820620707	0.900274783	0.641399715	1.37834367	0.688824561	1.218459039	0.129545229	0.426007864	-0.033048553	0.836528105	0.336429518	0.757104845	0.209403938	0.68437108	0.093643028	0.332274672	0.583362998	0.559817434	0.480481228	0.973398759	0.335783516	-0.021253409	0.687467667	0.551933296	0.402342123	1.311707618	0.838940859	0.695871164	0.688043457
2.013345024	0.746738579	0.937336926	0.946188684	0.275270328	1.88463707	0.537106564	0.1834637	0.71748646	0.683316085	0.842710331	0.705453016	0.336777502	1.022056094	0.340301685	1.607801072	0.917441731	1.201417538	0.888731593	1.102039596	0.989303532	0.878321906	1.046935322	1.018308316	0.485023477	0.741969566	0.308999628	0.852303309	0.771561439	0.889872972	0.578228745	0.517327916	0.705192169	0.482219054	0.999144076	0.361694696	1.058135679	1.087822468	1.207643825	0.544075399	0.928452603	0.938789962	0.473598212	0.489933577	0.531445777	0.393166683	0.50039901	0.852041025	1.207673178	1.204263715
0.34897157	0.277089563	0.411806001	0.23481654	0.627660597	0.207434832	0.043171567	0.142498297	0.003825476	0.182380093	0.279094287	0.334499652	0.131613715	0.229478349	0.144901598	0.280722802	0.072903926	0.241646836	0.395703483	0.384922053	0.31734374	0.314271553	0.303374074	0.25105073	0.135984796	0.021643625	0.302395428	0.524541349	0.025266456	0.265456047	0.224741749	0.060515492	0.140004639	0.280896453	0.299081177	0.138817682	0.101737275	0.282967223	0.365078977	0.63302666	0.060884947	0.227332681	0.407345941	0.312532285	0.106242666	0.240225535	0.299440544	0.064195975	0.29764073	0.027158562
0.25642752	0.529414993	0.271113795	0.289073238	0.315515101	0.069611818	0.001375571	0.09376587	0.10119868	0.209450362	0.063783279	-0.110331586	0.10630739	0.235610633	0.098521336	0.285557223	0.062500404	-0.08769361	0.218779518	0.501274654	0.393405704	0.288254713	0.50332806	0.010601713	-0.031178109	0.068939535	0.250550983	-0.106116693	0.002944839	0.285557223	0.041157436	0.012243203	0.153636237	0.233759113	0.250343901	-0.062099864	0.177145839	0.217119641	0.28647139	0.071249034	0.075284589	0.255225349	0.226597812	0.501274654	0.263408381	0.256535206	0.205360083	0.116978553	0.25253916	0.010879843
1.28929034	0.175075469	1.107243811	0.988260345	-0.139583383	0.843221931	0.582769809	2.028781234	1.376212157	0.600952247	1.159378441	1.551823637	2.014329871	1.652196724	1.196398259	1.328607044	1.697653193	1.56979722	0.751467783	1.781247489	1.762386247	0.4968553	0.926272787	0.591791513	1.618002186	1.703868605	1.760948699	1.212223195	1.252213286	0.282525574	1.297752484	1.811295475	1.862916239	0.277275511	1.80669879	1.09154646	0.592928554	1.551620123	1.006163521	1.57926423	1.414258053	1.380737458	0.147753335	0.155420776	1.475698184	1.421417146	0.974964711	1.126546478	1.481756637	1.728075283
1.426383359	0.808504084	0.407633164	0.604047743	0.422311818	1.601232503	1.61349575	1.025412681	1.499081483	1.062788382	0.947989277	1.28144585	1.441416478	0.624638428	0.919036635	1.264244206	1.727206507	1.303399782	0.612039275	0.966388118	0.869038411	0.701738921	-0.019099499	0.731163459	1.188533495	0.818496527	0.89463419	1.383234594	1.294988825	1.101227218	1.364624754	1.982479012	1.172143078	0.736323568	0.828612157	1.386487751	0.704388766	0.890567001	0.801570572	0.993092923	0.740946318	0.83565633	1.091853592	1.329214508	0.659056674	0.701738921	0.828612157	0.75716973	0.527582161	1.188489337
0.735106688	0.481713011	0.140099441	0.432846976	0.403996503	1.067281659	1.427705307	0.609316353	1.203878898	0.710249698	0.778826113	1.049553378	1.007574826	0.582711906	0.720494173	1.029234991	1.245861719	0.902008435	0.591284962	0.601490001	0.686195603	0.559146999	-0.10677489	0.439245331	0.943837914	0.536849776	0.677874253	0.981797511	0.964719144	0.910165188	1.004124603	1.512026192	0.943837914	0.489670471	0.76023138	1.123126664	0.405518198	0.31561813	0.625255749	0.693806976	0.46969129	0.888368251	1.05084614	1.001796743	0.633996502	0.432460596	0.775201558	0.673996513	0.344433943	0.721074447
0.703399096	0.397130261	1.273827712	0.845941605	0.089771869	0.168518351	0.156218336	0.143280808	1.94620447	0.521398358	0.60442862	0.717103487	0.227574245	0.201858406	0.131236048	0.106864525	1.266410561	1.200433123	0.146925319	1.371390309	-0.195760473	0.55906344	0.116117803	-0.082411716	0.104728497	0.857877479	0.246126034	0.001411903	0.98432157	0.175281936	0.788241551	0.062332436	0.744403019	1.100901582	1.05846109	1.154675632	0.650928359	0.519191928	0.810710157	0.148029884	0.985821726	1.519425688	-0.063627468	-0.121386122	0.054305087	0.909643915	0.698365489	0.454542438	1.25718604	-0.001916264
1.395295249	0.755789877	0.43645543	0.32729817	-0.045613833	0.444977739	0.159866077	0.308252785	0.602279381	1.286914845	0.742600672	0.816254908	1.200005191	0.695537766	0.796086599	1.798183266	0.905039918	0.768811252	0.589683806	0.88001928	0.968151155	0.568024745	0.3717301	0.198278531	0.196598942	1.248131258	0.76259714	1.790812422	1.898975195	1.969405702	0.952533787	1.497628938	0.918870024	0.666539385	1.222879206	1.38962068	0.165539365	0.69357994	0.604033075	1.008831604	0.354533768	1.332784068	0.219589081	0.189094755	1.454289543	0.452845846	0.331112249	1.025776043	0.72477346	0.401570419
0.310493707	0.396937867	0.256143263	0.345304781	0.306327159	0.050432612	0.083763014	-0.048036846	0.042907208	-0.154481693	0.327209589	0.26528494	0.126742408	0.364373389	0.141883514	0.248789642	0.140497098	0.271362396	0.260207546	0.692995385	0.327664249	0.474435802	0.353428116	0.226829996	0.134906746	0.067520164	0.341916976	-0.072693798	0.070181416	0.275298029	0.464843715	0.044584018	0.524682417	0.318869069	0.458258613	-0.082391759	0.073207757	0.257100547	0.387319365	0.305474865	0.40307527	0.346969051	0.2505659	0.275975276	0.205946431	0.313697486	0.310032532	0.068627588	0.397717718	-0.03921592
1.969022324	1.311220622	1.149552195	0.971482923	0.909618036	0.64650971	0.684188918	0.319485593	1.543269824	0.82235366	0.755592664	0.365629913	0.36094584	1.028861026	1.078504751	1.710116965	0.98280616	2.154178873	1.228459956	0.883568127	1.320424178	0.724539307	0.853821025	1.169459371	0.68897458	0.819528635	0.901046157	0.81705856	0.54992759	1.336843839	0.434177754	0.414930942	0.742631768	0.917247135	1.372629501	0.259772379	1.175369976	1.1123225	1.33791491	1.186458948	1.164904354	1.251783434	1.924685594	0.972845352	0.439980205	0.748938331	1.083697627	0.651726523	1.584048723	1.067080417
0.048358181	0.634011878	1.068257268	0.342732193	1.259846202	1.152293525	0.067165343	1.078389116	0.226659521	0.499908683	0.577256908	0.646333812	1.198918737	1.259846202	0.485404788	0.234467565	1.396158014	0.386685098	-0.077604411	0.486497539	0.322536853	0.487513433	0.709159194	0.86729468	0.616683703	0.953010603	0.083247293	0.326687168	0.765077382	0.959873385	0.014066822	0.536108891	0.241963183	0.50952008	0.079825118	0.762348712	0.684791205	0.137330351	0.576658908	1.13482322	0.122330302	-0.341038322	0.119468995	0.892698559	0.064483315	0.077744661	0.986403432	0.468962655	0.412372165	0.070180386
0.175208307	0.137343751	0.419038079	0.219410685	0.869737511	0.20306554	0.123166518	0.268701421	0.069941153	0.177732973	0.221218647	0.064946456	0.402428141	0.154669306	0.106362996	0.129895243	0.240577322	0.635578936	1.282183587	0.217676661	0.482568468	0.147804639	0.366684342	0.393015866	0.086457796	0.159075273	0.157746472	0.162822487	0.086457796	0.315720603	0.204060488	0.144504026	0.124163109	0.242152569	0.21052173	0.162822487	0.109953031	0.373924832	0.29488883	0.04733374	0.269157699	0.664973652	0.129895243	0.146552588	0.162822487	0.586261276	0.187180887	0.494697761	0.244839659	0.157377681
0.743163855	0.687544817	0.706169592	0.837330684	0.567196875	0.181944915	0.268994362	0.077005507	-0.013804291	0.315848714	0.663649724	0.379529718	0.291950226	1.186612689	0.604646954	0.730408944	0.451981708	0.799393193	0.752488833	1.00915038	0.692437467	0.796926279	0.993040607	0.638065777	0.107501675	0.207491106	0.640435216	0.102043692	0.227397628	0.694779232	1.113703655	0.399898621	0.554800581	0.589574415	0.745178425	0.112274142	0.391990576	0.9082686	1.016495697	0.677360325	0.884225948	0.700900217	0.546034047	0.505700187	0.675265464	0.614542958	0.730640013	0.381050538	0.993040607	0.265117339
1.461995399	1.398013088	1.225428991	1.623392707	1.111509346	0.25090165	1.413283767	0.639701639	0.563398139	1.199204502	1.101393774	0.864054655	0.61518229	1.517750631	1.100706118	0.928930805	0.85250134	0.490173376	1.626395454	1.788179248	1.492357103	1.463229254	1.93043096	1.059682088	2.230403727	0.53695449	1.548062546	1.359641073	0.48544467	1.177302923	1.059833235	0.174215934	0.889560091	1.130763842	1.674858838	0.643723508	1.351584991	1.862484643	1.578363753	1.291731513	1.254566604	1.142740583	0.635645635	1.438844573	0.838545881	1.054620267	1.253362797	0.724326759	1.547214208	0.693534584
0.043585567	0.014168146	0.530940372	0.585902422	0.650965068	-0.014770538	0.144796655	0.150160479	0.613822074	0.64322698	0.34694342	0.268203998	0.315643235	0.747421667	0.23491689	0.023674658	0.678076381	0.90282247	0.701585861	0.606214385	0.368650868	0.045934738	-0.010951514	0.482441592	0.317667922	0.868890897	-0.097301517	0.100251784	0.903259799	0.823258564	0.750898017	0.138434362	0.390063179	0.68927642	-0.078776733	0.071985026	0.177859691	0.020070534	-0.139269596	0.360644417	0.254275172	0.198793261	0.560362081	-0.083846052	0.192135462	0.595852992	0.520672885	0.381428809	0.032076451	0.312039084
1.936929234	2.253111957	1.001045972	2.507853191	0.817066193	2.230374037	1.834506205	2.474789166	1.443330719	2.341274763	1.653880177	1.261329357	0.888224729	2.442292231	1.474656246	2.32490456	2.196972972	1.311619377	1.422923988	1.637032084	1.87764637	2.195902435	2.169734927	1.774985456	1.91429022	1.214717447	0.554041743	1.527913291	1.074222674	2.156741242	0.295654434	1.404659818	1.109433398	1.408108033	0.697839057	1.122629158	1.692051633	1.984292518	1.623359778	2.33637818	2.532822829	0.943305213	1.390212056	1.266257	1.898413593	1.639535229	0.872716185	1.183459753	2.150062264	1.521804871
0.523863349	0.339823356	0.415807907	0.367782654	0.366739929	1.315421328	0.087437864	0.182414419	0.147944639	0.195615164	0.158238802	0.2432922	0.088164109	0.289017797	0.169937806	0.321184207	0.059675572	0.022385069	0.325310551	0.450762335	0.449050187	0.363298702	0.65481822	0.059245945	0.081951966	0.082319857	0.386468521	0.388856499	0.073403318	0.250338846	0.131629803	0.051028132	0.232266005	0.28332504	0.410496225	-0.07791936	0.219798456	0.384711922	0.380753084	0.109100158	0.340483732	0.323603787	0.302475416	0.439596002	0.318883255	0.298125184	0.328719473	0.136201366	0.248953795	0.032711812
0.014975962	0.982148355	-0.105090678	1.338952962	-0.005170613	0.229495932	0.325989013	1.533453444	1.504480122	0.754526974	0.671468073	0.616986892	0.224104621	1.077123869	0.305240458	-0.233630394	0.663135826	1.106621497	-0.069241041	1.589897554	0.859791878	1.261752178	1.638502888	1.161427117	0.814403501	0.943387592	0.266787935	0.010028835	1.155345751	0.816293932	0.421466497	0.461639987	0.527838638	0.388676048	0.788265208	0.030779827	1.180241135	0.41237534	0.44503837	0.457607213	0.998927928	0.276696224	0.068919444	1.05933198	0.676399112	0.485785146	0.190526591	1.151800471	-0.000658769	1.173610556
1.009980206	0.982733291	0.911016247	1.373109199	0.926078321	0.34201602	0.44777144	0.580192012	0.373813886	0.626196045	0.700423717	0.541182678	0.343799572	1.263783016	0.656247472	0.839925395	0.576545801	0.872637891	1.644462732	1.492813929	1.014737767	1.098906396	1.389784118	0.755313413	0.769323103	0.587853515	0.772952619	0.231659834	0.4547203	0.660395755	1.102537782	0.159986521	0.819732606	1.077424835	1.263885614	0.062874276	0.780356098	1.065546857	1.120723717	1.135814812	1.255262822	1.168098094	0.618076645	1.178622488	0.990877865	0.71981757	1.098102891	0.767984752	1.012112857	0.43282973
0.704712236	1.592017216	1.068257942	1.200511318	1.702958521	0.077436386	1.28782907	1.421217984	-0.031467973	1.081077396	1.188206574	0.715478663	0.451451688	0.723070611	0.604945885	0.57818612	0.624251041	1.024680261	0.665937118	0.986533237	1.054289111	1.343577706	1.528134471	0.672497743	1.659593755	0.259909589	0.497692297	0.274910103	0.011098822	1.752723258	1.002885894	1.010711232	0.768351239	1.23358551	1.150335373	0.72801507	0.828539028	0.864771504	0.667465108	0.450085504	0.835975027	0.474830503	0.390175224	0.840022394	0.90493277	0.439393247	1.178282085	0.056313589	1.005255726	0.380545904
1.095957877	0.359997794	0.408390252	0.428627986	0.292838219	0.286573348	0.279961996	-0.127046559	0.264987539	0.945049529	0.508442709	0.420048521	0.489911522	0.748583903	0.284694638	0.512967706	0.587603344	0.809987359	0.401708666	0.832073765	0.719440393	0.405896688	0.474626054	0.366945894	0.574922312	0.369384539	0.60453757	0.500002521	0.385353979	0.719793582	0.373751927	0.386844694	0.497666987	0.466274477	0.703299404	0.379066527	0.440133238	0.801887311	0.576052895	0.000997013	1.215440555	0.580248108	0.433091032	0.456709471	0.411677895	0.307804163	0.396061064	0.379843825	1.367273747	-0.016923105
2.288340009	0.19018293	0.370827607	0.204278918	0.038974948	0.332388873	0.107513669	0.256613974	0.086033668	0.146693758	0.390207572	0.138112699	0.156297614	0.109746238	0.23773494	0.216553374	0.311802342	0.360231781	1.01206425	0.488199592	0.566164619	0.658994511	0.672116188	0.300300252	0.390632075	0.08960208	0.428720478	0.054353759	0.224792692	0.767990934	0.322217577	0.040904195	0.13718434	0.342160558	0.448972968	0.250432245	0.341132713	0.766953193	0.516568037	0.068831351	0.711425665	0.064507308	0.153311329	0.422927525	0.113442245	0.196929433	0.228203212	0.1918941	0.245457552	-0.094468516
1.120377176	0.835335285	0.428243867	0.811817851	0.123083069	1.021613391	0.650880265	0.454462087	1.350426131	1.877845257	1.363932596	1.671552168	2.275805543	1.441302	1.703240839	1.903661711	1.942741141	1.313056554	0.965480762	1.48862424	1.518822581	1.160570037	0.799854937	1.003179031	0.741208085	2.005876362	1.66637972	1.981789468	2.609136615	2.44919849	1.839295581	1.675569413	1.79475582	1.063405904	2.194373845	1.506890592	0.82875782	1.216019765	0.961315379	1.871462261	0.971425753	2.269973918	0.585693016	0.29594403	2.369620531	1.257141946	0.86790821	2.102487126	0.923823182	0.898844232
1.077266395	0.782338998	0.33108789	0.487327036	0.172534461	0.802472048	1.263799036	0.816364363	1.499285325	0.840488883	0.834539551	0.961357453	1.294833269	0.783146237	0.879710139	1.144935305	1.227470289	1.107359564	0.863800138	0.679199446	0.867052866	0.756227025	0.025838176	0.458235933	1.194163107	0.804792416	0.535547827	1.387962541	1.233260968	1.017728707	0.852243665	1.492034584	0.939079385	0.602758792	0.637062469	0.87641738	0.731289992	0.474682666	0.576095309	0.576673846	0.551213669	0.935621965	0.833605353	1.056841626	0.547758012	0.747842701	0.553599179	0.80786708	0.425115162	0.98959101
0.076978954	0.307427876	-0.045712351	0.261451982	0.006004675	-0.03451126	0.02118889	0.788925143	0.383838671	0.442363834	0.438126781	0.409762933	0.393649776	0.289371463	0.548682923	0.023101228	1.396266016	0.398379986	0.836855969	0.393741807	0.383994954	1.533719448	-0.112926481	0.604031382	1.771998265	0.883272678	1.457190196	0.353458481	1.11933445	-0.132714075	0.208275533	0.231756629	0.320979813	0.316539921	0.149974464	0.250631133	0.14509865	-0.013775907	0.603092093	1.305017786	0.420364445	0.643371115	1.353028693	-0.083962785	0.338991143	0.311636008	0.196752624	0.262987866	1.673873879	0.769592704
0.629556595	0.66096506	0.797617618	0.298466425	0.338455296	0.457052671	0.627793212	0.831607675	1.544453271	0.798640969	0.307901302	0.356429065	0.400325047	0.357402727	0.342967485	1.848959334	0.570313707	0.194646759	0.052258881	0.07949726	0.534406517	0.133540709	0.194306876	0.411355869	0.34572492	1.016299553	0.709867347	1.258664064	1.168257132	1.214986179	0.537708603	1.293195869	0.577089109	0.509582933	0.707047783	1.506956892	0.290431768	0.393963126	0.542718627	0.831616378	0.44079859	0.707605391	0.625763412	0.103727139	0.696591598	0.476249047	0.597003221	0.744580197	0.1797171	0.301184495
1.396072112	1.045144782	1.761063572	1.635775311	1.4719939	0.315347479	1.295653171	1.034524446	0.621106001	1.092651171	1.351982533	1.208681124	0.739440206	1.274264568	0.908764509	0.816744754	0.947370694	1.123389973	1.167121471	1.930272049	0.858255108	1.16145492	1.568266619	0.993563983	0.625899538	0.319605302	1.123620431	1.01449789	0.503395779	1.083087722	1.675304394	0.685458394	1.044080985	1.372334532	1.168726998	0.49632444	0.859212199	1.23406826	1.550958128	0.899730728	1.060929884	0.876740351	1.451343259	0.953241651	1.054598416	0.695752545	1.225716186	0.477673457	1.430362906	0.491066854
0.350283414	0.481819155	0.476483076	0.311728723	0.279876092	0.174064571	0.203975676	0.278458956	1.3870283	0.74631481	0.541434463	0.158753693	0.304076521	1.265302566	0.353041518	0.268635221	0.295952556	1.04730236	0.278115423	0.552871422	0.503273364	0.770968144	0.988080811	0.45450897	0.224830882	0.380890447	0.473557122	0.312644972	0.265027648	0.282779032	0.381968101	0.353616362	0.242992183	0.535416238	0.41902108	0.874648159	0.405640479	0.623141063	0.575621379	0.272037226	1.055449228	0.604158547	0.470879199	1.043278015	0.392583721	0.159191135	0.350801321	0.277526193	0.849206297	0.123803729
1.181284138	1.654709247	0.371874028	0.246756242	0.148657575	0.753667488	0.293991591	0.191315251	1.565110612	0.731587759	0.389392696	0.176228523	0.30591259	0.709285203	0.614198271	1.160899199	0.851694418	1.226285479	0.135536477	1.315406166	0.74457775	0.469754532	1.071329549	0.44996725	0.812822828	0.550664422	0.143308168	0.43804625	0.188058186	0.898380986	0.533987891	0.158999921	0.317005954	0.59321337	0.363040616	0.833562283	0.712383597	0.706093819	0.771880662	0.491370834	0.572419946	0.838566921	1.416171704	0.453960265	0.02242783	0.581904512	0.282966066	0.264546035	0.617817068	0.434570367
0.684681105	0.436974547	0.38083947	0.599925804	0.509938587	0.000685013	0.308247135	0.039094814	0.033755845	0.014951791	0.728448049	0.348577297	0.138550258	0.520908721	0.347936331	0.383298078	0.409704776	0.267072423	0.384696773	0.801759754	0.47242456	0.576781746	0.769883336	0.043841379	0.142524822	0.088471394	0.446623744	0.106499064	0.027990647	0.296299646	0.753769404	0.020598732	0.263872749	0.364933467	0.506569992	-0.021456864	0.606230571	0.462479324	0.726901875	0.207033558	0.846036114	0.450887268	0.419243989	0.657232314	0.236610834	0.382246093	0.66645335	0.151262224	0.612095688	-0.082648725
0.137999341	1.18866743	-0.058376781	0.719233004	0.34175605	0.505928847	0.299752217	1.245436665	1.016856071	0.971396358	0.247158252	0.439908332	0.680116137	0.449788628	0.365912953	0.382874826	1.522699057	0.649085437	-0.153114541	0.437815114	0.481119843	0.629246714	0.324109884	1.238153701	0.782336367	0.947432242	0.281421484	0.339137377	0.847210148	0.706721496	0.453920571	0.654168661	0.303401772	0.59390969	0.101228329	0.148012051	0.497666799	1.119783536	0.156497806	0.813018914	0.698058564	-0.245302147	0.464750773	0.336315684	0.597601771	0.27269939	0.800198333	0.561491767	0.382874826	1.111591792
0.115286949	0.984584979	0.60191456	0.629992247	-0.116279816	0.335470181	0.449772603	1.963880916	0.989735116	0.368926559	0.597502173	0.552768002	0.745385134	0.524369536	1.212085273	0.27488236	0.364082242	0.631690094	0.486718817	0.419524918	1.248608319	1.614243747	0.451214961	0.699734974	2.538372356	0.253477958	1.26351303	0.459974635	0.617407235	0.211302211	0.554507954	0.504763194	0.914761938	-0.045343947	0.590394137	0.128864779	1.792385641	0.800168509	0.532063308	0.739918363	0.762022251	0.647630995	0.035713705	0.760213886	0.367531458	1.084309186	0.486718817	0.71464244	0.280876031	0.706606129
[truncated: 3,648 more rows]
[truncated: 63 more columns]
