# Supplementary material for: Efficient proximal gradient algorithm for inference of differential gene networks
Source: BMC Bioinformatics. 2019 May 2;20:224. doi: 10.1186/s12859-019-2749-x (PMC6498668; doi:10.1186/s12859-019-2749-x)
Supplement: Supplementary file 1 — Software package for the ProGAdNet algorithm and computer simulations. (ZIP 8786 kb) [file 12859_2019_2749_MOESM1_ESM.zip › ProGAdNet_Software/Real_Data_Analysis_BRCA/data/BRCA_gene_exp_normal.txt]

0.108176896	0.905444437	0.108176896	0.118094981	1.658405249	0.151988954	0.123661756	0.013413558	0.840298687	0.660675887	-0.248521313	0.876649324	0.301775008	1.272529752	0.138979589	0.466111743	0.123661756	0.399095649	0.108176896	0.588478649	0.53142277	0.108176896	0.556883216	0.222425716	0.231888412	1.779759958	0.232028537	0.419154439	0.507477122	0.748658333	0.162043447	0.421203424	0.123661756	0.240756744	0.168496925	1.92139572	-0.262417089	0.659626894	1.795705857	-0.385615164	0.123661756	1.744664792	0.108176896	0.116521525	0.562869831	0.567569384	0.588478649	0.166237268	0.622724649	-0.143819733
1.429875014	1.942548994	-0.233825911	-0.222466957	0.473744265	0.588450966	0.010742975	-0.141010319	0.935062553	0.16993939	2.276472515	0.787492606	0.876379938	0.496148375	1.602799992	0.797582553	0.000740001	1.360875657	-0.233825911	0.646090019	0.228572087	0.597403783	0.692001664	0.834830716	0.96922295	0.900013188	0.486333392	-0.126675126	2.19498508	1.788346675	0.91243016	0.000740001	0.233736111	-0.126955367	2.933644729	0.946322729	1.007325886	0.069370146	0.902894656	2.164898469	2.505089869	1.501772989	0.339045691	-0.214917467	1.302432807	-0.058024278	0.646090019	0.227339906	0.624711287	1.228791829
0.819730387	0.612840796	0.314537933	0.32161623	0.526070414	0.499641719	0.844173125	0.264702824	1.440327128	0.075224173	0.231674422	1.155285862	0.43593316	0.465925529	0.745563327	0.382938673	0.43593316	-0.657946288	0.30941043	0.681569001	0.778550019	0.511203136	0.793467809	0.059839979	0.560763309	0.661500873	0.571619059	0.263122132	0.485151183	0.251762206	0.613758132	0.543821185	0.487471551	0.730451313	0.35351425	0.894145819	0.156085121	0.494688048	0.409130976	0.164905532	0.920232999	3.855463306	1.053725097	0.386696319	-0.239281027	0.758235432	0.681569001	0.494738647	0.292940654	0.606166591
0.730782266	-0.078103601	-0.078103601	-0.078103601	-0.078103601	0.05514089	0.05514089	-0.140831609	1.441240758	-0.268725671	0.993725419	0.308217846	0.05514089	-0.078103601	1.424356747	0.802709991	0.05514089	0.001770932	-0.078103601	0.308217846	-0.078103601	0.955722093	1.103739987	0.001770932	0.05514089	0.05514089	-0.078103601	0.001770932	1.85032548	-0.078103601	0.05514089	0.05514089	0.05514089	-0.078103601	1.095082667	1.03115471	1.203550382	-0.078103601	-0.078103601	0.057422346	1.69760541	-0.078103601	1.167409067	1.154892509	1.058675783	-0.078103601	0.308217846	1.420628875	0.863904452	0.057422346
0.487486409	0.327321824	0.231123323	0.242311034	1.703267539	0.122777191	0.136421071	0.035677053	0.035293525	0.211234065	0.698693662	0.378063493	0.768568637	0.278425381	0.334340768	0.245518871	0.070468091	-0.127293433	0.290628583	0.375194471	0.254844264	0.214716822	0.263934845	0.074591762	0.198220607	0.122392007	0.283644434	0.388246767	0.077404542	0.466355042	0.177678061	0.3560254	0.179033115	0.285124144	0.214716822	-0.111279315	0.301109383	0.221781478	0.530687167	-0.053250055	0.08498863	0.325643064	0.303915189	0.555160937	-0.08838679	0.29317364	0.375194471	0.281054116	0.234497552	0.025081656
0.08138148	0.08138148	0.08138148	0.08138148	1.274506078	0.034513376	0.034513376	0.072769394	0.042041156	0.384447245	0.758305058	0.303846484	0.034513376	0.08138148	0.034513376	0.08138148	0.034513376	-0.036958878	0.08138148	0.303846484	1.019400577	0.08138148	0.08138148	1.617217664	1.324547987	0.034513376	0.08138148	-0.036958878	1.333366452	0.882098558	0.034513376	0.034513376	0.034513376	0.08138148	1.227509516	0.965639103	-0.085117226	0.08138148	0.89762278	1.381750394	0.034513376	0.08138148	0.08138148	0.08138148	-0.036958878	0.08138148	0.303846484	1.368967127	0.08138148	-0.085117226
0.608424491	1.28821723	-0.358186496	-0.358186496	0.315755503	0.684153763	0.279987203	-0.200274774	0.61071571	1.152097108	0.335027791	0.534400631	0.492405596	1.020211405	0.846107606	0.405989636	0.235447443	-0.116140347	-0.358186496	0.411953806	0.118934759	-0.135470025	-0.284468146	0.336919913	1.90846835	0.445230458	1.235099571	-0.119588667	0.59338229	0.51918485	0.235447443	0.235447443	0.235447443	1.691097441	0.947164873	1.46720388	0.244868378	-0.254040945	0.585802379	-0.079701926	0.461531559	0.58530802	0.812075219	-0.358186496	1.143687736	-0.358186496	0.411953806	0.726809137	1.394629935	0.784729221
0.27272247	0.713819395	-0.45644232	0.817715529	1.141252866	0.269852489	0.269852489	-0.097069632	0.211199444	1.125083426	1.192030216	0.521545499	0.269852489	1.648253012	0.269852489	1.115266512	0.269852489	1.103988502	-0.45644232	0.521545499	1.264543424	-0.45644232	-0.45644232	1.350949743	0.269852489	0.269852489	0.359135428	-0.637163097	0.269852489	0.793977682	1.583719709	0.269852489	0.269852489	-0.45644232	1.12104948	0.169016877	0.86906039	0.871937283	0.999923713	0.173578714	0.269852489	1.032108397	-0.45644232	1.366379325	1.34871226	-0.45644232	0.521545499	2.011791567	1.151012703	1.005448488
0.241299448	0.499556499	0.234353857	0.895254404	0.387687965	0.233285871	0.084606001	0.088239114	0.060383809	-0.149062609	0.674060078	0.320428957	0.130487029	0.211307273	0.358005211	0.469944556	0.099384168	-0.071555545	0.211307273	0.307365492	0.315452824	0.23538226	0.231627113	0.203054823	0.393997877	0.227693387	0.211307273	-0.228257548	0.061559417	0.247376974	0.174499393	0.125267976	0.081837811	0.243280962	0.304027918	-0.271248822	0.049189289	0.211307273	0.317838127	-0.009616198	0.101924373	0.211307273	0.375362565	0.211307273	-0.19456408	0.247257053	0.307365492	0.084976507	0.248494644	-0.009616198
0.079449454	0.079449454	0.079449454	0.079449454	1.864066747	0.25201849	0.25201849	1.053756034	0.768119687	0.568047841	0.227732821	-0.290247769	0.25201849	0.079449454	0.25201849	0.079449454	0.25201849	-0.19264635	0.079449454	0.370861879	0.898334869	0.079449454	0.079449454	-0.19264635	0.25201849	0.25201849	0.960834111	-0.19264635	0.25201849	1.681509445	0.25201849	0.25201849	0.25201849	0.079449454	0.079449454	1.601841697	0.008935648	0.079449454	0.079449454	1.806895292	0.25201849	1.017969179	0.079449454	0.465055728	0.737793245	0.079449454	0.370861879	1.469502434	0.079449454	0.008935648
0.051857557	0.051857557	0.051857557	0.051857557	0.051857557	0.068130511	0.068130511	0.004469176	0.164654403	0.957868605	0.21435884	-0.203176656	1.360386582	1.155661278	0.068130511	0.806969823	0.068130511	1.048636195	0.051857557	0.400236282	0.051857557	0.051857557	1.616523621	0.737077332	0.068130511	1.371326568	1.374076852	0.828085785	2.145709152	0.051857557	0.068130511	0.068130511	0.068130511	0.051857557	0.051857557	0.842953063	1.219141212	0.051857557	0.763664786	1.273498874	0.068130511	0.973023608	0.051857557	0.051857557	0.880915585	1.337414866	0.400236282	1.252821942	0.051857557	-0.036131293
1.799986796	2.076827884	1.754204603	1.781099682	1.663561447	-0.074357782	-0.044608863	0.281071834	0.489743121	0.686668461	1.03042747	1.533157094	-0.043232206	1.72130233	0.147056456	2.217827527	-0.049502834	0.6879513	-0.301956095	1.034026264	-0.287025881	1.675215043	-0.139648609	0.783120651	0.167188699	2.284035879	-0.269621578	2.656900981	2.365221205	-0.304734377	2.077391948	1.871110803	1.924772759	-0.201618854	3.059368913	0.77926646	0.216395042	1.938040559	1.826130853	1.209794105	0.656424494	0.086224076	-0.218945374	-0.275109126	0.6879513	1.440499584	1.034026264	1.765748312	1.706948392	0.164471126
1.59058579	0.633257694	0.538952587	0.160756637	0.481990019	0.545075221	0.575038444	0.583397895	-0.054967647	0.803318048	0.444687773	0.854487915	0.274008448	0.958013183	0.698832794	0.185867357	0.663019011	0.480500699	0.318064667	0.444710477	0.5937768	0.091794556	0.09781259	0.575362686	0.559526278	1.210098695	0.831238103	0.240967324	0.659269683	0.224738947	0.682486448	0.806829853	0.676496085	0.454837772	1.09581583	1.107806583	0.40475046	0.130423958	0.087735699	1.158130581	0.229434553	0.109604114	0.059734161	-0.115162638	0.550968247	-0.125699488	0.444710477	0.281261969	1.379492151	0.017599564
0.486805346	0.411148456	0.41748401	0.5826417	0.747112347	0.047857946	0.028409309	-0.051842968	-0.138760841	0.40559236	0.467044839	0.480325155	0.046693617	0.502599613	0.153565139	0.42773974	0.035730262	-0.103418	0.335336561	0.478224843	0.623643305	0.410509788	0.607704104	0.037598144	0.06179285	0.068695108	0.333814055	0.658403356	0.035858353	0.350275076	0.064399066	0.028409309	0.05848254	0.822597447	0.33874281	-0.072916746	-0.060711079	0.462832486	0.362223906	-0.051184878	0.076851113	0.299842415	0.623643305	0.411467439	-0.1064934	0.559685836	0.478224843	0.028409309	0.403096789	-0.056419143
0.226036721	0.218150483	0.183123019	0.172855925	0.836572818	0.042663337	0.029862152	0.045817478	0.101164305	0.271827178	0.602860686	0.309672634	0.047323578	0.265496719	0.709088098	0.343089219	-0.01841851	0.467464855	0.205461029	0.361574494	0.158965865	0.25238755	0.248870976	0.586918165	0.023882099	0.002515885	0.666821737	0.24219117	-0.003574967	0.261056391	-0.011014883	0.056147419	0.007390349	0.180237879	0.625833485	0.30731881	0.089787049	0.788375464	0.350975458	0.105556379	0.063423364	0.379335497	0.562086386	0.277230591	0.419029281	0.572265629	0.361574494	0.186209353	0.17941002	0.002031325
-0.047917133	1.537454061	0.554142858	0.12794428	0.27166807	0.435686102	0.613981907	-0.014964301	0.504076561	0.120151023	1.460984497	0.439222171	0.076190298	0.167682667	1.404774637	-0.00340226	0.153470908	-0.198780061	0.118179217	0.316836291	-0.035347702	-0.005272878	-0.086458371	0.073007532	0.048065475	0.189987742	0.681016095	-0.086237409	0.927475357	-0.08834579	0.795536061	0.688557654	0.040554932	0.182126095	2.264996995	0.002044996	0.230307214	-0.004336562	-0.128755993	1.701671188	1.884262625	1.592863921	-0.08872426	-0.08872426	0.856171306	0.039233043	0.316836291	0.069308727	0.010376303	0.88101186
1.405532497	0.67564892	-0.608269689	-0.654764853	0.243960329	1.516683769	0.111709359	-0.134398798	1.558773707	0.930877965	0.800918427	0.807000371	0.675697029	0.829534986	3.158909678	2.828106302	-0.057445198	0.927903729	0.131986569	0.611235112	0.257988451	-0.065933127	1.113873248	0.684284062	2.49303139	2.086923484	0.021013489	1.240858082	0.470802212	0.650586516	0.403855423	-0.053941795	1.295950025	1.698655087	0.725446389	0.720235417	0.586430439	1.17774406	0.557422751	1.507840817	0.830908536	0.705070629	1.275164707	-0.27274781	2.072214533	-0.007381883	0.611235112	1.179587199	0.758534911	1.805349789
0.632708187	1.057945871	0.666232413	0.615466102	0.673132206	-0.137088755	-0.137088755	0.184930586	-0.111342291	0.099458764	0.724771215	0.121231648	-0.137088755	0.732737398	0.746004604	0.744188386	-0.137088755	-0.244740763	0.615466102	0.73470014	0.641386101	0.615466102	0.638430309	-0.244740763	-0.116603169	0.137992143	0.69392292	0.732525449	-0.137088755	0.692834007	-0.113342592	-0.137088755	-0.137088755	0.684764114	0.634540831	-0.223220699	0.056360439	0.841033815	0.615466102	0.056360439	-0.137088755	0.637770725	0.877679807	0.639992816	-0.244740763	1.554985355	0.73470014	-0.137088755	0.657253421	0.056360439
0.454064346	0.63399167	0.034108598	0.034108598	0.179615769	-0.197035661	-0.197035661	-0.16134026	0.163428969	-0.35247007	-0.343515228	0.41857509	0.362870964	0.249746161	-0.071229203	0.138595709	-0.197035661	0.417360099	0.034108598	0.293091557	0.258382612	0.063492376	0.329455746	0.014474064	1.164692175	-0.117492654	0.158938747	0.032095679	0.561118961	1.362488201	0.232716619	-0.159609163	0.029048455	0.243623613	0.641563621	0.91468474	0.571815746	0.187618587	0.203783032	0.91186435	1.440454069	0.064303383	0.189748232	0.034108598	0.250180445	0.408856944	0.293091557	-0.138989431	0.54331112	0.077097682
0.289182091	0.650589769	0.197394398	0.120390071	0.440536357	0.229363315	0.088821641	0.040927804	0.321339408	0.375712101	0.33728907	-0.326857979	0.054059534	0.472572589	0.553915888	0.470638089	0.045558484	0.334237606	0.120390071	0.47198797	0.120390071	0.570639179	0.364667192	0.701920254	0.872027082	0.860509875	0.307346406	0.624852367	0.106956914	0.234667368	0.112837535	0.011090461	0.23949082	0.705850801	0.792487929	0.202243764	0.04816286	1.054888522	0.399828859	0.477916519	1.238977166	1.785032047	0.482117907	0.281458456	0.220541176	0.285337444	0.47198797	0.086272316	0.237329718	0.136155116
0.313196417	0.647923919	0.423589219	0.432228496	0.427312829	0.134558626	0.080712199	-0.100188798	-0.066917005	0.521823333	0.483166183	0.33406771	0.186903096	0.56275231	0.136472664	0.328048239	0.080712199	0.328001162	0.406555879	0.558414484	0.658212256	0.421339631	0.578740415	0.461076413	0.133021299	0.12759739	0.394728672	0.340841642	0.122065401	0.465389671	0.149269094	0.099828489	0.123287711	0.722870543	0.594160774	0.404140716	0.063064816	0.370061789	0.465616043	0.150244895	0.157352643	1.6890461	0.671091785	0.303443886	0.499994479	0.812968943	0.558414484	0.080712199	0.595840832	0.233555402
0.00936542	0.00936542	0.00936542	0.00936542	1.382277423	1.293194124	0.062745203	0.133575434	1.325232266	0.82873679	1.133452475	-0.210329185	0.062745203	0.00936542	1.067496359	0.00936542	0.062745203	-0.109982159	0.00936542	0.393083753	2.013256586	1.155493456	0.00936542	-0.109982159	0.062745203	1.795138963	0.670230898	1.137991107	0.062745203	0.00936542	0.062745203	0.062745203	0.062745203	1.015831462	0.548441519	1.071861429	-0.102267692	0.00936542	0.00936542	-0.102267692	1.282853291	0.808016065	0.00936542	0.00936542	-0.109982159	0.923179272	0.393083753	0.062745203	0.00936542	-0.102267692
0.661401953	-0.171745159	-0.171745159	-0.171745159	1.528092567	0.063008472	1.479648979	0.056626044	0.242129717	0.490412878	0.872044544	0.399395333	0.063008472	1.056141546	1.464409013	0.732429209	0.063008472	1.251983859	0.808712733	0.399395333	-0.171745159	1.168698956	-0.171745159	-0.157949264	0.063008472	0.063008472	0.765270948	-0.157949264	0.063008472	0.942198193	1.411313335	0.063008472	0.063008472	0.73673986	1.029651965	1.349906608	-0.018168583	-0.171745159	1.246556132	-0.018168583	0.063008472	-0.171745159	-0.171745159	-0.171745159	0.924836106	-0.171745159	0.399395333	0.063008472	-0.171745159	-0.018168583
0.887141504	2.08327471	2.477583841	1.867433303	2.295632302	3.098471181	2.72694468	2.560476107	0.763638078	2.25641341	0.619342198	1.682281995	1.60459114	1.81307946	0.218734292	1.46335699	3.16290916	1.444216484	2.394002817	1.142335101	1.923753627	0.311281625	0.644103455	1.596264363	1.962931836	0.257652358	1.658123395	1.307097473	2.973038917	0.457507818	0.528935251	3.067245855	1.512420163	1.55932865	0.206046223	2.240478664	1.676851042	1.337287067	0.438447957	1.407353309	1.201171002	0.006108885	0.534639534	-0.324785237	1.712769932	0.571262387	1.142335101	0.154646884	0.526761901	2.196846746
0.656158787	1.053856781	-0.747872409	-0.898935662	1.273801506	0.369183993	0.462844326	-0.166301318	1.831425664	-0.123856227	1.275967926	1.125345408	0.889976452	0.956583494	0.989804468	0.80778212	0.095488405	0.842852654	-0.881568378	0.578306931	0.165522327	0.715961554	0.970296058	1.754033841	2.054529797	1.510461753	0.172946345	0.561361692	0.709330227	-0.19307195	0.57260966	0.095488405	0.464704262	0.569411668	0.766645329	1.350875595	1.599528166	-0.043416506	0.803494874	1.126484823	1.903699378	1.187520272	0.943673578	1.803533649	1.612595856	0.707445703	0.578306931	1.26575012	1.932983359	0.68143227
0.599549015	2.710862984	0.110689357	0.05730012	1.150456484	0.075518971	0.129324229	-0.099819108	0.848018431	-0.028274985	1.574283909	-0.04048329	0.625373408	0.752516475	1.742951045	1.135108792	-0.052233545	0.189877681	-0.000115571	0.963950595	0.374111035	0.948262422	0.400333957	0.688188234	0.738051619	1.530965229	1.112667923	0.603177445	1.387099149	1.698811774	1.081305363	0.716404556	0.620787362	0.418605253	3.394509801	0.478797286	0.981599657	0.498599024	0.405393756	2.430238775	2.44079767	2.490364561	0.285898352	0.703901221	1.331327454	1.1256329	0.963950595	0.250962512	0.833453462	1.072169492
0.082050155	0.271212823	-0.298161087	-0.298161087	1.662785109	0.100417646	-0.012468039	-0.077614234	0.074875635	0.74587282	-0.016868624	0.084409239	1.001513694	0.959517488	0.341132204	0.548794238	-0.051564749	0.520173824	-0.298161087	0.298697797	0.211041435	0.001564067	0.141171607	0.245778347	0.775157771	0.419726962	0.477813244	0.150957967	0.708857734	0.080236814	0.513101315	-0.051564749	0.208745197	0.809048883	0.002868909	0.562577673	0.49208577	0.934835023	0.607634793	0.012015692	0.48118963	-0.272486638	-0.282214843	0.256933362	0.508892814	0.911353928	0.298697797	0.081335021	0.061674395	0.706026055
1.610183261	0.661913687	-0.215463819	-0.252282266	-0.045087044	0.199001252	0.423713206	0.26196617	-0.054337159	1.310372276	1.439744684	0.908437706	2.141526822	1.724882179	1.263666312	0.161054585	-0.012270156	1.424925827	-0.242739696	0.656258369	0.604361532	1.060879185	0.128995005	0.130772693	0.932351512	1.332217442	1.467740589	0.117429789	1.843212978	-0.142585753	1.105213801	4.22E-05	0.536817574	1.299209388	1.316606687	1.398463156	1.012789567	0.230087662	1.996153489	1.060081669	0.310547463	0.651523371	0.094378806	0.239693302	1.667658142	1.03557332	0.656258369	0.36904411	1.052606659	0.435382312
1.337057527	0.917765694	-0.697385725	-0.743099784	1.093856953	1.351127601	0.935855781	0.1044803	1.53312085	0.665071595	1.294358276	0.223102816	2.42965498	0.951505415	1.922720874	0.568654077	-0.06717369	2.343944687	-0.743099784	0.942469147	0.68014609	0.199899809	0.895389473	1.709843989	1.019186141	2.401178072	0.52641316	0.670632698	2.095477328	1.638832554	1.863775341	-0.04503412	2.060219462	1.02032821	1.687429978	0.934170883	1.686628759	2.088705385	2.210521723	2.134874427	2.421355875	1.392249165	1.485428893	1.195419941	2.047600501	1.745085577	0.942469147	1.965437013	1.283216892	2.049231871
0.525600283	0.489671837	0.501643203	0.485817375	0.513016803	-0.028425501	-0.013257084	-0.184501309	-0.062000418	0.217085782	0.808578943	0.515038148	-0.035748653	0.502332463	0.547289991	0.505842829	-0.009904059	-0.10294113	0.495719336	0.546585493	0.472137678	0.584407446	0.472137678	0.11505405	-0.043540998	-0.04251105	1.214862809	0.002177703	-0.01397897	0.477017685	-0.021305422	-0.025695381	-0.032678827	0.505159123	0.498221299	-0.156787557	0.102866449	0.477275274	0.565559363	0.152859306	-0.048206231	0.670794765	0.513530363	0.477918578	-0.083802812	0.604076973	0.546585493	-0.048206231	0.472137678	0.102866449
1.259223272	1.448646932	0.624064344	0.310722814	1.006629491	0.242956636	0.165852648	0.387617911	0.158535465	0.210318341	0.537559532	0.757157781	0.250330234	1.074772355	1.264240357	0.354254575	0.221358134	0.782127729	0.622713504	0.808488952	0.444588075	0.641253279	0.380317628	0.999069144	0.366778455	0.473638798	0.709494539	0.577812514	0.753005593	0.629426072	0.539752009	0.507278406	0.325758395	0.583076092	2.258488412	0.930804313	0.315092351	0.797449709	0.853401115	1.043498841	0.480865163	1.292299731	1.10565829	0.297766246	1.069946228	0.27215149	0.808488952	0.176092467	0.820358989	1.01518893
0.925425732	0.979763246	0.943209296	0.923021565	1.012638176	0.081866608	-0.035218128	0.026695159	0.119748984	0.18496177	0.576520194	0.523910116	-0.019733619	0.957120848	0.710768648	1.067078239	-0.045991259	0.247659904	0.882248366	0.980317404	0.986956694	0.959977015	0.91782452	0.541277949	-0.044217309	0.120982407	0.913269555	0.593220817	0.01215216	0.922332208	-0.018215105	-0.020114079	-0.002583282	0.998108111	1.207912752	0.26816542	0.089277426	1.037944041	0.954886326	0.109856987	0.047430426	0.874615578	0.947787744	0.879972582	0.228338842	1.275624818	0.980317404	-0.062627249	0.999265459	0.150596598
0.374270435	1.542553514	0.188445075	0.188445075	0.474452197	0.041851409	0.041851409	0.217320029	0.029781292	-0.027389016	0.350145265	0.503379982	0.129277866	0.188445075	0.081463791	0.432226991	0.041851409	-0.584257392	0.188445075	0.446241333	0.304388252	0.52888919	0.22567231	0.01452842	0.463455336	0.121032655	0.486205586	0.548989038	0.078639942	0.514780936	0.236365751	0.123198717	0.080392095	0.247250562	0.370859727	-0.442634942	0.159645941	0.461214662	0.370002849	0.028117414	0.180785349	1.092077591	0.222471599	0.329581165	-0.684050504	0.338279772	0.446241333	0.08599903	0.7483517	-0.054667956
0.533899149	0.836907711	0.24537895	0.239212525	0.630147632	0.190998268	0.358647732	-0.084652527	0.065091507	0.603053886	0.563016255	-0.303569696	0.462677486	0.408886959	0.314035284	0.435112177	0.071742379	0.700605309	0.257371899	0.510519178	0.406234321	0.567592128	0.822411299	0.476407747	0.387712724	0.214131845	0.615789482	0.475464653	0.200464663	0.523868808	0.457348653	0.074659703	0.389805714	0.345063199	0.722086109	0.374404354	0.05508042	0.704595376	0.631909478	0.18699993	0.351637359	0.481007956	0.427578451	0.624818799	0.36780127	0.37307065	0.510519178	0.528108412	0.398478856	0.208942313
1.899773087	2.260226202	2.230455096	2.142431257	1.080261711	2.879454667	3.15896378	2.93446899	2.149281338	1.550500261	1.042902736	1.466510952	0.067309714	1.074569697	1.91026231	0.020975294	2.369194928	1.84660012	0.708118091	1.183471373	2.396157198	1.44872293	-0.17365574	0.926928776	1.219068395	1.783172499	0.738968536	2.142428922	2.747783058	0.123296344	0.429355166	2.372527982	1.10622778	1.372148328	1.157743173	1.860172927	0.809054733	1.097990478	1.258609051	1.479691138	2.175468828	-0.089096165	0.922441748	1.719442003	1.00390815	0.756001875	1.183471373	0.683113129	1.890790003	1.92824114
0.232489299	0.602314149	-0.275772796	-0.292555508	-0.084382981	0.082994907	0.073235069	-0.097628261	0.342886579	-0.620226423	0.384267425	0.40626533	0.287698226	-0.248015748	1.020307838	0.51497952	0.039995945	1.226479951	-0.275898163	0.320574365	0.025507827	0.098379599	-0.085729632	1.149313996	1.031842384	0.571889155	-0.05275569	-0.081062549	0.154916487	0.568381113	0.263731071	0.035330712	1.032717096	0.01494053	1.51497952	0.015929476	0.364536836	0.804354505	1.539953405	1.17505738	1.854216127	0.280316094	1.740655069	0.460260923	0.855936965	-0.071663259	0.320574365	0.361666573	0.041898243	0.485580529
2.657932833	3.270211606	-0.373900589	-0.126281048	2.327206793	3.594106075	1.638422745	-0.241615238	3.889394802	2.570667304	2.230230193	2.943590009	3.275277006	3.455491144	3.295475039	2.876556596	-0.021493455	3.43985101	-0.733736071	2.137816244	1.611188428	1.196703524	2.756611272	2.526722225	3.11838154	3.489837132	2.257202744	2.025185434	3.362045993	3.235862747	3.822797226	0.209976135	2.567351702	2.296859603	3.305256955	2.270322923	2.991107928	2.585775141	3.411876648	3.617928955	3.656095615	2.539248524	2.367738796	1.292654176	3.676714059	2.237414018	2.137816244	3.402864263	2.584083531	3.120518099
1.165815901	0.850186397	-0.154290906	-0.217999465	0.110380138	-0.206362086	-0.284456236	-0.069914636	0.366519756	0.282076239	0.360044371	0.587787828	0.156452846	0.774995633	0.208304153	0.10628299	-0.284456236	0.410698365	-0.217999465	0.548325127	0.428404261	0.806075522	0.273362229	0.371814483	1.204094481	0.289575032	0.052679371	-0.066860687	0.791090725	0.878910548	-0.145522296	-0.284456236	0.648524586	0.551377861	0.536348871	0.721998404	-0.042117641	1.440965378	1.736725326	1.105097491	1.265772117	0.915539443	0.65240444	-0.18638905	0.932481789	0.565189226	0.548325127	-0.113315085	0.994188139	1.760716074
1.551005348	2.058750218	0.001700539	-0.050899289	1.303280623	0.615819654	0.227178295	0.159133734	1.288611322	0.902148368	0.712598335	1.369805862	0.76194769	1.255379976	1.031291332	1.510311322	0.132956442	0.575702693	-0.022928817	0.968888572	0.949721576	0.728389536	0.838622822	1.278822984	1.6053226	0.952906226	0.871779402	0.548665736	2.363532846	2.049444135	1.034763722	0.275182332	0.400405014	0.668697515	0.91418325	1.454126764	1.127826258	0.837017295	1.587497119	1.49463527	2.399659261	1.061272115	0.528688061	-0.011431269	1.331023262	1.061272115	0.968888572	0.690657919	1.623794999	2.110933437
0.22509388	0.587173178	0.22170779	0.208062167	0.493122547	0.247402361	-0.050613183	-0.064408283	0.00850604	-0.080959798	0.244850848	0.247073197	0.049375732	0.275057254	0.152378831	0.25769055	-0.051528225	-0.050444924	0.449818361	0.39609649	0.216889339	0.267383361	0.232307772	0.392568108	-0.015151804	-0.009298532	0.339252871	0.051376693	-0.0160624	0.329137841	0.016823781	-0.024789415	-0.004641174	0.262191051	1.226027542	-0.069354755	-0.034299604	0.313509367	0.924591853	0.389130212	0.535270911	0.293148084	0.273969251	0.218295092	-0.039934259	0.860880047	0.39609649	-0.035183843	0.238813583	-0.05503909
0.757886413	0.735338894	0.773398579	0.695725301	0.715737775	0.033055362	-0.04348226	-0.033163155	-0.040399384	0.629068283	0.84928985	0.537635387	0.21673321	0.799435122	0.326583276	0.816564449	-0.070452894	0.516136714	0.712700738	0.811000817	0.782576464	1.002148861	0.83246582	0.37768076	0.15758969	-0.017289471	1.164998409	0.151271705	-0.045415038	0.967549748	0.172385768	-0.053983443	0.225125635	0.747814358	0.710408942	0.174763476	0.323899665	0.693023122	1.019407867	0.154129157	0.071409463	0.793466424	0.763345017	0.892836678	0.736582249	0.728045785	0.811000817	0.739400053	0.737143195	0.065884068
2.168253664	1.295265053	0.375841997	0.536969682	2.581407221	1.0051736	0.731529405	0.455482019	0.973988184	2.486193439	0.737301933	1.820065477	2.416456513	1.923289817	1.651188493	1.817387318	0.793484249	1.324235744	0.05501393	1.308388081	1.348689751	1.399200843	0.499035409	1.452685368	1.830365339	2.064192248	1.569878729	1.469153483	2.239286358	1.535364155	1.065088625	0.919050126	1.101980809	2.346188045	0.151923943	1.726664624	2.321737596	2.077242193	1.697349234	1.64850383	1.295800835	0.891696959	0.562889932	1.0401789	2.41417066	0.706060382	1.308388081	0.280532667	2.205410618	0.958693275
1.599570779	1.456737127	-0.531463676	-0.573250995	1.963958401	0.656925584	1.542416376	-0.189391488	1.724533113	0.380299799	1.933546394	2.041989027	1.230956852	1.681176227	1.33504545	1.842171448	0.07259436	0.529002699	-0.462661285	1.050659919	1.301230823	0.677169007	1.585831708	1.350046758	2.200065237	2.276488994	-0.380126397	2.459036666	1.018555064	1.248917084	1.905741472	0.07259436	1.604073277	0.925059559	1.265598096	1.447989863	2.131076537	0.700906854	0.757162778	1.461555565	2.371183288	1.949882606	0.979417221	1.825213325	0.923851631	1.240329994	1.050659919	1.851468832	2.061687531	1.658025258
1.507291283	2.043720739	-0.590662281	-0.608738345	0.927820098	1.198571738	0.684836372	-0.101697165	1.940076368	1.721728327	1.873845567	1.421470944	1.950810946	1.489406781	1.967382962	1.20082137	0.049352625	2.286612183	-0.50596173	1.045736773	0.719641258	0.498471625	1.439668496	0.986092877	1.671566648	1.845926958	0.683517726	0.786551453	2.380457878	1.9715718	2.042788855	0.057739855	0.738661484	1.305604812	2.632934371	1.631397558	1.349516769	1.366693464	1.873131202	2.372697125	2.625778061	1.545253249	0.727721389	0.14177005	2.118212936	1.203506352	1.045736773	1.491832394	1.433025306	2.316692662
0.220697831	2.160691464	-0.158475193	-0.139383168	0.058617287	0.039948879	0.161047162	-0.111198184	0.504540668	0.375285168	0.805378286	0.510197564	0.292164659	0.202523862	0.853195071	0.101417735	-0.137587621	0.889998536	-0.147243358	0.366433802	0.035796322	0.337098688	0.236428526	0.567092972	0.224140215	0.566562896	0.145061866	0.548261043	0.350963096	0.215325048	1.227900364	-0.114664609	0.778339591	0.038512369	1.966668049	0.004820139	0.200469988	0.523504085	0.492272848	1.467439295	2.270530182	0.639487979	0.258189642	0.397974069	0.692231982	0.264671769	0.366433802	0.470938413	0.211705906	0.793545886
1.196218023	2.161146606	2.500434705	2.448942919	2.274583677	3.023158697	2.753133346	3.304472076	2.029108518	2.59836435	0.850803493	1.984763966	1.78260198	1.865167798	0.350896117	1.695359809	3.275090472	1.715242464	2.683323015	1.498576668	1.894330353	0.641089972	1.439376059	2.221164245	2.149673082	0.248406227	1.589387448	1.651871684	2.71696442	1.193690599	1.750680267	3.179275698	1.78260198	1.988674742	0.300953374	2.429405824	1.79294527	1.294972177	0.661704427	1.851948851	1.443721244	0.998601324	1.626943519	-0.146204658	2.090129539	1.577380255	1.498576668	0.552699857	1.082610552	2.482368996
0.931465629	2.128779041	2.845051118	2.528971301	2.546698238	2.987729372	2.685214747	3.63074501	2.17618653	2.4781889	0.941017744	1.780545215	1.807350682	2.07843899	0.083520649	2.009931703	3.243886479	1.804070562	2.874506523	1.554463266	1.801812246	0.884680222	1.303122898	2.434455411	2.069215695	0.368172844	1.644841771	1.620194046	2.785180574	1.481042768	1.908084929	3.278740754	1.966461135	1.809921418	0.398616989	2.49678331	1.760947321	1.331985248	0.813250798	2.02557694	1.529834388	0.693936675	1.700515964	-0.213776242	2.200258104	1.660185415	1.554463266	0.752621139	0.944213133	2.534904501
0.066090492	1.446524506	1.740538283	1.690092505	1.353770453	1.789787367	1.814647396	2.570155134	0.829638572	1.392638702	0.101295973	0.980116225	0.920266897	1.347987485	-0.008106415	1.068534724	2.26465917	0.630495389	2.155257647	0.788731482	0.876649198	0.120670927	0.610699357	1.108084886	0.751402002	-0.008436082	0.980398636	0.811709753	1.96412567	0.715298429	0.51793264	2.059776205	0.948022279	1.351466498	-0.146353442	1.789871769	1.149460592	0.243146273	0.106692426	0.494495018	0.556640343	0.096424939	0.97493574	-0.140218727	1.170326381	0.535190545	0.788731482	0.074098806	0.158295696	1.784219529
0.643968026	1.798135177	2.022411953	1.464756649	1.646352955	2.384119482	2.191458143	2.199086273	0.801670684	1.785916038	0.239971988	1.299767815	0.64363194	1.440994443	0.010163484	0.908598648	2.440199819	1.103727018	1.823423008	0.821995443	1.227461421	-0.15125483	0.450805162	0.887884165	1.293464713	0.047988235	1.024338671	0.646009509	2.211287381	-0.035592858	0.622947341	2.121617556	0.481455195	1.609126196	-0.191574299	1.806085553	1.121437842	0.928920226	0.167324806	0.795942095	0.406362831	-0.026988202	0.731205156	-0.314117823	1.231913623	0.651083878	0.821995443	0.062472584	0.264521387	1.453168091
0.855939424	1.861690922	1.979935325	2.32807822	1.597219314	1.96988484	2.086069478	2.946764223	1.63886367	1.911656689	0.530662229	1.565796524	1.261674179	1.028650942	0.11666546	1.214803527	2.593294104	1.109172831	2.301908192	1.092396366	1.239504308	0.148040878	1.111772671	1.770642363	1.508035079	0.443947671	1.196752327	1.199052169	2.029814782	1.084303966	1.217470517	2.65586216	1.08558292	1.631638755	0.053380268	1.662648343	0.921149332	0.669629	0.040366725	1.23168485	1.013763951	0.323702355	1.547267686	-0.110777119	1.61094152	1.153165356	1.092396366	0.418672496	0.775747014	2.185676062
0.362741273	0.912171046	0.09792345	0.154065712	0.09792345	0.142264512	-0.287075452	0.154485718	0.611271105	0.643913562	0.964674023	-0.270320757	0.710355836	0.171275152	0.246999863	0.470835453	-0.361526171	1.165109655	0.09792345	0.694552785	0.813090808	0.269649904	0.16275567	0.576837948	-0.056174802	0.153021582	1.032421901	0.908771121	0.250197137	0.781870581	0.926275559	-0.058330114	-0.015173197	0.586474167	1.83031721	0.20189304	0.257692008	0.730380742	2.300994431	1.244620599	0.673903567	1.645698155	0.702149503	0.407553617	0.909781108	1.065471426	0.694552785	-0.115273859	0.586474167	0.268101695
1.009265008	0.286631085	0.286631085	0.286631085	0.286631085	0.243905121	0.243905121	-0.05726212	0.29442796	1.053802259	0.719200187	0.598355843	0.243905121	0.286631085	0.243905121	0.286631085	0.243905121	1.013458139	0.286631085	0.598355843	1.811675892	1.501474933	0.286631085	1.978743154	2.020606305	0.243905121	1.106832544	-0.26984309	1.911358074	1.026993774	1.434236819	0.243905121	0.243905121	0.286631085	0.286631085	0.657527273	1.267284967	0.286631085	0.286631085	1.158345886	1.474354042	1.256977961	0.286631085	1.151142166	0.965685357	0.286631085	0.598355843	0.243905121	0.286631085	-0.212721976
0.06350328	0.753364773	1.328232026	1.400868344	1.260913886	2.203279143	1.563018609	2.230346313	1.126895791	1.187348793	0.37308798	0.839549596	0.396325124	0.440458797	0.103626121	0.982680087	2.372257908	0.541772997	2.016480671	0.620078789	0.526748131	0.247712429	0.544025449	0.767777706	1.032533811	0.103626121	0.747891284	0.648591299	0.947481544	0.834077432	0.508459838	0.79293498	0.58506875	1.129864372	-0.201380102	1.072514363	0.691856754	0.477530108	-0.149557889	0.1318939	0.262290102	-0.190950574	0.447284784	-0.262832581	0.840710003	0.913258678	0.620078789	0.386474724	0.331559969	1.323879969
0.675933161	1.872183767	2.205708903	1.945559244	1.920569904	2.342100748	2.371930309	2.570670904	1.303946633	2.055601753	0.600339603	1.553577445	1.474134641	1.619884029	0.068142186	1.392578478	2.619134345	1.36872293	2.240764865	1.116046813	1.340141059	0.413248158	0.919924656	1.615835948	1.670555406	0.121605103	1.301562153	1.109686442	2.190642003	0.92934573	1.198698391	2.613754243	1.313044054	1.570377039	-0.074398211	2.063706522	1.278508802	0.975289573	0.334311516	1.537868815	0.965362037	0.498000605	1.155275876	-0.384931748	1.73889868	1.046289648	1.116046813	0.448412319	0.655411494	2.045791013
0.280029848	0.527477015	0.423936423	0.547480955	0.376939861	0.209750144	0.142411922	0.131704972	0.539214005	0.855202063	0.454035265	0.521498536	0.150558819	0.669617782	0.845668403	0.290249013	0.097480376	-0.181330516	0.338021795	0.419740238	0.811356674	0.287716676	0.787114326	0.363518675	0.994006593	1.008104781	0.344755177	0.339935548	0.447728394	0.210056603	0.121596449	0.097480376	0.136934155	0.836475941	0.233697513	0.601941436	0.598768092	0.481231827	0.070499322	0.711093324	0.363241293	-0.378253068	0.822618182	0.175294497	0.385886877	0.582350467	0.419740238	0.104288584	0.515618409	1.068833531
1.117350732	1.131030429	1.235284567	0.020440719	1.27329375	0.157648282	0.157648282	-0.19413963	1.017137049	0.373370814	1.013676415	0.005714222	0.157648282	0.020440719	1.34797998	1.317105909	0.157648282	0.198685488	0.020440719	0.60912716	1.57674322	0.020440719	0.020440719	0.198685488	0.157648282	1.460844339	0.798591969	0.198685488	1.593810929	0.723732097	1.28798205	0.157648282	0.157648282	0.020440719	1.046156103	0.198685488	-0.199299135	0.020440719	0.988923668	-0.199299135	0.157648282	0.020440719	0.847163239	0.020440719	1.674356676	1.14101465	0.60912716	1.342339713	0.020440719	1.131114638
0.092173691	1.169744832	0.044433683	0.167567912	0.818104843	0.037480162	-0.016511162	-0.149898954	0.287167396	0.196169047	0.0004231	0.552469476	0.152193958	0.693862649	0.103918491	0.45498056	-0.071853755	0.71247699	0.087325355	0.400710078	0.064456391	0.080521647	0.163495882	0.182497904	0.174693775	0.404948487	0.323994861	0.182060208	0.497115114	0.730334578	0.053043384	0.012523403	0.042943057	0.227736779	0.416313749	0.40267307	0.255288684	0.218408554	0.933707342	0.297737619	0.351883918	0.158431166	0.125020147	0.138894387	0.53344135	1.246333267	0.400710078	-0.022038956	0.459779443	0.646979744
0.429384523	0.392338654	0.160105133	0.160105133	0.255274484	0.206005589	0.213228158	0.168743095	0.555614614	0.434429574	0.4160495	0.631735893	0.300686672	0.915979989	0.597379882	0.377852206	0.151775679	0.095483843	0.332999831	0.42891628	0.267993158	0.29777567	0.278700498	0.42582237	0.528352636	0.819228632	0.338218385	0.749643244	0.248338117	0.305612304	0.324086648	0.151775679	0.324961947	0.748936859	0.936079464	0.38461684	0.31616913	0.840440646	0.339656924	0.182052916	0.347121737	0.508409996	0.247886551	0.342519785	0.402757066	0.298723567	0.42891628	0.276931509	0.661164395	0.378049861
0.771425714	-0.226440157	-0.201616573	-0.34044738	-0.245145765	1.431587729	0.726788181	0.232538893	0.381024188	0.093122496	1.890664126	0.790152259	1.212145049	-0.224316463	1.916361948	0.673444691	-0.045533526	0.897547319	-0.472736965	0.46398953	-0.19961059	1.300886413	-0.002044218	1.463060479	1.07173777	0.732617724	1.665482463	-0.09231305	0.492285569	0.749486985	1.955767407	-0.045533526	1.166654078	0.904838758	0.890440937	0.207043362	0.692969558	0.651450397	1.343025556	1.476683668	0.251789188	0.825657512	1.021436878	1.17993302	1.597200714	0.291298949	0.46398953	1.068409826	-0.148680498	0.113201957
0.30449653	1.172331429	1.863466345	1.392720364	1.535703603	2.179246481	1.562074261	1.860730937	0.309831773	1.587446538	0.215399298	1.068286833	0.847578886	1.256823736	0.135621096	0.981416394	2.257245416	0.835256672	1.754600758	0.705573468	1.01408551	0.005611203	0.47987054	1.155370489	1.250755929	0.094108187	0.834835732	0.65874109	1.807388817	0.247118427	0.38262936	2.1709865	0.939492603	1.229594082	-0.201169748	1.383665286	0.824011428	0.578928757	-0.049760282	0.953766214	0.683000169	0.028528938	0.528703834	-0.237801399	1.205167957	0.557853731	0.705573468	0.188150147	0.244657828	1.237299128
1.655344886	1.34321327	0.22094283	-0.427706475	0.073316364	1.197794645	2.782005215	0.027396948	1.419767811	1.628820371	1.924478074	1.898142246	2.3681835	1.296250893	2.110282406	0.865255899	0.118613399	2.426317859	-0.31083536	1.125932485	1.214411963	1.881520801	0.987642457	1.340573731	1.938157335	1.76697341	1.743815093	0.720345403	2.548460923	1.418411713	2.985881077	0.297302639	1.480341235	0.873101432	1.610660095	1.060764415	2.073363167	0.533777706	2.952758365	1.961031555	1.694954749	1.490257355	1.177450892	2.155580987	2.100212921	0.886229721	1.125932485	2.328972055	1.129113792	2.071805642
0.80894757	1.277756715	-0.119135538	-0.515334885	0.732638381	0.841340935	1.221552177	0.006652764	1.608919059	0.731503661	1.509654911	1.399741372	1.242741476	0.720193562	1.522582173	1.159526256	0.142370931	0.74651914	-0.446407273	0.796714131	1.323514206	1.475891191	1.365478707	0.985626896	1.723295907	1.978061502	0.796418976	1.802184964	0.583280013	0.749482938	1.805128763	0.142370931	1.676397037	0.618204023	1.845714544	1.269397886	1.244991197	0.447034451	0.696852719	1.984787046	1.610718261	1.018691221	0.936451551	0.832969978	1.109436127	0.97180349	0.796714131	1.565616805	0.831018089	1.171065091
0.84627703	0.009356427	-0.100439207	-0.270994266	0.448337021	0.034867458	0.585495516	-0.037643352	0.325232893	0.397006009	0.944396904	0.986237655	1.180469395	0.493181866	1.238461342	0.887368226	-0.183142585	0.780685071	-0.270994266	0.523328566	0.248833728	1.183850594	0.371470254	0.370591172	1.349611794	0.195255316	1.397391651	0.333527039	0.689596242	0.361463026	1.248221179	-0.183142585	0.608548064	0.42884346	0.497643835	0.288646026	0.622966075	0.348099065	0.693736655	0.370015026	0.825457587	0.930402858	0.737605906	1.133839451	0.568136344	0.594701794	0.523328566	0.852287153	0.54325333	0.817642819
2.935536527	3.261110127	-0.215745866	-0.651474436	1.692110712	2.414029281	1.313054021	-0.387245805	3.009766077	2.687574824	2.629246826	2.960013315	2.978300003	2.726251258	3.258735777	2.472868231	-0.031338253	3.162974225	-0.629234264	2.123239256	2.148511295	1.64685776	2.342620634	1.963941515	3.427964803	4.012793243	2.54731147	1.645444398	3.637346441	3.02168672	2.711758971	0.740983454	2.319692341	2.739259198	3.576181677	2.552807545	2.628197143	2.598414334	3.393810982	3.176460075	3.572518709	2.212301699	2.398097248	1.19656309	3.241375241	2.6063476	2.123239256	2.399094803	2.691877646	2.894298356
0.78429503	0.852673954	0.284395015	0.310051151	1.70911192	0.328702571	-0.026253705	-0.019381107	0.192333027	0.356978322	0.687971541	-0.075795947	0.240802447	0.552714969	0.475023241	0.343862657	-0.131489106	0.80826071	0.251556591	0.712546327	0.527841044	0.52191046	0.280328334	0.61178247	-0.062213654	0.617421032	1.338640616	0.375558595	0.445128795	0.381305028	0.475985134	0.3484766	0.105051767	0.530325961	1.457406535	0.637278857	0.286379771	0.802726133	0.9318552	0.704997982	-0.007426847	0.909860907	0.517060538	0.541884121	0.522878112	1.394438044	0.712546327	-0.039274215	0.451774975	0.249665053
0.369598656	0.420975562	0.045121229	0.037160196	0.090238639	0.217194982	0.166936991	-0.068908237	0.067969238	0.080449614	0.682674454	0.418928428	0.439491228	0.272688643	0.329355254	0.231951954	0.151242002	0.295150573	0.037160196	0.40781028	0.156745971	0.107198063	0.680612872	1.479908011	0.695310046	0.848471345	0.146401165	0.037528554	0.334511846	0.753997919	0.23114647	0.151242002	0.151242002	0.445400161	0.262210892	0.018472578	0.231940838	0.050629428	2.385727893	0.262624109	0.314999526	0.279701624	1.074586694	0.648883504	1.166832096	0.275708084	0.40781028	0.429309333	0.199126812	0.743873109
1.068414773	0.192774836	1.067836099	0.192774836	0.192774836	0.138630034	1.259203965	-0.061779069	0.074459146	0.918996178	-0.018019929	0.065074506	0.138630034	1.245853279	1.704477853	1.149423415	0.138630034	1.239949461	1.380295557	0.63024139	0.192774836	0.192774836	0.192774836	-0.214895399	1.642420717	0.138630034	0.91376058	1.010413883	1.956195404	1.094233157	0.138630034	0.138630034	0.138630034	0.192774836	0.192774836	0.601345901	1.631379	0.906265379	1.100186197	-0.125257108	0.138630034	0.192774836	0.192774836	0.192774836	0.637584595	0.192774836	0.63024139	0.138630034	1.625744127	-0.125257108
1.173407724	2.336488762	2.86006097	2.553894657	2.525935445	3.09686573	3.010628264	3.390501973	2.060433925	2.784075567	1.088353696	2.059664495	2.103733538	2.240467703	0.326855735	2.030359757	3.338170854	2.05644779	2.869089699	1.649331246	1.917241412	0.930822774	1.427570662	2.321079991	2.300125084	0.569334487	1.846619163	1.850496356	2.903594905	1.500051402	1.739414653	3.267723177	1.991675518	2.013677565	0.456860038	2.666848542	1.998758037	1.536866603	0.914676138	2.13963324	1.670698841	1.015516445	1.556413077	-0.156679771	2.368769032	1.589662466	1.649331246	0.893256065	1.146284725	2.654721235
1.250672773	1.280635996	0.297669335	0.315063901	1.65016107	0.271030306	-0.075757181	0.013088257	0.469948348	0.44146782	0.381728207	0.86284107	0.966567134	1.214713415	0.173692627	0.698384398	-0.081109469	0.746030979	0.318394397	0.780131282	0.595906431	0.430624453	0.688593125	0.518273369	0.380744342	0.999735497	1.15376276	0.614521852	0.851173715	1.072443564	0.11880693	0.330089578	0.110226178	0.841936187	0.626336387	0.891972662	0.383065876	1.138972642	1.006275429	0.146090914	0.443688389	0.281359218	0.252607272	0.37024677	0.77136145	0.744280177	0.780131282	0.24459449	0.93384851	-0.037206418
0.430707825	0.955785534	1.616248542	1.952237503	1.196939439	1.158445853	1.350331379	1.632035899	1.139039901	1.736672107	0.259282687	0.92532042	0.101830435	1.095282991	0.374045653	0.686469952	2.131705691	0.73412362	1.421798908	0.591889771	0.917996973	0.074010166	-0.11595831	0.866011216	0.414101165	0.224505422	0.25681553	0.540053352	1.165285278	0.296109446	0.388489081	2.4767759	0.49898439	-0.017730726	0.067953666	0.738108001	0.52913473	1.134064679	0.09000129	0.304154788	0.86221474	-0.04784875	0.023858899	-0.09217092	0.685913112	0.458460893	0.591889771	0.247284798	0.620541438	0.854728237
0.113670052	1.140122388	1.210999471	1.40835987	1.363547526	1.630023519	1.366101905	1.999428526	0.542468197	1.150793686	0.296224059	0.910598324	0.443093689	1.151808146	0.03492145	0.880485077	1.898241011	0.721009412	1.882354615	0.577592038	0.734213449	-0.096449619	-0.046357275	0.931104772	0.675475061	0.051380231	0.450912221	0.483946741	1.561715304	0.490546626	0.341058035	1.789489036	0.294859636	1.202533424	-0.181152357	0.953448599	0.51306324	0.186865791	-0.124206143	0.630823392	0.396813267	0.247948815	0.273370895	-0.132262426	0.946344739	0.345474412	0.577592038	0.055226975	0.204239887	1.413475144
1.039506504	1.680978359	1.28020906	1.195888174	2.077336236	0.776543504	0.357334355	0.301588203	0.760425425	0.839920898	0.922455786	0.388927368	0.625275829	1.302343505	0.822939194	0.862673495	0.529495321	0.2212268	0.950430651	1.29764046	1.415663915	0.989833692	1.353196204	1.399275226	0.527611177	0.613041372	0.842151828	0.969750969	0.546094583	0.834298187	0.341105141	0.354811825	0.462767817	1.531680276	1.588278018	0.25364681	0.538550658	1.159975618	0.771295971	0.40133678	0.928561905	2.509757068	1.376550996	0.950430651	0.414622918	1.603373501	1.29764046	0.254373811	1.232238196	0.672298916
1.103916676	2.254696786	2.800430057	2.440555929	2.365806744	2.929253085	2.883068066	3.291180772	1.817711905	2.546389145	1.038233843	1.984618811	1.890299444	2.068992563	0.50503821	1.873263622	3.342682903	1.902335946	2.770975936	1.565425477	1.884285827	0.83203041	1.313307624	2.069452356	2.226941345	0.501979786	1.680950436	1.673468632	2.815566812	1.25747684	1.571331434	3.278100355	1.893426128	2.136656592	0.302135446	2.565596078	1.955435199	1.372504273	0.695810663	1.87862776	1.442890303	0.961125106	1.691595907	-0.107635024	2.20283986	1.683685583	1.565425477	0.735935089	1.056792502	2.574913208
1.528431795	2.123287232	2.746122167	2.956104367	2.480047818	2.819869919	2.881056639	3.827165044	3.019953531	2.644793982	1.549824814	2.329792019	2.074434669	2.057860057	1.791058774	2.223984557	3.458511084	2.055790652	2.950826066	1.855422574	1.876261929	1.511867947	1.651425366	2.694349634	2.341197932	1.341144069	1.852348581	2.141281371	2.758755426	1.771761655	2.293376924	3.32258337	2.310742362	2.139112735	0.84127868	2.551091874	2.101107936	1.515639423	1.085108034	2.156095546	2.015467498	0.786181163	2.069339221	0.890166566	2.475070338	1.8752001	1.855422574	1.279772381	1.88694117	2.959168416
1.260481978	0.153536473	-0.368090703	-0.511105503	-0.060856395	1.030613211	1.044918354	0.002782283	1.729737612	0.601027337	0.890510992	1.434316174	1.302610334	0.482330727	2.257156564	0.330879302	0.11349804	1.207973185	-0.448523519	0.64873251	0.286162038	0.850622333	0.984438835	1.766243746	1.360267047	1.955226698	0.760736104	0.902347438	0.553993162	1.519129793	1.694068215	0.663638259	0.895184577	0.89882762	1.506099015	1.083542098	1.296292252	1.307120391	0.641182841	0.906321173	1.99509821	0.841077015	1.698310309	0.991321617	0.92044566	0.667871444	0.64873251	1.245383663	0.480563504	0.854135525
1.316839163	1.061423066	0.506359637	0.423263283	0.824003394	0.397062457	0.22686196	-0.029068403	0.854788306	0.751147629	1.038476347	1.059255834	1.039295938	1.007108486	0.779817158	0.926018896	0.051251725	0.427897077	0.428012771	1.029598833	1.085923394	0.96159505	0.980687992	0.793980874	0.917254441	0.738265943	1.268281054	0.667873107	0.521043543	1.069744364	0.897161044	0.052818431	0.789224627	0.932154339	1.779360909	0.67999374	0.513441761	0.858335889	1.209485602	0.629345814	0.61041051	2.084087051	0.802255517	0.795155177	0.741458077	1.554200079	1.029598833	0.547541632	0.77687922	0.769848195
1.086716222	0.824887129	0.302869225	0.706787817	0.555746277	1.581317126	1.386178442	0.048773321	2.026758318	1.844598051	0.693573746	1.736105101	0.654241594	0.580943356	1.329273591	0.733116755	0.302709346	0.419494895	0.472898449	0.854923168	1.677613942	1.182776621	1.006118027	0.76727847	1.39373158	1.700957037	0.671459854	0.98190386	1.311544824	1.211301155	1.623004348	0.229094093	1.643140811	0.510735456	0.402351572	1.264094033	1.969767595	0.567593561	0.523339808	1.522695982	1.684661249	1.397537491	0.703381568	1.287106808	1.012231119	1.255676049	0.854923168	1.753065404	1.147352552	2.159948717
1.436305063	1.030135283	-0.327228182	-0.331592553	-0.089051125	0.642952796	1.080800721	0.074086813	0.857681308	0.451680875	1.443616264	1.254486616	2.340134515	1.225914649	2.14316491	1.227116018	0.176085176	2.267397481	-0.322822103	0.895320341	0.619258906	0.457988159	1.397572237	1.771461284	1.572284523	1.059178535	0.702634708	1.178658345	1.861826915	1.136754777	1.739566261	0.176085176	1.95278636	1.212475491	1.38524517	0.611926316	1.263898371	0.76531746	2.558792133	1.920008507	2.296171898	0.679131312	2.129470561	0.729105287	1.44409295	0.829775449	0.895320341	1.331421213	1.244748797	1.384308448
0.954412728	-0.078608717	-0.078608717	0.985849272	-0.078608717	0.269009624	0.269009624	0.037236105	0.310596535	0.742541409	0.575552464	0.53234619	0.269009624	1.228887321	1.51698289	0.928712236	0.269009624	1.172051549	0.586033259	0.53234619	-0.078608717	-0.078608717	-0.078608717	0.937182289	1.175344666	0.269009624	0.543605306	-0.327635534	1.998174414	1.269696146	0.269009624	0.269009624	0.269009624	-0.078608717	0.925282449	0.376514983	1.149015654	1.05811185	0.722794993	0.900751375	0.269009624	0.914827513	-0.078608717	0.584149115	0.955665695	0.856394434	0.53234619	0.269009624	0.78172929	1.103027217
1.409613848	1.006398273	-0.051593674	-0.647570791	1.451775822	1.613122776	1.918847893	-0.082094243	2.470208982	1.497785329	1.18444797	2.044757851	1.669932968	0.809907248	2.144887215	1.305372193	0.109717257	1.764788254	-0.033142992	1.103601132	1.518592338	1.72698407	1.512849784	2.110434746	2.013751923	2.343438508	0.905518921	1.767695898	1.25139494	1.241126944	2.104397445	0.130367865	1.958356434	0.931592827	1.50302143	1.968083578	1.907525158	1.436809128	1.18522957	2.151285304	2.558153794	1.520840941	1.045159242	1.419323777	1.952838003	1.444261679	1.103601132	2.336739043	1.637154323	2.065284496
3.095799343	1.397238832	-0.057810231	-0.148068284	1.200236579	1.635164181	1.494491416	0.093426863	0.988632826	1.702595898	2.349532229	0.782629903	2.09675375	2.135944875	2.561987683	1.161561883	-0.217315813	2.34439564	0.099659549	1.732390839	1.402160069	1.566261476	1.130685317	2.033826591	0.81125544	2.117897289	2.389827593	1.105610915	1.956077352	1.405814743	2.076766654	0.271234904	1.577868777	2.421896379	3.091050181	1.793790439	1.129163246	2.210618308	2.614563022	2.433049942	0.525409318	3.174129709	2.190868059	1.959260422	2.109148975	1.742911313	1.732390839	1.412093786	1.927989312	1.629166818
0.470070893	1.35105567	1.904412496	1.78402496	1.51923082	1.795170731	1.823648887	2.499822921	1.32710375	1.745166225	0.447161062	1.282376054	1.179828528	1.250385508	0.214300039	1.068865497	2.207294631	1.026675889	1.973443259	0.923526701	1.056396856	0.100464483	0.832434747	1.39715582	1.256303881	0.195458989	1.145650157	0.889689141	2.001935666	0.949355512	1.2135519	2.286745469	0.979468694	1.291532898	0.135226589	1.716000149	0.8609024	0.818076597	0.24084019	0.978417118	0.786583641	0.154149342	1.004980726	-0.159172828	1.409806068	0.909846971	0.923526701	0.239939563	0.516316081	1.837203148
0.247664399	0.452182391	0.158819836	0.258845566	0.728193746	-0.045068797	-0.047182358	-0.031090102	0.014809735	0.077475506	0.443249223	0.287939378	0.034250233	0.224399551	0.487418173	0.274097427	-0.066464854	-0.046049	0.168525624	0.308348214	0.187675645	0.381796286	0.158819836	0.144145017	0.017037766	0.068667797	0.468450003	1.474855676	0.042776115	0.174472935	0.149172709	-0.066464854	0.191453596	0.36537588	0.430429137	-0.114146239	0.183030769	0.383611792	0.524307821	0.183030769	-0.040954181	0.206873009	0.356651529	0.195009425	-0.080182387	0.224025964	0.308348214	-0.019189987	0.213432891	-0.001944422
0.890085695	0.106884452	-0.129950365	-0.297580652	0.14758393	0.269678989	1.48476351	-0.121530187	0.470234782	0.498487223	1.492791477	1.056488925	1.463814751	0.620522541	1.08862431	0.649425976	-0.035556321	0.796606048	-0.240750438	0.614312976	0.701257615	1.308137794	0.505129122	0.800240333	1.517205909	0.881981099	1.499612251	1.231604097	0.611203439	1.193618836	1.08862431	0.037509225	1.521648858	0.191115691	0.541341295	0.766382066	1.286631078	0.253012488	0.769310888	0.806008713	0.666828652	0.84516419	0.571640616	1.654205654	1.082786923	1.339568553	0.614312976	1.451002775	0.395549357	0.473162611
0.32652067	0.260159578	0.114522918	0.088725677	0.370894455	0.34687738	-0.003480369	-0.056491545	0.207028544	0.218837766	0.355925392	0.577672136	0.124774583	0.334977989	0.36037985	0.311702127	-0.10796748	0.18847087	0.107966627	0.399237922	0.223858328	0.219381026	0.580087371	0.19678298	0.069857492	0.059349855	0.26423749	0.096515336	0.098318564	0.404696022	0.232476635	-0.099793296	-0.06982439	0.370440647	0.925682414	-0.045432541	0.192398769	0.356601096	0.364267365	0.559459279	0.387576858	0.535883708	0.46163768	0.130907272	-0.040783811	1.528058371	0.399237922	0.199528558	0.502025441	0.220444903
0.793739008	1.844059808	2.394161353	2.003500785	1.865347139	2.487517554	2.453930204	2.953819009	1.592607506	2.098318972	0.830418395	1.612642038	1.339380995	1.619422342	0.748262768	1.478715662	2.804496293	1.358903037	2.21201503	1.208506352	1.210338929	0.259230673	0.894865505	1.837841426	1.651004064	0.501549426	1.330174264	1.221963902	2.327960135	0.772019758	1.30788316	2.616491954	1.342940805	1.830367903	0.699469091	2.064379448	1.439450432	1.110374077	0.433201202	1.369224028	1.047196406	0.50780285	1.280463145	0.319257849	1.723353732	1.000499087	1.208506352	0.845312179	0.728114273	2.08469867
0.402500994	0.057991779	0.237196274	0.160938067	2.275757949	0.328396498	0.209847838	0.097905385	0.572150487	0.53949143	0.740542181	1.048463938	1.004309364	0.493720349	0.836428075	0.373271377	0.249574395	0.357963968	0.022803407	0.538147059	0.532549137	0.81260407	0.544757137	0.780455872	0.692247551	0.967252119	0.366344683	-0.012737384	0.158879675	0.895600034	0.600648599	0.189616352	0.80085192	0.259190568	0.708640396	0.456662877	0.652983958	0.710541031	0.411403389	0.733352613	0.994248038	0.84947543	0.491632391	0.49786639	0.95757262	0.644436306	0.538147059	0.985928903	0.090014125	0.454005714
0.382138358	1.37431302	1.694175855	1.543105041	1.370346833	1.701519885	1.611416031	2.117808976	0.442467888	1.41874031	0.341549901	1.157844573	0.737807745	1.081108362	0.086202363	0.934980327	2.165451889	0.768069067	1.870537972	0.693280311	0.813645714	-0.150544291	0.398313297	1.049818399	1.03753028	0.089312812	0.625176407	0.793191896	1.477457762	0.366344091	0.423522565	2.065709016	0.536636847	1.222222038	-0.188513169	1.289868819	0.556141426	0.496528899	0.010755324	0.536246597	0.456347706	0.188742241	0.675343016	-0.219146799	1.111665782	0.603599171	0.693280311	0.123568	0.158995138	1.38807802
2.160986258	2.486186802	0.435780604	-0.318538038	1.888979989	2.566211391	2.398641861	0.162205665	2.39193642	2.663621314	1.55671233	2.43752585	3.58718451	3.313288836	2.834769995	2.139409966	0.080132134	3.125650126	0.373204187	1.981867035	1.901750355	2.125238977	1.976206342	2.639010717	2.609102654	2.541822148	2.291430201	1.815447737	3.327031426	1.897695784	3.025302633	0.968659002	1.938087799	2.928149693	2.332759741	2.652022256	2.762584635	1.940505824	3.053956765	2.879690365	2.768371867	1.98188542	1.922060884	2.067023987	3.145572287	2.266600589	1.981867035	1.977572999	2.436511607	3.110390176
1.139549127	2.279485004	2.704266694	2.299940547	2.470640136	3.010819688	2.991853703	3.270338096	2.02403572	2.543299171	1.0955825	1.989211093	1.779529242	2.1713554	0.535613298	1.807125005	3.358367411	1.956361407	2.918571933	1.61303464	1.83377602	0.8730684	1.460405135	2.143006475	2.209550084	0.665445546	1.725220564	1.680867187	2.880415663	1.196502506	1.803416341	3.19155232	1.873764933	2.288587058	0.556433331	2.569481529	2.010687231	1.297757914	0.767558216	1.820008707	1.640084934	0.981075973	1.746119886	0.142306562	2.313256796	1.652067542	1.61303464	0.769593968	1.17494912	2.461687795
0.50598713	1.13062047	1.635064851	1.58008885	1.354719455	1.600317264	1.571811406	2.007983649	0.839170836	1.213086586	0.364818499	0.929838509	0.597240785	0.864786224	0.635629259	0.875065863	2.015070461	0.716152414	1.627046879	0.635043981	0.702767593	-0.052578878	0.359740256	0.620371906	0.780814201	0.092831152	0.652793618	0.661593643	1.470238888	0.16711456	0.495674801	1.852741926	0.502128032	0.970449356	-0.04830008	1.313664777	0.602750512	0.328706022	-0.019473753	0.487795996	0.537776153	-0.107754299	0.738979766	0.186137797	1.013396034	0.250595787	0.635043981	0.41597313	0.26841012	1.059187167
0.740897543	2.279676312	-0.191957178	-0.22600052	1.09883239	0.260152126	0.549622807	0.043017927	1.137993792	0.072475204	1.75605615	1.110928974	0.841995483	0.306745362	2.092284466	0.556209587	0.072230033	1.493759933	-0.349760419	0.868163428	0.418504496	0.490942855	0.715869537	1.447364243	1.409171904	1.322021728	0.767839171	0.57150391	1.112072202	1.158535283	1.43596508	0.191905053	1.112072202	0.837112128	3.012808631	0.539134616	0.938614392	1.317008437	1.654491014	2.484496296	2.692842085	1.695414054	1.872375055	0.372341312	1.565057862	0.401383559	0.868163428	0.896052996	0.170326807	1.396171399
2.49681402	2.943309762	0.710350866	-0.130238886	2.414249047	3.223218223	2.666791473	0.365632493	3.109931373	2.948468793	1.89609812	3.014525289	3.879083929	3.543964269	3.027816091	2.370927653	0.07506464	3.528135214	1.017939911	2.438136483	2.34004538	2.607366838	2.342894859	3.357402839	3.11404336	3.341145648	2.875038432	2.632337207	3.70718976	2.483984381	3.517865482	1.340846877	2.292546378	3.284909563	3.189242192	3.058884266	3.133594932	2.827196595	3.209701999	3.336965879	3.332062075	2.75630518	2.172127906	2.694248245	3.493314865	2.691319625	2.438136483	2.007543508	2.797304775	3.558497416
0.81466365	1.438944695	-0.177005357	-0.177005357	-0.060729769	0.730816692	0.205808302	-0.138738956	0.795287132	-0.152417435	1.10285507	0.87058443	0.47717995	0.046750097	1.18901888	0.568849838	0.052298313	0.306464288	-0.177005357	0.520415499	-0.177005357	-0.067089494	0.852378421	0.600403604	0.47717995	1.285294423	0.616785028	0.139335048	1.000711279	1.161451137	0.582498011	0.052298313	0.052298313	0.246240517	2.078744609	0.621337511	0.750534411	0.841278951	0.868317622	1.523470588	1.825353006	1.124024639	0.186606623	-0.036811678	1.136483806	0.956533551	0.520415499	0.89177636	0.520223986	1.118675733
0.842774886	0.300326184	-0.352060303	-0.381577008	-0.159728259	0.672321727	-0.01520878	-0.066338128	1.026080513	0.645389753	0.126576196	0.653410228	0.261041905	0.411111505	1.366630207	0.240714895	-0.069922856	0.776410535	-0.238809102	0.344237217	0.423083627	-0.212515597	0.784069226	0.134414284	1.434468772	1.6410871	1.063123481	0.410113808	0.503510387	1.303793623	0.533245574	0.131026767	1.126705394	0.562220476	-0.118563849	0.828683818	0.919311105	1.54965936	0.48303923	0.464842243	1.470360116	-0.228099928	-0.036046526	0.003626179	1.243695431	0.677772599	0.344237217	1.036528763	0.655304081	0.747981149
0.749620138	1.63512495	2.139470818	2.049156836	1.846888469	2.344606293	2.439789512	2.826916564	1.246083675	1.928359572	0.710839375	1.501650163	1.325913606	1.56622964	0.444692034	1.373525463	2.631219552	1.248910142	2.208679788	1.096928359	1.425223924	0.433153172	0.869357681	1.581909344	1.504039035	0.343886977	1.195792256	1.310655738	2.091260288	0.825340852	1.131072911	2.576122791	1.311401223	1.504768749	0.105615626	1.894004766	1.348227115	0.93028296	0.360212712	1.284558035	0.95705238	0.320422436	1.184543713	-0.12829407	1.704389472	0.869357681	1.096928359	0.569242835	0.667950092	1.858589303
0.907145469	0.151658203	0.113199951	0.079776196	0.199032085	0.278040186	0.511099112	0.065363341	0.551586155	0.739861749	0.281747405	0.451180778	1.380136777	1.235719214	1.485218593	0.764621557	0.17377891	1.208337029	0.566064957	0.323850151	0.486656866	0.26389955	0.265034961	-0.143845489	0.127283746	0.191741735	1.032084205	0.182490372	1.547239494	0.277332409	0.563446393	0.127283746	0.127283746	0.432344582	-0.018656514	-0.086940638	1.926795853	0.01021579	0.004055482	0.211022677	0.176889359	-0.248125946	0.258177537	-0.156496401	0.949576196	0.239343389	0.323850151	0.127283746	0.261619784	0.024249702
2.227708388	1.803359702	1.833303183	2.369121002	1.772423564	2.645761666	1.913864242	1.952996406	1.339362241	1.953834658	0.748745176	1.351122038	0.10142613	0.732769798	1.231988534	0.887671758	1.674770766	0.499680794	2.353862725	1.076343862	1.568912996	0.076924463	-0.108337759	0.847556843	0.296315138	0.456874321	1.612577497	1.772122769	2.65473384	0.344271346	0.444596627	1.868224144	0.085708088	1.176848927	1.316553833	1.737659044	1.004433552	0.344271346	0.260866781	0.09686228	0.191838539	0.443045287	0.969628058	0.263686885	0.95207709	0.233120894	1.076343862	0.020760397	1.19697428	2.093315701
0.306010905	1.238152689	1.413711398	1.051557051	1.212671154	1.743706582	1.775223633	1.744163994	1.019744048	1.462218578	0.818169402	1.048412994	1.146291496	1.074262621	1.245045649	0.991104506	1.884126761	0.793961661	1.489325523	0.802437247	0.850858652	0.137031059	0.551771812	1.299111639	1.219788854	0.686381242	0.868041774	0.739482074	1.826376156	0.406186305	0.770858828	1.902328432	0.614072724	1.224364404	0.882765031	1.413933241	1.080865348	0.352587047	0.461595181	1.288971743	1.273534187	0.292134501	1.006344472	0.803583785	1.642312858	0.636092697	0.802437247	0.968811974	0.403466857	1.557986602
0.988085549	1.495030942	0.176109857	0.195167883	0.268614064	0.200344721	0.18198312	0.137561561	0.267440721	-0.873571845	1.958616913	0.720173726	0.781069456	0.26730001	1.301899639	0.766862134	0.165095901	1.231972563	0.228073387	0.849374217	0.319912347	0.626733022	0.330565116	1.675958917	1.170964834	0.231137344	1.319912347	1.538386171	0.2544276	0.866885382	0.639818901	0.166991007	1.246102211	0.206289497	1.129449467	-0.223567281	0.802620475	0.758449387	2.144985417	0.655372642	1.063304931	1.316987794	2.728684835	1.021787342	-0.087664006	1.098063598	0.849374217	0.642639005	0.432283388	0.227305864
0.327531348	0.777859426	1.352129909	1.570713993	1.294957128	1.235102916	1.345361676	2.213356938	1.209876409	1.268725572	0.394862363	0.753745423	0.542363929	0.928070166	0.405296778	1.045322074	1.839041618	0.579255523	1.735526068	0.645231907	0.602485417	0.283905782	0.433061382	1.153286791	0.727839089	0.151480786	0.693769214	0.658192165	1.107646523	0.472500878	0.839041618	1.682798552	0.729450573	0.809017408	-0.055238516	0.862312148	0.389558772	0.329551326	0.023453659	0.653696584	0.587006414	-0.172346096	0.638073649	0.049182495	1.06843459	0.562541544	0.645231907	0.218471051	0.4930337	1.437776861
1.598369793	1.406626588	-0.190284389	-0.185585034	-0.031189721	0.455420621	0.886055647	0.27012397	0.962178522	1.386110699	1.791568188	1.605713634	2.096506919	0.816358122	1.957993841	0.95466082	0.069814347	1.000608812	-0.118582604	1.084273636	1.123165956	0.931492955	1.225021996	1.15214992	2.042942201	0.820322742	1.519188547	1.172651401	0.735395338	1.843616696	1.152599717	0.069814347	1.148995593	1.288278183	2.235937739	0.876599047	1.905035796	0.724268297	0.820218542	1.303271258	1.448212248	1.739342937	1.338848931	1.442918441	1.261221491	2.591791716	1.084273636	2.171073253	0.779555474	0.416830449
1.474769886	2.686310135	2.872410224	2.552166923	2.498605611	3.281365911	3.179106192	3.388686172	1.57082638	2.834081181	1.215084758	2.226479817	2.173236295	2.256597183	0.998555419	1.904641861	3.429044969	2.02314279	2.889323097	1.735089693	2.1406196	1.031941846	1.401981792	2.094206146	2.317184301	0.923060665	2.023402978	1.931873044	2.970747125	1.229987681	1.154405621	3.533832518	1.750624868	2.122472252	0.747480952	2.875223133	2.168355868	1.715684119	0.863029171	2.056315823	1.62484529	1.053131145	1.486943294	0.373266436	2.49257012	1.458814417	1.735089693	1.13055601	1.388392649	2.807036155
0.818906282	-0.02910934	-0.087006865	-0.108846203	-0.075087228	0.160943321	0.157039524	0.09172316	0.137066466	0.083183912	1.043511207	0.598099527	1.21249149	0.479661152	1.271560646	0.58549256	0.06910436	1.02134337	-0.117266912	0.438106227	0.034995198	0.184733755	0.69925062	0.506163842	0.739378255	1.456760417	0.504541636	0.027652844	0.926165577	1.080182	0.328421454	0.060537798	0.573844018	0.302544403	1.097807963	0.177936839	0.760857644	1.028386554	1.121808239	1.144238932	0.861529607	0.336595134	1.219651216	0.078637382	0.152069278	0.255415816	0.438106227	0.863461239	0.227043641	0.219841186
1.306971499	0.873547665	0.202973032	-0.529929535	1.193946603	0.892761674	2.297875979	0.126041385	2.544349474	1.105931832	1.576562995	1.966920115	2.631809503	1.267359929	2.339330654	1.587248164	0.073670503	1.936646259	0.266767035	1.251857769	1.686722784	2.017397655	1.792027855	1.44831043	2.377368062	1.82110199	1.574143228	1.824096732	1.63050022	1.946361222	2.276763488	0.168891131	2.688687735	0.823859881	0.952484307	1.523578667	2.731456074	0.873547665	1.692900376	1.99532555	2.042333186	1.835715352	1.079862907	2.063367905	1.742396283	1.533454233	1.251857769	2.84286468	1.500141165	2.33808355
0.84049239	0.663088779	-0.223965599	-0.172041683	-0.223965599	0.164162333	0.402859374	0.156107056	0.276564784	0.893988851	0.313984464	1.008386432	1.261072346	0.210603305	1.400871753	0.395127732	0.062415259	-0.115669405	-0.17825154	0.404816946	0.445351282	0.604049465	1.233916298	0.100209567	0.517260119	1.720426656	0.765484219	0.113527988	0.176358611	0.798875012	0.145917879	0.062415259	0.990298669	0.168731354	0.267396095	0.848826739	0.928243846	0.645266121	0.655130281	1.466069423	1.274602863	-0.079391391	1.01907245	-0.139389321	0.54294424	0.738877082	0.404816946	0.062415259	0.471516077	0.527611921
0.523403554	1.424609397	1.595954221	2.362688382	1.357072132	1.62767986	1.39488193	1.13542379	0.953191059	1.702221367	-0.031948173	0.713253475	0.097532418	1.118832966	0.277071282	0.176824913	1.084511908	0.594386068	1.499243015	0.649370299	1.487150508	0.185097439	-0.141238422	0.496251655	0.017984524	0.337329775	0.22982944	0.84900599	1.464460816	-0.113888814	-0.027243463	2.003673409	0.018351172	0.382508045	0.263595295	1.287843648	0.546636935	0.776791915	0.263595295	0.779579761	0.478658928	-0.126507927	-0.120173225	-0.121540691	0.411194469	-0.022973696	0.649370299	-0.023030518	1.285272839	0.962427175
0.055799997	0.591286144	1.355869518	1.243046513	1.033489937	1.016815652	1.033160926	1.651895014	0.616698524	0.832988293	0.166378527	0.576286616	0.580014704	0.832990773	0.005747343	0.7311112	1.609014229	0.53709928	1.284628063	0.43043122	0.342855975	-0.012267553	0.144053549	0.598551759	0.580014704	0.033942734	0.341201518	0.430306033	0.966930848	0.230396265	0.483382285	1.52439639	0.565329747	0.412858706	-0.008172161	0.78849413	0.238624812	0.219126514	0.04182598	0.631943329	0.201621246	0.039175815	0.421210781	-0.048325246	0.755109323	0.186536296	0.43043122	0.027767361	0.030788252	0.759806619
0.689273155	0.296796042	-0.046216438	-0.053451976	-0.021316929	0.096813388	0.555600676	0.086353099	0.284972177	0.34782982	0.579194009	-0.503343047	1.120234169	0.625066403	1.592502921	0.790403447	0.041052923	0.413681682	-0.053451976	0.366214551	0.073652822	0.563548365	0.137159822	0.877808117	0.687456649	0.359116258	1.33036339	-0.007780457	0.330418875	0.33393785	0.700017766	0.08715771	0.43198803	0.149036341	0.368151951	0.486913596	0.404240601	0.313903945	1.254044062	0.329303938	0.159978676	0.548608015	0.09049914	0.604559421	0.688844117	0.024642174	0.366214551	0.456026271	0.037511101	0.053992583
1.261675267	0.95711918	-0.256160252	-0.307698643	-0.200149513	0.324982071	0.855691581	0.272740709	1.164687208	1.144280632	0.756791242	1.410535694	1.504403593	0.670938305	1.533561822	0.901816372	0.169949842	0.219040987	-0.174479186	0.695766197	0.853669359	0.968763161	0.427900257	0.437177796	1.365849494	1.64562103	1.637769942	0.71573515	0.787997939	1.732595072	1.9754507	0.169949842	1.238135704	0.432664046	0.512502816	1.541113586	1.886978688	0.940274623	1.198806389	1.366422379	1.058129336	0.413287101	-0.162502237	1.853018928	1.551264503	1.72434363	0.695766197	1.371346966	-0.079298284	1.269512366
0.944804417	1.878984793	2.279249658	2.178789762	1.930907601	2.563884039	2.405800628	2.405233048	2.049194471	2.436069648	0.608693031	1.628106906	1.230667775	1.679108847	0.711995305	1.159704307	2.576520682	1.146661161	2.125394472	1.191294117	1.570889392	0.498289309	0.751127983	1.348014601	1.493620929	0.742307219	1.332043538	1.324247879	2.511020131	0.696913866	0.936556448	2.659499889	1.187368893	1.386844302	0.667908101	1.91808754	1.365242915	1.243530458	0.628813391	1.362975053	1.154645048	0.300799905	0.689531912	-0.061211479	1.3965897	0.743889574	1.191294117	0.424360981	1.582156465	1.962755278
0.747507676	0.477246441	-0.255249759	-0.40700179	-0.339215135	0.249347676	1.009426338	0.043134412	0.860398215	0.854356904	0.975502652	0.907988864	1.363162684	0.374925392	1.072699985	0.500188108	0.066898656	0.798984745	-0.248933635	0.503866719	0.92724849	1.147641096	0.766334533	0.261997746	1.26785425	0.806175041	1.1972106	0.64577925	0.621514465	1.040212283	1.587145563	0.068588192	1.301179314	-0.10872673	1.095393252	0.915665256	1.533560489	-0.187986946	0.73354202	0.979183909	1.038841718	0.666121885	-0.031193663	1.321905282	0.9246665	1.137682315	0.503866719	1.622693012	0.530216098	1.336038589
1.081332447	0.704229749	-0.056662495	-0.604218868	0.734453732	1.215666967	1.847334786	-0.012176552	2.047404245	1.252670311	1.402562329	1.75667222	2.187884008	1.015888172	1.963474201	1.16743649	0.123065138	1.645226608	-0.043332718	1.00913018	1.309214294	1.570391975	1.6146907	1.534287633	2.035009009	2.004347085	1.59807645	1.497798707	1.231366068	1.45913912	2.123417838	0.13477716	2.02521842	1.062884734	1.12799207	1.53055976	1.871260711	1.057714501	1.189106469	1.657630802	1.813039078	1.39276581	1.102951567	1.376963973	1.599640679	1.259335096	1.00913018	2.174312914	1.080510698	1.480208575
0.563581447	0.689116333	-0.192699258	-0.298549932	0.648393339	0.485884802	1.206651935	-0.142758715	1.440465045	1.007218238	0.854774556	1.343953716	1.313766988	0.589629562	0.775591768	0.984751297	0.051315898	0.992721795	-0.000570688	0.630191684	1.111383191	1.129584862	1.188588443	1.229293802	1.137675729	1.336873207	0.631379628	1.161767566	0.710280741	0.685527102	1.427892855	0.051315898	1.379695501	0.385397199	0.467862915	0.866783531	0.910693668	0.378143678	0.344902744	1.190705313	1.360946065	1.150156388	0.586811288	0.746773047	0.855839461	0.954303099	0.630191684	1.16525925	1.119751359	0.965252439
0.404562516	-0.086271303	-0.296298012	-0.309767244	-0.222696038	0.890347429	0.184863843	0.056655514	0.345922127	1.313820156	-0.037935117	1.297750307	1.927501706	0.456645603	0.455930616	0.244115783	0.133711321	1.318229679	-0.309767244	0.450452781	0.548168021	0.219149456	0.46693394	0.203435287	0.149238725	2.270786787	1.816776498	0.041767875	0.682714583	-0.008737248	1.755925344	0.170858825	0.162526491	0.127983319	1.149625244	0.876823977	1.627825437	1.352990588	1.571046348	0.928855432	0.145577678	0.364174755	0.54271275	0.670236128	0.955051777	0.417774013	0.450452781	0.147264752	0.790603301	0.23792377
1.198676988	0.324757103	-0.10694876	-0.22759662	0.551772849	0.400960052	1.685640771	0.182408868	2.046122632	1.253987354	1.324642915	1.368188792	1.116716474	0.639254674	1.97313322	0.468926649	0.149606276	0.746982546	-0.09780538	0.77832602	1.484826059	1.404507916	1.295769823	1.458598076	1.161649876	1.72995191	1.231253339	1.805529345	1.45519185	0.731498393	1.874500953	0.125599061	1.554361857	0.26705817	0.774836409	1.126782329	1.131650396	0.760029481	2.084319075	1.648917642	1.56328603	1.045729845	0.789155106	0.973769814	0.747475782	0.967587581	0.77832602	1.593151097	0.561793932	2.525521905
0.856844508	0.352805586	-0.37950624	-0.399885219	0.478767396	0.432196752	1.323934547	0.019483421	1.360920191	0.900182816	0.986368964	1.228088623	1.568951162	0.639253581	1.162467379	0.704684507	-0.016509568	1.153363864	-0.25171966	0.65309131	0.929559712	1.20926467	1.071792704	1.01581241	1.616958888	1.390030612	1.301396918	1.09278631	0.625954952	1.037899187	1.685920968	-0.016509568	1.634768446	0.355528444	0.43527481	0.818573133	1.545656098	0.606253321	0.704684507	1.164204773	1.080400445	0.916704391	0.505997049	1.307503092	1.174495872	1.259465835	0.65309131	1.701160935	0.725439729	1.196997287
0.539304408	1.499884111	1.606162935	1.709365718	1.589426086	2.142536982	1.918084602	2.593357582	1.276502595	1.310357992	0.307626571	1.281297464	0.78317927	1.274412446	0.169168351	1.10898959	2.556210422	0.896721274	2.061646595	0.919565425	1.016631538	0.122101363	0.771530329	1.506879411	1.202308578	0.121351074	0.952420471	0.850252408	1.70801215	0.682243647	1.165325011	2.251494945	0.930413789	1.490308727	0.251057654	1.532283991	0.988107229	0.529937521	0.079738909	0.984532768	0.572810338	0.433500682	1.254641947	-0.24582161	1.370751452	1.067097429	0.919565425	0.158842884	0.435858848	1.537231145
0.68977501	0.255837348	-0.32631181	-0.430798921	0.395275882	0.426328787	1.077093504	-0.008967869	1.333692572	0.896568015	1.08489373	1.127142149	1.58342203	0.614524058	1.278846754	0.676411049	0.016395664	0.874090484	-0.261712564	0.583583363	0.958367163	1.154661809	0.96365276	0.851465865	1.595034874	1.209520262	1.113269123	0.891378119	0.536223658	1.008533773	1.450964568	0.016395664	1.506354143	0.295928288	0.448870285	0.783744241	1.325904846	0.320480183	0.637386941	1.023337523	1.123605634	0.868054155	0.410560549	1.31816394	0.893491478	1.031599077	0.583583363	1.686641517	0.696305877	0.95690378
0.104713444	0.319606787	0.312118766	0.294127665	0.351791471	0.118280353	0.087154777	0.152702567	0.0453091	0.054579504	0.291168216	0.327543638	0.134818972	0.427512185	0.177059888	0.098582126	0.087154777	-0.04802767	0.229144531	0.312955653	0.615032906	0.143515528	0.656254642	0.086199101	0.185105848	0.154225633	0.108753422	0.004746039	0.091192262	0.110759405	0.095925227	0.100750301	0.114341239	0.672476154	0.179133388	-0.037943111	0.08236232	0.317125098	0.040060588	0.153728252	0.12013597	0.490303015	0.572259315	0.088166891	-0.022999321	0.455540908	0.312955653	0.106312625	0.298046138	0.082816884
0.928210992	1.747128935	-0.069019011	-0.100421559	0.310797597	0.564872453	-0.114353494	-0.111775717	1.137000878	0.079930376	1.239340623	1.052556561	0.634408618	0.184540818	1.085726511	0.800883829	-0.105438044	1.190673582	0.018561266	0.779769125	0.091681987	0.589897387	0.446700872	1.030626688	0.400735007	1.210157598	0.810359721	0.002987829	0.816010578	1.300813376	0.73577063	-0.166956082	0.146247845	0.339442778	2.459305604	0.189114175	0.727131962	1.053546526	1.35606129	1.773447408	1.909864515	1.507241767	1.824700936	0.163351519	1.185978461	0.845842249	0.779769125	0.48122437	0.545291872	1.074148205
0.808556067	1.224469447	1.591341486	1.484497838	1.503309528	1.919816531	1.91218532	2.199085908	1.44201298	1.479057332	1.124075367	1.142199497	1.56585046	1.273268064	1.649698	1.186894246	2.043490815	1.240056369	1.699711219	1.017475804	1.016734907	0.776841654	0.840011946	1.421751505	1.489075284	1.100628428	1.124615053	1.225721916	1.949104649	0.921085546	1.005913674	2.134589828	1.293978693	1.152274322	0.544634453	1.837152941	1.477916761	0.48962736	0.802395759	1.386060939	1.371275795	0.465602938	1.002620698	0.917927027	1.703813662	0.832358982	1.017475804	1.324818394	0.725689132	1.83920231
0.033991697	0.713210941	1.322746065	1.309196785	1.252077792	1.31025376	1.195234089	1.970673013	0.83324416	1.010450321	0.259123093	0.6452972	0.48920223	0.920336434	0.117507393	0.812527024	1.771315238	0.566185165	1.584232227	0.530273904	0.40365315	0.005097558	0.287242209	1.011625072	0.641390287	0.100071742	0.609461504	0.410346889	1.125476322	0.543407406	0.585827367	1.546481635	0.71670962	0.572716168	0.034855392	0.911770678	0.464083587	0.280760082	0.008166789	0.727205001	0.395837498	0.018144059	0.502282171	-0.116975889	0.70030138	0.394954544	0.530273904	0.151960062	0.17394178	0.907358467
0.482030489	0.806598579	0.410918194	0.401764862	0.52398074	-0.076026687	-0.058951591	-0.086038366	0.091461499	0.207640746	0.274811457	0.466139656	-0.058826343	0.429236789	-0.06075078	0.47401476	-0.076026687	0.103265914	0.401764862	0.50171517	0.641064341	0.419674258	0.401764862	0.082821759	-0.020648356	-0.044254779	0.429684998	0.215721529	-0.06836424	0.489191319	-0.032664409	-0.04498197	-0.034239368	0.429684998	1.096370061	0.096922081	0.048041115	0.416285401	0.457907124	0.250106318	0.16000646	0.531776812	0.401764862	0.401764862	0.163087386	0.475116564	0.50171517	0.043229202	0.515374013	0.097797169
1.565947404	1.703785367	1.410132101	1.545013497	1.590167381	0.634487152	0.436284503	0.481766903	0.6363007	0.695926369	1.368103197	0.829441821	0.408173285	1.439302203	1.075668818	1.457714361	0.248912234	0.573927823	1.200306111	1.506635276	1.467437778	1.586528021	1.42979488	0.781733495	0.447279888	0.496282433	1.556260136	1.171736937	0.435045431	1.328934713	0.584704336	0.320729667	0.456825206	1.673456646	1.569129062	0.900290287	0.593223837	1.359778858	1.432408495	0.668305413	0.227437121	1.405536349	1.546351848	1.177483287	0.550759957	2.171189054	1.506635276	0.258333308	1.529318508	0.52787079
0.472528976	0.558838311	0.037765366	0.035496408	0.066034995	0.083818932	0.00133435	-0.028053403	0.162157704	-0.206375046	0.670034769	0.399850346	0.186912336	0.082221756	0.79154975	0.387767853	-0.038396946	0.148787793	0.031900709	0.390908738	0.098191629	0.236063167	0.116401464	0.376405482	-0.012149765	0.540242264	0.430519833	-0.302480072	0.143732268	0.273187568	0.119965546	-0.012027134	0.027556034	0.042392438	1.546026335	-0.238243636	0.106827736	0.450414662	0.623252764	0.852606792	0.772507335	0.567586984	0.616672418	0.13622322	-0.057356877	1.628661233	0.390908738	0.015065659	0.161844134	0.17764271
1.05614814	1.028918486	0.53526432	0.539621164	1.496134727	0.096145087	0.160132448	0.172224879	0.293195713	0.887540921	0.66630898	0.274917132	0.150481063	0.619327554	1.089457786	0.664756904	0.056690966	0.654357457	0.497439569	0.876259927	0.568584859	1.127867444	0.514514665	0.851109881	0.110290375	0.369392071	0.622269718	0.104098874	0.024999797	0.608365811	0.14787072	0.166135887	0.754164587	1.510276794	0.635742267	0.164454395	0.085790836	0.910739333	1.490875799	0.686402239	0.20051161	0.72788849	1.424809932	1.198143286	1.099061433	1.002589547	0.876259927	0.096881804	0.497439569	0.623633801
1.511425772	1.133756065	0.191748012	-0.436468917	1.452876792	1.393436877	2.284564689	-0.119324802	2.794645951	1.612993804	1.85758412	2.19073487	2.459143631	1.429953194	2.098227967	1.712869974	0.09060108	1.894337534	0.469615379	1.395227965	1.983551051	2.022741945	1.857365332	1.909013581	2.58513482	2.356922951	2.096507355	1.978803823	1.723227063	1.818243802	2.689352385	0.059861638	2.711469887	1.071876946	1.410065268	1.609456174	2.297138327	1.390676013	1.607940072	2.061262594	2.222470925	1.734774949	1.224151098	1.820868545	1.732350617	1.59176582	1.395227965	2.631193305	1.598710767	1.941171301
0.458213493	1.189147727	1.365716495	1.62678319	1.384398708	1.717213782	1.410097478	2.260284113	1.041478296	1.245202357	0.501234118	1.138768276	0.893017143	0.927813186	0.528863397	0.772163087	2.23577743	0.857448056	1.883738447	0.792757704	0.838038866	0.096871182	0.626259629	1.252540221	1.014776338	0.462803828	0.724738437	0.814728701	1.459690593	0.520618455	0.861363815	1.919820165	0.847515571	1.178996809	0.129309025	1.319487011	0.811335579	0.521952694	0.140674389	0.825620632	0.680287773	0.397013957	0.886682045	0.482222064	1.267517377	0.824976394	0.792757704	0.710250996	0.464341206	1.504737629
0.031615564	0.807869675	1.287651241	1.112387999	0.906776448	1.161042591	1.322509759	1.596337728	0.427551069	0.793329868	0.172997124	0.43808974	0.216329768	0.629772433	0.084842259	0.420799948	1.402021392	0.343062778	1.244098296	0.37098554	0.366279598	-0.016706698	0.079132965	0.460246049	0.266496378	0.039731748	0.355071376	0.310345617	0.998681192	0.128704877	0.218854743	1.312479417	0.227825	0.425652451	-0.079883739	0.983124795	0.324000163	0.189496236	-0.020734187	0.211367366	0.114645492	-0.011394161	0.05545833	-0.111991152	0.580760695	0.143969569	0.37098554	0.02052684	0.217654813	0.72232604
0.217249629	0.242201654	0.22636118	0.195316463	0.24916289	-0.005518765	-0.023011211	0.030978377	-0.013507018	0.256409268	0.309097795	-0.234144416	0.047765252	0.195316463	0.386921912	0.278101833	-0.023011211	0.395441855	0.225875708	0.34197027	0.258649822	0.32144787	0.242980658	0.366576414	0.001269165	0.07215814	0.413589317	0.397148319	0.24859809	0.207984997	-0.023011211	0.099204667	0.09059794	0.26793394	1.05565447	0.238131337	-0.036293594	0.523696066	0.343301784	0.073968078	0.14812994	0.247240379	0.435366235	0.205913199	0.410013101	0.750410912	0.34197027	0.023483953	0.419590477	0.112228784
0.539694977	0.602656655	1.087397306	1.664355943	0.352351937	0.599062939	0.420635501	1.801041661	0.75479608	0.546163133	0.118905692	0.368415872	0.0152533	0.108286782	-0.017013878	0.477717918	0.972069707	0.143377562	0.54191077	0.370456302	0.238220463	-0.043115882	0.014589076	0.539429866	0.166457892	-0.013944647	0.205916024	0.51227762	0.38092613	0.675872002	0.691852835	1.168723125	0.086316656	0.369122147	-0.029888466	0.882748924	0.195883836	0.137289176	0.048921571	0.244431757	0.16897409	-0.029806018	0.472563027	-0.035531967	0.164321103	0.512184284	0.370456302	-0.047183408	0.239330907	0.506816327
2.158946241	3.033498662	3.343994119	3.258155595	2.998375753	3.588637335	3.728648676	4.3444179	3.054732879	3.310856297	2.244044044	2.794052526	2.626328455	2.803697497	2.260532114	2.55011156	4.026694352	2.552558032	3.424819866	2.399346623	2.568814671	1.498739783	2.035896047	3.055771157	2.879648835	2.045161899	2.411545427	2.685692369	3.582397439	2.051680524	2.340991977	3.860980987	2.57743687	2.937564994	1.512708237	3.474548561	2.872848863	2.05205167	1.640638944	2.570562689	2.553414562	1.616572683	2.621806255	1.9391595	3.215877675	2.28723173	2.399346623	2.098017992	2.039615951	3.542425831
0.246488744	0.957903567	1.315235347	1.054322575	1.038309904	1.50677329	1.353450266	1.596504416	0.370004476	0.954854106	0.244786542	0.736326208	0.535339935	0.803351986	0.378954333	0.558119418	1.692997872	0.698309398	1.409768027	0.516929628	0.652929894	0.013126358	0.299879902	0.643006589	0.826466073	0.315024442	0.422580003	0.571794273	1.295458319	0.40365725	0.279144871	1.562142958	0.53418643	0.746958181	-0.113399766	1.153237067	0.553634364	0.221813662	0.157088332	0.65852518	0.293452336	0.217786173	0.306527397	-0.091412612	0.922042291	0.541800075	0.516929628	0.146237205	0.209617384	1.069932764
0.792782404	0.425885954	-0.111933141	-0.111933141	-0.111933141	-0.040103864	-0.040103864	0.615465029	0.095045705	0.03733601	1.282848678	0.169685339	0.995325874	1.11851578	1.471779497	0.99187058	1.197942239	0.810013904	0.94497171	0.654393295	1.173624168	0.605737362	0.912141846	1.40513157	1.115232173	1.275866481	0.738713094	-0.220180881	1.817228632	1.164528663	-0.040103864	1.29635587	-0.040103864	0.865333071	-0.111933141	1.284969097	1.206317381	1.00864079	1.027945945	0.725335706	1.166722012	0.862117762	1.052419715	0.535449829	0.929038232	-0.111933141	0.654393295	1.174739984	0.735639518	-0.323882317
0.794486139	1.104776496	1.603360379	1.860601518	1.356368517	1.985166439	1.714968886	1.795413519	1.903765396	1.756885138	1.157010002	1.53326336	1.21812307	1.104776496	1.645077715	0.923152748	1.905354671	1.020194594	1.241911511	0.954924251	1.19689577	0.775351128	0.244575902	1.523874877	0.893845879	1.117910422	0.942215754	1.528754642	1.76406712	0.895865774	1.590588727	2.085322624	1.564120211	0.525908167	1.003029422	1.656112852	1.54299102	0.940881515	0.847299445	1.355121562	1.324921581	0.572012954	0.133148671	0.619329852	1.23014412	0.792610134	0.954924251	0.688168087	1.529775229	1.56286417
0.043749133	0.696471033	1.33744909	0.703346551	1.652762105	1.709973538	1.088608391	1.758550548	0.19547094	1.028917707	0.168267135	0.653831509	0.203987957	0.701066784	0.307789169	0.548606974	1.867451745	0.384890448	2.127734254	0.503316511	0.829704088	-0.062807161	0.154706943	0.741437771	0.949733877	0.132074085	1.06576586	0.485106564	1.470892642	0.142472487	0.117545274	1.199825869	0.403945852	0.800711084	-0.058186964	0.804591572	0.497512116	0.178188039	-0.0891361	0.083638754	0.31153634	-0.140412019	-0.073896134	-0.109708941	0.912888637	0.322680312	0.503316511	0.11520616	0.301695821	0.66898987
0.932617107	0.472141849	0.276084394	0.124708022	0.730906372	1.121158745	0.687816414	0.398552234	1.822940805	0.347466301	0.637932954	1.079223534	0.518220503	0.205426596	1.080730088	0.867583512	0.827091535	-0.112929772	0.306308376	0.66975156	0.829187121	0.770255708	0.941160881	0.623148614	1.23273352	1.550405187	0.297708204	0.689024393	0.540496898	1.422957041	0.724314057	0.653153451	0.230010661	0.5962494	1.531066982	0.071908225	1.302759895	0.216038158	0.270836058	1.331586222	1.894900876	1.786794408	0.893519246	-0.123161765	0.946080451	0.946764758	0.66975156	0.894161651	0.439381899	1.068676689
0.348946127	0.268926204	0.261019454	0.236396979	0.314067634	0.199699837	1.095342957	-0.026940128	0.998075656	0.706093144	1.033730276	1.234992789	0.768525349	0.606951188	0.801949105	1.105791692	0.15187598	0.144613053	0.070145975	0.525338237	0.709478256	1.287013005	0.787304448	1.57802538	1.1379595	1.88286155	0.125698682	1.061719866	0.676694862	0.36269077	1.085605004	0.140136419	1.330468117	0.528283596	0.357701431	0.92225065	0.588229577	0.432142926	0.265555208	1.389014519	1.449766586	0.882855166	0.873219077	0.327477449	0.657679456	0.627037749	0.525338237	0.932528108	0.778738204	0.752362035
0.15502512	0.438517289	-0.283420411	-0.311344322	0.201698361	0.476475365	0.569005901	0.032543836	1.269294623	1.165969106	0.01429212	0.854729801	0.624053467	0.560012197	1.165157033	0.612615454	0.150946339	0.367050801	-0.228545094	0.396502827	0.625603933	0.427644259	0.924690773	0.796212889	0.708374353	1.267975905	-0.067588233	0.314292752	0.364416157	0.951134256	0.427315438	0.301834173	1.327140038	0.816935158	0.386618428	1.164530431	0.086486801	1.120453954	0.248483768	1.315057353	1.51535193	-0.291034242	0.272742299	0.124160615	1.345701216	0.904765513	0.396502827	0.511349187	1.133893112	0.792178608
1.012538466	1.599999553	-0.410268873	-0.341918143	1.480642903	1.197985126	1.06581006	-0.074505893	2.727010246	0.858286736	0.721609596	1.325525181	0.984712286	0.579774376	1.098282213	0.379025389	0.129799264	0.419897907	0.270611287	0.855550778	1.339547304	0.592478594	1.56988496	0.428896409	0.881847712	1.596666884	0.976907895	1.099173604	0.809227161	0.550616147	1.243742616	0.129799264	1.088840656	0.451329983	1.442025272	0.582223885	0.844144021	0.811973438	1.373230418	1.549910635	1.991333675	1.52670399	0.294567423	0.304551644	1.020886888	1.432516835	0.855550778	0.869371608	1.585378253	1.460356054
0.828473163	0.249749444	-0.474881903	-0.515919111	0.453496801	0.758998442	0.944044544	0.050642655	1.610113476	1.133573009	1.208823962	1.064099686	1.27829092	0.642443381	1.455101806	0.66877232	-0.024905137	1.08754861	-0.224772349	0.532298271	0.769638198	0.67160161	0.642443381	1.232728404	1.299377318	1.33112072	0.938925749	0.028703338	0.963207703	0.932787209	1.401606124	-0.024905137	1.323399726	1.200084233	0.847692869	1.35766714	1.116059148	0.283421438	0.704188977	0.852584159	1.064999974	0.376175492	0.9553726	0.734500891	1.038463176	0.485381822	0.532298271	1.707488623	0.54098574	1.148443921
1.340858666	0.633327335	-0.430582418	-0.717030414	0.879186192	1.509776437	2.127046896	-0.028458452	2.541523701	2.069067679	1.127527219	1.778593615	2.002441603	1.045949963	2.354763226	0.932830811	-0.044556471	1.83843632	0.033395497	1.070071613	1.411346499	1.221494818	1.498583043	1.828441663	2.155630226	2.035184477	1.489118444	1.611662158	1.584179109	1.305087872	1.917287511	-0.051130216	2.321036534	1.436189842	1.376856354	1.755393447	1.677799382	1.648342766	1.509612041	2.022225853	2.358683651	1.160753708	1.410792315	1.639793377	2.277899062	1.312777547	1.070071613	2.457254718	1.402891214	1.919373197
1.127671342	1.145553814	1.550027993	1.841735773	1.7628525	2.457944994	2.106974964	1.942255273	2.582577639	2.333532969	1.029195921	1.864858295	0.977346408	1.290758801	1.792704779	1.061364633	1.986707627	1.143993575	1.503229758	1.201234614	1.636992836	0.841748764	0.467729199	1.736363024	0.330855017	1.83131797	1.300547971	2.202081344	2.278973646	0.775728964	0.924447223	2.133347156	1.385134786	1.025201123	1.308223478	1.937690106	1.439007328	1.697361096	1.528686618	1.530367176	1.899557451	0.940880237	0.485791572	0.335260435	1.428599646	0.92889894	1.201234614	0.281601684	1.87091567	1.705992704
0.832446742	2.002063983	2.151527638	2.122251104	2.007343264	2.558188136	2.448605336	2.854696305	1.633936443	1.828221468	1.013563565	1.592823148	1.129954514	1.537207426	0.915738552	1.225108293	2.502036968	1.307219973	2.250862605	1.200538584	1.379419777	0.259143546	0.829522189	1.737219562	1.579525908	0.63007026	1.403553457	1.276380272	2.249516901	0.723718463	0.898240911	2.42925931	1.087945371	1.59476774	0.237899684	1.934990397	1.346438802	1.089012754	0.468146341	1.104530258	1.056282362	0.507449591	1.229803414	0.672940171	1.582549908	0.973127694	1.200538584	0.571800008	0.914532979	2.432572378
1.495040742	0.906899984	0.139967296	-0.343609321	0.890353431	1.086291123	1.625122377	-0.069618406	1.773199222	1.535830478	1.917518228	2.015940031	2.200401101	1.05792884	1.837178927	1.034368108	0.373818648	1.871953419	0.078913331	1.128886054	1.339164775	1.781262568	1.682398145	1.584210604	2.323468258	1.981555773	1.935765668	1.221910952	1.241193083	1.349540904	2.152177261	0.543943059	2.16297449	0.886116378	0.984726176	1.53706559	1.928214434	0.988105917	1.531211002	1.575136936	1.595667398	1.813297969	0.97442622	1.712810343	1.543388984	1.445130649	1.128886054	2.463451117	1.151674056	1.671062525
0.928680221	1.469751971	1.225040338	0.561012983	0.714504718	0.059942148	0.099765938	0.278670539	0.436746705	-0.219302245	1.376604152	1.013955336	-0.055333025	0.461659293	1.865800891	0.59535834	0.073626531	0.318031667	0.085297388	0.590890986	0.311977049	0.082046665	0.093954707	-0.052387268	0.802852509	1.039205947	0.164424654	1.60928845	0.652993775	0.494427053	0.419681278	0.951703403	1.346530176	0.204367191	1.894382352	0.578682501	0.932101287	0.734569794	0.313894467	0.183679496	1.303885921	0.319596446	0.724281457	0.042087297	0.39245161	0.332616956	0.590890986	-0.063889849	1.24567034	1.121615519
1.171506363	0.693414617	0.041366433	-0.434448672	1.038742289	0.727079224	2.091521549	-0.09380371	2.029947014	1.506433241	1.800705676	1.586297922	2.377990405	1.120111421	2.080742229	1.460246504	0.107589817	1.71000325	0.16170246	1.087037777	1.537048665	1.848238747	1.464711021	1.431253838	2.216156306	1.84503184	1.790974711	1.481303938	1.36555668	1.528492025	2.155007097	0.119688879	2.463795864	0.535168699	0.916427696	1.283730702	2.1127837	0.70774907	1.157718079	1.739678032	1.82337278	1.418404832	0.842447644	1.91666658	1.528229112	1.622394397	1.087037777	2.5344623	1.375747505	1.884601366
0.779176548	0.361917751	-0.050934779	-0.045773187	0.454732102	0.043556999	0.833452446	-0.102392147	0.754949031	0.652107864	0.875937436	0.687812676	0.558278504	0.693954948	0.426108055	0.941453722	-0.080860688	0.501456148	0.065876117	0.476120857	1.118095069	0.725617956	0.711829671	0.482668082	0.740436533	0.699828954	0.255897716	1.424022569	0.64730812	0.425943014	0.503123239	-0.107341535	0.809994842	0.290505844	0.220033466	0.625518408	0.727364791	-0.001380772	0.143452793	0.622840519	0.528599784	0.77797518	0.331057688	0.474532431	0.414500506	0.679860465	0.476120857	0.324309122	1.120835106	0.772192315
1.141660325	1.047228189	-0.16552998	-0.598083478	1.245849187	1.427345363	2.102073074	-0.116492551	2.196124685	1.43864801	1.35822102	2.010795401	1.807092367	1.00640532	1.726515423	1.283286721	0.058129506	1.623089601	-0.026100706	1.100853214	1.544741556	1.52077425	1.567061925	1.840378385	1.916666704	2.272095935	1.483359506	1.647365318	1.581875973	1.073053728	2.131106908	0.058129506	1.746549328	1.24824861	1.504835169	1.527982663	1.482273405	1.45695789	0.91494189	2.043374788	2.263022388	1.607974364	1.224900427	1.242225011	1.602917501	1.203553289	1.100853214	1.49269841	1.691427517	1.729784145
0.779965758	1.410894205	0.023939989	-0.019661573	0.781929414	0.243397696	0.135492298	-0.031671758	0.58839598	0.262307416	0.695346847	0.579773118	0.46415935	0.527309493	0.711375571	0.811587763	0.099219601	0.442316598	0.05287955	0.688354538	0.473655522	0.474981613	0.478935763	0.708828405	0.761911636	0.65206157	0.303500043	0.120292448	1.514948901	1.60058188	0.500175556	0.134447064	0.433729394	0.275078114	1.7018329	0.687718349	0.507333816	0.84106274	0.942734056	1.344220032	1.709523566	0.911900212	0.692305034	0.021313578	0.924290355	0.92477974	0.688354538	0.180413803	1.132294037	1.330391833
0.649557971	0.214878966	-0.147148487	-0.247519032	0.238202394	0.701305907	0.637084026	-0.015415662	1.168415878	0.847919022	0.869820864	0.963404969	0.77420968	0.199638999	-0.086490389	-0.183435596	-0.119552082	0.372377663	-0.071427773	0.352046733	0.094903649	1.216373957	-0.108900598	0.052231377	0.783537905	0.817464025	0.776555955	0.20145049	1.293747682	0.51063559	0.363321502	-0.119552082	0.674935965	0.969964912	0.793873653	0.873089366	0.114254778	0.088940702	-0.12991634	0.414390243	0.351739629	0.502217284	-0.247519032	0.988009415	0.090891271	1.024322575	0.352046733	0.176234858	0.612818975	1.217668982
-0.041473833	0.945183263	1.198521268	0.694610362	0.629310189	1.065560385	1.226075276	1.368087843	0.230753563	0.894575437	0.181635169	0.48840454	0.201997361	0.453578296	0.548526876	0.767351342	1.314111768	0.227821901	1.063117098	0.379657518	0.53846933	-0.025270637	0.081015313	0.440580857	0.585249683	0.197330271	0.645540791	0.344496761	1.168779872	0.116851222	0.129165263	1.355866516	0.105345166	0.557543211	0.012626106	0.94545518	0.582526128	-0.004978736	0.051306137	0.229050953	0.33738311	-0.087268761	0.364147094	0.300059686	0.823721584	0.121737523	0.379657518	0.301991135	-0.029510872	0.835430056
0.917158503	0.781419702	-0.007486659	-0.029156638	0.018616144	0.829906328	1.413543237	0.064149197	1.341836051	0.721714822	0.757654411	1.301061563	1.24284701	1.109696613	1.137135716	0.493924058	0.033331995	1.104844854	0.016802803	0.762433901	0.984757876	0.793740939	1.000132738	0.548542353	1.562248695	0.751833684	1.228354503	1.060425714	1.367785746	1.648395144	1.696089827	0.047726511	0.815804619	0.863714184	1.102297891	0.94936805	1.356811831	1.025794728	1.325041171	1.175352216	1.495729993	0.567312592	0.45398265	0.541494889	1.501979868	1.263717353	0.762433901	1.101517857	0.67383464	1.021375271
0.652017006	0.420547416	0.039222955	0.022607407	0.205022059	0.339544721	0.056900306	-0.082989466	0.195927718	0.153306822	0.333594195	0.50024583	0.64640426	0.430847372	1.188399296	0.978295157	-0.069541181	0.640111673	0.047052024	0.420417046	0.283870276	0.439247914	0.247658103	0.56857217	0.391999477	0.655713485	0.453971171	0.16606327	0.276492975	0.565432834	0.390697244	0.196632613	0.679157291	0.273027409	0.81918174	0.244733881	0.333871107	0.786035401	1.004426014	0.336560245	0.390697244	0.30951276	0.605806181	0.19608505	0.844659743	0.195793675	0.420417046	0.186316345	0.273515107	-0.019256558
0.851855482	1.003007546	0.953067411	1.084955008	0.607833753	1.68391052	1.597792413	1.459841043	1.81624282	1.317454172	1.524843639	1.2825269	1.175961641	1.060131424	1.761227838	0.835842811	1.374429121	1.206308868	0.943625855	0.797836808	0.471251035	1.19230857	0.031209675	1.346927809	1.0901406	0.719601598	1.264099316	0.879492463	1.526477	0.855768071	1.539638446	1.23731011	1.184855354	0.924103715	0.54648053	1.380693664	1.459343202	0.425493545	1.023337052	1.177336444	0.798497218	0.730179679	0.536846986	0.524496547	1.429178287	0.86729869	0.797836808	1.040718156	0.819217069	1.282603258
0.965019489	0.171970811	-0.266471473	-0.270508958	2.079285141	0.699911774	0.853373287	0.124728615	0.705997221	0.831644348	0.989075694	-0.247956586	0.839693589	0.5315803	1.368096027	0.277265747	0.043813572	0.847082383	-0.244425337	0.591409841	0.516951517	0.53972356	0.682283485	1.01171402	1.219904831	0.957627424	0.680828561	0.388232424	0.403649054	0.808672288	1.005234666	0.056650797	1.057913894	0.793949031	0.836701012	0.443163791	0.62275575	0.946974986	0.650136043	0.868681472	1.167665213	0.418799901	0.92261564	1.008244643	1.032128484	0.526065375	0.591409841	1.567560039	0.435354754	0.552298073
1.20382573	0.365967646	-0.161662255	-0.161662255	0.127257351	0.139592705	0.128959103	0.107679757	0.321499946	-0.03583326	0.569554675	0.185476945	0.938156187	-0.055471358	0.410729814	0.141533802	0.018032861	0.692071406	-0.161662255	0.479637035	0.241458266	0.114569703	0.649242026	0.939246354	0.614629957	0.766995722	0.968671513	0.156804227	0.068412617	0.824213102	0.327663028	0.018032861	0.588575801	0.681570523	0.84906161	0.423226094	0.352827518	0.439310641	1.596492367	0.739172209	1.074937712	0.500150431	0.82600401	1.020181333	1.021264811	0.382405789	0.479637035	0.412484542	0.16055704	0.546945926
0.342552873	0.585679925	0.416825604	0.466165518	1.626424893	0.34212308	0.168563648	0.22025655	0.50675876	0.416047901	0.22475085	-0.322578088	0.297919417	0.567505956	0.561513221	0.396947186	0.126935863	0.502618479	0.355444539	0.540051618	0.4698994	0.382697584	0.250984041	0.449793889	0.024675726	0.35079192	0.383832254	0.382107371	0.170127736	0.326366112	0.144951957	0.474010676	0.078969196	0.344107813	0.558125581	0.515514156	0.204091135	0.909253218	0.619894026	0.220201828	0.213903096	0.345038113	0.272740818	0.28464993	0.447422309	1.558125581	0.540051618	-0.013350979	0.417874625	0.224920757
1.089162078	0.643714992	0.040857398	-0.264021614	1.157738492	0.701485385	1.540295701	-0.126736116	2.001384427	1.24738979	1.558669099	1.501374622	1.639268875	0.839284604	1.461114455	1.350581477	0.013956424	1.043636253	0.156516847	0.942817922	1.633377039	1.839083919	1.349798259	1.158519637	1.652445681	1.718964383	1.179160096	1.585329733	1.103861535	1.1403146	1.978216054	0.017619407	1.797860003	0.500604557	0.785265441	1.020070193	1.582076708	0.584469011	0.90075472	1.502312124	1.533784418	1.411109173	0.696193605	1.210514547	0.957673834	1.118171855	0.942817922	1.65044432	1.379343187	1.30788971
0.453891341	1.25600039	1.600914727	0.612195737	0.989817067	1.366060023	1.669496089	1.269200147	0.631942593	1.362463808	0.470911734	0.878641863	0.864115185	0.899952542	0.631925602	0.712481737	1.254842545	0.76153642	0.928916238	0.607882931	1.436830116	0.316459147	0.353130243	0.620949017	1.01024322	0.403043589	0.596419401	0.534292639	1.86969941	0.354008493	0.383402579	2.310129407	0.60027725	0.783254935	0.026759215	1.498473671	1.198873951	0.418315186	0.239186891	0.602497847	0.642266435	-0.085807019	0.35750384	0.418315186	1.012016662	0.38937758	0.607882931	0.771652996	0.315501496	0.908631245
1.161094989	0.83203627	-0.247144976	-0.247144976	-0.060471109	0.134222431	-0.026179048	-0.014137412	0.304555748	0.261451735	0.178824741	1.128840073	0.642455507	0.162788147	1.010033124	0.38632348	-0.092908854	0.049590246	0.068825369	0.470040525	0.524442505	0.443051104	0.388338771	0.79503946	-0.007383762	1.000953466	1.187423928	0.097419455	0.927846368	0.943186722	0.243116803	-0.151334878	0.952468843	-0.158300413	0.945979622	0.784085677	0.321163689	0.842760135	-0.020802889	0.824013779	0.707803419	0.902074137	0.664545183	0.451825028	0.817694278	0.588545595	0.470040525	0.154016491	0.581514921	0.415373925
2.285704671	2.471415464	2.189334102	1.617383237	2.914244453	3.732040276	3.516646104	1.463964393	1.671952611	2.194899698	1.668696841	2.476346085	1.604016472	2.748971455	1.917156858	1.461925978	2.923684403	1.737015732	2.906352583	1.838658301	2.559259849	1.264515372	1.887696371	2.129529714	2.810648142	1.71907483	2.129453492	1.924214444	3.680828045	1.049889982	2.24544215	3.130665982	2.313199203	2.625335847	1.199045582	2.717077896	2.375078455	1.503425036	1.409960017	1.785835657	1.87619825	1.453169744	0.748859986	1.67365332	2.588478544	0.963485376	1.838658301	1.731737374	1.387400703	2.746305962
0.290539429	0.312450123	0.271215392	0.271215392	0.485264071	0.424048077	-0.004450042	0.022206402	0.118948533	0.20368033	-0.112310697	-0.052854487	-0.03383382	0.300517986	0.161789124	0.348219719	-0.03383382	0.097725052	0.271215392	0.352933016	0.549968993	0.271215392	0.271215392	0.191496833	-0.03383382	-0.005832241	0.414230192	0.192894403	0.167290077	0.271215392	-0.007178006	-0.03383382	-0.00787291	0.398967908	0.4905379	0.097725052	0.049069787	0.271215392	0.615607666	-0.001696524	-0.03383382	0.296234364	0.316538371	0.271215392	0.259392464	0.377406289	0.352933016	-0.03383382	0.39832019	-0.001696524
0.833190565	0.765747722	-0.296734386	-0.331162291	0.42165414	0.837735868	0.675069028	-0.141902874	1.230069485	0.432236258	1.428423288	1.744242524	1.386434667	0.967690785	1.190140022	1.473658388	0.041731131	0.741911415	-0.266704302	0.831517576	0.967690785	0.677863451	0.842023977	1.573993945	1.568129803	1.706769818	0.827200201	1.07250195	1.027573843	0.721916152	0.808863897	0.0475956	1.126626408	1.112882505	1.609354194	1.001146041	0.704650242	1.357257531	1.03619363	1.108181012	1.676035201	1.505794446	1.314259978	0.765747722	0.858109083	0.464717726	0.831517576	1.053422409	1.523143751	1.081093921
1.211096078	0.793560514	0.155122319	0.168328996	1.018073655	-0.051733961	0.32703204	-0.080142445	0.642983138	0.664983077	0.512491638	0.700324568	0.640694245	0.491574974	0.650828243	0.562060378	-0.132360448	0.403586552	0.145339836	0.677726193	0.440900486	0.860643638	0.533489126	1.16882103	0.303802199	0.821882061	1.058274575	0.344912289	0.524695405	0.740854163	0.328537395	-0.132360448	0.672460231	0.582707148	0.79451396	0.911906578	0.599648399	0.719880341	0.584255437	0.552677794	0.310119321	1.381061785	1.203734979	0.180872096	0.961594362	0.399894624	0.677726193	0.225574399	0.883737144	0.300431744
0.095730405	0.095730405	0.095730405	0.316361424	0.095730405	0.016523786	0.016523786	-0.045571362	0.184145435	-0.294416869	0.184149627	-0.030172749	1.206855484	0.648398621	0.484871116	0.095730405	0.016523786	0.082095639	0.971948246	0.362847856	0.095730405	0.095730405	0.095730405	0.082095639	0.016523786	0.016523786	0.095730405	0.082095639	0.561830902	0.095730405	0.016523786	0.016523786	0.694130739	0.095730405	0.85539825	0.082095639	0.703383762	0.791212081	0.803300581	0.24912539	1.186785501	0.748942919	0.095730405	1.012710452	0.888275613	0.095730405	0.362847856	0.922858828	0.589884999	0.056000792
1.131492474	0.4389805	0.69130499	0.962659788	0.835314981	0.163497432	1.42356882	-0.130244051	0.317144578	0.638749443	1.023421563	0.353683425	0.163497432	1.45316924	1.411470698	1.137950504	0.163497432	-0.179567254	1.218198813	0.98490897	1.776366074	0.644999368	1.507070471	1.552021511	2.036236259	1.528985417	1.07419707	1.766885011	2.388654167	1.216864574	0.163497432	0.163497432	1.705076676	0.925089301	0.77686322	1.40363152	1.604403864	1.150585416	1.088796579	0.941280591	1.393946353	0.675328089	0.847996013	-0.295018787	1.438480843	1.395177293	0.98490897	1.69369713	1.01461138	0.944961075
0.119527055	0.986780138	1.129601347	1.174250943	0.927137925	0.847210416	1.186854739	1.408771753	0.284937002	0.876757607	0.204543807	0.720733378	0.281945987	0.631802241	0.135661702	0.505410527	1.607524646	0.34251051	1.663675981	0.434134134	0.66529046	0.089947885	0.066601465	0.461585068	0.373617161	0.059749941	0.266140155	0.5233392	1.007673561	0.027473476	0.227362614	1.310169943	0.166280795	0.599282686	-0.005978276	1.050092869	0.32498989	0.064035463	-0.066298305	0.196017547	0.227657751	-0.066298305	0.546485552	0.00997795	0.748453337	0.108052292	0.434134134	0.143968628	0.108052292	1.157672555
0.319380939	0.12783884	-0.119811229	-0.132872227	0.139052627	0.542547759	0.395975205	0.050131721	0.494104581	0.54333742	0.30816439	0.461060778	0.734274581	0.288814948	0.754510434	0.05628003	-0.014760002	0.597481019	-0.118653624	0.309758489	0.287304357	0.362176839	0.312296044	0.73648026	0.746251019	0.80040426	1.052138931	0.33319267	0.517397368	0.498739341	0.866824951	-0.041071406	0.68915156	0.300714171	0.324966798	0.257837832	0.731392883	0.962961368	0.389329085	0.741017531	0.763284359	0.114078743	-0.014634522	0.392903545	0.871178834	0.97243726	0.309758489	0.36534435	0.299244476	0.324852702
1.541511314	0.837718202	-0.316868938	-0.364027379	0.600156827	1.501316215	0.744878247	-0.081502813	1.525754655	1.226944303	1.234083551	1.311639276	2.175019696	1.466495995	2.225100152	1.888125441	-0.019122667	1.736881158	-0.096912542	0.874108644	1.020373231	0.667103617	1.241352522	1.048284488	1.905330371	2.267207143	1.879016683	1.345249295	1.791193956	1.208832967	1.890107638	0.214013331	1.393567631	1.069591253	0.81276492	1.594275043	1.624190557	0.873665749	1.648843903	1.390259762	1.30327038	0.411896414	0.285977107	0.877705727	1.745091128	0.710569311	0.874108644	1.271234148	0.96649785	0.652585928
0.808814657	0.512015818	-0.245806293	-0.34652138	0.308617055	0.510203142	1.340682272	-0.06138073	1.336231371	0.964490444	0.944287058	1.081694468	1.601784321	0.577240581	1.312392633	0.600421891	-0.005670702	1.384382897	-0.133003623	0.664744706	1.100636651	1.235541983	1.16669622	1.099539662	1.611329639	1.055027138	1.491067058	0.888156346	0.736268376	1.118861471	1.713660585	-0.005670702	1.61027935	0.296931296	0.274654902	0.985066359	1.465240003	0.478904738	0.750388633	1.115518083	1.127868206	0.927636469	0.365285849	1.372809907	1.312830608	1.16669622	0.664744706	1.79846873	0.79649342	1.168574813
0.783595461	0.510446645	-0.142765868	-0.460902522	0.645882436	0.762800474	1.498608723	-0.103233279	1.797476758	1.200624567	1.041446027	1.35785915	1.41043993	0.730965242	1.427719747	0.843060093	0.013660228	1.083255104	-0.097406996	0.733150078	1.095118988	1.43259149	1.189950481	0.950419887	1.475781193	1.524013302	1.189023491	1.175444478	1.060256009	0.904383912	1.751987605	0.064186303	1.746847965	0.501501026	0.67714013	0.917314762	1.408616616	0.778849026	0.847157241	1.577912517	1.450227088	1.247942428	0.454284904	0.761815687	1.018503573	1.236448141	0.733150078	1.595518736	1.000220267	1.402626253
0.815126261	0.089187343	-0.428799473	-0.465907106	0.45888889	0.714779502	0.763212576	-0.027243022	1.417885211	0.5180461	0.880073553	1.032236954	1.315617848	0.245056013	1.603188297	0.473612147	-0.012761755	1.071867842	-0.441011146	0.470585467	-0.057667141	0.556933505	0.692455386	1.262592153	0.967696137	1.202082093	0.704354609	0.674434891	0.347073727	0.979697097	1.30530158	-0.012761755	0.838496594	0.641302864	0.801264622	0.579042507	1.11938332	0.805934501	0.925028001	1.02940201	1.247309633	0.670813461	0.92148272	0.960604155	1.158094576	0.409732831	0.470585467	1.452621096	0.594790734	0.548199896
0.13755307	1.034177015	1.412120395	1.120091643	1.264625936	1.742264651	1.461438041	1.594669317	0.499920247	0.990029999	0.20994678	0.623898358	0.535224255	0.985393069	0.049001621	0.826130686	1.713776113	0.579341039	1.523783981	0.527821512	0.623847417	0.111090399	0.238296997	0.712523749	0.637041603	0.069308079	0.63759206	0.447795003	1.319095365	0.261420796	0.300435453	1.82627003	0.440468028	0.567249675	-0.024746562	1.013553745	0.524788012	0.352501266	0.050426664	0.651433212	0.304651937	0.045958845	0.233177553	-0.124619989	0.853047907	0.261420796	0.527821512	0.0792923	0.074581544	0.844230165
0.45793337	0.426865484	-0.171114771	-0.211449114	-0.076298121	0.310563751	0.182038621	-0.019258509	0.908853007	0.21576895	0.879812311	0.680489948	1.232065895	0.290388834	1.147940067	0.428812996	0.030668771	0.570999366	-0.163448297	0.415279588	0.079535469	0.803401433	0.328733826	0.428711928	1.410880013	0.659057701	1.283655451	0.386108786	0.375061045	0.811929228	1.555713578	0.034848223	1.157773569	0.191805237	1.209869237	0.271211987	1.245648329	0.595409312	0.521230604	0.965011492	1.117028602	0.753477467	-0.03765549	0.963196904	0.731465317	0.45974671	0.415279588	1.608160571	0.190125179	1.034794964
0.851110477	0.230697284	0.027949875	-0.107156615	0.549331052	0.81382278	0.424323065	0.225857078	0.873461651	0.625573671	0.694423546	0.90659239	0.388347845	0.399436345	1.010656085	0.51010816	0.142139749	0.224679951	0.243018521	0.462065083	0.29450836	0.534064296	0.447517966	1.034545614	0.686406601	1.156514874	0.311697295	0.676047655	0.436860271	0.536388804	0.912802978	0.396173182	0.317302036	0.420120944	1.209898362	0.642679753	0.437070066	0.790543654	0.577640963	0.84782205	0.965526188	0.623609225	0.968496076	0.112988349	0.592374635	0.326981963	0.462065083	0.744895168	0.306480482	0.216519656
0.295427579	1.40130331	1.327517095	1.599113818	0.83911483	1.531929995	1.499745311	1.465558053	0.962034749	0.934975446	0.382494038	0.883511315	0.457966986	0.83911483	0.662793714	0.553061991	1.288891946	0.471955933	1.318768422	0.619891846	0.800077698	0.504020594	0.102356265	0.798710539	0.466372949	0.27617998	0.823602664	0.815267607	1.473255731	0.240091876	0.392432538	1.218801877	0.732756449	0.696553136	0.339717181	0.98002085	0.856087118	0.377706201	0.692300525	0.754848305	0.463589	0.007260675	0.286000662	0.110589582	1.091219114	0.1818837	0.619891846	0.307288345	0.302037973	1.318505602
0.510977323	0.551595173	-0.082278468	-0.110509984	0.707099902	0.503453299	-0.009483331	-0.043185447	0.500841869	0.424484681	0.301890772	0.630916519	0.455662053	0.642256237	0.801695517	0.52677159	-0.219551718	1.167123608	-0.109837671	0.555220381	0.423195905	0.588736981	0.531309713	0.35646137	0.512100172	1.062131163	0.534009999	0.322674814	0.663642456	1.125626441	0.346390949	-0.10840262	0.829923962	0.475505004	0.906069488	0.802100445	0.647074422	1.028141584	1.074473919	0.945664554	0.576370254	0.154516006	0.35295532	0.316032257	1.190424685	1.297870957	0.555220381	0.617335574	0.770330688	0.028904657
1.311447664	1.661699772	1.659641579	2.151201422	1.605085234	2.342714061	2.177081569	2.088367579	2.061225837	1.94579135	1.306698452	1.695061079	1.148460201	1.431549339	1.69730994	1.191971823	1.944745533	1.192973164	1.726938727	1.065180532	1.539301838	1.385405638	-0.072074607	1.430616181	0.666445435	0.986138218	1.019484688	1.504159975	2.001764089	0.623335587	1.434641075	2.14110735	1.610032424	0.746259032	0.589429014	1.929582769	1.353399808	1.05064267	0.860978604	1.444539856	1.22926044	0.228955389	0.019484688	0.220000546	1.246699584	0.89574071	1.065180532	0.320886506	1.587492357	1.475574089
1.886121667	1.331414235	-0.126508861	-0.686785439	1.276305628	1.726053328	2.111590962	-0.029071188	2.63880833	1.857825171	1.703380811	2.2080896	2.277967812	1.502191071	2.468488835	1.62905659	-0.078331807	1.992105045	0.300131219	1.4042663	1.665428322	1.754296245	1.932144505	1.93848151	2.233332857	2.33359235	1.61197735	1.805617383	2.100148137	1.82205903	2.341503964	-0.044165383	2.362998568	1.975882387	1.511935912	2.019221953	2.250514983	1.97025751	1.499582384	2.228286733	2.388980806	1.541357707	1.623724495	1.609605489	2.097147362	1.546212956	1.4042663	2.515887384	1.717468212	2.267370462
1.526829537	0.88749088	-0.236514893	-0.565727724	0.908012547	1.771643261	1.625215608	0.168359276	2.122588357	1.252726662	1.4300233	2.103485064	1.727546554	1.001434232	2.018595798	1.278084157	0.091717887	1.446357303	-0.229122468	1.138081385	1.190617233	1.493358722	1.788602781	1.840158182	2.032257383	2.254964898	1.259452046	1.533357334	1.402666948	1.409076025	2.087855898	0.246763155	1.886737063	1.402655127	1.547060536	1.410216921	1.699368654	1.582955609	1.23054989	1.936909452	2.161120972	1.913120429	1.662584325	1.38290092	1.440817758	1.324012596	1.138081385	1.969161463	1.280357956	1.390651829
1.379595332	0.643193917	0.586653057	0.837976784	1.660000638	1.608839786	1.15838796	1.223791301	0.99338151	1.228808962	0.767010404	1.211666801	0.788136185	1.274502538	1.052537285	1.718700376	1.103818469	0.923518992	1.855098893	0.734545546	1.094008545	0.834543608	0.219894489	0.947000088	0.293419199	1.088100427	0.211294318	1.043062697	1.716552121	0.93283015	0.790259879	0.648767733	0.286041046	0.36051343	0.095900899	0.596718205	0.777917927	-0.019821033	0.895541065	0.837832953	0.708954939	0.364600938	0.012926664	-0.037683329	1.506395667	0.765985334	0.734545546	0.441112091	0.473745407	0.217795386
0.577972314	0.341268922	0.343889108	0.748954168	0.412604921	1.033690397	0.806311013	0.353942712	0.569851296	0.346491519	1.752247385	0.989555003	0.201753804	0.274650522	1.312009921	-0.10235558	0.541112192	0.643060869	0.070070725	0.489819656	0.438572973	1.326568321	-0.193825507	1.4269863	0.155472198	0.483505428	2.006810178	0.568011856	0.657538416	-0.39150608	0.608444165	0.858682438	0.963695915	0.012429157	1.079776034	0.637208882	0.258309724	0.471918922	0.998188718	2.057143461	0.674730431	1.20049536	0.748954168	-0.138488422	1.03514889	0.003941047	0.489819656	0.164554117	0.54514245	0.633344777
0.305562205	0.940032155	1.374457515	1.28067676	1.197468025	1.345384406	1.400827805	1.838484293	0.828091571	1.049349644	0.551237842	0.902302691	0.614797981	0.853965009	0.848798362	0.702449378	1.751017728	0.718124771	1.467038975	0.637234809	0.542092147	0.512433798	0.163828417	1.122728176	0.724824939	0.185704097	0.572136691	0.772991795	1.199625826	0.476363575	0.588158366	1.745168556	0.827406074	0.765159114	0.321055922	1.128660095	0.601569525	0.337972164	0.156479773	0.824000829	0.594452599	0.244706602	0.634588061	-0.106811072	0.898883977	0.624110604	0.637234809	0.152141516	0.65339998	1.208940577
1.219023624	0.884954427	-0.139681354	-0.549614477	0.749238599	1.108257532	1.837287259	0.032939716	1.804649165	1.415374897	1.270813771	1.78298474	2.044297682	1.294240946	1.702097193	1.150223249	0.029076286	1.598301444	-0.298219627	1.01808937	1.356181403	1.415587224	1.470767525	1.336001059	2.016742551	1.809393598	1.439390139	1.24635438	1.51194987	1.38740163	2.066510753	0.029076286	1.772586051	1.238553894	0.941747217	1.410271707	1.842954597	1.132530599	1.562235886	1.561785809	1.782659345	1.320203731	0.889718217	1.480511432	1.36756981	1.296722635	1.01808937	2.020302362	1.156249235	1.549864809
0.813061904	2.034131679	2.308716551	2.049800956	1.961168118	2.391646526	2.1692699	1.601379489	0.721472983	1.918373246	0.630105025	1.578591283	1.317552006	1.58256871	0.537062691	1.268550928	2.449215875	1.403589137	2.254148995	1.091062494	1.671426155	0.520362901	0.848742505	0.987321748	1.578934642	0.611233358	1.222793438	1.09385846	2.370279509	0.61796723	0.593072058	2.741306834	0.92324021	1.430987306	0.171640915	2.023234303	1.250744048	0.928602867	0.468775867	1.361442346	1.058708895	0.274711237	0.286775748	0.036236745	1.538287711	0.576505163	1.091062494	0.418292518	0.675698939	1.674254172
0.476740541	-0.187690875	-0.187355641	-0.218973596	-0.13234797	0.250244976	0.757518648	0.241514407	0.89469951	0.429855927	0.826522966	0.463950101	1.260761095	0.483942936	1.370367089	0.604754902	0.049855778	1.044606239	-0.01305529	0.372850033	0.292216114	0.930488278	0.538888448	0.908023521	1.037524822	0.764089038	0.978792958	0.239436146	0.353914573	0.960110745	1.205432632	-0.02600165	1.083629609	0.10997248	0.535095459	0.634431774	1.294517379	0.606912892	0.879016304	0.820368211	0.960146494	0.106579537	0.052221875	0.855375394	0.944235694	0.64204741	0.372850033	1.371978573	-0.111032159	0.54833774
0.826331342	0.148288038	0.030680969	0.247990951	0.080513511	0.062743669	0.100898212	0.076773875	0.444319679	0.084346217	0.816072345	0.481027782	0.872395072	0.103437623	0.555900532	0.156956879	-0.002404332	0.801816112	-0.01299825	0.333052547	0.000540055	0.795886566	0.047198912	0.436921629	0.25919191	0.257036598	0.791926407	0.175325386	0.038774116	0.366620214	0.629618883	-0.019095397	1.057644262	0.150906907	0.393986398	0.262975038	0.157962996	0.080513511	0.543886831	0.725134835	0.235555511	1.036382947	0.312144841	0.966911183	0.360312717	0.140037963	0.333052547	1.084174309	0.119012237	0.283405555
0.510591743	0.560453642	-0.248030287	-0.318068154	0.65690384	0.813265884	1.051944841	-0.158007392	1.628578821	1.10016455	0.364150277	1.119188521	1.05573783	0.496179442	1.190939642	0.891446861	-0.00496001	0.81483667	-0.044603881	0.611161631	0.942003234	0.960685447	1.058508803	0.717172018	0.889909647	1.380646264	1.039866693	0.485134075	0.758467984	0.768291677	1.204555005	-0.00496001	1.212523934	0.350317763	0.644774527	0.603417449	1.371092141	0.775353531	0.846284702	1.112465994	1.329493741	0.416731676	0.12126454	1.054843849	1.002827152	1.010311449	0.611161631	1.2280361	0.95144479	1.327186655
0.314574991	0.803399655	0.209117555	0.175010725	0.593312016	0.165017103	0.231536984	0.050059382	0.502907745	0.758031037	0.437059867	0.478073347	0.195577295	0.358849762	0.291446725	0.292282021	0.146466162	0.247715491	0.376953788	0.411507986	0.279839129	0.505424498	0.215138167	0.267621177	0.345664287	0.226381072	0.291950372	0.266577617	0.842558791	0.620614928	0.13803055	0.127391433	0.166646877	1.048912323	0.36196706	0.317768835	0.144317682	0.248729075	0.192127574	0.096802593	0.245656159	0.297881648	0.296570569	0.348779548	0.219152968	0.534846207	0.411507986	0.242335849	0.686894086	0.918645497
0.462556975	0.605571775	0.124684938	0.040431582	0.360184066	0.396006104	0.433254162	-0.268125128	1.231611686	0.481530635	0.432354877	0.749086183	0.788291723	0.405391468	0.631886146	0.712976977	0.099831973	-0.013988068	0.077454191	0.546035439	0.994461462	0.712976977	0.939195412	0.155154331	0.738232316	0.871684519	0.931396424	0.636920491	0.318119329	0.740547986	0.900345075	0.092810047	0.433254162	0.61991299	0.226733107	0.138979392	0.880419661	0.333740583	0.09264569	0.772244894	0.471207948	0.892309255	0.386836261	0.345271202	0.055903102	1.189555703	0.546035439	0.782118906	0.817944633	0.340960374
0.848372449	0.508578877	0.126561834	0.126561834	0.126561834	0.148741473	-0.021196602	-0.079538284	0.103994836	0.210159259	0.318120022	0.632190915	-0.01673081	0.289723209	0.117004065	0.318571427	-0.086028822	0.180736101	0.126561834	0.373047989	0.334196201	0.126561834	0.126561834	0.026921237	-0.086028822	0.41503044	0.222079876	0.026921237	0.173565057	0.126561834	0.148488462	-0.021196602	-0.086028822	0.284622628	1.146923117	0.169310703	0.021517093	0.167322358	0.647699918	0.387005078	-0.086028822	0.726444906	0.925902383	0.184608064	0.396137094	0.418374521	0.373047989	-0.020075842	0.297702985	0.203360681
2.347339164	1.961347918	2.195055013	1.815270646	0.158017702	0.483669734	0.657810027	0.995374514	2.551769566	1.703777049	1.774399489	1.919406401	2.837561882	2.200617157	0.820665947	0.169599575	0.691462419	1.235939152	1.971334918	1.731880634	2.007219159	2.382433512	2.404729991	3.088934335	2.797862093	2.747090516	2.33819106	1.001737302	0.794425415	2.052124113	2.847322959	0.697139552	2.740229518	0.456841286	1.815942025	2.78414883	0.589248678	2.024195236	2.237517949	0.448301155	2.608140268	0.44030905	0.600009893	2.300338453	0.88665332	2.279881307	1.731880634	3.134791984	1.943058809	2.463821603
1.124387756	1.67256666	2.202565781	1.962280279	1.990261778	2.539085594	2.264721346	2.463046324	2.102571655	1.816921541	1.352521365	1.718242899	1.515485343	1.684744049	1.892209161	1.724286025	2.550677084	1.564962391	2.183405554	1.358447629	1.677712865	1.516236578	0.745384566	1.810447176	1.577991653	1.136616589	1.501259422	1.704378951	2.470004148	1.164789529	1.583774621	2.623128929	1.852000839	1.234874298	0.872489364	2.164549446	1.689170945	1.089121301	1.087807247	1.822319652	1.574484545	0.633751296	0.789401395	0.487847838	1.718389665	1.050735936	1.358447629	0.82975705	1.489938308	2.071689796
0.448746653	0.58065733	0.987800337	1.918706664	0.91804257	0.798731608	1.109217844	1.959503666	1.736978431	1.349636265	0.555879942	1.486335398	0.751149348	0.940483439	0.904830521	0.791345554	2.087208626	0.885749198	1.455480036	0.87807544	0.88382847	0.76920823	1.207401762	1.494839864	0.630758239	1.49081883	0.743920904	1.128971308	0.778463183	0.609043645	1.243247758	1.055972332	1.605934655	0.996125726	0.404923662	1.190628209	0.796442463	0.19886918	0.814919369	1.373452734	1.675610005	1.078502006	1.301259322	0.271684903	1.177663232	0.753637069	0.87807544	0.873221444	1.243072842	0.987228509
0.680042655	0.086197538	-0.095931676	-0.095931676	0.496245081	0.038049513	0.15233075	0.018028976	0.15760702	0.185514065	0.52941336	0.538269159	0.728887809	0.197430879	0.417283164	0.149580992	-0.036035176	0.797145574	-0.086991015	0.380209826	0.394026803	0.124437956	-0.014584368	0.487026872	0.426362822	0.388846461	0.937089769	0.106763144	0.216332338	0.50504122	0.116253168	0.12172371	0.214872524	0.228350779	1.05019636	0.293534739	0.121627267	0.429113131	0.823146416	0.252438545	0.539152669	0.381189579	0.646007402	0.687971903	0.278952739	0.486131687	0.380209826	0.298418575	0.35585476	1.200091264
0.856931781	0.890540382	-0.17814243	-0.295481378	0.817779657	1.001242502	1.378874134	-0.075618685	1.801249783	1.055056672	1.148199008	1.633698523	1.42277962	0.746716301	1.416470146	0.869235564	0.104716285	1.189687345	-0.033369449	0.848739873	1.28940344	1.080275522	1.151676653	1.322522562	1.473932142	1.66462291	1.380558665	1.189687345	1.218659637	0.720186254	1.621912183	0.104716285	1.407912342	0.762510569	1.042893794	0.854116539	1.066739633	1.01258188	0.765601646	1.567489427	1.862112314	1.351182363	0.942718394	1.039628407	0.944652536	0.958805214	0.848739873	1.266084287	1.500043968	1.444609659
1.216361824	0.110089412	0.159720351	0.031013309	0.236471643	0.528676542	0.047227762	0.017916478	1.018645706	1.024392455	0.328558165	0.715765225	0.31131561	0.264991372	0.307237698	0.729667807	0.387442017	0.356780262	0.491962441	0.480856701	0.205946589	-0.107920631	0.487575591	0.260268259	0.969906453	0.479212391	0.023698033	0.430350736	0.729864698	1.770026321	0.012512252	0.524969881	0.131351246	1.041298482	0.659235235	0.793304486	0.507920367	0.759546857	0.599649545	0.56108818	0.26780719	0.125836732	1.071056316	-0.051396907	1.139070617	0.263147231	0.480856701	0.655762978	0.490869876	1.710142482
0.531595809	0.6483555	-0.072630244	-0.072630244	0.146167754	0.001379777	-0.045385692	-0.009278716	0.235838637	0.498023406	0.71400839	0.403394299	0.748688524	0.852165752	0.461338226	0.34066952	-0.126372739	0.855678709	-0.072630244	0.346617911	0.267813871	0.102010949	0.457569454	0.302980333	0.339010112	0.072284348	0.121328734	-0.0396793	0.805593376	0.655723538	0.34638371	-0.091503743	0.36358574	0.647529059	1.002916717	0.297562868	0.412116904	0.173868337	1.070384556	0.676966839	0.780500796	0.298437618	0.157563135	0.025320827	0.649139253	0.038295998	0.346617911	-0.003501816	0.305767657	0.428069413
0.846710254	1.706756636	1.986035104	1.83236422	1.753834857	2.264603552	2.084821472	2.498820572	1.085462338	1.785864009	0.688446346	1.479885923	1.112088804	1.46926964	0.620129959	1.07885896	2.317772412	1.183455904	1.998759977	1.053596475	1.318979006	0.368719541	0.816747031	1.416750851	1.510691352	0.613910839	1.122405431	1.060089405	2.230477233	0.564380757	0.999568664	2.502672031	1.059275497	1.374769512	0.364345944	1.84146258	1.162832418	0.933070085	0.348225948	1.170519246	0.827326421	0.680918952	0.951652362	0.087259502	1.507084351	0.913657044	1.053596475	0.521156785	0.661401687	1.784478461
0.983433001	0.669628717	-0.422006318	-0.30092693	0.691743032	0.679939349	1.123002378	-0.025043477	1.437040433	0.939862649	0.872242012	1.465918836	1.291406809	0.591741942	1.259222125	0.621705165	0.066097527	1.032006613	-0.135256786	0.679148705	0.981856613	0.904251755	1.023966548	0.930297717	1.209112327	1.469218048	1.051726441	0.80535898	0.605173626	0.635945604	1.558857916	0.066097527	1.051074653	0.775520029	0.90987984	0.93925256	0.757395424	0.800202494	0.546845293	1.339903756	1.540313791	1.219217529	0.870903522	0.591741942	1.009981328	0.700886411	0.679148705	1.111420506	1.228265658	1.060702198
0.012087343	0.864784744	0.598928313	0.462708566	0.782546528	1.572739379	1.249487279	1.162683314	0.1239981	0.749640045	0.177470889	0.600699552	0.14821246	0.381861759	0.025825188	0.659097654	1.517831193	0.390575707	1.4564295	0.358697891	0.505233209	-0.121081063	0.057434097	0.393656663	0.421213732	-0.02276819	0.628283706	0.241344702	1.121643551	0.011206718	0.039772443	0.929369221	0.068043058	1.120285885	-0.107315194	0.723467484	0.342129409	0.060330282	-0.007711276	0.088053309	0.024369044	-0.046869191	0.337076622	-0.158467716	0.537314899	0.348037316	0.358697891	-0.033050264	0.046465806	0.761179473
0.118619126	0.878998566	1.168342804	0.882824974	0.949771764	1.324080978	1.104124582	1.412291932	0.334818646	0.72803939	0.242260815	0.54237514	0.478793249	0.586342606	0.466672616	0.46140387	1.411403527	0.527571442	1.318680512	0.423464252	0.412507428	0.041028704	0.244221414	0.630059928	0.3988144	0.056615196	0.45328598	0.448059809	1.104124582	0.239219887	0.346262539	1.38749137	0.429628347	0.536883242	0.012311339	0.933041812	0.409258267	0.249165997	0.102381927	0.547268413	0.280215841	0.083838573	0.215086207	0.051229405	0.719339002	0.291302974	0.423464252	0.247546725	0.018766238	0.762511796
0.747911676	-0.099763787	-0.134013487	-0.178945033	0.210221051	0.135363131	0.476856177	0.03910692	0.35288953	0.422865981	0.850125337	0.608599744	1.137524573	0.062850398	1.961433314	1.906752171	-0.01169454	0.431705139	-0.171197255	0.400706888	0.432778275	0.717581184	0.689111329	0.394480231	1.364882417	0.759892941	0.438055308	0.058265458	0.269566147	0.322114229	0.297935627	-0.01169454	0.550598324	-0.157259681	0.973343311	0.832736225	0.369781144	0.000319431	1.234354731	0.459567981	0.671352498	0.938326263	0.519155513	0.358874062	0.731958916	-0.059359258	0.400706888	0.100239736	0.064341113	0.266328457
0.690366275	1.232893356	-0.349056817	-0.392419095	1.653044713	0.946777901	2.088631248	-0.11403008	1.826673025	1.241970033	0.875490816	1.897298943	2.340388315	1.983867627	0.998736614	0.558918424	0.170076717	1.357268012	-0.160440068	1.139421687	1.130025139	1.224581246	1.230830195	2.283992917	1.316204753	1.535564702	1.70330106	1.02147591	1.349053664	1.038944669	1.604645621	0.170076717	1.067703808	3.137906005	1.466118103	1.64986484	1.861817403	1.075928235	1.42646632	1.588536212	1.99938049	1.704077273	1.048489987	1.225629002	1.467339471	1.136497605	1.139421687	0.714144761	1.301307854	1.533057066
0.449876344	0.500601622	0.31325185	0.483157732	0.299887888	0.71474204	0.775943865	0.076541538	1.121988483	0.575494396	1.152300717	0.847663435	0.864719092	0.598195025	1.073038479	0.242515919	0.187112139	0.325868785	0.297710969	0.515918407	0.816753649	0.360113412	0.857695744	0.251078421	0.60541343	0.765751349	0.366213813	0.312630179	0.733654802	0.239407141	1.200370804	0.232826198	1.024068876	0.900588584	0.232488472	0.603194741	0.843256047	0.430221656	0.215023795	0.489519701	0.471993854	1.094027244	0.865145231	0.67095575	0.275405271	0.608985505	0.515918407	1.759983741	0.507387611	1.265329735
0.451755229	0.024585603	-0.161585772	0.075126873	-0.054595643	0.192527222	0.734964282	0.378627545	0.446996125	0.517140436	0.817166282	0.500311464	1.191259208	0.158366976	0.795219835	0.506415115	0.043910386	1.061401689	0.352052316	0.354979224	0.253252302	0.934267991	0.523448454	0.467536176	1.122615954	0.342078464	1.154987235	0.492765453	0.159386995	0.892875306	1.041048468	0.379867025	0.760352356	0.130562636	-0.066861514	0.452672937	1.203138916	-0.183584633	0.430694401	0.416063493	0.554860194	0.20159213	-0.030016457	1.187656352	0.888401507	0.814933132	0.354979224	1.397595792	0.21361489	0.329913996
1.173662758	1.068634855	1.438364008	1.203697465	1.811720403	0.608561685	0.413310704	0.782287567	0.606208629	0.855017561	0.730078825	0.654489417	0.139233112	0.984509026	0.712905014	1.296182021	0.533928066	0.433586655	1.59963149	1.18779686	1.008687504	0.873703773	0.621203597	0.667669861	-0.04074154	0.572349512	0.740558332	1.051841457	0.571354564	0.590529177	-0.023984304	1.260247678	0.080779068	1.334105351	1.589048346	0.480583218	0.125677266	2.036029751	0.902667469	0.576485303	0.260247678	0.769240622	1.574381919	0.593312601	0.478683622	1.56096468	1.18779686	0.230065942	1.360695782	0.529984793
0.873569918	1.505181089	1.083519444	1.470659389	0.66709603	1.566517819	1.342004677	0.616023225	0.063054351	0.178600378	1.156323983	0.756508506	0.178426179	0.359053053	0.878044869	0.42281394	1.141875177	0.469905434	0.892310653	0.573710779	0.323499069	0.064479149	0.117225301	0.477626428	0.578309343	0.361600233	0.55809351	0.384999902	1.605853093	0.062924037	0.456803783	1.022781677	0.126786507	0.809803284	1.759811858	1.09795055	0.355359415	0.191264809	0.412220867	0.428711117	0.704216407	0.687480071	0.075832616	0.06112273	0.552964335	0.137877107	0.573710779	0.079605032	0.085799211	0.586148826
2.526959355	2.103827789	0.530463749	0.155795082	2.080870519	2.235614873	2.830629646	0.272110772	3.578770486	2.744340519	2.150113572	2.785708524	2.445308093	2.02662376	2.847975345	1.976032962	0.267054504	2.368260181	1.160022969	2.016764965	2.561865356	2.189120481	2.611410785	2.287406496	3.18989985	3.146517043	2.04351143	2.471090362	2.651289958	2.356678873	2.860488074	0.311910968	2.938871232	2.70152456	1.981101228	2.679766862	2.688815865	2.356637554	1.838803923	2.783129518	3.167072494	2.082766858	1.998143797	2.202696375	2.475367363	2.258622365	2.016764965	2.899203788	2.625349462	3.096945223
0.33745763	0.289015826	0.289015826	0.289015826	0.301642177	0.103263476	0.103263476	0.044809508	0.000844224	0.255261766	0.297049085	0.280555336	0.103263476	0.289015826	0.166596835	0.289015826	0.11224668	0.084952412	0.289015826	0.295740305	0.289015826	0.289015826	0.289015826	0.143757899	0.103263476	0.103263476	0.314976736	0.097241152	0.103263476	0.289015826	0.103263476	0.103263476	0.112714372	0.289015826	0.289015826	0.084952412	0.079982342	0.324845651	0.297062132	0.079982342	0.103263476	0.289015826	0.289015826	0.289015826	0.108204872	0.306049165	0.295740305	0.103263476	0.289015826	0.079982342
0.625256446	0.365723295	-0.08827879	-0.204807147	0.140038921	0.541295745	1.165995102	-0.09121556	0.904090641	0.690103658	0.896837257	1.009631911	1.323303132	0.716398851	1.244601504	1.00803833	0.065624557	0.977790084	-0.072283546	0.58303377	0.790910219	1.329918464	0.935918938	0.633959641	1.226992559	1.165995102	1.361537292	0.584741618	0.811479752	1.037843311	1.51122876	0.068960125	1.39603833	0.158887004	0.758002615	0.65809332	1.294108522	0.54077183	0.726952749	0.771229776	0.703114287	0.407399926	0.122164197	1.118499243	0.700019209	0.882307807	0.58303377	1.552762932	0.165542988	1.126084884
0.81459762	1.736424563	2.280855734	2.104208354	1.864054029	2.263941097	2.408551842	2.762818055	1.474656731	1.859366612	1.323547814	1.87840978	1.479548622	1.613208583	0.974331044	1.545324221	2.840969971	1.601853887	2.234759259	1.362593356	1.512067469	0.918440646	1.025834808	1.84314427	1.873072615	1.317588765	1.230146574	1.302564553	2.228917945	1.056921956	1.455221773	2.741442531	1.585489343	1.652737139	1.198330468	2.031729343	1.601638213	1.000559633	0.606264075	1.451815779	1.46928922	1.120591035	1.3815834	0.879399741	1.893183501	1.188945588	1.362593356	1.545286687	1.011798935	2.028049955
0.198594484	1.103134538	1.606584731	1.547699758	1.090279217	1.34860333	1.06777672	2.111463363	0.762459701	0.837578181	1.036117731	0.892614399	0.82503468	0.826727017	0.928930814	0.865938096	1.641281251	1.236075332	1.493775308	0.818030091	0.717680241	0.375169637	0.802104542	1.510180275	0.889111563	0.735653996	0.673774755	0.868926563	1.213904756	1.492300622	1.000434938	2.086087525	1.227781159	0.711482253	1.52088294	1.332985345	0.733971794	0.545744941	0.607152066	1.432097688	1.680560577	0.319520392	0.273151649	0.414004788	1.183729763	0.603736888	0.818030091	1.094569897	0.207223135	1.599656365
0.582625049	0.242632194	0.426492792	0.568790526	0.5819078	0.880519001	0.478118933	0.623454671	1.206849183	0.84228186	0.887444019	0.558792609	1.17144867	0.350380778	1.17427796	0.579026897	0.7357201	0.973225062	0.621010414	0.609487916	0.607687453	0.198092434	0.534952255	0.924570885	0.536985592	1.002535995	0.183967791	0.743888291	0.455104569	0.809178167	1.145119731	0.63900358	0.715111021	-0.155699954	1.371861257	0.538507656	0.725547836	1.00966744	1.452398766	0.985237721	0.972183713	1.775124419	0.803612957	-0.054029861	0.855404054	0.306657457	0.609487916	0.557300179	0.612397122	0.593897623
1.427052582	0.949931327	-0.332127377	-0.271244619	0.0738589	0.907692152	0.811616519	0.050778513	0.540217381	1.086824508	0.603192877	1.077641101	1.643168214	1.299637943	1.332824899	0.99950991	-0.146687782	1.949087035	-0.237932925	0.875171212	0.907527478	0.335994556	1.017166588	0.765634676	1.005936404	1.498756759	1.23970689	0.76840973	1.487475749	1.23970689	1.6813661	0.059980497	1.120084661	1.196132077	1.843873637	1.159846812	0.932900436	0.85553897	1.692773331	1.60374356	0.541160608	0.879943957	0.64606412	1.382415852	1.402884861	0.900794096	0.875171212	0.920853598	1.207442468	1.317384462
1.641309821	0.729111478	0.707599163	0.780801827	0.489690896	1.323061389	1.723301286	1.726626922	1.981376163	1.562772757	1.500782417	1.912204186	2.179728804	1.321325396	2.24757167	1.379700631	1.461713339	1.988446081	1.104860056	1.233520801	0.927748128	1.424485726	1.66804021	2.200836962	2.055124071	2.191154204	1.298924686	1.423254804	1.727107572	1.737520086	2.198250744	1.488780944	1.956619215	1.365916189	1.211581255	1.993978988	2.143023769	1.43456184	1.379502065	2.04802207	2.231681615	1.418453352	1.218960222	1.451222215	2.055567452	1.344693914	1.233520801	2.423378552	1.101448456	1.820775861
0.681093992	0.645335797	0.650170294	0.3233919	1.042627121	0.485172207	0.332828347	0.056414656	0.36818484	0.603594808	0.701331262	0.369324436	0.57083558	0.646953283	0.538857066	0.94474226	0.338128903	0.441664817	0.464928836	0.740762181	1.010991388	0.89022191	0.821427056	0.590653683	0.631999402	0.757519913	0.731748756	1.04603694	0.37415779	0.723706035	0.756646959	0.339044171	0.831878051	0.646953283	0.563553977	0.711460186	0.489121113	0.697207946	0.894807956	0.817536909	0.610518923	0.733074847	0.937360306	0.475359196	0.70979622	0.979879567	0.740762181	0.894711274	0.791232271	0.32942027
0.499103038	0.117709582	-0.061640938	-0.113714552	0.655940247	0.1885271	0.799988156	-0.025385916	1.128855759	0.483535541	0.491088679	0.755165083	0.437821417	0.083082749	0.359689289	0.485396355	0.105382957	0.365118717	0.2055971	0.358619283	0.685472292	0.714152518	0.884205822	0.422297226	0.685166554	0.726559239	0.18869635	0.95196196	0.533517751	0.281450403	0.573730287	0.105382957	1.410734326	-0.097093679	0.072402839	0.597247106	0.514447312	0.755311523	0.379472566	1.133438467	0.968705817	0.655940247	0.017489188	0.409509832	0.702308871	0.43565582	0.358619283	0.506783498	0.635484926	0.751178663
0.288006979	0.397946132	0.329275686	0.323973641	0.964592926	0.391002576	0.19219513	-0.061429997	0.243368908	0.330268983	0.680978244	-0.354764763	0.184201755	0.314776846	0.174686315	0.410467201	0.217513449	0.104434933	0.255087449	0.517377997	0.517291302	0.482780451	0.396355308	0.249996204	0.327970404	0.361412042	0.494591412	0.123819642	0.251340583	0.678381889	0.366964335	0.187216538	0.22644923	0.417354835	0.926347316	0.067200532	0.167583089	0.523281666	0.437868714	0.185184359	0.370699752	0.781628058	0.626882347	0.274504509	0.083504792	1.125341657	0.517377997	0.165659886	0.415579614	0.368358413
0.193000555	0.195370517	0.035331429	0.181258082	0.777016043	0.011456681	0.165694288	0.036299919	0.139722684	0.266937632	0.324580634	0.491143933	0.321819269	0.233528219	0.068661783	0.092885402	-0.083014448	0.535822981	0.069840501	0.354643297	0.181868046	0.242632136	0.190019798	0.367472755	0.330285316	0.162991456	0.449657109	0.248312972	0.099400204	0.337683349	0.095098804	0.091917146	0.088126703	0.200364151	0.669527293	0.296459984	0.114702336	0.069840501	0.208179057	0.106475308	0.136045884	0.411868548	0.213878542	0.411868548	0.256880515	1.852179016	0.354643297	0.309682505	0.584355683	0.204188331
0.522965785	0.826718639	0.899634545	0.197497646	0.651982434	0.979247321	1.016010005	0.492531052	0.316541151	0.563913215	0.662318219	0.587968483	0.596767702	0.598030465	0.5329737	0.475383525	0.70445946	0.206617391	0.788436281	0.532095962	0.271446365	0.354992416	0.273634251	0.32400299	0.472619311	0.226132732	0.485921516	0.834628619	1.039752659	0.316984459	0.47889082	1.105168624	0.322652569	0.58401975	1.187856	0.335284	0.500442227	0.456701312	0.321568661	0.311149511	0.44321974	0.448673459	0.304743733	0.321568661	0.381994937	1.27821724	0.532095962	0.587169644	0.13913403	0.269837243
0.77726743	0.951243271	0.875441766	0.939202653	0.825172084	0.201576734	0.184382812	0.072060549	0.398984135	0.727244159	0.92321239	0.789445635	0.156799291	1.104700838	0.427420861	0.778531753	0.100499183	0.270764579	0.845117683	0.891890298	1.124497848	0.793423308	1.128464035	0.266869535	0.199161744	0.432167296	0.687577513	0.493388163	0.178496834	0.756521063	0.21605017	0.296609583	0.515004681	1.156845128	0.749829182	0.291584423	0.438526145	0.87036224	0.673337074	0.327298865	0.214494487	0.684453079	1.215101164	0.733335004	0.054055469	0.994021758	0.891890298	0.28550393	0.957140668	0.380534198
0.647890297	0.516611383	0.082042479	0.125011552	0.615221181	0.380107175	1.03460327	0.039186299	1.118570025	0.845079364	0.818395207	0.917572877	0.424081113	0.548613551	0.615966639	0.527127501	0.102295896	0.485026514	0.182872352	0.488127461	1.052079255	0.858259229	0.709408335	0.916888935	1.172412732	1.482324315	0.415422572	1.314354045	0.754269338	0.277388537	0.84167581	0.206235106	1.189997907	0.531675129	0.28904815	0.668958384	1.104722265	0.288328523	0.190156287	0.856817015	1.288284449	0.443518477	0.583558172	0.518735076	0.646991363	0.471799038	0.488127461	0.942107356	0.864037068	1.219067928
2.260128666	1.842883085	0.958559198	0.956221133	1.98694046	2.089610495	2.558856292	0.168966132	3.362109305	2.567556488	2.175117213	2.718211727	2.722146029	1.98962101	2.939359976	1.930872024	0.247730273	2.312479349	1.116399154	1.938866106	2.419800621	2.056920417	2.486000509	2.448431397	3.008272796	3.008397006	1.948832481	2.439718449	2.438574592	2.206356557	2.775332072	0.308849219	2.780321224	2.40386514	1.974551517	2.5078803	2.688713594	2.212711977	1.670519211	2.87315418	3.228259803	1.906377651	1.955316437	1.960242393	2.502259104	2.057670886	1.938866106	2.951673567	2.354263813	2.923567547
1.202458781	0.872139409	0.088397398	-0.331052378	1.263976819	1.11301005	1.910577842	-0.109060779	1.853612394	1.250015199	1.477813281	1.783632725	2.066940713	1.227675569	1.688320537	1.61933435	0.066739815	1.241081275	0.016822204	1.137682788	1.660505127	1.912173374	1.465914735	1.231289164	1.977961944	1.82035409	1.521972182	1.409018575	1.666312972	1.447515243	2.04445892	0.086873235	2.035822743	0.794973454	1.165527662	1.186153677	1.718689056	1.274100692	1.325030784	1.676485753	1.941886578	1.360066634	0.82973556	1.545631816	1.127465492	1.264999892	1.137682788	2.129832696	1.501122043	1.542873229
0.45156845	0.202250995	0.107573864	0.020148644	0.189888598	0.188333681	0.188687774	0.099480749	0.5672344	0.155699327	0.78149239	0.150090442	0.312829396	0.280353042	0.270984362	0.129587251	0.117085296	0.274745003	0.10602447	0.313482216	0.327562677	0.191931139	0.300650871	0.187876928	0.198486937	0.283113055	0.320042238	-0.105466239	0.23529391	0.084710981	0.220417142	0.099843211	0.127192819	0.366746936	0.407364787	-0.133149696	0.167712641	0.247336377	0.431498467	0.191407307	0.179386218	0.616304958	0.865462805	0.267702794	0.119116798	0.743395447	0.313482216	0.202962465	0.238502964	0.205895631
0.464412235	0.106598345	-0.347564588	-0.380522521	0.289529028	0.499517793	0.94610098	-0.072644327	1.194232184	0.654238637	0.700052307	0.825294897	1.134213597	0.538217351	1.237996338	0.65361077	-0.077974007	1.047153387	-0.206737018	0.490174733	0.63645221	0.932570246	0.735392589	0.993201418	1.147335275	1.039297289	0.984864748	0.587143519	0.708777415	0.909317787	1.248361854	-0.068863201	1.244245288	0.393617626	0.725559087	0.817110159	1.239889217	0.772640647	0.825771735	1.084987257	1.307632267	0.374700638	0.501494544	0.787264738	1.034802949	0.563494329	0.490174733	1.319966002	0.523159609	0.867425753
0.939428028	0.479866849	0.133079363	0.039907317	1.037601138	0.779588019	0.783945525	0.085737295	0.491321213	0.226326139	0.932135568	0.543658443	1.366798889	1.000767028	1.708362431	1.45806972	0.079155742	1.391909759	0.2124293	0.835584752	0.716347735	0.995240407	0.280458969	1.513282422	0.917824357	1.283824654	1.496257265	0.708878956	1.115660763	1.428334533	1.181162312	0.078055798	1.743058379	0.341564151	1.571275521	1.030911898	1.00479711	1.596372418	1.385228652	1.083464702	1.349463327	0.779375672	0.912241777	0.651889746	1.574713586	0.470658847	0.835584752	1.101981066	0.456470107	1.272218504
0.831990057	1.074042192	1.048009263	0.333679503	0.333679503	0.248465787	0.248465787	0.25667771	0.419709228	0.517704481	0.955153031	1.092324231	0.248465787	0.333679503	1.154800829	0.901881227	0.248465787	0.253897627	0.333679503	0.675113879	0.975153614	0.333679503	0.333679503	0.253897627	1.642917468	0.248465787	0.333679503	1.277150087	1.841751854	0.333679503	1.362409139	0.248465787	0.248465787	0.889982004	0.333679503	0.253897627	0.791407147	0.333679503	0.85742597	1.264390043	0.248465787	1.270193245	0.948576719	0.333679503	0.951998173	1.373490057	0.675113879	0.248465787	1.011286456	-0.185859065
0.190175234	0.358955101	-0.053191588	0.143806492	0.087369458	0.373974456	0.071857365	0.039409564	0.659062211	0.8517806	0.188962446	0.502544251	0.840528414	0.919379264	0.460744838	0.319986391	0.069211908	0.252902726	0.121991763	0.314863538	0.144868986	-0.020737889	0.542543615	-0.141548955	0.641371851	0.384290724	0.190175234	0.106669606	0.577049205	0.920270125	0.354327501	0.140487399	0.199550356	0.419371024	0.263258767	0.475451386	0.757927583	0.255102762	1.048091603	0.253803094	0.565113643	-0.069179693	0.043425309	-0.025424566	1.276752336	0.669600865	0.314863538	0.495243815	0.457159584	0.16299568
0.804304545	0.694466314	-0.268709558	-0.350597415	1.041409993	0.935239664	1.472476559	-0.101355057	1.742007402	1.009639376	0.988078727	1.535483736	1.185345173	0.763639118	1.516110356	0.792000762	0.081541452	1.07045138	-0.048874765	0.807517758	1.144737581	1.040002231	1.254742892	1.465942682	1.239903944	1.688996475	1.14028324	1.167012422	1.112141174	0.741783212	1.443269288	0.081541452	1.443269288	0.916939499	1.42824649	0.964286644	0.71164978	1.116117578	0.806724019	1.614106222	2.171697181	1.161045923	0.893874195	0.736142945	1.061641859	0.596774493	0.807517758	0.945458829	1.360337381	1.395153658
1.705376622	0.732986419	-0.561204152	-0.550480287	1.212970535	1.091907212	1.212414334	0.538342812	1.055048477	1.496808516	1.154791598	1.460557145	1.688420583	1.55051244	1.729914751	0.661999651	0.197114707	2.281297196	-0.430117054	0.89896717	1.147827178	0.465124786	0.856630685	0.772168601	1.449687327	2.167689384	1.107560209	0.753713252	1.896451371	0.614887107	1.949227461	0.253807019	1.418617268	1.38909223	1.352299261	1.206604627	1.48474012	1.523684777	1.768193727	1.636263188	0.958808988	1.068778521	0.589264453	1.526882078	1.682140863	0.973059989	0.89896717	1.666085424	1.071948567	0.918509954
0.378856246	0.635726361	0.268325991	0.252505368	0.400089327	0.109501518	0.00602432	0.012194944	0.119187878	-0.261195128	0.734990844	0.348338828	-0.001424724	0.405022896	0.691422195	1.020577996	0.004741701	-0.300665858	0.277092009	0.398647165	0.380996385	0.265430551	0.278252707	-0.305096143	0.367791133	0.218159802	0.257154199	1.059650555	0.038346203	0.26255574	0.025190244	0.143460694	0.322857731	0.374853504	0.846579727	0.053958541	0.105353352	0.329920102	0.354915174	0.082826549	0.423456913	0.518633158	0.278252707	0.234636501	-0.323556772	0.31420206	0.398647165	0.020838642	0.435658923	0.159624917
1.215054107	0.802136943	0.124537609	0.025886328	0.349097884	0.4776292	0.036691639	0.189405314	0.197881948	0.835698602	0.355357951	0.57216242	0.948375376	1.01240382	0.275875951	0.191872797	0.002284204	0.935529976	0.123327031	0.515190744	0.538789673	0.189797312	0.129943834	0.258738035	0.071302555	0.727729104	0.694622098	0.170875463	0.982333977	0.354470667	0.524808278	0.4776292	0.034722046	0.673798623	1.202609288	0.436516566	0.372370247	0.345478742	1.215054107	0.552607547	0.094560748	0.345478742	0.250834224	0.412685044	0.590175909	0.303540575	0.515190744	0.019998789	0.832776901	0.284351308
0.780564132	0.334874453	0.165347587	0.159323645	0.352003779	0.114451559	0.060050502	0.08923481	0.128817416	0.260715805	0.498334586	-0.282050278	0.146507077	0.155945203	0.319564835	0.285279101	0.034908552	0.327256404	0.140082695	0.324462176	0.269772587	0.27712015	0.140082695	0.320026603	0.102723063	0.130077903	0.443278752	0.273535604	0.466272316	0.262298573	0.131818565	0.07125794	0.20809482	0.360452327	0.877275338	0.421701163	0.280659848	0.295722329	0.377877688	0.275306381	0.411485509	0.179258779	0.322782598	0.333485598	0.520748537	0.346638739	0.324462176	0.132165862	0.278701129	0.653267388
0.30093055	0.347111536	0.100229064	0.086086702	0.17669741	0.02627745	0.00919477	-0.02221122	0.22411216	0.14197424	0.397322611	0.142723146	0.245211863	0.160171391	0.261717983	0.210590927	-0.01174629	0.283154783	0.093151358	0.306749971	0.165267948	0.093578435	0.231904416	-0.093422174	0.328697825	0.605254051	0.449698682	0.302777173	0.039020021	0.90166445	0.312536165	0.021033589	0.006538018	0.156124569	0.962304543	0.075664183	0.043990313	0.221537401	0.349722771	-0.056679849	0.150519324	0.244750683	0.471692976	0.338939733	0.067945828	0.399953922	0.306749971	0.485183358	0.286389885	0.034528185
1.319835529	1.030870044	0.444008989	0.544124141	0.965506828	1.595414525	1.396837117	-0.053804306	1.753565028	1.487671452	1.269001909	1.956272669	1.226994808	0.99749388	1.791829891	1.140675038	0.080866772	0.756284632	0.582520532	1.126004974	1.620020581	1.093889631	1.503850784	1.433352275	1.559433268	2.182001829	1.215211379	1.695560968	1.444478752	0.888532928	1.126189751	0.080866772	1.30097486	1.362893243	1.498885386	1.169059671	1.29562639	1.370580071	0.680764784	2.132740621	2.209811797	1.564408805	1.198551466	0.706623283	1.321621816	1.367850367	1.126004974	1.020386025	1.675011745	1.843880848
0.933491639	0.445162163	-0.250203717	-0.262408013	-0.087186213	0.409335828	1.238151903	-0.016437304	1.334981256	0.545037815	1.020411403	0.977131612	1.301599121	0.14752511	1.074091732	0.743201432	0.062548342	0.569773259	0.192436847	0.532185256	0.67910342	0.895954479	0.624082712	0.82885485	1.320170361	0.770920592	0.599126398	0.607515537	0.566371111	0.867925755	1.070517271	-0.012268099	1.266485502	0.214713242	1.135531996	0.579656493	1.046498958	0.35980601	0.553169735	1.122887304	1.275533631	0.798289827	0.546477854	1.80208367	0.943738234	0.290260203	0.532185256	1.841430113	0.479531065	1.544278914
0.799882113	0.78928904	0.486109067	0.975391598	0.765410602	0.109985493	0.094721718	-0.018202712	0.156586173	0.244130916	0.7581311	0.150788686	0.225745391	0.698589677	0.223441436	0.723829052	-0.004958923	0.24175996	0.435414306	0.756505443	0.676684038	0.811922731	0.953911119	0.393238714	0.272191691	0.237830886	0.967163851	0.761034581	0.111980724	0.599858951	0.237582505	0.335485192	0.530335197	0.533050362	1.022776097	0.180163889	0.26646831	0.510892736	0.874974477	0.326726803	0.144875774	0.882249262	0.772898623	0.636678876	0.081959405	1.18038395	0.756505443	0.411681584	0.545759227	0.258312305
0.107774165	0.371732849	0.278569084	0.394761083	0.270501463	0.359352157	0.220455878	0.140598149	0.254297573	0.338373711	0.345242639	0.317303945	0.199183864	0.556339959	0.262141698	0.102611024	0.225431045	-0.126336352	0.242472739	0.299169197	0.592720757	0.163291493	0.666264552	-0.069421142	0.335904431	0.374695677	-0.013495194	0.155597385	0.258747282	0.061138425	0.218632501	0.332722772	0.208592263	0.683381821	0.061577772	-0.072390689	0.235329134	0.251072911	-0.051093982	0.368959845	0.476104996	0.392717341	0.662978576	-0.008822524	-0.006829549	0.42999346	0.299169197	0.210119529	0.365234556	0.18883397
2.504248168	1.699334093	-4.43E-05	-0.026577539	1.935791797	1.537654925	1.165461655	0.211273949	1.190319481	1.55161476	1.438467548	1.274410521	1.895916974	2.157369561	2.017358072	1.796244106	-0.146292206	2.22964388	-0.026577539	1.693390182	1.698516982	1.715361539	1.603850336	2.121658733	1.403936147	2.277125713	1.991027523	1.566384148	1.504985808	1.779602435	1.565515023	0.745245252	1.818909495	1.845578734	2.376479464	1.755222911	1.451563059	2.226765313	2.252925145	1.941633257	1.889629587	1.833161027	1.94469831	1.72005666	2.327159417	2.133266263	1.693390182	1.327924058	2.093505889	1.650082114
1.015663496	2.250338569	2.605160769	2.199149851	2.138309126	2.724968071	2.90007721	2.902639346	1.696346634	2.089348076	1.340067272	2.080903268	1.618072334	1.882512143	1.302801899	1.562787482	3.086989201	1.577162941	2.327734615	1.530454287	1.946116658	0.907461609	1.197767739	1.589937229	2.037335045	1.18740848	1.453040244	1.581997438	2.763613576	1.056605591	1.272838676	2.903294156	1.689003504	1.852062228	2.081500132	2.345748587	1.861252891	1.438316988	0.722812546	1.952047851	1.291063496	0.716281679	1.336859347	0.610648098	1.857449047	1.208491605	1.530454287	0.457124413	1.160373812	2.0513205
1.384388303	0.82657258	-0.000378517	-0.056520779	0.558376437	0.744964891	0.624798669	0.116723327	0.70797587	0.778044638	1.120610516	0.40147391	1.100070173	0.749659195	1.480722547	0.631899043	-0.114773675	1.294860425	-0.011589233	0.813820121	0.687772204	0.959257977	0.50932704	1.46693413	0.376588019	1.130738993	1.29758766	0.13443916	1.028241125	0.676676486	1.034445438	-0.114773675	1.20328966	0.955894596	1.480037664	0.725601672	0.819744921	1.064053152	1.488786337	1.076488853	0.318195616	1.098815258	1.275917681	0.651049397	1.275227953	0.729520431	0.813820121	0.54036476	0.946939753	0.359590452
0.649198265	0.892468619	0.678293116	1.925548174	0.762390243	1.134081063	0.893413588	1.327993678	0.430790369	0.613535735	0.765339602	0.515247792	0.14972846	0.565109684	0.113289898	0.454411387	0.846710843	0.316706008	0.82960553	0.525164915	0.529112031	-0.003526551	0.348168269	0.616695777	0.364076255	-0.063813467	0.591902861	0.350668161	1.374541688	0.158446107	0.331075995	1.151707026	0.117581911	0.956285465	0.091918723	1.133280289	0.195283574	0.169630274	0.588174989	0.326800489	0.032000816	0.183157781	0.109177729	0.294569011	0.237857109	0.447996285	0.525164915	-0.093805642	0.331590131	0.516857405
0.064183589	0.532955818	1.178633914	0.942061908	1.171334675	1.302276888	1.070327811	1.582688466	0.280600875	0.608942547	0.187834673	0.400403318	0.287479853	0.638528767	0.127360698	0.676944468	1.542555555	0.370427128	1.401927905	0.397515905	0.512193135	0.062295349	0.167390998	0.357571807	0.382170676	0.073962096	0.495070241	0.537990591	1.091690863	0.175485962	0.174906725	1.348889289	0.427750141	0.292577266	-0.004021114	0.590098958	0.374791107	0.136613461	0.123390676	0.282613424	0.26289058	-0.00109163	0.035631177	-0.032883464	0.540444239	0.131533936	0.397515905	0.209094747	0.044592864	0.567294143
0.693428886	0.058127962	-0.263450235	-0.271457494	-0.005541118	0.584380474	0.769600328	-0.026800457	0.72604024	0.30113459	0.80515574	0.741009298	0.959595668	0.330250984	1.355737354	0.413950857	0.025644227	1.004865043	-0.289757615	0.391010743	0.368917795	0.700982024	0.809710303	0.924636041	0.767510696	1.0381783	0.513895381	0.675736552	0.503920009	0.281946304	0.992836601	-0.01205326	1.14981157	0.45540945	0.726429146	0.521153457	0.914601191	0.726429146	0.670751296	1.155032218	1.015112996	0.356683338	0.658952406	0.657299523	1.115170728	0.473480772	0.391010743	1.276916368	0.535797222	0.492046948
0.553320558	0.492030602	0.43846076	0.319014007	0.414235649	0.00677392	-0.048944102	0.002167557	0.105367643	0.312919964	0.596705233	0.42872559	0.086011756	0.358172733	0.182751979	0.351472158	-0.100096624	0.024947894	0.395056301	0.478193773	0.314006565	0.36373623	0.417605852	0.168881563	0.011501901	0.217966711	0.375327194	-0.029885534	0.053108276	0.432603699	-0.100096624	-0.049330313	-0.054382565	0.420040586	1.152018252	-0.075676328	0.155551463	0.445958726	0.471765989	0.212328599	0.311523082	0.832602676	0.406790418	0.426965359	-0.046068501	0.764088035	0.478193773	0.177283351	0.374990662	0.32182774
0.388964742	0.2626318	-0.160090722	-0.213137011	0.718773172	0.605309474	0.895236997	-0.119638838	1.220351675	0.810781033	0.535056903	0.793465364	0.725788487	0.257009786	0.840522185	0.697754821	-0.013783857	0.558313388	-0.021418569	0.519649288	0.995180693	1.343902679	0.49659862	0.552281423	0.433374174	1.216665064	1.125897268	0.476126632	0.602166195	0.640275316	1.276250754	0.039678748	1.193042019	-0.189249464	0.780171368	0.567207101	1.222544406	0.893723052	1.005399858	1.22643945	1.351704128	0.66029243	-0.019275224	0.697241774	0.601065369	0.484201171	0.519649288	0.716190429	0.587436781	1.239803412
1.027774727	1.677646498	1.362413324	2.152288321	0.265791975	1.512946256	1.702961835	1.180802644	0.812557022	1.459535622	0.7855189	1.185317524	0.344782365	1.032738147	0.874105829	0.592046158	1.087630107	0.474259615	0.936444592	0.675215831	0.348326863	0.466653376	0.310971946	0.253234954	0.59994798	0.391260676	0.41253793	0.931118561	1.401931839	0.033231383	0.371365848	1.837800935	0.83702748	0.631702655	0.528377078	1.15940142	0.683756993	0.727741964	0.321251585	0.842185044	0.533668822	0.255572809	0.107371765	0.001008778	0.183258831	0.362413324	0.675215831	0.270479271	1.300443079	1.330096778
1.441532476	1.074541604	0.224184227	0.219930414	1.923561065	0.735321394	0.696372691	0.152816761	0.833495167	0.894151278	1.167339786	0.833829549	1.014745243	0.957947646	1.129124296	0.928413568	0.096836059	0.817671972	0.227064525	1.190062397	0.854984651	1.360372664	0.957947646	1.609611507	0.796487844	1.360759275	1.534476302	0.873674691	0.938337082	1.122876517	1.034386253	0.215698245	1.056933382	0.776944784	1.306609518	1.020622924	0.6563969	1.694330362	1.156490586	1.034528515	0.767436047	2.001520666	2.28301282	0.906982927	1.277323817	1.986304972	1.190062397	0.429361783	1.241342787	0.503859525
0.764107326	0.773407349	0.641044594	1.063253178	0.550944755	0.28575267	0.340922014	0.35521047	0.302998489	0.474744289	0.113444419	0.533210256	0.164718112	0.754603785	0.274875316	1.221353335	0.250329326	-0.437934165	0.465701474	0.659243939	0.605970383	0.412826302	0.613481531	-0.002654016	0.291595854	0.363311022	0.616397159	0.568074617	0.294613547	0.752677864	0.224017731	0.361166353	0.148535629	0.553700246	0.58262456	0.551173866	0.472974444	0.624510157	0.787885172	0.141121661	0.205649681	0.53911378	0.418904553	0.527275923	0.039635047	0.61797929	0.659243939	0.189353892	0.615603927	0.150695035
0.961967133	0.511737156	0.164649847	0.081612464	0.973297197	0.950723949	1.345790996	0.223385783	1.429087098	1.271656903	1.184506728	1.257534065	1.3736996	0.726515207	1.237195225	0.620881626	0.666543698	1.136472001	-0.133748778	0.761497749	1.074288606	1.176484216	1.349451041	1.033809659	1.717594189	1.387881904	1.442265392	1.510930914	0.956413478	1.009061797	1.588279653	0.091708287	1.564554159	0.519755128	0.338335036	0.946659483	1.52204622	0.269642201	0.726515207	1.09640268	1.14090167	0.926087562	0.527107327	1.249393952	1.255658409	1.295250135	0.761497749	1.784074246	0.94240101	1.212142703
0.756531967	0.880128216	0.502864989	0.57909822	0.561257392	0.130282339	0.156308588	0.135917436	0.179974154	0.357346197	0.377151403	0.442864686	0.555975416	0.813405463	0.157690592	0.418200561	0.083093623	0.19964763	0.493141572	0.753923786	0.720203221	0.396231559	0.989496722	0.124701007	0.290152728	0.425020783	0.692109721	0.387671937	0.319165635	0.860180862	0.111894772	0.240079514	0.144736068	0.98582291	0.872669423	0.430170167	0.407263289	0.813405463	0.584443451	0.148399433	0.146509425	1.077216651	0.991061749	0.613963742	0.128771969	1.216023734	0.753923786	0.222612235	0.768865702	1.080808194
0.831179567	0.037637614	-0.038638641	-0.038638641	0.913184394	0.122033406	0.122033406	-0.027437088	0.465622353	0.38911762	0.390394723	0.488913625	0.673483404	0.064480613	1.178938257	1.887703806	0.122033406	0.271792148	-0.038638641	0.371402046	-0.038638641	0.117000993	0.868234894	0.271792148	1.07239826	1.295219674	0.005901119	0.398572725	0.122033406	1.595838629	0.635251006	0.122033406	0.219290716	0.001330386	0.105935567	0.786339901	0.164703593	0.009025554	0.369601324	0.11509798	0.368531987	0.655966558	0.462420621	0.477235203	0.331355566	-0.038638641	0.371402046	0.122033406	-0.038638641	0.11509798
0.333150975	0.815358755	-0.221565323	-0.129671593	0.022073761	0.391768398	0.397097231	0.355189274	1.264691899	0.890229991	0.97158039	0.50949719	0.856808359	0.863193503	1.696358204	1.034821265	0.183987096	1.153554182	-0.088445728	0.480585268	0.346487575	-0.115236738	1.016493884	0.685033099	0.88468392	1.030647792	1.206100348	0.524622044	0.656469647	0.641788591	1.106532669	0.183121105	0.336575897	0.711703739	1.104324239	0.478065274	0.595626079	0.064305663	1.315647875	0.947522971	0.633527981	0.459216872	0.346487575	-0.008549986	1.388240156	-0.002641127	0.480585268	0.770338256	0.857831775	0.694075236
2.264379463	2.150709714	0.757181407	0.732798061	1.808956914	2.234430084	2.638978362	0.135279904	3.107416473	2.6805439	2.199637331	2.697209878	2.585821536	1.997719179	2.853562045	2.059163186	0.033899682	2.089707178	1.139881449	1.953586904	2.407692969	1.98410337	2.599157054	2.364074707	3.000799477	2.895735664	1.9370591	2.207476284	2.723567197	2.237887396	2.439551632	0.05455095	2.714223409	2.577326223	2.182305064	2.201359171	2.302381363	2.258484684	1.295481338	2.585927032	3.362889316	2.095707163	1.887082329	2.03921657	2.130016097	2.056496426	1.953586904	2.8253103	2.510122838	2.948746857
0.277927069	0.484471027	-0.157565855	-0.157565855	-0.029107695	0.252130281	0.824227049	-0.01464865	0.794745571	0.337446658	1.159063602	0.584734299	1.004844393	0.322256172	1.212125119	0.313983646	0.01391784	1.002908833	-0.183034302	0.476291633	0.240020637	0.698350847	0.310389464	0.947391505	1.06548884	0.696799512	1.230003517	0.035182139	0.325481983	0.761482434	1.089718719	-0.01129263	0.943388639	-0.052603396	1.520038128	0.405293053	1.252107686	0.579604782	0.770332992	0.848778731	1.076039022	0.721831943	1.201588582	0.790707013	0.764192158	0.651058745	0.476291633	1.295099354	0.184246026	0.908983336
1.293976451	1.053578498	0.103735536	0.08480329	0.817006492	0.698919602	0.606573146	0.059362326	1.356747316	1.124201183	0.944293124	1.251117389	1.350088373	0.704150916	0.983747351	1.218111597	0.148691249	0.960533497	0.278574323	0.906277425	1.415878151	1.009280822	1.296992397	0.957153757	1.396664515	1.316008584	1.066543475	1.18035756	0.775031616	1.063981259	1.833536611	0.148691249	1.282230157	0.773612446	1.2108429	0.943365472	0.888748518	0.440320607	0.925999665	0.80751871	1.27254289	1.145724721	0.59196941	1.069090664	0.967215083	1.307386265	0.906277425	1.004210405	1.066543475	0.888748518
0.740569201	0.225051556	0.124267421	0.117647786	0.396137444	0.154921132	0.34046389	0.087710737	0.417325516	0.509010297	0.954958032	0.02697237	0.662108341	0.261316809	0.363944986	0.424082254	0.006010139	0.340293302	0.1549971	0.501005204	0.846099235	0.657115171	0.413463278	0.32547872	0.388027182	0.309206196	0.602266503	0.951524256	0.199691169	0.446568403	0.737598904	0.009225018	0.466907982	0.298723707	1.032907905	0.271577489	0.413324925	0.265870795	1.263447946	0.446471265	0.321980484	0.881166602	0.233593175	0.407837063	0.369726574	0.588118852	0.501005204	0.290666422	0.640866288	0.513219791
1.161640603	0.46159428	-0.354482709	-0.444740762	0.157319229	0.586644436	0.998489599	0.103069537	1.104868054	0.875544953	1.075319541	1.362430506	1.446910783	0.511427668	1.565351226	0.71662724	-0.034531846	1.241097291	-0.363753715	0.638439747	0.66920259	0.822430966	1.06176427	0.860470257	1.246501521	1.161367806	0.9263271	0.647678214	0.925462992	1.081598515	1.401630801	-0.016497443	1.095801922	0.947956191	0.800771906	0.781289011	1.408069333	1.010104098	0.815330626	0.811593567	1.193354859	0.688798146	0.862755276	0.966878944	0.974029448	0.867013099	0.638439747	2.033765359	0.679110879	1.150748265
1.066664764	0.516593281	-0.320735104	-0.420102235	0.406684545	0.820237661	0.803977431	0.152384706	0.991845363	0.933470106	0.885344039	1.176130714	1.456910925	0.797101609	1.607324013	1.213330404	-0.09382291	1.376421064	-0.183491729	0.708673343	0.667467751	0.875893528	0.920285618	1.03656228	1.46793422	1.341177588	0.726245752	0.82143089	1.154763054	0.911404031	1.264901333	-0.039616991	1.247172566	1.018950359	0.486630057	0.961733342	1.127422468	1.410682024	1.010462249	1.084609358	1.201415075	1.092254729	0.988486508	0.763117112	1.446215696	0.763117112	0.708673343	1.112473992	0.879771183	0.976302487
1.006396388	0.590372115	0.155885275	-0.048048755	0.970868233	1.191639916	1.657821185	0.1936213	1.801683745	1.115990134	1.046607587	1.641386228	1.213754231	0.73454166	1.431891039	1.012907671	0.288809132	0.990025643	-0.161249088	0.866792114	1.401968229	1.5248984	1.218157159	1.195897993	1.534357134	1.883420533	0.830960668	1.280390299	1.077793783	0.802538739	1.510139321	0.349416833	1.722546515	0.576473505	0.959324843	1.042865756	1.597104442	0.969441978	1.016768092	1.59979358	1.882761012	1.210844264	0.769869623	1.266164885	1.024877786	1.112908761	0.866792114	1.731988071	1.147433872	1.60688426
0.647446506	0.578016091	0.569209819	1.366865434	0.737412016	1.297192315	0.427438178	0.713632144	0.126587211	0.659830773	0.106988804	0.550418675	0.034741225	0.47471928	0.388849664	-0.107686024	0.284428653	0.183429946	0.662709762	0.324743443	0.722328892	-0.068745996	-0.160764467	0.230889008	0.034741225	0.132692296	0.581960664	0.660107421	1.257457696	-0.094438542	0.034741225	0.941076267	0.034741225	-0.131218367	0.278568227	0.291019196	0.037890956	-0.034958009	-0.016190259	0.213082123	0.141951195	-0.123936034	-0.115832921	-0.095184752	0.21066787	-0.146916471	0.324743443	0.049639612	1.620990908	0.824816131
0.15408693	0.770255175	1.176055932	0.973879105	0.983087106	1.222696535	1.125786522	1.434927265	0.610727139	0.829980464	0.620030937	0.66925506	0.4335499	0.61093976	0.479474395	0.531901586	1.426816517	0.54352961	1.174104043	0.470285056	0.442648285	-0.014490045	0.193239054	0.65062455	0.582057637	0.122380273	0.442648285	0.3626272	1.054806096	0.829917131	0.364929526	1.443458189	0.32607259	0.468232506	0.906932315	0.983530964	0.379338979	0.198818931	0.07596963	0.651405279	0.953579703	0.018922525	0.014424936	0.019202083	0.779143641	0.235991034	0.470285056	0.266304385	0.13950493	0.628339974
0.216134863	0.889747143	1.441855506	1.282154663	1.231002141	1.514341375	1.207671112	1.847700032	0.57435419	1.089139944	0.339128193	0.762574194	0.424380222	0.857421478	0.341043016	0.775070185	1.673287204	0.729200548	1.66421791	0.593641639	0.666521865	0.034826791	0.142108509	0.610335959	0.676192195	0.207671112	0.603134886	0.610335959	1.319644871	0.322871929	0.569522344	1.459142328	0.51574007	0.770271302	0.647738636	1.084093181	0.48079374	0.289515763	0.143898362	0.611127508	0.341043016	0.187558425	0.418088784	-0.037068337	0.82488547	0.413998068	0.593641639	0.149111088	0.099047186	1.117615837
1.322757191	1.223477575	1.285493457	1.339244845	1.723820007	1.941420206	1.20490988	2.427253421	1.66080546	1.474485156	1.298818635	1.547687761	1.524164695	1.08377006	1.562844727	1.140051511	2.605610653	1.54374279	1.400447973	1.204195204	1.239672385	1.245357775	1.307254572	1.588172759	1.781415767	1.693460596	1.144824025	1.481834726	1.419753728	1.329013642	1.70302343	1.269367869	1.402780913	1.675727877	0.866149524	1.6682915	1.613342975	1.009477734	1.512173156	1.303130935	1.745060522	0.987315044	1.202519222	0.904938764	1.480032671	0.913107553	1.204195204	1.836933094	0.635700602	1.830992081
0.33988682	0.312513965	0.163398826	0.14840222	0.22681774	0.057510371	0.013471367	0.000897949	0.165501388	0.170527666	0.41280681	0.219259878	0.293197011	0.270654986	0.208844743	0.297398814	-0.002809658	0.143492025	0.185921513	0.367032931	0.268726214	0.156236666	0.387254883	-0.012987679	0.089560042	0.44743945	0.310470223	0.26864829	0.043295129	0.670515239	0.098249697	0.069807819	0.063888892	0.330207778	0.891852753	0.127235485	0.074609415	0.287638977	0.330766715	0.025823181	0.160947866	0.475496056	0.746491345	0.250634847	0.126029111	0.717675532	0.367032931	0.206705357	0.305762378	0.210615121
1.575270014	2.371544272	0.092940117	-0.009221976	0.89371956	0.654807037	0.737421459	0.346318713	1.811833892	0.335340212	1.894198974	0.797499222	1.01382898	0.673106357	1.88175455	0.693001186	0.280348125	1.085564986	0.200282044	1.10335491	0.694765418	0.662490435	0.828131679	1.517607866	1.122638216	1.679592322	1.055982619	0.888964392	1.217194324	1.460010968	1.281977749	0.325288504	0.582193697	0.715954717	3.135599219	0.906404496	1.07607917	1.683468963	0.831143143	2.369759317	2.455535023	2.08705112	1.117789769	0.701173635	1.534249538	1.635766216	1.10335491	0.852415736	1.173838561	1.54220504
0.9959432	0.877331446	-0.093855399	-0.205453924	0.689415733	1.066156522	0.710665448	-0.037853302	1.145141394	0.358617176	0.84149076	1.372659983	1.011695444	0.546594524	1.46409653	1.20784584	0.016938499	0.923002587	-0.123027623	0.851374189	0.762094052	1.14089905	0.949882113	1.04200013	1.156817585	1.409635452	0.949882113	0.570406821	1.130881851	1.370887426	1.124148469	0.01953648	1.223764375	0.901756046	1.366254908	0.840028352	0.911287082	1.406269384	1.144794094	1.332891009	1.414878508	1.219427713	1.423955675	0.617367721	1.047350848	0.704636622	0.851374189	1.10329833	0.877331446	1.134523355
0.801813115	0.418025148	-0.000276143	0.017007679	0.15078711	0.056663758	0.032144921	-0.041265679	0.188340974	0.493170802	0.361872678	0.440426787	0.430084929	0.376300814	0.285708083	0.214302811	-0.03846626	0.190566133	0.009854134	0.301208046	0.247697123	0.166153971	0.23776996	0.319749452	0.151842822	0.575376577	0.803180973	0.209979174	0.396661174	0.217207801	0.04581895	-0.018966477	0.152120238	0.359559339	0.383539223	0.279713974	0.227062406	0.448430177	0.319870143	0.237162733	0.057699025	0.394175538	0.134856508	0.059665745	0.356191958	0.172326788	0.301208046	0.012706811	0.694329056	-0.065534422
1.102109891	1.076804026	0.671417535	0.679731739	0.938935405	1.090931933	1.611655366	0.039074218	1.502413778	1.065953338	0.979886192	2.024971292	1.574455679	1.069799124	1.300791868	1.111833308	0.203301302	1.051830216	0.525201129	1.165727289	1.732234454	1.676687098	1.257503227	1.048671697	1.657736836	1.664963201	1.431680448	1.142400051	1.35670684	1.297957348	2.255987379	0.183520572	1.565537615	1.205203294	0.77577403	1.045490038	1.824574375	1.102109891	1.07156097	1.501575377	1.593453695	1.797393275	1.083697734	1.302113307	1.146215254	1.466324492	1.165727289	1.151068548	1.269928624	1.358983739
0.340468298	0.579123768	0.130417448	0.145441711	0.223138093	0.024894015	0.090051481	0.050234148	0.089499873	0.294427156	0.360351474	0.08426552	0.46157229	0.409399565	0.352208535	0.486443305	0.009785854	0.533243173	0.130417448	0.395417686	0.130417448	0.300679163	0.130417448	0.278893717	0.354178128	0.181219755	0.499633305	0.229122101	0.119701717	0.335892485	0.144600224	0.009785854	0.127388546	0.339664297	0.935238127	0.284391189	0.103669772	0.568168011	0.700960388	0.099858627	0.491228483	0.96356456	0.319345932	0.143507586	0.201258791	0.356759535	0.395417686	0.191629442	0.530091169	0.159890232
0.435092578	1.109832703	1.449441604	1.348440875	1.209109449	1.558049432	1.34191047	1.948784929	0.766963113	1.204884374	0.432275699	0.984941724	0.667074146	0.886398935	0.173636635	0.999669957	1.83753975	0.847663665	1.587744302	0.691321208	0.752097158	0.108406447	0.492803882	1.055106323	0.764319392	0.240098159	0.637666777	0.774694562	1.364364092	0.50539301	1.020930248	1.752773745	0.526775654	0.971233254	0.324502868	1.091752003	0.611220327	0.209109449	0.253921793	0.834757845	0.382496666	0.404888815	0.64326163	0.063547515	1.121155388	0.559188842	0.691321208	0.379255647	0.257314736	1.2207362
1.198271031	0.785543071	0.976734836	0.302805335	1.194502726	1.398006641	1.755592582	1.198400183	1.593193024	1.157641343	1.195237355	1.474259266	1.34262831	0.99955766	1.559585517	1.330649684	1.666498916	1.511246916	0.920079866	0.940247869	1.483541499	1.090197242	0.824946111	1.279019312	1.382438864	1.498571328	1.199208021	1.886651358	1.667322224	0.923625147	1.451193333	1.473605001	1.830049521	0.322975204	1.112473637	1.452408886	1.737259696	0.775728089	0.89630202	1.622282836	1.506981165	0.875112721	0.530949378	1.120401005	1.578024621	0.711666987	0.940247869	1.784794395	1.11018184	1.445710897
1.198182833	2.491417478	2.788800529	2.476911393	1.972755153	2.944126702	2.941496689	3.189392324	1.830322102	2.638195477	1.167192437	2.118942526	1.978860148	2.220261188	0.956256668	2.212907432	3.086069235	1.759172311	2.87209976	1.720049165	1.79182353	1.170479302	1.506471401	1.853157771	2.02944755	0.847282144	1.867188743	1.833959309	2.761487446	1.459646192	1.595360928	3.243968537	1.890893452	2.401922947	0.529257373	2.617936868	2.00131551	1.267909117	0.872042117	1.984235775	1.433377923	1.486838929	1.973037966	0.236682436	2.102301018	1.654203224	1.720049165	0.99165899	1.3902426	2.647876746
0.868768833	0.822930776	0.261603726	0.484038964	0.454953991	0.630289743	0.399242279	0.113290471	0.006235167	0.668631742	0.592419652	0.614164634	0.204494347	0.433764692	0.559861616	0.114923669	0.12781529	0.189171636	0.582703705	0.396300349	0.419721614	0.117793557	0.2105979	0.312877164	0.214092406	0.195741643	0.669981221	0.488281792	0.965080474	0.199907035	0.12958986	0.217469518	0.189687419	0.280832325	0.331891259	0.446476606	0.422054302	0.15279449	0.261603726	0.259574799	0.150690897	0.485793692	0.421755784	0.269455263	0.150860323	0.231221097	0.396300349	0.242311791	0.641570364	0.379100808
0.377893574	0.393227128	0.290381335	0.295579564	0.365154733	0.425723269	0.114687486	-0.01941281	-0.03567868	0.290576454	0.385432314	0.215606145	0.098248404	0.390599014	0.170419852	0.445615198	-0.015747513	0.1102664	0.389278969	0.371142112	0.360235487	0.443286535	0.346230565	0.207330664	0.092960126	0.04483146	0.339611216	0.493296913	0.149911647	0.360588715	0.025070122	-0.00645111	0.106062009	0.371398691	0.365154733	0.332192282	0.150343869	0.420518301	0.352390874	0.052245635	0.228168292	0.324913514	0.351310091	0.355259882	0.16253173	0.451669185	0.371142112	0.212797819	0.374829155	0.035955314
0.200882	-0.010156774	-0.047914027	-0.094674507	0.22358189	0.17149749	0.513706417	0.068762141	0.282081886	0.329340027	0.701888375	0.345361022	1.122396987	0.198758306	0.776340022	0.377678856	0.001823056	0.671372124	-0.048289877	0.303288219	0.18688865	0.899852004	0.258343996	0.316750366	1.014238431	0.149808377	1.262040142	0.909709557	0.602795952	0.549044339	0.486122895	0.001823056	0.692019136	-0.013961848	0.028062079	0.694200986	0.838287086	0.0312046	0.237433002	0.391834651	0.317793401	0.330037221	0.10423672	0.949825979	0.435135492	0.857143853	0.303288219	0.888313781	0.192324196	0.38185043
1.111092235	0.770370413	0.056697922	-0.066872173	1.147963595	-0.017547926	0.073556645	0.052828673	0.903887934	0.222819785	0.893682168	1.179399386	0.874706709	1.099955869	1.142084313	-0.016419562	-0.152165437	0.872805874	0.041802744	0.771004886	1.1083348	1.023024858	1.264617666	0.482353887	0.813437053	0.93174521	0.285347151	0.926051386	0.705981352	1.296250514	0.354360301	-0.068588991	0.911223543	0.746219523	1.361141468	0.528111378	0.672415075	1.129919092	0.719293178	1.033860993	0.600274482	0.495633922	0.383726859	0.936099066	1.032216122	1.058563184	0.771004886	0.812558803	1.009345161	0.545310276
0.325882155	1.165395969	1.761669568	1.624255907	1.581350774	1.724830594	1.548299543	2.095585974	0.589542234	1.141341675	0.413910598	0.668513673	0.683349986	1.068485956	0.254339918	1.028368733	1.987272075	0.66817711	2.025927736	0.765037963	0.963924753	0.191183581	0.281300022	0.825530409	0.855229479	0.154955286	0.984165071	0.969792014	1.496486496	0.568415504	0.576410761	1.954347664	0.680438504	0.773796139	0.127514501	1.260171202	0.708085072	0.48395031	0.240298417	0.665068215	0.39659163	0.104915222	0.568415504	0.053542413	0.87404946	0.488830075	0.765037963	0.317335499	0.419246887	1.345759564
0.122745426	0.462123921	1.175665171	0.752771881	0.872867952	1.195016824	0.945975337	1.355254304	0.344441287	0.566852301	0.290296075	0.403530897	0.173927928	0.233381463	0.608248735	0.642374758	1.589428013	0.389459389	1.331448053	0.377457074	0.141508891	-0.030310585	0.168776754	0.315405646	0.4469292	0.098106811	0.309333739	0.424618075	0.916012113	0.100521453	0.188440311	0.958704434	0.044752139	0.862110883	0.28943891	0.657271896	0.539343454	-0.019811416	0.006354775	0.143463809	0.407219829	0.062184526	0.474485012	0.28943891	0.654478996	0.013778793	0.377457074	0.238458609	0.042866357	0.640948588
0.255214288	0.226989791	0.816333044	0.872148072	0.84860635	0.969334799	0.659349961	1.247210584	0.684990918	0.618797663	0.326661381	0.429921364	0.256324165	0.521463357	0.322616578	0.620569863	1.224781057	0.326265279	1.245392853	0.384723529	0.4152798	0.044953354	0.169892091	0.379751827	0.450090339	0.166623633	0.356841278	0.381963107	0.845957339	0.496279811	0.172541439	0.719862641	0.221876066	0.376068721	0.216253875	0.563388579	0.348715567	0.218225703	0.121991444	0.265464493	0.524360986	0.026995469	0.08617942	0.044219749	0.487391112	0.127178022	0.384723529	0.19883196	0.356841278	0.55307892
1.63215105	1.408390509	-0.107798525	-0.202269654	1.351613373	1.012624272	0.520439271	-0.076191922	1.310528811	0.892904534	0.990767993	1.005500954	1.399906213	1.126109949	1.454343205	1.551313405	-0.107949659	1.705401562	-0.109899954	1.145975066	0.99912747	0.854635197	1.205970311	1.151699036	1.664372048	1.784144944	1.159458182	0.864793683	1.551966541	1.75962582	0.974835711	-0.107949659	1.433629585	1.398703242	1.501021724	1.239175381	1.206220053	1.663426406	1.394327442	1.524486219	1.647162607	1.645303005	1.060181436	1.115793681	1.449124908	1.565627962	1.145975066	1.002640051	1.238639428	1.636997329
0.938327016	0.959177155	-0.007210635	-0.024507834	0.366514938	0.754017859	0.331023758	0.071704784	0.603773004	0.824284227	1.103806875	0.642591067	1.140617942	1.142001796	0.769412187	1.058793061	-0.037892791	1.075976656	-0.027129997	0.820300248	0.665548174	0.737328405	0.722955999	0.974401781	0.77796999	1.040247397	1.123808792	0.698872286	1.160821328	1.289717748	0.765069206	0.161259788	0.964526683	0.810531068	1.255087706	0.953259379	1.111672084	1.039487906	1.223035047	0.846721463	0.577646681	1.056087168	1.159463223	0.762057731	1.25576406	0.843193261	0.820300248	0.51833268	0.95233773	1.009194117
0.55171727	1.004167888	-0.106727771	-0.148120456	0.013546956	0.495946542	0.608368721	-0.05466578	0.921350511	0.358152951	0.790770908	0.877733686	0.932191821	0.535826675	1.168763827	0.886908826	0.007395825	0.685599852	-0.127842062	0.546224361	0.525821543	0.67142348	0.6077544	0.424167038	0.960188268	0.960188268	0.638630966	0.134163447	0.497354304	1.107152049	0.744588468	0.007395825	0.575597549	0.415360629	1.509890941	0.515582741	0.962618903	0.143692231	0.916337533	1.063970832	0.951878497	0.737805884	0.380796244	0.745086297	0.906632259	0.529486497	0.546224361	1.079277832	0.478219911	0.985832888
0.772321444	0.493320614	-0.05182275	-0.031576545	0.410770115	0.52329802	1.113123555	-0.02520165	1.226261821	0.596210011	0.630030046	1.194103008	0.994225173	0.67097529	1.012088287	0.421196891	0.046559798	0.785062453	-0.062311162	0.635958918	0.949588061	0.958878137	0.822295419	0.868516483	1.038010671	0.97659637	0.925454382	0.874548448	0.858434583	1.082090054	1.359795889	0.08250814	0.939579485	0.86139328	0.710580752	0.628580281	0.978784507	0.765201703	0.626899005	0.978784507	1.24440247	0.935269364	0.532449591	0.577838879	0.846719354	0.685014314	0.635958918	0.901493971	0.935269364	0.474987663
0.373948927	0.839723672	0.91390887	0.964662408	1.192851336	1.569301911	1.350458672	1.500285761	0.296892009	0.976786537	0.303546553	0.667270054	0.692540863	0.819682457	0.816200381	0.804713123	1.69846123	0.559960402	1.471604937	0.540965997	0.768641392	0.256005137	0.367681943	0.681202993	0.78154502	0.230976591	0.721544519	0.679808788	1.342905534	0.278281531	0.502166585	1.417939978	0.518996793	0.865751957	-0.037899808	1.052744459	0.552800261	0.412048476	0.373948927	0.442304952	0.214652529	0.107815029	0.247764007	-0.098100037	0.863742009	0.128007976	0.540965997	0.303034022	0.128665168	0.826779517
0.998016291	2.200236018	2.386197321	2.14842267	2.11652383	2.52708218	2.41337693	2.946428675	1.420227854	2.177118505	0.919520284	1.737068699	1.619492855	1.738352278	0.990280617	1.429457754	2.836902729	1.499571957	2.488239491	1.40832552	1.599551456	0.597445781	1.142943789	1.726427039	1.767764236	0.768431868	1.582413075	1.393116627	2.381835215	1.103649873	1.320338864	2.768632624	1.205270881	1.858449785	0.603211997	2.261692134	1.477953616	1.256077214	0.706941906	1.418783122	1.091571446	0.858137205	1.416845776	0.457292206	1.94552945	1.288427311	1.40832552	0.871304828	1.006328401	2.235485426
0.452940498	0.508083503	2.062419978	0.131948854	1.697693245	1.614361792	0.383566221	0.210833684	-0.064731962	0.967978804	0.675150321	0.713935125	0.460777874	1.020238383	0.825215157	0.389763457	0.503066936	0.127316343	1.219810738	0.646212323	1.771003833	0.692336241	0.10600451	0.825240275	0.426563773	0.170792611	1.33375409	0.377802864	2.164157197	0.050635684	0.489423055	1.892263477	0.313793566	0.208932556	0.248553175	0.420615974	0.554434137	0.073636985	1.030962248	0.354876258	0.148077075	0.572500906	0.178600875	0.052655662	0.803771597	0.007755687	0.646212323	0.139889034	0.406439988	1.039018666
0.460207684	0.091219146	-0.147190498	-0.288751084	0.192011541	0.273250925	0.57710408	-0.043791242	0.458308154	0.186007806	0.582874156	0.377619612	0.964601532	0.1975974	1.025466441	0.89517766	-0.082096452	0.955290449	-0.282000694	0.439879278	0.17772425	0.770238924	0.442415751	1.180652217	0.802502686	0.908472337	0.530068126	-0.121428704	0.639876871	0.371369943	0.792907746	-0.065801149	1.427396933	0.246121106	0.692835754	0.229025947	0.709937804	1.193414756	0.822626993	1.019050823	0.929390808	0.553311411	0.860415554	0.758957913	0.862221347	0.56478059	0.439879278	0.950540411	0.574791889	0.462008467
0.459943927	1.420776768	2.323584328	0.976400456	1.612849128	1.514818191	1.842039013	1.534922046	0.909473343	1.559884306	0.599273322	1.139819518	0.715254568	0.927667408	0.750073583	0.657540589	2.04490015	0.850923985	1.220477073	0.829562924	0.806332795	0.485475263	0.609473765	0.979992336	1.139741065	0.751437146	0.840818721	0.988807359	1.300724906	0.768870404	0.764842361	2.018141323	0.54976084	1.419029101	0.133480548	1.767852679	0.699840991	0.919447077	0.424251142	0.764060259	0.584106197	0.426838803	0.795429432	0.252464125	1.135988927	0.478659691	0.829562924	0.878074338	0.290573791	1.366493195
0.770455929	1.114591806	1.579576297	1.546714826	1.329894144	1.794319426	1.6215922	1.939726134	1.495943507	1.215224707	0.950711545	1.120601002	1.019532208	1.152237858	1.25795006	1.089969331	1.58489896	1.12881949	1.504942679	0.908889656	0.96261112	0.911155213	0.234802896	1.221229002	0.853575941	0.755485779	0.979271033	1.34369312	1.568171816	0.750360429	0.930591125	2.037326597	1.236528455	0.78530505	0.749172208	1.645962187	1.229738217	0.855886125	0.647777186	1.063926597	1.18476554	0.330934371	0.297469054	0.459494405	1.097166743	0.758976112	0.908889656	0.595702862	1.183974353	1.416954869
0.19498886	0.862660862	1.509553891	1.154086903	1.219102634	1.519577541	1.151600756	1.319644741	0.487105702	1.236793266	0.239884343	0.116366188	0.36378836	0.812957087	0.171754788	0.819999854	1.752755023	0.641344325	1.431560866	0.54330217	0.642742703	0.095246348	0.127960228	0.618082515	0.617726626	0.169329523	0.455116899	0.426367467	1.110244261	0.136189511	0.243560661	1.418772484	0.289903454	0.914809003	-0.037630812	1.011394119	0.537453306	0.455116899	0.08524776	0.440543293	0.239736845	0.116641522	0.368864954	-0.023761268	0.708587865	0.283720761	0.54330217	0.093112189	0.327472269	0.858933376
0.220090567	0.802579036	1.185978894	1.207409535	1.285248293	1.612479616	1.40356075	2.128844173	0.809685804	1.053429455	0.524721166	0.862660109	0.694830908	0.862405602	0.452778773	0.876416316	1.982327263	0.898052034	1.664225265	0.687082275	0.562086981	0.394093868	0.510045058	1.229862364	0.989397329	0.51077072	0.766828463	0.565654466	1.144799917	0.432143973	0.814056796	1.31144962	0.709389629	1.045558715	0.077075767	1.022990771	0.520801137	0.33114022	0.145261628	0.717338676	0.56857413	0.369331838	0.829124214	0.436911249	1.039835327	0.728353781	0.687082275	0.522669943	0.383500794	1.151932576
0.524772753	0.835535246	0.156262512	0.132334085	0.48350308	0.3058636	0.606893596	0.12877319	0.398112576	0.714550811	0.660257341	0.092482664	0.806866777	0.719723179	0.494471417	0.732110314	0.204486154	0.587784273	0.240870725	0.610789719	0.366164132	0.725186075	0.924921668	0.294796998	0.326689929	0.730878887	0.794563418	0.624726421	0.482800613	0.266809887	0.637533554	0.153854537	0.421172353	0.241107204	0.424156079	0.666457869	0.360265189	0.59817433	0.134454816	0.437640634	0.834795328	1.258031415	0.346213905	0.563585353	0.812464948	2.367613496	0.610789719	0.390930825	0.601280144	0.564835451
0.414638966	0.725045654	1.449401072	0.148689124	0.118407853	1.292458489	0.521078799	0.331285593	-0.016864909	0.672690686	0.120998786	0.538861225	0.608728451	0.511548979	0.165945169	0.726728968	1.316592168	0.482959352	0.817377857	0.338216038	0.593022022	0.104201502	0.149641873	0.304561691	0.373188023	0.170446526	0.259244329	0.311444473	0.872242085	0.074690904	0.172168617	0.607228296	0.243240466	0.508782763	0.050346058	0.498104124	0.233151086	0.178482751	0.304385187	0.335402125	0.228397387	0.017413576	0.032853141	0.11360897	0.391364847	0.041931653	0.338216038	0.15121046	0.100309631	0.330685534
0.381636313	0.756254876	0.265705208	0.202371849	0.202371849	0.017538526	-0.030318502	-0.031852917	0.047443853	0.221304237	0.608874922	0.495391944	0.167870291	0.202371849	0.269719954	0.280103029	-0.016110012	0.022340921	0.244553444	0.410076963	0.245340922	0.25391024	0.353128289	-0.087921313	-0.052499341	0.178970249	0.314641617	-0.022915942	0.001347086	0.38192364	-0.013005906	-0.01988058	0.003642921	0.326549904	1.27791881	-0.009127657	0.038626682	0.330771118	0.374098303	0.480032385	0.316716516	0.922531152	0.655690189	0.231065077	0.058649259	0.554554367	0.410076963	-0.052499341	0.264201156	0.215479194
0.164046473	1.077996299	0.279037006	0.271120898	0.118357814	0.264097515	0.232813892	0.226303124	0.463386904	0.005046862	0.860129123	-0.235063182	0.457222113	0.433938966	0.712803835	0.656784948	0.20808639	0.357984204	0.087336326	0.409780475	0.341580914	0.476690947	0.259591364	0.351689971	0.373000642	0.247046803	0.155601157	0.713279957	0.283213805	0.274256612	0.399230166	0.184742516	0.610450489	0.333268804	1.861775635	0.311879417	0.295741704	0.088812264	0.380910439	0.921843665	0.498361639	0.746463249	0.230018613	0.379026295	0.27377489	0.221689791	0.409780475	0.58837997	0.176865652	0.263557021
0.672461923	1.704940266	0.564725216	0.770029459	0.747787644	0.695668754	0.648416272	0.690603357	1.129765536	0.493273611	1.521409186	0.378049134	0.699013785	0.57821693	1.521810376	0.683025265	0.821166788	0.436506919	0.303936439	0.774736768	0.551887991	0.669987303	0.358067965	0.780258396	0.6146929	0.639591407	0.68462783	0.713458999	0.694547993	0.555133046	0.916396743	0.697901635	0.984208374	0.35636818	2.765855084	0.575607383	0.665815281	0.690190689	0.803526212	2.088487349	2.038803143	1.228581601	0.901651035	0.37958028	0.992266891	0.352948521	0.774736768	0.633176305	0.720680012	0.719855476
0.17815889	1.223217596	1.180248523	1.018341661	0.364144438	0.545085008	0.256008826	0.137078965	0.105202531	0.123715464	0.771777964	0.339106469	0.144612662	0.483012231	0.534865842	0.378465595	0.203040907	0.144558457	0.34125696	0.377777462	0.36979498	0.200609806	0.273950308	0.063035428	0.225220164	0.238464251	0.343648456	0.89248868	0.881847167	0.207516565	0.12012509	1.37401455	0.254039233	0.08333851	0.542730998	0.309575825	0.813126068	0.313531889	0.247393802	0.105292603	0.336906168	0.103948363	0.128270056	0.10823447	0.136279623	0.137951565	0.377777462	0.046112408	0.08333851	0.832431223
0.92515319	0.470941215	-0.254876588	-0.268792518	-0.029089319	0.68787206	0.994545142	0.024612402	1.276117801	0.798764854	0.996428219	1.332807966	1.438673702	0.850770827	1.432424753	0.800214454	0.096685099	1.356286618	-0.109140024	0.679144651	0.721033207	1.148206641	1.293990817	1.473167712	1.184640269	1.570154881	0.885165665	0.698709299	0.695666188	1.120899137	1.647613873	0.127284186	1.319895274	0.937052413	0.727420006	0.964686787	1.405345279	0.684121124	0.900329606	1.410609519	1.45540866	0.96909734	0.914981894	0.857871167	1.356286618	0.808183383	0.679144651	1.797695645	0.587648687	0.717357418
0.029176687	0.804911569	-0.128834508	-0.130598306	-0.073189183	0.234240299	0.03340005	-0.001733218	0.285034122	0.465519724	0.278033607	0.056027829	0.655852069	1.134348733	0.18842529	0.806771506	0.024430652	1.02776599	-0.129074605	0.310597296	0.111957461	-0.081718973	1.078533706	0.064316992	0.337827946	0.380516205	0.104775047	0.259583553	0.789765655	0.425445258	0.736175552	0.021018787	0.055162402	0.819121944	1.415279254	0.151537981	0.104268166	-0.072134643	0.477960177	1.000627316	0.502208732	0.005170091	-0.080285656	-0.109126012	0.877380132	0.258741531	0.310597296	0.71015206	0.16590943	1.054984978
0.641038295	0.671547457	0.079795947	0.107414222	0.578169417	0.382356667	0.062203699	-0.109580949	0.415546262	-0.059542774	0.436631798	0.612522812	0.197065161	0.168921695	0.665483865	0.965426147	-0.020919393	0.215116874	0.079710691	0.418936095	0.193880263	0.700053315	0.254364288	0.486661269	0.687542622	0.250005432	0.29019989	0.191199228	0.476585841	0.526509245	0.226977198	-0.032616681	0.516386581	0.300577791	1.095739372	0.529607783	0.38908998	0.175809936	0.469604394	0.670360427	0.778958325	0.604418764	0.610740484	0.085217816	0.450990189	0.263394778	0.418936095	0.119671663	0.35405989	0.285805503
0.52350392	0.073892241	0.022770475	-0.172852469	0.006699322	0.070934488	0.937112392	0.102970456	0.447735172	0.293143707	1.029902272	0.570654185	1.181149968	0.502008672	0.946210165	0.203724488	-0.039826078	1.184383198	-0.134391273	0.391872196	0.450396821	1.264898094	0.219844484	0.718775579	0.773109633	0.219582837	1.310021115	0.085307124	0.266936581	0.509292607	1.57809045	0.041660075	0.953437945	0.221599212	0.151429986	0.394404741	1.008445881	0.153483392	0.449361554	0.615945958	0.405983571	0.60818447	0.11270484	1.352192338	0.729376258	0.576110392	0.391872196	1.340274441	0.216313615	0.248869265
1.342888678	1.715587474	1.735445308	1.654326147	1.522390931	2.261017004	2.29743806	2.376901045	2.684695989	2.01915353	1.495894944	2.156892549	1.819754079	1.729023665	1.988522595	1.530594462	2.273241065	1.885100793	1.778567872	1.480108856	1.597334411	1.471970279	1.110479056	2.160778918	1.875296619	1.779494501	1.255241384	1.802041892	2.124074485	1.470706162	2.094233677	2.340890264	2.021230482	1.694496974	1.099850629	2.205500978	2.034345104	1.380351069	1.435642731	1.887375538	1.929458477	1.202976054	1.218880506	1.216643791	1.96495173	1.602351565	1.480108856	1.616012127	1.79664568	2.132901091
0.32972328	1.112239336	0.233112265	0.245487844	0.122385042	0.224703004	0.073414777	0.034062908	0.171413372	-0.31422183	0.363273062	0.329116825	0.344431633	0.219140748	0.506573549	0.663023408	0.021125243	-0.137489693	0.160045018	0.317630852	0.184790003	0.227698552	0.284364408	0.077599473	0.621408168	0.105075055	0.137545201	1.713759209	0.261339153	0.533244649	0.214219525	0.160501422	0.313397399	0.213861451	0.185457635	0.079638418	0.361419225	0.160045018	0.721154174	0.167008724	0.122894764	0.211354694	0.231315182	0.16983629	-0.256543741	0.356628925	0.317630852	0.279539132	0.285425605	0.186898653
0.487072285	0.73739269	0.224362314	0.401102258	0.163112329	0.300616879	0.062896893	-0.059606637	0.378833839	0.103135292	0.718559245	0.47406693	0.260492207	0.187104568	0.658685375	0.619044285	0.038221198	-0.043178473	0.121940099	0.447280088	0.135611514	0.187811312	0.196203737	0.109660327	0.215156567	0.513366458	0.303381238	0.45796519	0.490121072	0.715954298	0.227078581	0.111161658	0.225434562	0.163485916	1.440328882	0.009116029	0.06751929	0.311423958	0.716999532	0.62387703	0.841805831	0.934862938	0.194468639	0.197241479	-0.009526081	0.947325615	0.447280088	0.14050538	0.453932058	0.553580167
2.506804719	2.294445543	1.02992347	0.669396172	2.653331593	2.353867639	3.206339957	0.675325652	3.332564169	2.311645231	2.746437446	3.270525478	2.590852991	2.125191786	2.610048851	2.647178187	0.87750954	2.425107135	1.156736592	2.206177073	2.915237922	2.815535779	2.418497865	2.548504256	3.084868181	3.216335345	2.18386908	2.803657652	2.113614525	2.392026178	3.11053278	1.343315869	2.876604569	1.868199395	1.845802123	2.710431386	2.914888988	1.881966349	2.432200921	2.840739738	3.167364686	2.875072386	2.251103884	2.622434854	2.535879348	2.154973396	2.206177073	2.611362574	2.795967421	2.824193835
1.229259697	0.883592971	-0.341501455	-0.526453591	1.016297078	1.185053576	1.642236501	-0.044774193	2.104309893	1.286698747	1.043660698	1.688226178	1.49298824	0.989073892	1.702046343	1.256656719	0.15538853	1.377563431	0.006287287	0.93668867	1.151288747	1.337730319	1.232613339	1.696547742	1.656570954	1.917756553	0.947329883	1.170046081	1.405228742	1.040876264	1.388128325	0.086050574	1.863501914	1.048088912	1.037748079	1.682104314	1.674447362	1.474611655	1.099127879	1.73911139	2.035676251	1.199296473	1.133190525	0.992571584	1.771537252	1.014092532	0.93668867	1.60787903	1.385371953	1.368072136
0.614945415	0.341532684	0.060612507	0.285594143	0.428869935	0.470266314	0.272227422	-0.049554365	0.398759765	0.53612187	0.425648266	0.932089293	0.291511144	0.287229906	0.666702955	0.54488013	0.031530755	0.171933128	0.154920766	0.485600227	0.542295036	0.739884152	0.270588234	0.802972663	0.510521357	0.601409363	0.70119736	0.196756711	0.240800472	0.309062916	0.29922279	0.130025239	0.418918471	0.221912741	0.638426511	0.37284797	0.252226562	0.498692858	0.469036665	0.244927323	0.465554212	0.707446309	1.626844638	0.252273388	0.410739628	0.333220574	0.485600227	0.278589032	0.653738125	0.359153695
2.138704443	2.644000968	3.19752315	2.466512112	2.295643348	3.419255938	3.694346298	3.55639567	2.692532504	2.517284903	1.926024664	2.299006238	1.286511651	2.305397651	2.526798002	1.539840118	2.80080866	2.186533925	1.939208791	1.882006418	2.659373261	1.936410163	0.630842675	2.040614134	1.588977332	2.128078285	1.037708466	2.175992279	3.370111199	1.232308962	1.562379564	2.987678051	1.692995433	2.28665946	1.567556884	2.854749954	2.178275481	2.127382914	1.848189959	2.029616087	2.801278356	0.903685705	1.236447947	2.219313378	2.162994966	0.882939338	1.882006418	1.323700606	2.308491505	2.243788013
0.146878704	0.703406505	0.949750236	0.514094237	0.924691785	1.089545268	0.937309336	0.807279137	0.057180215	0.731815423	0.259034319	0.471757763	0.900727216	0.697738634	0.188248654	0.326421105	1.093273141	0.478767643	1.074489343	0.401350013	0.498582071	0.26722978	0.15516558	0.286882117	0.465996361	0.291554174	0.827464498	0.415715897	1.017198767	0.280477262	0.485985122	1.104268525	0.338954499	0.302287425	0.015897956	0.561012217	0.458741516	0.137136152	0.39742118	0.262257098	0.343150614	-0.013526957	0.005491041	0.162808769	0.53675959	0.255544022	0.401350013	0.242571223	0.200250962	0.501700965
1.30888517	0.712220211	0.953833444	0.860095473	1.183946434	0.757528575	0.820755475	0.905273771	0.650958601	0.564209783	1.039494695	1.289492311	1.433880892	0.580851175	0.92356526	1.048542263	0.324150725	1.193444336	0.140194926	0.915150631	0.983943017	0.812943194	0.714512008	1.403991104	0.892399968	0.918673002	1.248671763	0.79996375	1.017813603	1.003960131	0.704508465	1.045397124	1.516914502	0.331549155	0.847938855	0.908066285	1.035975846	1.30888517	1.874564364	1.173608854	0.988358623	1.223454975	0.677968439	0.865510687	0.803889603	0.327853009	0.915150631	0.500827682	1.122990008	1.451232214
0.155594602	1.20626909	1.011611235	0.756578275	0.851976946	1.411687897	1.541127135	1.356125856	0.259652948	0.795678156	0.210077609	0.546348467	0.139251744	0.748968415	0.014877393	0.28640588	1.337901683	0.305167287	1.059758248	0.395833469	0.585043063	-0.044928363	0.008002119	0.73497224	0.341461493	-0.020069625	0.340201712	0.231960739	0.95532488	0.089292326	0.35196913	1.298648383	0.113063971	0.747870324	-0.082313924	0.883075841	0.441120682	0.256783413	0.002225628	0.375935738	0.025647111	0.174525688	0.211971069	-0.114967936	0.446689748	0.512055919	0.395833469	-0.003949464	-0.054587416	0.278145696
0.622410438	0.914313068	1.07074964	1.392713542	1.081342713	1.224594149	1.396859	1.611773664	1.097504113	1.423244687	0.535458388	1.037279766	0.559946459	1.054359223	0.810648177	0.506656894	1.339415751	0.785224912	1.444433399	0.718738259	0.79167422	0.578905128	-0.06358352	0.859353495	0.483659643	0.249036605	0.777688574	0.915609419	1.383194676	0.505673214	0.613293501	1.491456881	0.583080036	1.073422229	0.314552965	1.074450814	0.806746727	0.691823294	0.503699145	0.603724834	0.770291818	0.417537126	0.59282339	0.172988486	0.957186557	0.623162463	0.718738259	0.538294899	0.74489606	1.393419475
0.612762712	1.024713435	1.394900375	0.902066495	0.659142719	1.236715034	1.363554406	1.626796129	1.31553427	1.225121632	0.810710114	1.259401174	0.93922619	0.969665868	1.36544676	1.072019214	1.737718211	0.964342678	1.131168766	0.791630168	0.913347505	0.543957895	0.560329001	1.130587509	0.910592459	0.649141193	0.646153505	0.925166593	1.185562512	0.633612851	0.93972972	1.586917698	1.202376011	1.087205883	1.053065174	1.266007143	1.119611434	0.629778936	0.672530917	1.227323769	1.052936947	0.154791811	0.622008052	0.342644181	1.005504417	0.816437492	0.791630168	0.441469487	0.973560912	1.25879061
1.061034099	0.162580002	-0.13744507	-0.198410662	0.224951426	0.119869286	0.02629022	-0.021204014	0.513419291	0.694923945	1.012177353	0.810176112	1.389359671	0.748410779	0.807682489	0.742275336	-0.099191046	0.875724757	-0.128831777	0.467081286	0.262497838	0.622019065	-0.001766147	0.507255853	1.01808025	0.556907156	1.232153822	0.073091183	0.642748032	0.578584011	0.594535903	-0.069766682	0.106824831	0.68679813	0.043525954	0.55712991	0.660716262	0.55341967	1.030313605	0.787284624	0.549168965	0.572101883	0.19018932	1.356735261	0.809433259	0.624341501	0.467081286	1.082652542	0.050310234	0.366168394
0.675543005	0.414742924	0.084829524	0.013295808	0.214101955	0.307444541	0.397749187	0.156493167	1.164242241	0.554452572	0.909776038	0.776322808	0.811697349	0.587327076	1.130327793	0.206646073	-0.01889132	0.900611344	0.04579478	0.517640517	0.613886104	0.578233641	1.031962576	0.418894338	1.04180652	1.060289926	0.688132133	0.455429801	0.206159376	0.624789467	0.610518279	-0.01889132	0.956999816	1.207585088	0.521096998	0.550424275	1.150761434	1.057877941	0.478014893	0.898949461	0.637206882	0.50056798	0.555683794	0.474984919	1.071593198	0.476502548	0.517640517	1.654129587	0.336492144	0.498303559
0.89023479	1.084370552	-0.278128083	-0.319288121	1.047499192	0.94996756	1.678130394	-0.18386644	2.007461111	1.253163117	1.172568874	1.50814579	1.723804837	1.016159439	1.812718235	1.171061399	-0.040371295	1.499758603	0.055667981	0.981566538	1.18928622	1.133272839	1.326686581	1.19694261	1.840442297	1.677299208	1.464266058	1.249683048	1.163748688	1.284208611	1.772542062	-0.040371295	1.860541773	0.545198493	1.828108142	1.205215136	1.772325999	1.163762161	1.133272839	1.764947032	2.135099928	1.016159439	0.817325053	1.639855175	1.59726232	1.100480325	0.981566538	1.968786289	1.285004752	1.607073311
0.058885999	0.420522607	-0.052964363	-0.129655568	0.720181866	0.46643735	0.561820843	-0.001772784	1.400032582	0.564920347	0.470795558	0.514492311	0.262743833	0.197760514	0.762871594	0.422343551	0.058477681	0.376262082	-0.096916053	0.303729446	0.336201721	0.209783274	0.8220969	0.966772624	0.52481009	0.883748763	0.320407454	0.77420209	0.565475517	0.351441688	0.516742468	0.331738776	0.682765333	0.484854732	0.44534619	0.519121496	0.759327139	0.312289564	0.650864176	0.717410102	1.135444131	0.144316195	-0.055414166	0.069251515	0.79298532	0.164519581	0.303729446	0.669603887	0.885930454	0.272267362
0.523177156	0.359131816	0.100573201	0.085139381	0.273031517	0.21442203	-0.067194924	-0.042296517	0.202495314	0.251599133	0.313117171	0.209644119	0.0093793	0.333297612	0.334458468	0.415967186	-0.155544653	0.250519161	0.099054268	0.391561832	0.421719515	0.77643437	0.297034678	0.502151513	0.196323808	0.39345767	0.475404374	0.264363562	0.30812953	0.5702897	0.069780458	-0.127469187	0.561652448	0.182380033	0.67762649	0.545217782	0.27407245	0.617667695	0.507829464	0.697741295	0.566407545	0.482085959	0.217599532	0.253555624	0.548244237	0.364380152	0.391561832	0.012776667	0.580980566	0.17486255
0.33304715	0.16842281	0.203042892	0.170943713	0.766572572	0.051784561	0.06953776	0.088968459	0.135835655	0.176113206	0.567116039	0.105887371	0.199335514	0.141735055	0.274243703	0.233104919	0.032891977	0.287267716	0.155883253	0.353973958	0.243356249	0.379627948	0.415148647	0.449494563	0.183390894	0.153191297	0.271469391	0.28231491	0.103366708	0.394663653	0.230919241	0.126942955	0.126600316	0.246720282	0.590481313	0.248330412	0.081172344	0.238260831	0.285178533	0.197919042	0.125914227	0.287014876	0.822535102	0.215462588	0.383006541	1.048458437	0.353973958	0.127285323	0.176296875	0.109286483
1.153978983	2.147697036	2.727374927	2.473310321	2.684542673	3.064290396	2.953463356	3.36246589	2.231961575	2.51899844	1.776244881	1.986625689	1.937646221	2.221091562	1.428970152	2.203563463	3.410722794	2.04576337	3.003604968	1.783033534	1.953298642	1.125423522	1.4483784	2.393398196	2.193974239	0.865892961	1.852898975	1.972262793	2.905634213	1.542338578	1.876802031	3.220156877	2.162240707	2.099331168	0.822985764	2.516639402	2.02750708	1.492193933	1.232062139	2.106756367	1.739340174	1.313071996	1.61728365	1.143320915	2.267601228	1.739128536	1.783033534	1.243333575	1.229857593	2.532412609
1.774898944	1.515750913	1.734537698	1.143959573	1.7426254	2.237321037	2.631872992	2.086615058	2.915244507	2.102349179	2.154137726	2.621829168	2.866621216	1.777844239	2.817566143	1.986260305	2.051202895	2.658923076	1.442787499	1.86045662	1.940995576	2.217790531	2.039340376	2.68468042	2.783760146	2.712234265	2.186718556	2.167206939	2.173416388	2.181471259	2.748060011	2.504387942	2.899105233	1.585037862	1.890388434	2.421582888	2.8198201	2.099543239	1.926643197	2.703395139	2.784194515	1.886201767	1.747087305	2.22181441	2.630817676	2.031298747	1.86045662	2.944495735	1.857049816	2.461970834
0.647949807	0.150963322	-0.145039034	-0.126053603	0.009862926	0.527127221	0.58089889	-0.019065811	0.955880841	0.596917573	0.598425541	0.689684396	1.166145382	0.446756284	1.30444808	0.409856341	0.040444056	0.621787369	-0.194833754	0.43732264	0.440692737	0.742485322	0.618561293	0.787154763	0.917789082	1.127316594	0.604658563	0.280845119	0.417271085	0.775485582	1.037380237	0.046507603	0.803187209	0.402418194	0.878705069	0.499897972	1.063347635	0.764761717	0.771940302	1.014129612	1.070661625	0.440692737	0.605703797	0.64366632	0.799053986	0.522537208	0.43732264	1.237154825	0.209326938	0.545608529
0.843488226	0.615330002	0.456204176	0.940398239	0.642917145	0.128214293	0.222954185	0.010751141	0.258799397	0.283976111	0.685367485	0.118849397	0.19920106	0.526581468	0.135924857	0.490155812	0.049154794	0.392841887	0.440296709	0.659639587	0.683787383	0.755873812	0.727731533	0.270953902	0.301818047	0.179216462	0.822090081	0.790519403	0.158267703	0.549910559	0.217205482	0.186671065	0.495320457	0.482233402	0.813226621	0.193160179	0.249946006	0.526870132	0.70151615	0.29610919	0.259699041	0.794937835	0.588633111	0.497936287	0.092860279	1.102150063	0.659639587	0.335619614	0.509802163	0.1195615
2.158226001	1.940892256	0.69947686	0.587671138	1.980394278	1.846381713	2.439603038	0.150262787	3.081470699	2.302010421	2.116513514	2.680544881	2.974778836	2.025839001	2.799088632	1.919902394	-0.030413263	2.545398639	0.890545275	1.949749859	2.249689518	2.164295733	2.346286725	2.402316175	3.173532967	2.894470512	2.677103159	2.451382067	1.821456338	2.282104938	2.919616003	-0.030413263	3.042545783	1.730566263	2.248729853	2.409426363	2.722647552	2.003786649	2.114330958	2.546236024	2.87997152	2.15176327	1.808428902	2.302724179	2.613905849	2.376830732	1.949749859	3.198730817	2.23490882	2.545020265
0.764183405	0.513743156	0.171060902	0.205444463	1.26844668	0.258045412	0.108723329	0.005890606	0.240297367	0.07509119	0.41784552	0.058983858	0.464266259	0.357035395	0.839991149	0.554971987	-0.066089371	0.747018184	0.176265873	0.597463751	0.335846096	0.533126654	0.451872399	0.709745894	0.184813498	0.687045474	0.765194569	0.233243356	0.210620762	0.864923378	0.187464338	0.021602487	0.825538249	0.417733235	0.957152231	0.374690259	0.314788458	1.059096476	0.912043425	0.701402192	0.516839523	0.635516796	0.880688974	0.506474459	0.743758923	0.407498013	0.597463751	0.288756774	0.405883962	0.142336859
1.252986265	1.509831986	2.218669608	1.838457911	1.542995731	2.205905851	2.346942711	2.420754274	1.74328918	1.74910219	1.544982207	2.000508284	1.498694527	1.45666823	1.638616722	1.347648954	2.835761783	1.435509356	1.906710603	1.392452376	1.500432867	1.177432299	1.342549547	1.760267746	1.878409716	1.838132355	1.273507933	1.685957348	2.157669155	1.129911457	1.827102061	2.501630939	1.875296481	1.625473621	1.158695122	1.720037138	1.628548296	1.189759366	0.93481084	1.778886005	1.739175388	1.303203816	1.499496759	1.066975941	1.510798052	1.253686176	1.392452376	1.672798165	1.104047252	1.792630648
1.014336746	1.091592071	1.505326347	0.75713832	0.87823835	1.701606415	1.698328705	1.099691184	0.397759981	1.075086222	0.663027613	1.284994702	0.513933283	1.392622067	1.312821123	0.521164928	1.563031517	0.674000579	1.359198312	0.875768659	1.085109944	1.206770971	0.236339201	1.052990176	0.732077288	1.00209184	1.571918466	1.517002262	2.408941762	0.242064231	0.34242895	2.152383991	0.584933358	0.426641154	1.446979729	0.758034328	0.814643153	0.877185515	0.21119006	1.081620827	1.197543532	0.38286223	0.199806191	0.536446148	0.940512386	0.334170306	0.875768659	0.228386035	1.989809223	1.447861127
0.620276252	0.536043285	0.439357386	0.865139365	0.584898212	0.144756291	0.102096177	-0.010106568	0.123448681	0.167616272	0.619171287	0.113975507	0.135329374	0.512711611	0.118323263	0.522688664	0.052566467	0.178205173	0.394884239	0.586035423	0.590734878	0.676973728	0.511448208	0.216691022	0.17124193	0.12079386	0.729803528	0.652135647	0.093936689	0.445291476	0.147081392	0.12429908	0.334830069	0.452596854	0.808346575	0.171170011	0.160075851	0.428773533	0.652531272	0.208428314	0.138719669	0.811528234	0.492042397	0.422995694	0.032867313	0.881633543	0.586035423	0.234683064	0.512080369	0.174657851
0.894906881	1.511022937	0.60958951	0.665371303	1.044288074	1.099543649	1.470387898	0.166441227	1.052435912	1.276987627	1.250389859	1.477578511	0.917945158	1.001759554	1.066819804	0.75916808	0.340324315	0.690215937	0.547611151	0.976285964	1.366661675	0.890311129	1.108913669	1.147302625	1.192937088	1.644611221	0.954609774	1.016403421	1.395288048	0.631932036	0.898216567	1.05582442	0.836229242	1.094719776	1.125355802	0.754578225	1.043004217	1.066402388	0.456259374	1.372169787	1.692981578	1.43371865	1.190184548	0.777521282	0.762873324	1.031126628	0.976285964	0.798513653	1.316856997	1.222501725
0.803723045	0.611198886	0.012566651	-0.179337085	0.479555444	0.730024147	1.220780882	-0.009355354	1.248201932	1.170774512	1.031554613	1.403040419	1.233745859	0.518739703	0.946791454	0.768297725	0.003296938	1.063947318	0.037769432	0.786486468	1.118665565	1.511007253	1.083011134	0.976631286	1.379873895	1.539855381	1.479555444	0.456178773	0.753805333	1.239304321	1.491847655	0.003296938	1.409837118	0.114365584	0.957297563	0.72390597	1.369769526	0.720190381	0.904591212	1.254007771	1.341753432	1.189567428	0.549156853	1.169104374	0.83050325	1.292612156	0.786486468	1.357405377	0.921759237	1.326558438
0.625256712	0.533447805	0.394807791	0.697689791	0.5674207	0.108197325	0.094672554	0.005621055	0.134198041	0.097092524	0.58725006	0.096185152	0.012043264	0.462708026	0.085522532	0.489484922	-0.011586818	0.225978613	0.359442078	0.540265965	0.548296926	0.549078266	0.519468044	0.330587134	0.15465034	0.09654183	0.816580408	0.59335263	0.052404779	0.401072648	0.195622545	0.147521609	0.31307326	0.404353109	0.778408365	0.155280036	0.056713798	0.379315871	0.57947496	0.204533922	0.036992712	0.676869947	0.48528591	0.402898184	0.027108432	0.799378378	0.540265965	0.186621301	0.415112399	0.218015434
0.613685117	0.040338317	-0.307971676	-0.345212904	0.121226026	0.341387965	0.566154718	0.005126842	0.948550072	0.576754348	0.598424327	0.574751025	0.912699785	0.443715573	0.912263088	0.334474604	-0.080415099	0.772151826	-0.264124855	0.333609925	0.448417957	0.660810465	0.425789764	0.68600233	0.975574544	0.941818332	0.49223349	0.308348993	0.526600012	0.790840637	0.779387785	-0.076437977	1.129720552	0.563900452	0.42154581	0.699828789	0.842546733	0.756078531	0.544525454	0.871768459	0.926024065	0.401173155	-0.144910874	0.54130048	0.992495221	0.432078933	0.333609925	1.224506871	0.369503887	0.761137188
0.938693756	0.289668222	-0.168516214	-0.265426227	0.820933604	0.295290065	0.542946078	-0.012820912	0.878742248	0.265481252	0.602423804	1.007548763	0.70546453	0.337718146	1.493460715	0.795271613	0.265643267	0.813422368	-0.164366872	0.693695695	0.754935056	1.046327634	0.633298955	1.506727581	1.624902378	1.323872382	1.060909634	0.747724449	0.251824371	1.075017888	0.766461987	0.162721473	1.267851816	0.53045379	0.36091414	0.903716232	0.942536413	1.287241989	1.078966047	0.791817297	1.591865719	0.66091622	1.953683931	0.730647427	1.061655229	0.690261523	0.693695695	1.098319606	0.813755019	0.424461376
0.5203038	0.180551252	-0.000867827	0.001411721	0.131344175	0.384527518	0.317542691	0.000898548	0.447561754	0.442504581	0.411644518	0.853254387	0.33808484	0.052591802	0.449481004	0.092914301	0.136537592	0.083182492	-0.001241986	0.353835253	0.034970187	0.224746086	0.365580599	0.658400682	0.148451008	0.494254814	0.712368085	0.207586054	0.180635691	0.135613959	0.278857553	0.123539562	0.224344619	0.347330246	0.369140409	0.501325887	0.244235575	0.443867314	0.77862497	0.159810088	0.26405399	0.328279188	1.01339808	0.330222343	0.717694507	1.328279188	0.353835253	0.308121617	0.394947673	0.267608766
1.296485983	2.10950098	2.359585855	2.028492295	2.112500985	2.844762177	2.730905803	2.710316876	1.980407452	2.419330358	1.163671984	2.043454266	1.753795934	1.946456122	1.433815526	1.439948217	2.979262616	1.529689488	2.228153379	1.577153974	1.977716528	1.298406227	1.574374388	1.606192651	1.993615417	1.24215649	1.494818139	1.552232785	2.701322173	1.064687821	1.41506609	3.071992033	1.56331782	1.927068571	1.198291074	2.247271328	1.906891046	1.478219827	1.029378399	1.817346117	2.038923211	0.82762515	1.630178773	0.882537821	1.940259306	1.41431028	1.577153974	0.830530444	1.378650618	1.996276756
0.58779344	2.362694424	1.314057942	1.022836771	0.815471734	1.366565391	1.317873467	0.824990314	1.666208968	1.352427852	1.496059384	1.480270841	1.180489911	1.15072899	1.565097519	0.990403327	1.371472725	1.07960126	0.632375573	0.991437684	0.837487473	0.602223156	0.62704674	1.545705674	0.894351471	1.048765185	0.663044393	1.152036049	1.637808383	0.618928849	1.753847331	1.58144936	1.439116058	0.700832954	2.688535753	1.526400519	1.327000963	0.696285326	0.941278192	2.950630247	2.482774265	1.422750859	0.700832954	0.418399447	1.349411029	0.879929723	0.991437684	1.068813105	1.137691028	1.467619904
0.874814274	1.324705875	1.635261751	1.450920074	1.517502828	1.841547547	1.785922333	2.225178156	1.297710624	1.41371515	1.099135874	0.893457532	1.574731652	1.226730108	1.45991005	1.333973422	1.964255696	1.216020131	1.727236974	1.042071886	1.094256954	0.591647392	0.763263735	1.39211139	1.241854289	0.970913381	1.229919556	1.383637083	1.865777427	1.015075708	1.066941577	2.102891682	1.225009732	1.171018726	0.677833539	1.914360267	1.273822756	0.604354929	0.898169066	1.165363294	1.307450239	0.48164678	0.991884045	0.731079051	1.640807109	0.681593688	1.042071886	1.290903686	0.902693008	1.857503651
0.885581131	0.897071073	0.583618672	1.148928401	1.02314226	0.163713317	0.387903283	0.198966586	0.280488447	0.424190456	0.976151205	0.236554866	0.252567446	0.728845647	0.325890062	0.748441203	0.068998563	0.495416556	0.423113268	0.862670556	1.038148169	0.954353736	1.030710022	0.585393188	0.484813296	0.305205463	0.991479252	1.273834326	0.185181995	0.589644199	0.429614249	0.40842495	0.56748287	0.686784302	0.943281898	0.346077456	0.472177147	0.56648264	0.885581131	0.536215055	0.161359412	1.271000497	0.873778924	0.71354602	0.19198049	1.285148148	0.862670556	0.736961367	0.710071646	0.577395423
0.95206948	1.131856885	0.262735565	0.25448922	0.260004144	0.777959253	0.601012241	0.49121151	1.067469022	0.663402814	1.128660963	1.063472651	1.100124265	0.685801591	1.216150568	0.441089958	0.133799275	0.973905229	0.044502191	0.757750524	0.463952841	0.834491843	0.841730252	0.675422423	0.905030024	1.060357138	0.654367428	0.384434365	0.443778987	0.859315427	0.928219985	0.300837999	0.897737995	0.558285431	1.923315585	0.796054071	0.907147388	1.342143656	1.528322208	1.42742556	1.657180095	0.95206948	0.769244839	0.529060177	1.055210169	0.740763489	0.757750524	0.710251878	0.640899853	1.005351872
0.698695168	1.214520252	1.580533381	1.685502967	1.212993732	1.624084299	1.515764074	2.109093368	1.26688354	1.290111681	1.233113922	0.934165816	1.006503741	1.007648658	1.113354443	0.997721495	1.905020898	1.103794706	1.604152568	0.938205882	0.775454148	0.721096486	0.687558802	1.635694729	1.113354443	0.709761932	1.11185791	0.803415339	1.475407715	0.947196113	1.16616775	1.932557889	0.955231496	1.090089165	0.17464874	1.47279347	1.137378848	0.445417131	0.654545049	0.940994278	0.985912561	0.723935022	0.955575044	0.708577153	1.288694614	1.00518806	0.938205882	0.766566957	0.637622344	1.677835275
0.341840954	0.569232279	0.551569071	0.280305592	0.534863377	0.120693826	0.098743845	0.016941903	0.144945915	0.191326451	0.863254507	0.368271808	0.071475803	0.393848532	0.774767181	0.697697107	0.186753394	-0.278174759	0.30296439	0.376614363	0.440077058	0.248567993	0.381903487	-0.289028696	0.132551127	0.173566329	0.242266549	1.28816968	0.265156833	0.258335147	0.262647259	0.327953009	0.265990145	0.440077058	0.435819235	0.077583655	0.250085823	0.433674566	0.243933709	0.130467019	0.561434282	0.19576604	0.389348031	0.187128684	-0.159587792	0.323392193	0.376614363	0.157479509	0.392904926	0.263560363
2.103874665	2.533530534	3.158570762	2.17772779	2.143765749	3.288750318	3.268048087	3.4282049	2.359567494	2.557904335	1.786330245	2.189125473	1.18565131	2.13125517	2.421108193	1.284926905	2.519443576	2.062259119	1.859192536	1.757961834	2.344428671	1.637760828	0.27133893	1.910908237	1.354055741	1.923612921	1.046522325	2.043905917	3.195106679	1.215103983	1.549590465	2.835743617	1.452870557	2.395881273	1.468558452	2.632541651	2.058287716	2.102555537	1.598255719	1.69179851	2.330501461	0.956790897	1.1695958	1.991833315	2.014834469	0.935957431	1.757961834	1.108924702	2.147733072	1.981246633
0.34581775	0.302302146	0.207831017	0.207831017	0.291691818	-0.119947531	0.057877441	-0.046388974	0.271262071	0.195459218	0.251424298	0.402293591	0.093304521	0.607504738	0.455240314	0.351470252	-0.119947531	0.157482396	0.220752563	0.388837163	0.449875256	0.444620116	0.381017285	0.111050728	-0.022690221	0.089567484	0.431845828	0.157163179	0.044702685	0.567666499	-0.028280573	-0.076192404	0.044999842	0.50053002	0.365891811	0.252793974	0.157226309	0.355816338	0.542284768	0.183504923	0.245540454	0.32675677	0.402345359	0.405111575	0.509345697	0.532113472	0.388837163	-0.004004354	0.313341202	0.166256799
0.977914315	0.674651438	0.17748667	0.044622416	0.619845819	1.083710582	1.037953091	0.312807024	0.826743538	0.740937612	0.83585392	1.095267542	1.52795061	1.274748196	1.470655206	0.810505101	0.166047069	1.711153096	0.281719365	0.87773478	0.918328625	0.921510284	0.732713337	1.53745729	0.619953288	1.408507299	1.582749361	0.516912504	1.19134446	0.826182402	1.375134937	0.403337066	1.225943573	0.762513322	1.802119445	1.017910135	1.040849894	1.072591447	1.484627443	1.286962002	0.8002356	0.949142573	0.977914315	1.030302385	1.402367635	0.623638808	0.87773478	1.06711132	0.764338092	0.560598141
0.797818948	0.528408737	-0.107410229	-0.243178744	0.58805095	0.546306589	1.046908939	0.010248677	1.570907788	1.09462249	0.945936953	1.032374215	1.271037455	0.59692735	1.139223201	0.896700342	0.019387866	0.903618021	-0.019942471	0.71415381	1.064317294	1.363202621	0.994867359	0.666257105	1.422973379	1.065551049	1.259248376	0.828984403	0.931018332	1.281866063	1.49106335	-0.003658252	1.620431963	0.422402247	0.570402245	0.726486535	1.460467683	0.457524973	0.955478343	0.768756251	1.123542996	0.902949292	0.422402247	1.183332517	0.965488778	0.963647132	0.71415381	1.933992963	0.832368217	1.31725765
0.456720302	0.259038815	0.244266341	0.244266341	0.244266341	0.108566239	0.045066721	0.040589952	0.125808421	-0.011486462	0.190941306	0.095299269	0.024705438	0.338387937	0.124386079	0.263382631	0.024705438	-0.177278034	0.352154366	0.297984625	0.320542596	0.358877325	0.244266341	-0.138226565	0.070810225	0.062530189	0.361205988	-0.17922817	0.041864036	0.260505532	0.181859878	0.024705438	0.042573157	0.27255285	0.273609529	-0.176500425	0.04172944	0.261591896	0.314673663	0.062704502	0.024705438	0.325253388	0.27595751	0.263507291	-0.224942229	0.359543932	0.297984625	0.083890056	0.261090835	0.023528418
0.774254612	0.431967627	-0.357064222	-0.446464633	0.215229253	0.984700348	0.815308963	0.100485943	1.237743512	0.91364089	0.921107455	1.242491181	0.883082193	0.374046742	1.390838907	0.30386674	0.010819123	1.097968376	-0.162693643	0.540694925	0.684077981	0.769706984	0.798449421	1.110272159	1.233978456	1.324461684	1.037496046	0.596991472	1.014982895	0.661215098	1.103276486	0.066631677	1.113109988	0.80058355	0.733991432	0.947324239	0.858691049	0.837306357	0.570134629	0.843130966	1.035223213	1.194244761	0.91583502	0.414715344	1.136172729	0.649315875	0.540694925	1.246076578	0.695073366	1.014645844
1.117344608	1.194689511	1.039261452	1.09477878	1.39056572	0.706475266	0.910276423	0.318801805	1.071876426	0.711693196	0.720772854	1.006732486	0.217376874	1.210056371	0.80423434	1.204694643	0.28428622	0.373791415	1.445543508	1.046627024	1.214474461	1.097088862	0.564502639	0.739671844	0.065497209	0.434217013	0.981645355	1.046170989	0.231304376	0.937388019	0.56625609	0.217900752	0.332508117	1.009298229	0.906353786	0.576398378	0.396410338	1.234238055	1.209167334	0.438533544	0.442099162	0.729726029	0.61135822	0.560399536	0.446574388	0.918687521	1.046627024	0.008735859	1.354531887	0.375823807
0.583922935	0.457908261	0.386475397	0.882412515	0.494206607	0.132142777	0.135087158	-0.025712676	0.118194523	0.152927808	0.549067008	0.163060233	0.091930241	0.396162665	0.101193641	0.502617996	0.037524561	0.149092418	0.324494913	0.510283158	0.502617996	0.578594102	0.455129261	0.184185164	0.152659394	0.107840243	0.723354595	0.718802312	0.115752361	0.438715015	0.155468351	0.114386654	0.43546457	0.392599934	0.686779148	0.161804384	0.04797445	0.367186734	0.622248467	0.157800054	0.078397444	0.576256666	0.383928208	0.386475397	-0.011373533	0.720000953	0.510283158	0.297488286	0.364141712	0.226748204
0.518386166	0.091283011	0.114345414	0.088243318	1.044088071	0.248591003	0.467871475	0.054564554	0.393042809	0.335013639	-0.132523286	0.66963607	0.169614564	0.468412191	0.375191012	0.399696379	0.105168861	0.40834772	0.208132433	0.402750226	0.348621402	0.6227842	0.314517875	0.585342818	0.333032375	0.3351355	0.532321944	0.25344576	0.34344761	0.457688326	0.603496379	0.131099431	0.672377669	0.455874985	0.300453534	0.25344576	0.327879446	0.344179051	0.56319851	0.407921534	0.275401688	0.773833473	0.113866413	0.459494127	0.348801945	0.411930835	0.402750226	0.486032775	0.229153315	0.13946509
0.336403231	0.114796496	-0.075559398	-0.067754152	0.321629886	0.250503537	0.753670235	-0.069693902	0.890440063	0.540745948	0.781778014	0.572455202	0.8955592	0.419440614	0.840230737	0.563162579	-0.015288123	0.791869795	-0.032057987	0.437982919	0.571695162	0.971321753	0.601883642	0.570153472	0.850147899	0.741250539	1.030993758	0.654162701	0.514932167	0.780333067	0.928077714	0.046337668	1.106891831	0.222459879	0.532829901	0.539290843	0.826573788	0.462792034	0.545577405	0.655389864	0.748599183	0.482946066	0.248121869	0.762734934	0.545641322	0.469258077	0.437982919	1.073723468	0.372615404	0.781025143
0.456268893	0.064948234	0.141077504	-0.010598727	0.294752642	0.031429776	0.560479772	-0.087328137	0.687108877	0.173386243	0.497787428	0.369057695	1.065773342	0.420765037	0.845119351	0.495906305	-0.017012028	0.746542534	-0.010598727	0.408152548	0.564589118	0.82887932	0.321839733	0.588246089	0.849275311	0.327380246	1.249472661	0.748738718	0.446880961	0.985912945	0.893612377	-0.008071367	1.296855192	0.122301043	0.539629626	0.420008471	1.026159556	0.181131666	0.563432541	0.551333126	0.471538689	0.197842629	0.160249477	0.69010499	0.727412483	0.578232999	0.408152548	1.252500916	0.143216137	0.668040598
0.718046751	1.060368445	0.036227551	0.012078618	0.935429708	1.241633107	0.788954309	-0.08851307	1.259487274	0.832900266	1.18052778	1.552485606	1.193328427	0.82003629	1.542663103	1.375068351	0.195875616	0.929201217	0.057073519	0.948339487	1.017964596	1.422535184	1.293187328	1.471789551	1.450219926	1.852581296	1.178948437	1.101831944	1.401082695	1.224513719	1.204141297	0.216771105	1.235052762	0.797042836	1.518566947	1.326105958	1.477924665	1.180865855	1.047556469	1.287638016	2.011543228	1.366419242	0.896722005	0.967854798	1.135255699	0.785786194	0.948339487	1.006522427	1.151175859	0.866759634
1.812949042	1.957173666	0.740801059	0.812949042	1.209112793	0.980031199	0.591322918	0.534485858	0.755364921	1.155222998	1.564542553	0.440094002	1.015836029	1.539393469	1.003154997	1.591100292	0.506289685	1.153046186	0.740801059	1.334338606	1.063269447	1.271972075	0.996073564	1.073290287	0.622557545	1.437487293	1.355749072	0.947055792	1.456020003	1.321410049	0.937279218	0.888599985	0.854639836	1.198299923	2.103210854	1.351294183	1.153468693	1.552505242	1.686234047	1.411440975	1.10327015	1.157782244	1.226556683	0.557321866	1.503230107	1.880148991	1.334338606	0.405575608	1.580634859	1.062609746
0.637813417	0.597958362	0.029287384	0.029287384	0.943101236	0.767636251	0.89441133	-0.017087097	1.442602175	1.031370415	0.519865007	1.156358242	0.725138021	0.266831122	1.476791182	0.688252226	-0.003215761	0.691537782	0.009745276	0.683746372	1.144564975	0.900860319	1.10846863	1.012564406	1.214268183	1.362272224	0.676670354	0.95083389	0.825444136	0.874385424	1.079569609	-0.003215761	1.21950071	0.684425818	1.049648666	0.547224982	0.570493883	1.170423474	0.54674721	1.341941447	1.523123516	0.684425818	0.519526869	0.816038806	0.828805706	0.758452173	0.683746372	1.010884561	0.905505224	1.205043909
1.680909729	1.336452198	0.344391989	0.912933803	1.374774618	1.495977761	1.128668608	0.900573563	1.226933116	1.137031614	1.779893136	1.620834715	1.66078801	1.491193872	1.799229217	1.619486251	0.475456094	1.301468868	0.810894268	1.117903549	1.274550769	1.123590995	0.813038936	0.964125713	1.448981199	1.173022884	0.872898819	1.474712284	1.732282427	0.504455803	1.577011012	0.995523862	1.319886502	1.037021815	1.184516274	1.347690597	0.842720224	0.786007445	2.416683188	1.755875031	2.233019454	1.061845399	0.810894268	0.791662401	1.318174562	0.492314633	1.117903549	0.9840944	1.853360611	1.252843838
0.913446352	1.161519756	0.89534813	0.182291665	0.943409576	1.330309236	1.519561941	0.766569332	0.908951839	1.127626509	1.308082574	1.041518694	1.710520478	0.833377885	1.247774348	0.417764614	1.198637117	1.417244133	1.096861469	0.731459748	0.924386338	1.058940844	0.707550112	1.22077168	1.95951097	0.703504259	1.474888493	0.082591233	1.412265536	1.122249543	2.075188707	1.259728162	1.119455871	0.703975651	-0.11422799	0.789290524	1.635176811	0.240283612	0.322758266	0.900107015	0.556809999	0.696737242	0.433434978	1.147529558	1.059110137	0.808711002	0.731459748	1.799564658	0.120877364	1.135779162
0.731809007	2.010560952	2.167771026	1.999502664	2.021155562	2.655913019	2.600589769	2.673988663	1.56816657	1.635264762	1.289220784	1.773403485	1.264062696	1.629181072	1.259926527	1.570110438	2.823973857	1.972145126	2.394495682	1.449225897	1.548098351	1.074803505	1.018441182	1.846550851	1.727240716	1.00423823	1.43950258	1.387420697	2.240403981	1.120846621	1.578269498	2.513501022	1.218533842	1.868405512	2.231124458	2.066295201	1.44630222	1.008570428	1.070496417	1.690128892	1.624625603	1.119559822	1.434539161	0.506801739	2.128812115	1.39127047	1.449225897	0.669754527	0.525923085	1.690128892
0.511986347	1.152964405	1.374813154	1.383413326	1.347941008	1.498781695	1.530455864	1.946422307	0.979941146	1.243968526	0.692708689	1.036278655	1.033358841	0.957849908	0.580574175	0.992113112	1.703437072	0.74562195	1.651603099	0.769400119	0.770264363	0.65746763	0.548415613	0.946949032	0.70254438	0.530455864	0.719486071	0.893733975	1.396119353	0.917104941	1.220028094	1.616881007	0.898432649	0.841892471	0.387047611	1.156723404	0.885982443	0.430628182	0.337250142	1.009957151	0.76254231	0.34925905	0.514692241	0.179049973	0.715658726	0.460154709	0.769400119	0.892703087	0.441405273	1.29626389
1.485431716	1.252398799	0.003871297	0.06418097	1.151272302	0.653054226	0.452722917	0.092950659	0.719809055	0.600000151	0.632337872	0.608736461	0.756369152	0.56071055	1.229560113	1.409184903	0.010262828	1.025066442	0.060606509	1.031915683	0.751341635	0.985646477	1.047018164	1.191596217	1.401242253	1.679529122	1.164315159	0.336873528	0.971117561	1.38821489	0.696322917	0.054126378	0.46437384	1.205941398	1.41499495	0.787665844	0.763416381	1.243924492	1.176977702	1.355426134	1.622203782	1.505802364	1.106690169	1.008310461	1.409260404	1.696096299	1.031915683	0.708869254	1.019213824	1.038117438
0.452102778	0.268682235	0.062936694	0.08167879	0.531284024	-0.017758501	-0.030443807	0.147260044	0.134749261	0.032392659	0.092749118	-0.200402465	0.159485243	0.403380809	0.347848848	0.301735257	-0.070452443	0.306296559	0.074041724	0.351641834	0.140304599	0.104092427	0.264333818	0.214942862	0.164823434	0.416685932	0.430292615	0.148633335	0.221138383	0.352971305	0.107660809	-0.03908438	-0.006743884	0.348268922	0.479577201	0.112462691	0.291063619	0.626417779	0.31164543	0.369594376	0.057946826	0.801717252	0.239317386	0.266513469	0.129429477	0.928040669	0.351641834	0.138257577	0.266785158	0.620661738
1.659112921	0.796975083	0.015401851	0.025934974	0.72212103	0.882312681	0.263789166	0.118071559	0.70207209	0.085578429	1.395891408	0.834323002	0.70882696	0.409773274	1.171786487	0.738563163	-0.061057647	0.905155055	0.100349454	0.766302631	0.425260293	1.140518249	0.458530343	1.240797323	0.674949544	1.303383528	0.592972621	0.036857135	0.66487625	0.908788537	0.476460934	0.13195251	1.171786487	0.71931912	1.322782326	0.421954167	0.651794407	1.237960812	0.985235496	1.060458281	0.827162365	1.646832334	1.188402033	0.46614974	0.81692158	0.724904978	0.766302631	0.683294323	0.572769234	0.792557704
0.75591136	0.644382437	0.43124892	1.027194253	0.763412314	0.065594373	0.135603631	0.047858916	0.198578588	0.337687137	0.714980376	0.063031374	0.228951478	0.626409066	0.149677917	0.620248758	-0.009718361	0.352498229	0.458197756	0.675009498	0.75591136	0.697703184	0.779472092	0.378721151	0.168115158	0.224078232	0.780903047	0.723297617	0.170233672	0.536075566	0.259683228	0.202059692	0.38730115	0.548693382	0.767851479	0.354296552	0.297348924	0.496961333	0.563083252	0.21879892	0.20377482	0.911871285	0.721275337	0.513138044	0.1162989	0.952206005	0.675009498	0.493407958	0.49805873	0.35112559
0.313813131	0.261022377	-0.147383065	-0.207324953	0.025671157	0.158839342	0.858089265	-0.081674683	0.496515544	0.606146842	0.769302831	0.648693198	1.180415148	0.345343263	0.818873779	0.543954151	-0.026978346	0.857210701	-0.15771934	0.400548494	0.490775593	0.860860909	0.630894269	0.469489858	1.098561312	0.612666133	0.913248978	0.416756356	0.393109181	0.805512272	1.1325804	-0.031772456	1.111242344	0.20260817	0.345343263	0.409086497	1.128242021	0.142923065	0.529071549	0.586212922	0.463771882	0.696307563	0.183610154	0.988574699	0.683696865	0.811375546	0.400548494	1.271423601	0.233584129	0.688078264
1.356919499	1.200433966	1.252686804	2.048299481	1.115262356	1.545020995	1.522832169	1.696359061	1.603858516	1.349913511	0.409536443	1.06371867	0.406905453	0.920687691	0.480563006	0.898610013	0.993484463	0.164805618	0.987094649	0.716838164	1.141023218	0.470650014	0.079574377	0.478800591	0.454716349	0.431576545	0.453275918	0.806459971	1.271395288	0.493458307	0.720557245	1.735835511	0.693046552	0.720926472	0.299322545	1.383484321	0.562580531	0.008283948	0.299322545	0.878804127	0.397659878	0.161019847	-0.042059078	0.022255465	0.373832935	0.835880987	0.716838164	0.173312034	1.047510572	1.01622069
1.077705985	0.691347849	0.00226465	-0.023628119	0.747550364	1.052432623	1.42752915	0.160860381	1.864617436	1.147821769	1.099002914	1.484935	1.78256061	1.181602119	1.912646846	1.222994804	0.07583815	1.451597027	0.115885626	0.974391801	1.175085252	1.227174764	1.479851137	1.408550536	1.804067957	1.797662317	1.14094803	1.163465039	1.340715115	1.445011527	1.729315098	0.065861838	1.791160781	1.085845611	1.067011463	1.239318342	1.782912985	1.355222279	1.190745498	1.716138092	1.939994129	0.97339725	0.909177982	1.171316947	1.521864932	0.958210581	0.974391801	2.085444089	1.241898021	1.530621801
0.875000736	0.5655995	-0.339022676	-0.257103425	-0.085404902	0.40684427	0.690412839	0.103321611	1.278129216	1.13740679	0.556736835	1.259005536	0.655650733	0.058917332	0.773290231	0.167055325	0.140187827	0.552071143	-0.248623947	0.480105203	0.768106502	0.775616104	1.251079744	0.490320033	1.437804726	0.937567454	0.171067312	1.180506774	0.417411567	0.533012132	0.965635571	0.146623099	0.732816688	0.675592855	0.378296073	0.216345199	0.559751237	0.693946057	0.099604421	0.798584339	0.727737162	1.272940744	0.768106502	0.503389666	0.569958672	0.886686494	0.480105203	0.768665113	1.048451899	0.607921834
-0.012270579	0.470378251	0.980292019	0.847384353	0.798037631	1.063880701	0.864082092	1.131076613	0.481255062	0.62871276	0.217259076	0.418991932	0.326416539	0.469099032	0.461820709	0.446755206	1.187848946	0.47517974	0.967470587	0.330684356	0.402792323	0.131745449	0.128389648	0.547288677	0.372597525	0.014662678	0.306255255	0.163693643	0.784040004	0.132580364	0.293416279	1.104567789	0.389411024	0.336839343	0.136455547	0.55531653	0.164809069	0.267278937	0.215820466	0.311810706	0.124241225	0.008567431	0.113249931	0.071159024	0.522274404	0.117876281	0.330684356	0.106329636	-0.061100664	0.443359142
0.53982347	0.154301168	-0.160347903	-0.139502463	0.257576704	0.46037321	0.637728792	0.013753604	1.359334542	0.608310129	0.834474118	0.712515074	1.175499092	0.416481406	0.727168348	0.428272931	0.184434017	0.833558485	-0.227194451	0.40136455	0.44946223	0.725407883	0.725407883	0.788661836	1.089431946	0.894028771	0.44798252	0.228037962	0.661475592	0.679215445	0.878838782	0.031609944	0.871531355	0.508744801	0.566011244	0.887002804	0.699368069	0.627518626	0.470370068	0.783355971	1.06809389	0.251793736	0.43595976	0.548729342	0.916457784	0.502906549	0.40136455	1.194592034	0.621099148	0.874042379
2.611693191	3.090496131	2.688040477	2.492713296	3.08063589	3.779647289	3.664532502	2.257397873	2.639096429	3.056212367	2.342603395	3.029479664	2.903775711	3.08268839	2.177823932	2.240699213	3.271411423	2.474464931	3.417166923	2.438626602	2.831173611	2.080314864	2.436264055	2.362292597	3.313770854	2.605991223	2.526396064	2.572717935	3.887449754	1.996513624	2.509325823	3.537313968	2.728623384	3.040944166	1.708632329	3.252340292	2.878179958	2.583932194	1.83178386	2.736920111	2.985943091	1.931039911	1.786404993	2.091595351	2.840100647	1.964494733	2.438626602	2.107771118	2.136161965	3.172837753
1.290543229	0.752401228	-0.038359015	0.001095106	0.053768802	0.442719671	0.305601623	0.006527078	0.643349056	0.139407947	0.945942592	0.874888449	0.742944672	0.428490094	1.086902868	0.820985231	0.011355907	0.823821524	-0.005816888	0.615575721	0.061129902	0.471820156	0.305918091	0.863406197	0.497077333	1.144894815	0.788045678	0.050892314	0.519211779	0.728093834	0.452264989	0.027929653	0.602420514	0.554850418	1.699302521	0.432255531	0.46324133	0.713567581	1.030550086	1.245928334	1.16057502	1.213703199	1.187228304	0.525115231	0.780908485	0.479484375	0.615575721	0.444325198	0.480748698	0.459808154
0.496128956	1.015239396	1.504489964	1.613020589	1.194159945	1.439922919	0.972873191	1.81710765	0.591788562	1.039689767	0.599269978	0.892966109	0.734219532	0.680581223	0.37905801	0.805059658	1.66443606	0.92643962	1.611584904	0.656019967	0.762005836	0.178852828	0.350375959	0.758900146	0.791362418	0.451460832	0.713072503	0.603479418	1.397861574	0.480855488	0.655377446	1.76610117	0.573952833	0.77453684	0.257059226	1.122883789	0.556492294	0.367106408	0.349061905	0.59892576	0.502070826	0.038720492	0.372127209	0.108615296	0.781297497	0.433692338	0.656019967	0.308024546	0.326092303	1.276590946
0.331346782	-0.050834782	-0.160566906	-0.036563142	0.375194399	0.514755498	0.82983398	0.033876605	0.954943001	0.672493957	0.621038051	0.518660339	1.045884319	0.347105227	1.079567432	0.638847761	0.003615156	1.043212508	-0.048663908	0.420863725	0.504418601	0.735856578	0.64473659	0.996880173	0.901852641	0.868389846	0.63587313	0.6240832	0.680816416	0.940371554	1.024344641	0.223839506	1.164650238	0.419953407	0.633878662	0.811780141	0.863986217	0.781218717	0.788280571	0.879734043	1.095477434	0.343218897	0.293649393	0.542431545	0.858900918	0.299084939	0.420863725	1.332673876	0.300163932	0.949478326
1.159646448	0.581150663	0.222057484	0.100524996	0.834257106	0.571798612	1.497696892	0.234234577	1.250081651	0.791159981	1.156241459	0.465024046	2.006722187	0.874128618	1.623896281	1.504455368	0.357454058	1.566877412	-0.213360321	0.945176452	1.135287102	1.43071322	1.010348365	1.303786122	1.951773246	1.384930262	1.463954153	0.574026454	0.866394498	1.360463795	1.748835018	0.52540988	1.653103552	0.738042521	0.811394223	1.218284125	1.599650319	1.051065631	1.269521438	1.11268881	1.373878916	1.294345022	0.839789595	1.515614326	1.469291104	1.360463795	0.945176452	1.954133548	0.450018375	1.341538118
0.652219763	0.238340553	-0.180117031	-0.181982675	0.364292813	0.739183675	0.976104799	0.068463709	1.379026631	0.845529534	0.995043898	0.980002911	1.396760994	0.717486494	1.510704346	0.816411799	0.095730998	1.351209972	0.013436964	0.600896451	0.566415161	0.874068512	1.133236061	1.228470199	1.169308367	1.306070101	0.869347874	0.917081752	0.83120706	1.073764404	1.345399626	0.289283684	1.361998888	0.682443745	0.774214119	1.020531573	1.094252606	0.727470715	0.896931395	1.321406518	1.406669283	0.81372266	0.516452813	0.74677587	1.137730793	0.415107757	0.600896451	1.406669283	0.689682154	0.886722554
0.134238224	2.001388623	2.28187549	1.804028224	0.217127242	2.106434993	1.710237669	1.654748281	1.729686113	2.453280995	0.630358615	1.487864933	1.858419314	2.225997212	1.573381048	1.886966005	-0.225269597	1.845278251	1.958342902	1.487864933	0.363394052	1.779894544	2.044423255	0.296000963	1.867019345	1.588311392	0.186260902	1.982973119	2.052385451	0.201296989	1.49406169	1.703638093	1.533642295	1.895199322	1.855367019	1.921666596	2.030601104	1.871453839	1.870015776	2.146614875	1.526009507	1.960102369	0.255536089	1.732162984	1.886670936	2.052541145	1.487864933	1.386453711	2.155416324	2.125681935
1.283012127	1.035963944	-0.02025898	0.026556475	1.258376346	0.718226248	0.565284251	0.336572656	1.123876458	1.164436335	0.941634139	1.492324386	1.791833379	1.646402867	1.451340899	1.153794592	-0.091405091	1.899162118	0.027995014	1.063185564	0.851041204	0.747168405	1.190865904	1.540328712	1.008818757	1.063866324	1.115614951	0.598132122	1.429621649	1.300229659	1.346412914	0.03168164	1.023248473	1.585635866	1.378642921	0.998966561	1.183407151	1.571077146	1.819719072	1.428811933	1.340984162	1.113261046	1.212055203	0.98516379	1.670885825	0.98516379	1.063185564	1.182949316	1.122601072	1.219809137
0.803467071	0.064379843	-0.286753231	-0.308239615	0.376930262	0.685379452	0.837891525	0.124827051	1.174322739	0.694440167	0.85773185	0.919971679	1.08331946	0.570113159	1.460281969	0.664098619	0.254439183	1.112819107	-0.233548036	0.54672516	0.686961502	0.841492111	0.913241866	1.152508303	1.11398828	1.307281569	0.686961502	1.038185489	0.725003114	0.861813689	1.086836034	0.175257937	1.218723631	0.577339523	0.871628671	0.85713081	0.908101268	0.924127009	0.76179044	1.24887577	1.435894118	0.780143642	0.694322601	0.664098619	0.977364252	0.476108136	0.54672516	1.368162695	0.637476139	0.803431715
0.670275028	0.580853036	0.572656348	1.042546479	0.674035177	0.246820703	0.22254921	-0.029532231	0.230396775	0.20886912	0.772006621	0.11995095	0.103475804	0.566465642	0.180296749	0.628693478	0.191683945	0.412740589	0.437914788	0.652299565	0.752591988	0.798505671	0.715087372	0.359804514	0.198545884	0.169816883	0.883735037	0.868957235	0.187339516	0.426481027	0.325324554	0.251616796	0.465357129	0.560185412	0.816403064	0.33498093	0.188718898	0.408917737	0.720166898	0.294815271	0.090938598	0.829685276	0.55823462	0.424490369	0.061979658	0.827061132	0.652299565	0.44973334	0.455604863	0.252856624
0.356717726	0.355389607	0.295970154	0.33181613	0.530593192	-0.018095542	0.013843267	0.129192637	0.063945347	-0.061209541	-0.009842223	-0.071012555	0.26618779	0.353723727	0.146889321	0.361006274	-0.031702816	0.288819961	0.260511627	0.354604836	0.289826186	0.345297104	0.274355503	0.206306516	0.035376806	0.018763432	0.398110411	0.348192814	0.042917454	0.412924073	0.168745227	-0.013328624	0.099259869	0.344274834	0.386813538	0.10470214	0.083616893	0.284769409	0.307632292	0.170086996	0.074160315	0.361006274	0.319350898	0.266918357	0.275239836	0.630381537	0.354604836	0.122691593	0.333917559	0.239564087
0.711410195	0.36508497	0.2689443	0.284793469	0.801326587	0.035475657	0.065176676	-0.014185445	0.773751706	0.206184917	0.820700303	0.73622292	0.062161893	0.374831117	0.809436577	1.229966179	-0.033908579	0.031543377	0.307884328	0.694000177	0.521217226	0.990382823	0.292506301	1.058248562	0.237804732	0.357439559	1.618986378	0.895045325	0.487457822	0.350998508	0.198135929	0.408781276	0.198627212	0.834959188	1.002617279	0.395647676	0.137891229	0.498940832	0.692987112	0.483861604	0.481099077	1.09092712	1.005446569	0.402257073	0.045236014	0.573800704	0.694000177	-0.004169075	1.047735631	0.427339352
0.25375328	0.311219765	0.172571886	0.262332858	0.367656235	0.268026783	0.334471841	0.123831289	0.321371843	0.499589436	0.750147089	0.380346696	0.41108979	0.173520473	1.267707566	0.317839888	1.286457002	0.459241792	0.171621223	0.410273911	0.190857409	0.277759203	0.189945982	0.343156477	0.205682463	0.335292555	1.011108911	0.414807363	1.220528489	0.684552634	0.290414848	0.15145248	0.307937481	0.089447685	1.01476615	0.478676555	0.162825592	1.024222391	0.691315977	0.195033236	0.279986372	0.035217775	0.048392185	0.053127171	0.425678881	0.846122056	0.410273911	0.24977917	0.838674891	0.216293597
0.621174654	0.551136788	0.332592958	0.319219643	0.458951081	0.554383552	0.151811025	0.307821444	0.461526469	0.305949196	0.082975039	0.467593589	0.075993273	0.471955542	0.28553824	0.44323139	0.047710299	0.134125041	0.445314342	0.51206413	0.445083395	0.521173564	0.203423429	0.279627517	0.116660636	0.33022472	0.37748159	0.496755628	0.382875919	0.526951403	0.033420533	0.443425053	0.238590575	0.408720539	0.634818535	0.18927027	0.135360396	0.724808573	0.613405315	0.243525909	0.411011493	0.956966756	0.55653182	0.187708258	0.120230878	0.967499879	0.51206413	0.055046529	0.497261407	0.264487888
0.530884784	0.503894843	0.346537935	0.616063288	0.425783288	0.070691484	0.116112181	-0.030407385	0.131489195	0.137757461	0.605384297	0.189682027	0.116112181	0.490296535	0.189129108	0.49250108	0.014416856	0.210378276	0.314288148	0.495670918	0.561953723	0.599195362	0.49687688	0.133090653	0.243403002	0.122134852	0.561953723	0.585080423	0.078476741	0.364251315	0.247156651	0.100330393	0.32600555	0.389710446	0.686540946	0.136997376	0.129546693	0.382688556	0.571682326	0.154698524	0.079577614	0.717089867	0.36646147	0.384454701	-0.001548465	0.708817341	0.495670918	0.334238867	0.392833632	0.13374822
1.109824489	0.759432879	0.187407594	0.255781576	0.518867545	0.737227064	1.354935722	0.981611412	1.308812132	0.836978971	1.027853877	1.104609693	1.422647788	0.743042462	1.56921252	0.954751581	0.608815937	1.599557875	0.748574951	0.73179868	0.673769505	0.777804569	0.958157829	1.195801335	1.342241451	1.502083827	1.01973988	1.013567195	1.096434246	1.088993963	1.433222437	0.745303779	1.385969955	1.151977855	0.547740945	1.263444668	1.426034092	0.876253725	0.573992851	1.106344184	1.528038019	0.643339549	0.867981199	0.521193713	1.429681172	0.506566443	0.73179868	1.704928348	0.614375853	1.489195522
0.66440151	1.122904785	1.347615453	1.618185299	1.184693622	1.495669246	1.580264741	1.656121866	1.192501184	1.103807035	0.7294758	1.006456027	0.574461165	1.238776502	0.803073258	0.903442275	1.880332844	0.931887273	1.520844794	0.811583262	0.799787259	0.705231152	0.402790344	1.150545012	1.098312574	0.596299149	0.713601112	0.979991107	1.321325653	0.67054729	0.766485776	1.616207798	0.908752593	0.82899453	0.298996044	1.42380243	0.900084756	0.661814877	0.661814877	1.055517314	1.061846873	0.501017257	0.421234495	0.294183868	1.142789548	0.630069016	0.811583262	0.57640432	0.663885415	1.148699454
0.498994243	0.089295457	0.018768313	-0.051347755	0.094762173	0.268613362	0.671442291	0.054885845	0.383732229	0.580325286	0.664007034	0.489964172	1.149488561	0.390019719	0.733466713	0.49540995	0.000269448	0.601053465	-0.013305764	0.454991148	0.388487815	1.02660649	0.449918979	0.068183321	1.072151455	0.303465505	1.313278336	0.807827574	0.562562312	0.637405096	0.895691994	0.000269448	0.69135094	0.117973151	0.334641388	0.487387825	0.968770113	0.528878136	0.437760641	0.645076133	0.37133731	0.748946076	0.156285905	0.959953839	0.46135954	0.982024358	0.454991148	0.864780529	0.405048709	0.572437329
1.187196517	0.920535423	0.704270377	1.484561558	1.321700405	0.571170613	0.405544788	0.09132654	0.598196341	0.297896069	1.056981714	0.208114305	0.410684427	0.954258795	0.481265502	1.08662155	0.059904712	0.711474422	0.505400196	1.061871194	1.294634522	1.246463926	1.059083277	0.786219527	0.574687187	0.523972241	1.519889521	1.268952281	0.400343594	0.858283754	0.700500636	0.955967282	1.061049098	0.671795395	1.410502632	0.61390187	0.541238391	0.668193264	1.248370122	0.745358374	0.499688585	1.093015064	0.928553395	0.768705408	0.174237527	1.552558637	1.061871194	0.785181186	0.87657254	0.65723904
1.158069625	0.435931756	-0.089266767	-0.204405991	0.891367658	0.928891103	1.239286302	-0.092707208	1.0721602	0.667537818	1.031910479	0.387237633	1.48807668	0.657185173	1.70367648	1.307675245	0.063195043	1.292955469	-0.122039735	0.824768265	0.884362756	1.363831555	0.69917319	1.350356941	0.969530085	1.437943389	1.378788869	0.703304736	1.272710058	0.976301233	1.455891996	0.103282886	1.585639277	0.444765168	1.312971585	0.920232249	1.257553882	1.498608162	1.507107347	0.972446852	1.055306531	0.901667615	0.839780624	1.152392492	1.097559055	0.515443389	0.824768265	1.278038891	0.63519088	1.24289276
0.997686551	0.62304762	0.700062804	0.300082254	0.556640662	0.375880108	1.113818822	0.609759396	0.347084724	0.593012724	1.301071435	0.16156861	0.659734931	0.71735706	0.53202114	0.49572562	0.819861136	1.051863283	0.510883171	0.791941448	0.435212408	0.452111252	0.477987801	0.938058957	0.249639493	0.815373921	1.0010928	0.396094037	0.432318227	0.845220349	0.513053301	0.432318227	0.381165705	0.787089583	1.560400811	0.645971511	0.419383511	0.454984214	1.177184059	0.37910615	0.34844186	1.20648327	1.233930148	0.599746543	0.672300449	1.547095344	0.791941448	0.289910081	0.742687531	1.045577182
0.645578306	0.416347603	0.405882169	0.262036118	0.348676385	0.108659535	0.11113617	0.047268854	0.467738614	0.5951196	0.282190381	0.542618399	0.45862868	0.226067603	0.395626463	0.483294392	0.102225425	0.053615249	0.216016293	0.386363492	0.565420019	0.547446648	0.434572423	0.183653549	0.492169828	0.495094381	0.476145351	0.238290702	0.069708204	0.302031838	0.334745337	0.174692981	0.453847408	0.442433171	0.175115355	0.266924737	0.059704225	0.370360266	0.159708023	0.192210724	0.22282118	0.391888819	0.196904923	0.633204407	0.351144636	0.154070196	0.386363492	0.225540629	0.646796524	0.244011102
0.74972836	0.924536621	0.41432042	0.905270401	0.443802676	0.138221139	0.1449074	0.062726751	0.180089923	0.258194642	0.731037099	0.163491094	0.057321371	0.5270247	0.113973686	0.466519361	-0.003239967	0.253714105	0.265633449	0.621390854	0.590596524	0.57171118	0.769757015	0.337491103	0.180781657	0.204817762	0.769757015	0.77362584	0.065001726	0.372428258	0.230326824	0.23696491	0.318983368	0.577463509	1.291410669	0.14699175	0.109592281	0.370898512	0.537591997	0.739532545	0.570876132	0.720587924	0.551967122	0.322647916	0.06162319	0.985197217	0.621390854	0.273674529	0.541747957	0.402229852
0.549048591	0.677573139	0.177176762	0.135026988	1.086096292	0.532532114	0.353952055	-0.01976743	0.983657803	0.20554693	0.441636119	0.778607942	0.558130532	0.432883779	0.651221902	0.713158553	0.156150546	0.312221927	0.091848621	0.475922432	0.633369477	0.622280505	0.497341768	0.509287008	0.748131915	1.195963793	0.374063815	0.608132479	0.328660229	0.516863908	0.500347431	0.421833817	0.515126363	0.50106964	0.168216485	0.682133212	0.317044449	0.761942498	0.519243609	0.399484956	0.730796352	0.451306862	0.451306862	0.183649229	0.415865323	0.435769467	0.475922432	0.613003984	0.491056644	0.234908807
0.381010543	0.352705584	0.279777563	0.44434638	0.361459103	0.120145141	0.071531163	-0.046415714	0.005609632	0.18747497	0.399281781	0.092686804	0.125045093	0.325695933	0.12763597	0.370039668	0.020102985	0.150778812	0.333230351	0.398114044	0.353724657	0.451177199	0.414422497	0.179602933	0.091634331	0.155159876	0.59481955	0.589302335	0.058855574	0.347229774	0.117178412	0.046188553	0.2765229	0.310972676	0.449275374	0.143019016	0.06686546	0.314700549	0.489552736	0.109185071	0.10578423	0.468450287	0.46975096	0.348261761	0.076520562	0.598697205	0.398114044	0.245165998	0.299208629	0.142243608
0.869444441	1.467344049	0.195502442	0.195502442	0.309779739	0.369336831	0.339373607	-0.085307149	0.390805548	0.549237477	1.200534687	0.803695897	0.673252515	0.630071346	0.893949289	0.714016382	0.060418323	0.478819073	0.195502442	0.789070557	0.297936148	0.708720042	0.900510401	0.652727943	0.421132276	0.80496888	0.951377298	0.354967432	0.333124658	1.001682416	0.36643184	-0.107784424	0.564313434	0.41691668	2.194632983	0.463024806	0.236178498	0.681223868	0.834988931	1.158254256	0.919565184	1.182274176	1.100758491	0.871280784	0.328095286	1.231332267	0.789070557	0.534680096	0.408754494	0.554685423
1.830083755	2.30391316	2.665047621	2.56464864	2.448470515	3.01599167	2.873947793	3.19000865	2.423351819	2.389814847	1.756331131	2.321017553	1.907544641	2.178076603	1.835992352	1.889494849	3.25332163	2.023919075	2.721817661	1.839517017	2.007172631	1.563629704	1.481826075	2.565648144	2.152157497	1.428587043	1.867929983	2.092376456	2.848150078	1.495066031	1.985093966	3.148715149	2.064458258	2.244523819	0.909690337	2.744235104	2.096603263	1.554331777	1.320107222	2.186366557	1.869256029	1.384623706	1.726930054	0.843833371	2.290628096	1.619594942	1.839517017	1.13846041	1.848561917	2.629830879
0.708175519	0.780799441	0.132713296	0.090366409	0.43837676	0.321153242	0.142300653	0.031267423	0.529379618	0.406779006	0.862153817	0.150626889	0.566804907	0.48854337	0.570265439	0.381649136	0.073760686	0.516997556	0.267220719	0.604354285	0.416566597	0.514593527	0.510108519	0.414257999	0.283475882	0.883753236	0.630135652	0.246162345	0.760671255	0.809633159	0.66209052	0.113676457	0.526799745	0.436600502	0.957695695	0.271345891	0.432783137	1.084640414	0.709126876	0.96631995	0.905526943	1.38567041	0.553001359	0.379624449	0.784951093	0.899243934	0.604354285	0.197707161	0.721308534	0.691340112
0.342031549	0.055658551	-0.230635377	-0.236997409	0.065162092	0.522142362	0.585158858	-0.078746392	0.930606234	0.402671946	0.594786772	0.708950087	0.680939365	0.643558165	0.850344363	0.680643013	0.023320918	0.667007169	-0.257136173	0.299560269	0.289261077	0.295942662	0.593644715	0.678556618	0.511581489	0.735297028	0.649473732	0.381110916	0.449947236	0.52306364	0.696927471	0.039865164	0.95345782	0.361466312	0.59308757	0.621591777	0.390470831	0.70929789	0.287010842	0.682007673	0.978335076	0.357648314	0.461972595	0.195704706	0.457307309	0.290381838	0.299560269	0.704706087	-0.079914383	0.339465005
0.686621818	1.066208625	0.117708167	0.220954336	1.322867546	1.815365677	1.700792456	0.311875566	0.790084557	0.866627898	0.602543991	1.092753332	0.712913088	1.225308202	0.654351575	0.441707765	0.947328197	0.733354978	1.258651725	0.62840398	0.91219844	0.671381852	0.629057537	0.719201563	0.982982628	0.931361864	0.663556514	0.684102141	1.537319588	0.147208636	1.052974974	0.642800509	0.564788293	0.860209932	0.385591823	1.095952273	0.978668581	0.623031551	0.722534374	0.948179259	1.053429971	0.481902395	0.106463668	0.663556514	0.901541772	0.197351674	0.62840398	0.608720719	0.420814474	0.993146405
0.488453497	0.600079483	1.114425645	1.36840368	0.727965454	1.318864109	1.200223755	1.491348243	0.976300176	1.369311168	0.592719325	1.18105087	1.154718835	0.601766065	1.109522086	0.684996381	1.308356472	0.991076638	0.836059634	0.756851771	0.81339565	1.019450132	0.758348083	1.14933512	0.98737625	1.247569991	0.893437737	0.798774922	1.164703056	0.850537458	1.329123511	1.571436729	1.406328763	0.845764943	0.551874195	0.979697092	1.080688703	1.193391414	0.460825195	0.984209324	1.055910955	0.573961725	0.076637085	0.764177627	1.331452366	0.637304391	0.756851771	1.433738141	0.789483492	1.326671132
0.410116824	0.368174438	0.286579727	0.341130611	0.302234903	0.098624017	0.098624017	-0.025403484	0.062950041	0.100732803	0.289821767	0.190489105	0.098624017	0.324354767	0.173440458	0.285198433	0.098624017	-0.160961018	0.313816775	0.31990984	0.349281624	0.26750866	0.256911924	-0.099526825	0.150933117	0.251218095	0.379127802	0.370634049	0.107096436	0.311141834	0.142771638	0.135891112	0.124462181	0.304576119	0.299880997	0.131509945	0.084748511	0.29037589	0.313435648	0.071691814	0.107564678	0.385311193	0.324354767	0.285198433	-0.142278805	0.38239319	0.31990984	0.098624017	0.256911924	0.05859214
0.819832252	0.783620079	0.361411496	0.808093848	0.767592634	0.106681158	0.174455685	0.062878701	0.188061405	0.334578408	0.706801075	0.053119971	0.090697317	0.427644572	0.067058882	0.512385431	0.001852754	0.246525909	0.36748391	0.656044518	0.708198982	0.547102329	0.825584581	0.421961629	0.2585705	0.198581477	0.777279901	0.655716694	0.084638124	0.430137454	0.189373475	0.185976108	0.278544283	0.633857759	0.764314924	0.261969117	0.188925469	0.418622758	0.669046858	0.250180455	0.102912109	1.185943775	0.629391966	0.521687944	0.105982099	0.884290241	0.656044518	0.348205728	0.589455707	0.359969996
0.827431631	0.97562856	0.482120197	1.101640955	0.762295661	0.304757409	0.164166011	-0.002849424	0.465660478	0.240676152	0.900062092	0.117478358	0.321069778	0.716381978	0.279203304	0.717941385	0.036413495	0.325053673	0.459857903	0.80548555	0.887234398	0.645249185	0.885121039	0.501695021	0.516420438	0.329997008	0.762295661	0.969555914	0.310802291	0.572062336	0.472576142	0.222804711	0.604615219	0.810156277	1.313729867	0.365995768	0.369317747	0.562371793	0.670277191	0.731464989	0.65654955	1.035015746	0.873310078	0.588307527	0.192899655	1.340523044	0.80548555	0.40190148	0.73172967	0.404525055
1.570198234	2.0752899	2.505977391	1.572032277	2.006686931	2.964845013	2.56898924	2.546677746	1.478792558	2.275657048	1.589689796	2.01282436	1.567868893	2.058933421	1.627659991	1.195914361	2.918735317	1.647787937	2.138978091	1.467247333	1.833291619	1.050942903	1.158802096	1.862047551	2.113992503	1.16224921	1.571656337	1.764092304	2.952418036	1.351972899	1.525834709	2.695309621	1.180222581	1.831401938	1.07125128	2.391939182	1.801049317	1.500511562	0.716304306	1.524117751	1.775381039	0.765789669	1.103120915	0.596328989	1.783283695	1.183325234	1.467247333	1.05762506	1.420730966	2.166033886
1.178257267	0.79867046	-0.004128225	-0.107425037	0.888534985	1.217609517	1.323485248	-0.21511479	1.852688968	1.418553256	1.337299002	1.592498296	1.521295757	1.0337924	1.805451272	1.02051921	0.010559509	1.263104691	0.123969031	1.01355489	1.245650173	1.321549206	1.471935064	1.401857513	1.691163652	1.832791186	1.317789057	1.132068548	1.39635702	1.351911597	1.634831512	0.005421913	1.726407657	1.247430071	1.29690177	1.1991748	1.455445154	1.444611937	1.011439552	1.586980896	1.945440068	1.306309239	0.994283859	1.143581942	1.266394817	0.992690116	1.01355489	1.907968692	1.219933898	1.419532599
0.824385729	0.534289599	0.283077066	0.289448248	0.475268111	0.46824721	0.356832508	0.107401419	0.896916584	0.477846248	0.723670031	0.720511037	1.021722723	0.574371535	1.452100574	1.443928358	0.453742521	0.50647641	0.112301595	0.547025536	0.622963998	0.697391643	0.280932397	0.882495916	0.894414024	0.723343566	0.350329374	0.522415612	0.438736612	0.425830136	0.430170368	0.507617902	0.881142882	0.156566609	1.099432669	0.649306237	0.417052495	0.325829046	1.337308864	0.491191078	0.667986377	0.664889887	0.308019488	0.319973302	0.367327299	0.222325738	0.547025536	0.153694722	0.685698393	0.311598708
2.09252488	1.76479122	1.344777647	2.839090366	1.261180385	2.051724862	1.548930208	1.06508682	1.014123999	1.040091305	1.839643733	1.349784607	0.107084714	1.283149387	1.724092495	1.372595087	0.959491159	0.404660348	0.942165477	1.071403145	1.209002373	0.774950618	0.714441015	-0.006782131	0.661156979	0.856179324	0.783033641	1.994883277	1.672823711	0.441349556	1.080490998	1.598843658	1.43859098	0.855489525	1.727236213	1.201130841	0.588656969	0.727236213	0.465044222	0.746697028	1.611078115	0.359726161	0.471402967	0.146498925	0.868279133	0.710090784	1.071403145	0.080900131	1.285092542	1.917767486
0.43509981	0.504708764	0.322053735	0.423038717	0.534671987	0.517713974	0.446302067	0.266075667	0.498682159	0.724359928	0.605932475	0.002324646	0.523940525	0.652311485	0.63514083	0.568095743	0.235702736	0.450466493	0.332016483	0.578830479	0.592422592	0.756520737	0.659610724	0.579905731	0.546525916	0.588451805	0.571655553	0.56626185	0.444450062	0.644887467	0.413690699	0.543581535	0.649265473	0.825942145	0.781279976	0.453472003	0.340281911	0.880590015	0.610624263	0.563188626	0.814014763	0.498459814	0.426023571	0.512903242	0.476795431	0.590729434	0.578830479	0.666298812	0.610624263	0.289790919
0.70346573	0.562136577	-0.100459021	-0.109103085	0.974163047	0.82972838	0.860277301	0.046682381	1.712565269	1.042908405	0.754467537	1.150188864	1.115246209	0.779186444	1.369843295	0.815282789	-0.029027133	0.806423217	-0.000705468	0.721661324	1.057940045	0.91906553	1.167761249	0.813572258	1.185219454	1.466415204	0.983306427	0.936289535	0.922752853	1.032847465	1.182626643	-0.029450711	1.269540339	0.817939033	0.784938773	0.885304017	1.034479123	1.112297707	0.798994837	1.319221167	1.508913434	0.596531415	0.723669116	0.61551056	0.904413117	0.710305155	0.721661324	1.136001431	0.931474788	1.142437805
0.225559208	0.919066316	1.002010673	0.684197057	0.361387287	0.522652148	0.165399228	-0.009282379	0.190660209	0.335260828	0.353733159	0.413872062	0.046938656	0.239252056	0.147376123	0.270637582	0.352164766	0.007129518	0.281510613	0.313692145	0.408829051	0.140653861	0.218374968	0.062782955	0.129270782	0.068408961	0.193896199	0.172396805	0.445721137	0.147773602	0.067122876	0.615026407	0.173980517	0.205064902	0.248683006	0.146170475	0.29873795	0.242200879	0.185792081	0.071216801	0.080986622	0.139455806	0.165624105	0.164063297	0.029485982	0.207547605	0.313692145	0.040396289	0.249647035	0.346170869
0.158339334	0.378312079	0.283278071	0.427999863	0.421240279	0.523508375	0.338670378	0.840166773	0.373657176	0.5458124	0.171918901	0.396445277	0.477158395	0.500421525	0.141909439	0.402089925	0.545584895	0.392652095	0.814729458	0.321676089	0.315078164	0.25424982	0.266094949	0.337618569	0.225928338	0.161047215	0.308062654	0.330783824	0.80894142	0.2934537	0.196116135	0.267248928	0.130864706	0.203066025	0.121910069	0.453395106	0.156164704	0.097485469	0.41437382	0.150395006	0.298763576	0.061974966	0.234808187	0.05550016	0.439628677	0.593339309	0.321676089	0.167445215	0.471066132	0.196442809
0.255474791	0.005427969	-0.075722562	-0.076090244	-0.09186332	0.389021494	0.038266245	0.092031655	0.420170885	0.001706905	1.075135822	0.76474634	1.110576889	0.16821878	1.252069035	0.261151924	-0.059684826	0.850822431	-0.087855523	0.353140521	0.003390618	0.858961038	0.194862658	1.187269084	0.057917866	0.762483253	0.708444225	0.074370966	0.243511231	0.602547903	0.435859512	-0.059684826	0.434469768	0.153294731	0.59564049	0.148146577	0.419130618	1.211407164	0.849362979	1.075696773	0.196069961	1.090664542	0.86508792	0.090664542	0.639258854	0.138338715	0.353140521	1.136214826	0.047682106	0.054298629
0.306447352	0.82602032	0.661592794	2.120470754	0.972947589	1.580719921	0.53522895	1.546089566	0.395604344	0.396073532	0.233703531	0.258519725	0.02201135	0.582047969	0.696872491	0.197008745	1.620801857	0.080257069	1.390404862	0.450001152	0.206438911	0.132614306	-0.017835103	0.079520491	0.144227228	0.083840657	0.3550769	1.06094448	0.840896765	0.034088813	0.065373628	0.812296514	0.096096039	1.137500934	0.12015163	0.536924356	0.061103157	0.001114919	0.037925362	0.08976796	0.047931349	0.167140088	0.145922421	0.033317419	0.372114107	0.474925286	0.450001152	0.041875064	0.014703076	0.989750112
0.249301636	0.518146948	1.152391623	0.976300364	0.864600233	0.981722837	0.551036315	0.799538356	0.750763271	0.995276545	0.113147821	0.351498025	0.156595878	0.66823394	0.481033584	0.331916058	1.204092636	0.382522268	0.936108083	0.383048048	0.514793306	0.119649794	0.028141696	0.483664244	0.107963027	0.237458528	0.089646748	0.553436899	0.799065162	0.122428399	0.232218987	1.265197819	0.269519192	0.316248425	0.083025359	0.599979732	0.283518195	0.363244988	0.361651245	0.5541858	0.393516296	-0.03113034	-0.007337944	0.004813521	0.448844443	0.126837518	0.383048048	0.121397865	0.63804546	0.365252075
0.612348006	0.002937298	-0.051626338	-0.102866428	0.066606378	0.302501939	0.287630383	0.094054883	0.56278133	0.202016451	0.764525471	0.516916273	0.834107307	0.231528934	1.195807657	0.558243355	0.083154276	0.663812702	-0.068771768	0.374052241	0.123529949	0.52612482	0.326243688	0.8428752	0.484288945	0.698718555	0.740313197	0.481969114	0.220646511	0.372147875	0.844723229	0.066078182	0.789542259	0.342090352	0.806775012	0.143905196	0.399631742	0.689372681	0.850148269	0.830395938	0.741443553	0.553052523	0.673177871	0.501355703	0.82610499	0.388978083	0.374052241	1.235196673	0.087439843	0.009705911
0.833669498	0.739429088	0.256584537	0.230048698	0.775399246	0.207526465	0.019883835	0.131047282	0.474746488	0.113223945	0.357172959	0.073322611	0.53077642	0.330462675	0.525381388	0.914308925	-0.025140212	0.587592101	0.235487161	0.706646113	0.549822624	0.388454622	0.544170121	0.379107313	0.639324741	0.784855808	0.885902624	0.09612182	0.331561362	1.176446127	0.119221049	0.05139741	0.705076772	0.674293118	1.117821927	0.254655727	0.458771648	1.248792628	1.195482	0.7735131	0.879489827	0.580533986	0.658550903	0.522791133	0.722592164	1.134212343	0.706646113	0.195163004	0.553550496	0.463660568
1.410223481	1.242658267	0.759314922	1.648555973	1.360433863	0.61874667	0.603340339	0.015570292	0.59750245	0.712974277	1.313000098	0.438640634	0.455277803	0.953210144	0.470283712	1.190887532	0.172193668	0.739955798	0.592155484	1.213390009	1.341663646	1.357124036	1.36790578	1.044521453	0.79211263	0.70979567	1.448781385	1.355702367	0.446711559	0.764918799	0.66298789	0.655563872	0.868551366	1.112540665	1.352351521	0.733998304	0.626263993	0.690609853	1.168757635	0.766303689	0.494195869	1.574679889	1.274798822	0.986767549	0.392773678	1.984534668	1.213390009	0.807460321	1.111706286	0.797966697
0.959561687	0.998450693	0.68131633	1.283858603	0.865692255	0.373610069	0.40263832	-0.017829533	0.499111167	0.354832425	1.024080548	0.454911527	0.243436379	0.820495506	0.312922235	0.855473089	0.092528666	0.43778717	0.487797793	0.900110618	0.982346326	0.997519729	0.994714803	0.575099806	0.52428871	0.428085442	1.138019679	1.065042493	0.295308528	0.645104157	0.508442046	0.371604086	0.638123231	0.74908956	1.151301891	0.357097082	0.501289966	0.621611406	0.955474179	0.611197292	0.29936404	1.311405045	0.868209911	0.629294349	0.050999415	1.099985824	0.900110618	0.630436402	0.705710769	0.506752861
0.61831229	0.742267347	0.92390356	0.690005515	0.743251027	1.174350914	1.169118387	0.984562951	1.007622319	0.795257736	1.148914939	0.844130436	1.113002445	1.029794872	1.075486084	0.868680769	0.883092314	0.911795558	1.145103625	0.682719841	0.792433957	0.780875796	0.177010004	1.213879667	0.636479805	0.381386723	0.952134799	0.546624076	1.027181404	0.740787637	1.012332283	1.234935672	1.290090937	0.621575224	0.569853455	1.15173176	0.961414918	0.426208361	0.643135874	1.034843835	0.602912457	0.218402689	0.388975519	0.414846859	0.775270195	0.608373768	0.682719841	0.424390892	0.92390356	1.031614865
1.766235429	1.028353977	0.420464442	0.3849013	0.697360758	1.614261301	1.318127575	1.476609354	1.018034886	1.426959457	1.332162379	0.949107194	2.060518014	1.671516429	1.337178633	1.020385047	1.285793057	2.339129011	1.099789638	1.076411544	0.620429747	0.585386998	0.578025899	0.687305632	1.083766064	1.757283187	0.863948476	0.80269905	2.115395116	0.585386998	1.968953253	1.026727563	0.360757819	0.963158377	1.734445605	1.068013494	1.471447707	1.236567246	2.53161751	1.889179138	1.066732725	0.846299771	1.0563827	0.395766377	1.636773796	2.354008934	1.076411544	0.98643826	1.240622313	1.018927947
0.310709829	0.393324251	0.224018982	0.181143749	0.276636533	0.057428845	0.241333199	0.019693874	0.116835879	0.242084004	0.506967386	0.093908378	0.150551882	0.310391548	0.078830285	0.258003479	-0.02193068	0.175925345	0.203741597	0.350561943	0.478773235	0.460909406	0.376974302	0.32018039	0.356052771	0.124032725	0.585510301	0.528193363	0.09641546	0.443686908	0.170289793	-0.003955085	0.190937507	0.243020021	0.367307571	-0.006626826	0.059753618	0.268998863	0.423795739	0.237937867	0.323868087	0.38882923	0.225956934	0.573517187	0.188067158	0.432294924	0.350561943	0.285066003	0.284818147	0.322995053
1.135495446	1.781237503	1.729913695	1.036053096	1.86161586	1.834407051	1.428877491	1.477881614	0.80247812	1.664705603	1.076624112	1.30995698	2.418974675	2.058828643	1.449500688	1.459155188	1.666793859	1.815549795	1.83112778	1.378928248	1.624570514	1.070228714	1.432466585	1.170142527	1.401640072	1.368047626	2.319068511	1.272979319	1.94930328	1.017900834	1.686198559	1.890774494	0.921557227	1.503760703	0.913646696	1.642820832	1.684086896	0.964424988	1.650012311	1.480292106	1.102013291	0.715279043	0.451416997	1.206177507	1.777965752	1.304116248	1.378928248	0.696298886	1.269924606	1.338562682
0.447381698	0.215001307	0.065756701	0.1283401	0.563408002	0.224826592	0.188337667	0.272746348	0.341353197	-0.622495304	0.370006248	0.231633054	0.336192522	0.173956103	0.705643993	0.318808677	0.252258348	0.853299582	0.119190701	0.448005552	0.207285509	0.326047086	0.141712635	0.879922062	0.568260437	0.290270868	0.326047086	-0.026782483	0.205637118	0.386276516	0.360139849	0.252556934	0.975620281	0.150673076	0.627077082	0.092517533	0.166481221	0.73532332	0.991449743	0.716308802	0.860545953	1.072565488	1.99124418	0.367113357	0.497356915	0.258202065	0.448005552	0.301615025	0.243261716	0.453217512
0.819619784	0.847648508	0.081543177	0.019192139	0.37926046	0.805635547	1.24990789	0.09378389	1.150863382	1.187936938	1.085631893	1.308722058	0.99401452	0.89068314	1.151703406	0.98264857	0.216329001	1.331625984	0.429451254	0.769284842	1.064034362	1.261576622	1.232733196	0.93038334	1.593972518	1.637382465	1.236445137	1.29883347	1.642646705	1.061276927	1.135188318	0.62448168	1.452733402	1.066774399	0.878214499	1.223045167	1.342947549	0.74903871	0.228048204	1.022364017	1.547042842	0.89880103	0.330760126	0.664717824	0.858435023	0.65425239	0.769284842	1.13854196	1.147546053	1.652765126
1.038344946	0.790473456	0.139755461	-0.127684987	0.425289571	0.931521645	1.34219075	0.324600949	1.611791942	1.113531864	1.295293518	1.5963799	1.78136612	0.790473456	1.682879718	0.932580218	0.72570572	1.563823994	-0.088104381	0.904973992	1.031505522	1.239343557	1.413532099	1.388775459	1.589899999	1.419638284	1.198306705	1.379299567	1.02887686	1.366767026	1.707440014	0.666792899	1.576994299	0.985492639	0.821369643	1.46847713	1.667497839	1.161583898	1.040601027	1.370807724	1.429655404	1.361425083	0.973841716	1.272239616	1.574140262	1.152983726	0.904973992	1.879030771	0.989307842	1.46375155
1.079215106	0.645423913	-0.090164678	-0.08148891	0.698718987	0.272406604	1.331063796	0.20105298	1.267585155	1.324881295	0.780086803	1.082767303	1.350031635	0.526881381	0.82715289	1.012663668	0.041891102	0.821512716	0.11145064	0.726638998	1.004284737	0.995740963	1.412260238	0.671115926	1.630150637	1.130034891	0.940615657	0.904900237	0.905095064	0.927353726	1.89462963	0.004561941	1.09475913	0.992855275	0.274645913	0.778213834	1.393953238	0.827063973	0.31091861	0.680376504	1.477745426	0.501609378	0.691825279	1.132734361	0.565605741	1.260808812	0.726638998	1.518634873	0.810640931	1.130148151
0.713679001	0.537919138	0.523264415	0.817821944	0.790922048	0.274909887	0.22853368	0.067860633	0.153256757	0.296615408	0.864865775	0.17225871	0.236711625	0.598573767	0.274114232	0.655213192	0.149175496	0.303406362	0.600729079	0.6753597	0.716981637	0.700211427	0.828132089	0.508763065	0.359402193	0.314637265	0.924787309	0.852400295	0.225575259	0.50328124	0.337710908	0.282266533	0.505935136	0.621713571	0.728347001	0.300091121	0.24311141	0.497593486	0.657105546	0.329748538	0.279653441	0.803233582	0.688074663	0.524803558	0.27084044	0.93286744	0.6753597	0.404723207	0.492658268	0.316615523
0.80567308	0.601835934	0.473566934	1.274222455	0.648948478	0.321128473	0.171994927	0.041264823	0.29939633	0.147359305	0.83465751	0.160810183	0.150035883	0.605664326	0.196902279	0.640754	0.068628297	0.29963349	0.388572572	0.68330629	0.670717223	0.819593967	0.783917556	0.387837231	0.281038854	0.214482933	1.007843564	0.827292903	0.240747518	0.473566934	0.413306156	0.183306869	0.529506279	0.469904555	0.811295094	0.34671505	0.154975672	0.43976616	0.754697352	0.34192598	0.1322278	0.868763058	0.660957386	0.434145217	0.075846541	0.910711462	0.68330629	0.377244415	0.487621062	0.390510459
0.800300792	1.336144514	0.300903143	0.257983937	1.267063595	1.229959557	0.486987803	-0.03163831	1.38166641	0.366841021	0.700177493	1.621711054	0.670934198	0.815389463	0.743925869	1.822394364	0.142834513	0.591495613	0.426188068	0.968257618	0.933387882	1.420966028	1.309815576	0.993744385	1.480684434	1.840974391	0.571821463	1.35320746	0.757562609	1.293686075	0.86258554	0.442202666	1.116920043	0.711359709	0.780862683	1.401163915	0.881337762	1.410329713	0.691156323	1.239974521	1.879132093	1.116419458	0.725484351	0.507956976	0.945795612	1.254401052	0.968257618	0.507759712	1.547652431	0.771929203
0.379150507	0.220032063	0.259356347	0.322774041	0.155198633	0.297603276	0.173744152	0.240936926	0.3320734	-0.073742939	0.393296501	0.268649255	0.069683892	0.232560657	0.25298069	0.609722825	0.183585082	0.43756217	0.270006038	0.418480324	0.063180162	0.432396019	0.626661247	0.34619551	0.937046281	0.559231625	0.770750338	0.469010553	0.658864496	0.161823888	0.207560945	0.104079372	0.114090149	0.383326448	0.595934541	0.597922734	0.161609435	1.06012941	0.461120171	0.719087294	1.139589875	0.500930725	0.381243497	0.129133142	0.931518652	0.577727915	0.418480324	0.232606138	0.613408515	0.243211381
1.285006166	0.574417835	-0.190997075	-0.144392888	0.536818139	0.830821598	0.355018385	-0.005036982	1.142920086	0.82127953	0.915184033	1.100908071	1.378083689	1.041968117	1.46438214	1.109588754	0.022810829	1.55011416	-0.165944855	0.792006968	0.841608283	0.761677607	0.714166401	0.811663262	1.106017389	1.459753735	1.113610028	0.284738596	1.324349565	1.286352816	1.267868209	0.058700491	1.439106965	0.822473273	1.32981851	1.210238668	1.040186814	1.435161691	1.444603247	1.524537871	1.320091742	0.734757581	0.384605317	0.621005717	1.472786896	0.758515803	0.792006968	0.952613859	1.129332812	1.098569138
0.432365991	0.559003183	-0.008466858	-0.052724193	0.052426949	-0.008655454	0.52829592	0.065549213	0.301553219	0.220097815	0.590284755	0.385789547	0.974018545	0.306973209	0.493927018	0.225678958	-0.037551899	0.808915616	-0.024149825	0.322073993	0.480025306	0.594156299	0.134861352	0.401056542	0.786573935	0.107022309	0.545575649	0.205396187	0.198228971	0.757879081	0.910861067	-0.037551899	0.52829592	0.011719451	0.629279025	0.352583204	0.825148994	0.095301364	0.198088252	0.591985319	0.235217688	0.510638671	0.002659997	0.884263058	0.44595319	0.532801361	0.322073993	0.93879808	0.217271569	0.605015131
0.740225295	0.526563034	0.472745689	0.848609178	0.636204372	0.2472538	0.18956003	-0.053050506	0.224919294	0.206605274	0.762515053	0.24700364	0.300489274	0.534872493	0.241209059	0.699003558	0.059725249	0.314831808	0.396844057	0.657577101	0.657610873	0.667830038	0.671851312	0.295708836	0.391588463	0.245946864	0.910579423	0.892853558	0.191641555	0.595701524	0.389712458	0.275298835	0.545928472	0.51321655	0.832321226	0.207782164	0.250917264	0.552875522	0.689500017	0.391170098	0.279196064	0.708303581	0.549970532	0.572683916	0.118918792	1.134732127	0.657577101	0.460669382	0.55445191	0.159614574
0.43943695	0.3339078	0.109350387	0.260014101	0.497902759	0.066420764	0.160227653	-0.005077387	0.188545716	0.313411489	0.384327365	0.209887424	0.279753662	0.382797525	0.073737571	0.287773995	0.066069251	0.301783647	0.239168661	0.365006423	0.274670464	0.314118752	0.416061202	0.467065625	0.12423699	0.338014273	0.517352031	0.340020363	0.265326852	0.347945382	0.148462101	0.042216804	0.064660346	0.433709907	0.694498684	0.203911741	0.110855217	0.420045583	0.335597195	0.118656318	0.170301945	0.310050389	0.410015241	0.208646528	0.338610314	0.577912022	0.365006423	0.119598699	0.219165734	0.092277389
0.805979877	0.947005434	0.624114438	0.986599796	0.665280593	1.417660581	1.523844138	1.373078745	1.528222711	0.952907565	0.691994792	1.273554436	0.994805084	1.060948786	1.265871856	1.166875617	1.408184689	1.399261569	1.083149249	0.837596203	0.970070738	0.845132001	1.043915447	1.154662244	1.247773634	0.957242072	0.805979877	1.218994369	1.059975616	0.926802048	1.224035787	1.22888829	1.350192742	0.87642436	0.502209844	1.675712379	1.407992733	0.852556019	0.855002755	1.027781491	1.247773634	0.382009575	0.633154006	0.627835213	1.272239881	0.918449973	0.837596203	1.022833808	0.847620802	1.057070867
0.108315965	0.68852005	0.153806936	0.209995581	0.161417987	0.475055534	0.465032909	0.414117634	0.632725855	0.198695132	0.723129096	0.342895617	0.3322504	0.113349017	0.770267144	0.228566821	0.424315643	0.139510014	0.362995981	0.320684159	0.163300089	0.209995581	0.076254236	0.362166003	0.202157457	0.511465819	0.136677609	0.781583247	0.542238161	0.212098706	0.442489612	0.26138583	0.362595824	0.091474419	1.692008378	0.217004677	0.423837451	0.261616346	0.085899317	1.060538928	0.934768992	0.964314223	0.69615772	0.278145404	0.377614494	0.007054603	0.320684159	0.341556256	0.153086514	0.412721446
0.462506576	0.442560977	0.012261799	0.376558101	0.407136908	0.830296656	0.563156397	0.739630441	0.462313748	0.612847713	0.581960685	0.569403629	0.430780259	0.282608077	0.385899246	0.248528287	0.276554595	0.575028871	0.421655067	0.366428582	0.352122592	0.520227681	0.185698064	0.445618152	0.459794895	0.504665165	0.849701058	0.441448893	0.802351846	0.237760104	0.467118753	0.303201426	0.723841325	0.38310867	0.52774812	0.691413635	0.340915664	0.421655067	0.108315818	0.329507648	0.452345408	0.282608077	0.21538806	0.629477498	0.353522221	0.376558101	0.366428582	0.897782607	0.3172441	0.707511544
1.776899607	1.166669619	-0.067684598	-0.385969203	1.004114695	1.140023605	1.720685452	-0.109334471	2.111319611	1.427589869	1.304910414	1.965853873	2.022053727	1.342128257	2.027306952	1.464845533	-0.120047783	1.560259268	0.13521374	1.241291321	1.420675959	1.309261257	1.717538564	1.531508857	2.001538322	1.939223988	1.283230963	1.097441238	1.476549313	1.626614896	2.204968853	-0.099396515	1.779225404	1.720963003	1.212521923	1.54952901	1.850559419	1.824864373	1.484897042	1.701742377	1.88798147	1.480776135	1.440302592	1.552338324	1.762811606	1.449793016	1.241291321	2.085026598	1.348413381	1.681966882
1.050487018	0.814697348	1.021131624	0.851222061	0.833811301	1.158013265	1.073558648	1.041848243	1.622461822	1.211055128	0.303809182	0.970039619	0.295498339	0.733263075	0.943588534	0.705273634	1.122939054	0.222909981	0.526661065	0.579513172	1.297159351	0.843976104	-0.105226708	1.113430537	0.189769861	0.548400136	0.525711787	1.110404082	0.968616539	0.192131448	1.036059382	0.922859049	0.824337552	0.766708655	0.390840394	0.903061605	0.323584084	0.217978105	0.535112468	0.303358291	0.480945102	0.204252081	0.096499901	-0.134204413	0.377845424	0.572513369	0.579513172	0.158761404	0.809290103	0.966373241
0.557647411	0.946115252	0.093498581	1.097900252	0.862459385	0.16665885	0.14754256	1.405029054	0.713341238	0.188841225	1.004555488	0.501512045	0.454732864	0.100447441	0.551642877	0.350732894	0.927756971	0.745282569	1.312387902	0.715648388	0.307460321	0.275206322	0.415050244	0.471706453	0.183829176	0.595807074	0.77974932	0.292729506	0.481421467	0.985195972	0.361250006	0.160680855	0.32156081	0.48624628	2.026244457	0.264469097	0.065468205	0.889231105	0.860572513	1.15948484	1.308910562	1.021918779	0.736683051	0.536901044	0.913905787	0.463262373	0.715648388	0.12689579	0.639353632	0.832619141
0.741165659	0.307841494	-0.319200786	-0.289034431	0.027014884	0.392133347	0.869788461	-0.01606143	0.989199843	0.861605605	0.586678412	0.783914657	1.135255315	0.504136139	0.933214959	0.533450392	-0.031597573	1.013009274	-0.208788302	0.448605524	0.551777773	0.616005851	1.063227057	0.544488191	1.012242499	1.079737987	0.589096064	0.714453897	0.803641232	0.731104333	0.977864555	0.003311677	1.069753766	0.703075609	0.220491459	0.78069509	0.850977361	0.805737951	0.614677055	0.896734851	0.96348543	0.579100901	0.449320481	0.537178265	1.068278362	0.524261492	0.448605524	1.092702964	0.58768219	0.997405013
0.731107756	0.826888263	0.19936555	0.14018413	0.834363396	0.53004405	0.532784087	0.008286042	0.739403229	0.431700063	0.496596678	1.177579737	0.461720731	0.732983761	0.495739818	0.64395758	0.030356967	0.394027008	0.160936909	0.687746356	0.696893655	0.673920803	1.014878746	0.551790886	0.678716978	0.809231439	0.699934236	0.441575406	0.315238682	0.763695123	0.659766566	0.064744751	0.41237401	0.74315939	0.773183562	0.588468719	0.49822187	0.758430883	0.444863681	0.285846363	0.693114799	1.166836325	1.058134787	0.552187206	0.351316281	0.588910014	0.687746356	0.532784087	0.925604077	0.554136843
0.862284916	0.629089656	0.459653168	1.040445233	0.637522824	0.212359639	0.246743385	0.003552311	0.296726802	0.228935508	0.756893779	-0.098016905	0.105782895	0.63121335	0.189651755	0.649873262	0.047471644	0.436648585	0.363214616	0.693382076	0.765063692	0.849659187	0.739415237	0.568170292	0.337298376	0.290173028	1.026177271	0.791460855	0.148949248	0.523579472	0.316313884	0.200452829	0.569671086	0.466826597	0.894647334	0.338339877	0.331249734	0.357124982	0.78484234	0.508039778	0.187632448	0.986912442	0.56025826	0.490014548	0.207287527	0.947848419	0.693382076	0.407161862	0.588738879	0.35770207
0.366519797	0.683565008	1.051774099	0.926060528	1.072188563	1.119029055	1.172138744	1.058903037	1.347878579	1.279104495	0.567777161	0.907342166	0.586631146	0.984052475	1.044483699	0.579273041	1.159457712	0.7815411	0.81815513	0.59763111	0.919811578	0.771158568	-0.02278695	0.895548324	0.342991164	0.316701753	0.646810306	0.845512035	1.034304457	0.293150092	0.623516494	1.474728147	0.706730897	0.643255352	0.325239608	1.089163928	0.749408636	0.466568761	0.594180088	0.662540561	0.468456638	0.278243046	0.120376607	0.149148349	0.70846168	0.633022022	0.59763111	0.379371962	0.848118354	0.760277015
0.729550429	0.514777917	0.086953014	0.061802198	0.241227947	0.324456563	0.088019452	0.039991296	0.41144437	-0.090561755	0.955195736	0.19936236	0.566935315	0.272725782	0.870754623	1.142392013	-0.00754391	0.565380847	0.109092324	0.585766667	0.436473149	0.466903105	0.544448588	0.71104793	1.283454958	0.686524489	0.347372837	0.163933004	0.365493415	1.264737939	0.332212028	0.027321612	0.239842136	0.386413742	1.113903475	0.407705802	0.445370471	0.569651369	0.629732433	0.854690026	1.198211677	1.572221166	1.169126266	0.217243268	0.451759871	0.685474144	0.585766667	0.484608621	0.324643581	0.675593256
0.225925605	0.335531599	1.104436406	1.104436406	0.625938622	0.976030102	0.824762427	1.421023084	0.778376231	0.597554374	0.301704891	0.515988875	0.430707958	0.581557661	0.566927705	0.653967346	1.239408129	0.298488156	1.499065386	0.406946903	0.517502627	0.165373198	0.081870578	0.414480071	0.347641172	0.281792921	0.392917694	0.36367131	0.995139203	0.140549614	0.420028048	0.859524533	0.328935564	0.584297698	0.04091197	0.751329034	0.156754913	0.159843772	0.034178588	0.349727535	0.287698433	0.030609468	0.172951047	0.008555934	0.657798762	0.242239053	0.406946903	0.175997738	0.250171593	1.086787589
1.073901967	1.121111602	0.351450867	1.258905659	1.088209432	1.604837859	1.55753208	1.267077252	1.884898178	1.034486468	1.119104307	1.257231016	1.00493624	1.273583675	1.53452944	1.405033695	0.723157905	1.037580467	1.449237357	0.877776669	1.137571047	1.338086905	-0.108257586	1.351465784	0.657190801	1.018859067	0.740527415	1.318584557	0.756014611	1.02791353	1.504436402	0.630347803	1.55058322	0.720366668	0.652480863	1.523009415	1.0320618	1.233762624	1.041557411	1.221541257	1.394177642	0.256182801	-0.001225448	0.144690788	0.937982763	0.994304929	0.877776669	0.463627577	1.111690528	0.78722045
0.528621307	0.859614526	1.230467445	1.319567756	1.101207334	1.060228052	1.122142404	1.473013528	1.472298965	1.111178713	0.674106469	0.926401752	0.775692234	0.96650876	1.184290311	0.852828537	1.259062438	0.887174101	1.175536077	0.710627447	0.947681903	0.856234786	-0.010925412	1.04964246	0.720389426	0.554517332	0.771453187	0.963982147	1.243268171	0.584080918	1.023711218	1.42770421	1.224484942	0.415542797	0.53930998	1.241586129	0.992671972	0.436553777	0.614128791	0.942538681	0.917171221	0.143476497	0.429360329	0.266220714	0.899999837	0.650483137	0.710627447	0.529099231	0.955850692	1.211243012
0.58650053	0.366707616	0.13779421	0.153740454	0.372058334	0.150251255	0.146419654	-0.062592571	0.59283918	0.412705833	0.504237517	0.442689919	0.406500801	0.489976728	0.358387441	0.462076665	-0.02001046	0.319575203	0.158528295	0.52110386	0.528729317	0.21950148	0.765160067	0.134826624	0.425593743	0.649306421	0.64833922	0.330856213	0.283185597	0.861249882	0.253453813	0.042947374	0.175889192	0.612010474	0.885982237	0.504465783	0.145201907	0.559398137	0.484147184	-0.020692001	0.219789358	0.488042228	0.79771041	0.491902649	0.217876889	0.867768496	0.52110386	0.419322234	0.526960294	0.397388919
0.159749593	0.191506189	-0.245743554	-0.302648405	0.072099941	0.380397226	0.923084365	-0.026551932	0.609554396	0.480034255	0.404407963	0.582054501	1.088912548	0.139831364	1.024580423	0.130320886	-0.050966538	0.496723115	-0.273589455	0.330350379	0.369449453	0.837230681	1.110651359	1.029199919	0.984062744	0.592486138	0.703817637	0.544900079	0.222497735	0.578165187	0.765274762	-0.009889818	0.918915106	0.165698925	0.335840852	0.419961343	0.429433522	0.962169418	0.591667658	0.71740682	0.898911166	0.306946004	0.300495968	0.44086136	0.771499985	0.455506217	0.330350379	0.787882553	0.23768107	0.698278834
0.543328699	0.111302762	-0.0784194	-0.205292636	0.201987399	0.736803627	0.720195164	-0.094765327	1.242618975	0.491339224	0.775229726	0.800369652	1.042764837	0.53604985	1.221184759	0.50499296	-0.006901721	0.94547164	-0.044064181	0.531510598	0.737869944	0.922837604	0.681303173	1.362008137	1.089222238	1.401129588	0.686957563	0.704549009	0.538174878	0.95894935	0.939682007	-0.042994401	1.199763154	0.414765787	1.264575098	0.887479693	0.929957531	0.956633108	0.678668416	1.149781594	1.519886092	0.681303173	0.486195211	0.70182484	1.205617591	0.221349944	0.531510598	1.228096753	0.73011448	0.802091209
1.37857726	0.377222206	-0.127927772	0.047003822	0.200451831	0.842582469	0.420691649	0.029983761	1.222181802	0.740329891	1.04756823	1.589159241	1.123701632	0.422300581	1.875607711	0.588909951	-0.085813383	1.413017572	0.011321446	0.847990207	0.237560213	0.928977079	1.192218514	1.416682526	0.596331693	1.459493733	1.287045576	0.94679968	0.17900444	1.224254746	1.031457913	-0.085813383	0.626836319	1.092180316	1.722105486	0.88146504	0.520567945	1.531988428	0.954857598	1.618757177	1.252643111	1.698147031	1.657402063	1.053915816	1.367804993	0.670722873	0.847990207	1.007608302	0.506549498	0.087972576
1.521356456	1.22829539	1.589679774	1.584147286	1.378912297	1.814434421	1.327900843	1.729880169	2.071497415	1.073133709	1.05806079	1.324486219	0.580446216	1.451720528	1.08230661	1.316592597	1.278274841	0.832201112	1.340412694	1.067243059	1.102829916	0.984862348	0.348869321	1.576836877	1.198178327	1.000388962	0.906233992	1.624489234	1.743814223	1.410138978	1.412821004	1.796095573	0.979979132	1.053780519	0.674323916	1.700949173	1.728730761	0.906233992	0.953315552	0.819901859	1.166838575	0.50496604	0.335505359	0.302180296	0.590650963	1.307476636	1.067243059	0.609115649	1.277513413	1.582602725
0.170848929	0.654341366	0.871953063	0.734925827	0.740147867	0.769088639	0.816564926	1.169413511	0.806044155	0.729034955	0.409103174	0.61436708	0.662716498	0.516565405	0.609886698	0.585986814	0.85630688	0.630203924	0.723091457	0.418753854	0.493780766	0.310510922	0.271592856	0.840956955	0.471043496	0.344117139	0.594135167	0.505699699	0.734825435	0.431554615	0.657906986	1.002172317	0.641144392	0.367143574	-0.033527855	0.74524942	0.537526494	0.312059211	0.367143574	0.610507454	0.355908663	-0.006313341	0.101649959	0.349074317	0.593481116	0.243564133	0.418753854	0.587724008	0.412356153	0.728291259
0.814760821	0.574733113	0.723505197	0.836949647	0.895980328	0.569766442	0.182118992	0.254856096	0.697908309	0.27390378	0.56339923	0.388060563	0.156078922	0.68958853	0.595500863	0.73417636	0.1156343	0.242316925	0.802326183	0.736710704	0.690288817	0.814760821	0.51512952	0.685215905	0.157712224	0.242186516	0.816508487	0.673366632	0.276742101	0.580176987	0.183042696	0.322796952	0.236784774	0.572291535	0.843555014	0.323488069	0.217497454	0.789524997	0.904608979	0.214039427	0.407956345	0.663347189	1.077364993	0.557979677	0.11420875	0.674131579	0.736710704	0.096916558	0.635946703	0.162492199
0.702051983	0.532488901	0.409233307	0.964473529	0.447463718	0.185506386	0.139408939	-0.045509911	0.266019892	0.16293081	0.69594711	0.105750178	0.177480816	0.475067169	0.176545172	0.522523257	0.042158703	0.248982087	0.346527347	0.591439782	0.608731201	0.658491434	0.627530978	0.248982087	0.259560129	0.173097128	0.941211222	0.844256089	0.13838747	0.425885614	0.306219314	0.105100049	0.518939468	0.410998017	0.809993419	0.213939338	0.229548402	0.41240464	0.677969787	0.310348642	0.151151877	0.756197587	0.548178548	0.438960693	0.0579934	0.814189534	0.591439782	0.434618583	0.481103325	0.226128743
0.926429179	1.184234021	1.619415169	1.692978994	1.447704937	2.306383025	1.988028091	2.35420959	1.394694913	1.631267083	0.952314192	1.505898303	1.183152451	1.286164835	1.324631438	1.420730271	2.138418796	1.220819522	1.897690375	1.108836165	1.107068066	0.914847306	0.840800176	1.614869471	1.30060903	1.128614919	1.197903931	1.229039853	1.966221139	0.905354153	1.037024415	2.10907921	1.155303522	1.249735569	0.914847306	1.712448831	1.26657791	0.967821864	0.971958033	1.369133428	1.191170423	0.689068263	0.907746966	0.429430953	1.588400955	0.957305745	1.108836165	0.936797353	0.865159522	1.414730633
1.491299741	1.508832662	0.08180351	-0.062789915	1.789962595	2.103066674	1.972099361	0.654108217	2.972332607	1.662376438	1.496272175	2.2731099	1.93869372	1.215116282	2.482378723	1.368847803	0.435884957	1.913742785	0.670199177	1.455279418	1.821305843	1.687619426	2.10390546	2.254747722	2.216003453	2.663611366	1.460885914	2.154308504	1.458628084	1.395730428	1.875076118	0.330724869	2.36251318	1.121445711	2.024952953	1.990909414	1.752226612	1.901258924	1.839535363	2.483826478	2.826490267	1.987670999	1.867638352	0.861233979	2.199307685	1.783108572	1.455279418	1.786160771	2.096583413	2.127767392
1.222403467	0.946648646	0.540185189	0.36409393	1.329918312	1.279205832	2.024144325	0.80928702	2.332263615	1.638049711	1.391335882	1.748658914	2.320706028	1.291436543	2.002035717	1.478939244	0.525138311	2.171128226	0.508962532	1.310149699	1.701164459	1.881892349	1.529326221	1.965579022	2.1068088	1.969205747	2.009015332	1.729727979	1.448467445	1.840972538	2.421918722	0.607107974	2.436823328	0.800213579	1.226450975	1.729416542	2.519768212	1.498753376	1.578146194	2.066985654	1.994348264	1.235224899	0.833318704	1.920329586	2.042775429	1.652515379	1.310149699	2.424759269	1.433381935	2.020428756
0.505943113	0.708257294	0.210285901	0.344034158	0.354885626	0.574315209	0.222192342	0.139856841	0.294690137	0.188082103	0.300717057	0.492969112	0.218147347	0.219444112	0.188145419	0.379680857	0.152778091	0.11801681	0.132441078	0.418295888	0.270983741	0.175464461	0.220836083	0.069529746	0.155290286	0.114960899	0.362473958	0.314001356	0.303916068	0.493141927	0.251008818	0.244428473	0.13114766	0.31003445	1.01154337	0.348155632	0.216019227	0.308049424	0.840763793	0.451656261	0.376825805	0.938173666	0.187634629	0.220140655	0.141546849	0.560088717	0.418295888	0.046999342	0.448208525	0.734202851
0.6278339	0.459054033	0.199699106	0.199699106	0.265278821	0.10887067	0.047900011	-0.020762999	0.123950416	0.258187974	0.614544915	0.364448789	0.276569504	0.468744816	0.413264298	0.418497104	-0.114365603	0.220936733	0.25622283	0.480280655	0.199699106	0.483452489	0.599372827	-0.05057977	0.247362233	0.32338496	0.578097007	0.384283301	0.162785011	0.477995314	0.254850254	0.047601013	0.230026671	0.242274618	0.662097104	0.330741726	0.030964677	0.526034967	0.672455555	0.42959459	0.111976484	0.637449669	0.839185595	0.54409138	0.169412224	0.78289788	0.480280655	0.290468114	0.426041193	-0.003136249
0.708573163	0.651668312	0.574653127	1.32376617	0.768939607	0.376303265	0.192530213	-0.028988194	0.224188887	0.252249287	0.771822255	0.246809087	0.203862741	0.615220045	0.294406255	0.746837663	0.069976929	0.314279164	0.437709522	0.725554764	0.73624459	0.802424752	0.658134354	0.471018762	0.309794935	0.376303265	1.018091269	0.803506972	0.182365719	0.597629015	0.447260189	0.33075462	0.57617237	0.51439584	0.969731647	0.282448476	0.257452845	0.591437087	0.7398044	0.369518841	0.280566704	0.837776691	0.585408611	0.561224341	0.163522724	0.941702923	0.725554764	0.422624408	0.580831695	0.312645346
1.222759871	0.339457478	0.291103856	0.033406681	0.319887521	1.150738787	0.888053784	0.340574281	0.470957473	0.912486425	0.56183504	1.022137836	1.535105989	0.678691826	1.040686601	0.193495807	0.242270472	1.266110151	0.016238656	0.589205297	0.671004998	0.168329638	0.354180735	0.661670458	0.373255169	1.539222555	1.69447793	0.17567787	1.07818812	0.178089476	1.582102551	0.616579032	0.557933519	0.658016519	1.303028212	1.228968343	1.055894308	0.852235896	0.977812832	1.152804321	0.327052704	0.87946555	0.359774301	1.045032849	1.114248771	0.220577482	0.589205297	0.407863297	0.50544841	0.2161913
0.283136819	0.72482405	0.637570532	1.213869661	1.134688415	1.206726274	0.868294076	1.156579672	0.953946705	0.521816981	0.5993657	0.258391507	0.745117186	0.055507169	1.284386347	1.053766507	0.760660198	0.221249449	0.519400158	0.582487363	0.055507169	0.945928188	0.572703067	1.196210144	0.274106708	0.447589584	1.395951284	0.636504731	0.995379112	0.055507169	1.040394853	0.051390237	1.066749992	0.929408767	0.593326264	0.906334392	0.864146711	0.055507169	1.493257732	0.952846754	1.115848226	0.274042674	0.055507169	0.055507169	0.791150395	0.055507169	0.582487363	0.051390237	0.654297676	0.136605454
0.644894157	0.36603714	0.243493616	0.243493616	0.243493616	-0.120164294	0.966195537	0.298382752	0.455522047	0.211174548	0.691594854	0.69331054	1.03212405	0.243493616	-0.120164294	0.243493616	-0.120164294	0.377611758	0.243493616	0.505864315	0.243493616	0.470866058	0.67162841	0.196053984	0.798913798	-0.120164294	0.243493616	0.196053984	0.208215309	0.243493616	0.691410712	1.144653529	0.068201632	0.243493616	0.569829477	0.196053984	0.297086826	0.899591818	0.243493616	0.142358619	-0.120164294	1.571873219	0.841188802	1.136700369	1.12033327	1.034482091	0.505864315	-0.120164294	0.243493616	1.370245324
0.908429429	0.605039131	0.098419297	0.161932911	0.468507861	0.399602812	0.220451815	0.145998805	0.334935467	0.294448526	0.382345004	0.687545016	0.760294764	0.431308174	0.661761218	0.75386361	-0.026683329	0.568206357	0.104831056	0.606619606	0.517494322	0.490622175	0.700289267	0.462696172	0.480762624	0.559532412	0.588147772	0.143182771	0.621748922	0.825702902	0.62085623	-0.010401708	0.198565468	0.670800942	1.004632697	0.403668958	0.368004899	0.670800942	0.997980354	0.610432269	0.547003818	1.018096672	0.692619408	0.409588924	0.608824208	0.513129516	0.606619606	0.411341216	0.713393974	0.603864363
0.343273665	0.069963835	-0.028337405	-0.078330262	0.005530539	0.029384014	0.443827699	-0.078689684	0.680998954	0.354749965	0.553887548	0.412046532	0.88834884	0.410220455	0.64702659	0.339971029	-0.025994317	0.72783745	-0.078330262	0.325745066	0.364149507	0.749684802	0.169643004	0.517418163	0.983881317	0.308459434	1.022040283	0.636679766	0.249317038	0.812649335	0.735933521	-0.025994317	1.049552644	0.130111094	0.364149507	0.223844049	0.874620447	0.030910707	0.441497732	0.431182305	0.480510715	0.376514598	0.207227047	0.786180819	0.625097894	0.665179503	0.325745066	1.272858759	0.062491918	0.4790091
0.425117283	0.567430116	0.877489428	1.303122927	0.503664985	0.899227834	0.872756199	1.506253992	1.088830775	0.673959217	0.482419467	0.709178816	0.417516898	0.580019243	0.834747016	0.316334424	0.798160489	0.439901909	0.719769859	0.517927297	0.60915445	0.50787126	0.047582049	0.899374459	0.513387515	0.420963698	0.580904655	0.790801429	0.953853973	0.417453064	0.465001208	1.318873173	0.77901899	0.608324852	0.440051516	0.827732548	0.265455215	0.376961538	0.444917612	0.53962804	0.574145678	0.197319201	0.09745753	0.362579612	0.469608836	0.55820908	0.517927297	0.127084146	0.852665844	1.080834166
1.488505821	1.892781814	1.799255183	2.168213101	1.880449391	2.327729955	2.390999138	2.208708527	2.326665032	2.179249881	1.397601177	1.962954164	1.560794248	1.809012061	2.12518371	1.30374205	2.137962611	1.773780356	1.767243298	1.500555086	1.809343505	1.606860355	0.68101334	1.949871615	1.531454116	1.616049611	1.622777839	2.054883146	2.275159818	1.081676207	1.731763188	2.462490732	1.804143954	1.556344019	1.384872265	2.31806147	1.801625867	1.323471639	1.245284771	2.087627395	1.741228488	1.193945976	1.166252485	0.97377081	1.934690845	1.240038699	1.500555086	1.128228511	2.017357257	2.109454496
1.655889127	1.828443271	0.818561073	1.714714973	1.469279068	2.063646724	2.379113146	1.901363812	2.85504702	1.646171898	1.842611952	2.14265437	1.788764418	2.069348156	2.348793287	2.289443436	1.567179758	1.593807979	2.232045766	1.539743391	2.036874553	2.17907641	0.494074854	1.82759284	1.535705286	1.965383695	1.358774407	1.871853505	1.231827448	1.661173529	2.315895482	0.965911072	2.164074179	1.1581252	1.173223863	1.72218844	2.066650679	1.766923616	1.794066312	1.885418618	2.095983185	1.385672365	0.698076678	0.68609538	1.708722413	1.374614766	1.539743391	0.62632521	2.029857805	1.14008683
0.500488198	0.097771926	0.008723238	-0.00466178	0.482476595	0.19286785	0.17192093	-0.052834445	0.292921499	0.392131872	0.45572502	0.246302674	0.757522426	0.410311568	0.943458619	0.910738055	-0.12099937	0.770712587	0.031248018	0.493632909	0.270419118	0.594128727	0.357066056	0.427661177	0.535098832	0.72409867	0.878431579	0.335483494	0.266390456	0.546788218	0.50738956	-0.04728102	0.82692425	0.300689589	1.074519466	0.485869353	0.414665709	1.132058787	0.862216034	0.717695529	0.692581619	0.609180042	0.716323964	0.479638059	0.9690017	0.302834258	0.493632909	0.454188475	0.298534277	0.288388622
0.378832041	0.027882621	0.284013897	0.172544505	0.382543982	0.161498761	-0.002738723	0.500425826	0.215552857	0.369465731	0.172278761	0.617400242	0.191732489	0.662754134	0.318425408	0.091019127	0.168686851	0.326739201	0.033574417	0.346783383	0.761212436	0.458634151	0.426449468	0.135243439	0.220504232	0.628451468	0.709576666	0.513898952	0.072702612	0.020586926	0.767742323	0.007341661	1.132114984	0.193319708	0.059140315	0.010834653	0.362678084	0.337811981	1.036781985	-0.119061949	0.474537665	0.030758616	0.331622406	0.490042616	1.018335608	0.657879846	0.346783383	1.072346779	0.082252583	0.259083779
0.131881129	0.297061084	1.291257508	1.095240989	1.101315137	1.255373087	1.129624854	1.675264753	0.351167091	0.581763752	0.370293443	0.470460395	0.481086552	0.707128777	0.475276505	0.615973552	1.217363904	0.476829036	1.581441902	0.47525256	0.352885768	0.248304014	0.254706506	0.7125923	0.402193777	0.202549323	0.617813786	0.534820983	1.047843035	0.456170245	0.498064394	1.212035071	0.598016278	0.298978502	0.285375326	0.83962201	0.496529938	0.271332248	0.346073166	0.506101553	0.49388175	-0.00128689	0.081886585	0.103120938	0.547265802	0.225801248	0.47525256	0.384537099	0.093094807	0.654085191
1.222798084	0.720346358	0.189571132	0.147779828	1.295159434	0.530448598	1.598779594	0.202271434	1.716195818	1.422244492	1.232580425	1.512659573	1.736233416	0.848209647	1.055746817	1.120627582	0.026945327	1.162660817	0.29202372	0.975496766	1.217848806	1.164981858	1.464604091	0.974767351	1.720075336	1.367500678	1.255948355	1.360329311	1.186080586	1.418533144	2.111112405	0.045863583	1.786798089	1.162161754	0.587776683	0.929408479	1.761919401	1.058838745	0.710052661	1.109749611	1.484421443	0.771933392	0.873680466	1.382593555	0.740171098	1.297237402	0.975496766	1.783423601	1.258222153	1.231552634
1.207218215	0.373969447	0.224344624	0.219452671	1.089696038	0.13024936	0.151527299	0.073003902	0.396772569	0.382284691	1.030212107	0.799968414	0.320383696	0.485902334	0.707548339	0.653810144	-0.055142613	0.615056955	0.261731149	0.820862253	0.711211616	0.881286979	0.807293612	1.123462801	0.376655663	0.745278239	1.042847758	0.591172203	0.275198022	0.713960324	0.216988329	0.032207591	0.355013738	0.582116919	1.120312423	0.709928707	0.241117575	1.114359383	0.7084454	0.645428766	0.362867378	1.371263554	1.612574783	0.440273504	0.764698218	1.43300915	0.820862253	0.222614544	1.003889537	0.642891498
1.071799507	1.50816922	1.748556429	1.513422846	1.727783499	2.069189383	2.152316574	2.099819854	1.798063021	1.688646026	1.229504193	1.466270752	1.517675183	1.764883064	1.845609977	1.409161962	2.285307104	1.716282922	1.713317562	1.291013073	1.35502554	1.090633655	1.110889401	1.822158652	1.822498167	1.312901634	1.225255424	1.605326704	1.844585697	1.140632672	1.464476992	2.125841823	1.672577143	1.105356912	1.14472018	1.775355928	1.745367178	1.27921529	1.177050137	2.028383022	1.992260197	0.666580649	0.894503547	1.233623592	1.916786811	1.05462178	1.291013073	1.736246223	1.467084748	1.735874025
0.274924755	0.889868744	1.433936788	0.88819516	1.55286859	1.697761447	0.829297189	0.812416387	0.202844734	0.882705994	0.451520448	0.610300992	0.589881301	0.884264866	0.411257705	0.825789205	1.383736631	0.545048747	1.854503031	0.604750601	0.976867042	0.383380415	0.065216984	0.54905149	0.680688715	0.204386111	0.962975842	0.672992994	1.551633412	0.458671984	0.168600449	1.662917267	0.56252538	0.353799998	0.250384482	0.946991498	0.672709732	0.35188258	0.26141021	0.460678884	0.521670188	0.034043637	0.044659332	0.094336579	0.674487985	0.140476387	0.604750601	0.243654556	0.322056596	0.915523744
0.555752968	0.680876629	0.5836892	0.696135721	0.726134643	0.896961801	1.11451057	1.13257881	1.036691985	0.720641539	0.723395476	0.776418614	0.884482775	1.061272716	1.163497031	0.920653775	0.69069715	0.974732798	0.794862645	0.562625505	0.434497837	0.631592043	0.111397322	0.826486822	0.790862888	0.814775045	0.658103681	0.897425533	1.004856502	0.84019331	1.077310883	0.929909878	1.070191142	0.481720066	0.513026499	1.203567668	1.062867436	0.402012083	0.502282225	0.8689557	0.768442711	0.216867147	0.16002687	0.350595952	0.978627842	0.386997939	0.562625505	0.86130737	0.669069838	1.032484807
1.028472115	1.955119497	2.261472788	2.117867386	1.843978282	2.324359517	2.20860353	2.262879143	1.405011625	1.865130611	1.170936871	1.632991474	1.115628236	1.676744458	0.530996577	1.328199878	2.570525783	0.970502247	2.137587688	1.242253837	1.557804092	0.632478164	0.881302605	1.353132963	1.420983518	0.81261787	1.248235413	1.183032068	2.202162944	0.646488879	1.081096586	2.59418029	0.947369371	1.643344082	0.423803741	1.742134884	1.291086406	0.981846903	0.641446215	1.153410848	0.97005309	0.892115475	1.036204565	0.274102974	1.304236521	1.038751754	1.242253837	0.791468267	1.082217448	1.580670204
0.699445618	0.210885686	0.140179364	0.181909755	0.205889638	0.031363933	0.033734974	0.02956321	0.007050642	0.195171877	0.481208035	0.38082718	0.266172998	0.24070696	0.426122283	0.271089589	0.010794329	0.546862644	0.155602151	0.356442635	0.232007396	0.743240323	0.211594738	0.394084378	0.083220337	0.087767964	0.484832104	0.099065474	0.130487319	0.278743902	0.339858242	0.044247321	0.125092287	0.221401804	0.343735287	0.071016851	0.107884141	0.258236919	1.546350142	0.497985973	0.177661759	0.405952871	0.256962393	0.201561086	0.556338536	0.25279416	0.356442635	0.100794348	0.298616081	0.148634379
0.301858676	1.076079633	1.673176205	1.487622818	1.384449992	1.565254379	1.394086349	1.972592797	0.530068715	1.220470275	0.676218169	0.534974836	0.893693752	1.048050909	0.539013847	0.937776935	2.074627676	0.881496587	1.896434123	0.798335878	0.768586062	0.363321344	0.613039589	1.098320788	1.066674961	0.416572498	0.898752827	0.836544091	1.342933827	0.553200888	0.738032204	1.816896562	0.788233369	0.985903002	0.217956791	1.171510538	0.669756624	0.635387644	0.230240686	0.726160656	0.617192103	0.495208941	0.77701923	0.243866729	1.10990266	0.605813225	0.798335878	0.515866567	0.369643064	1.271420181
0.126226328	0.521443478	0.035464676	0.019016358	1.155736925	0.152649513	0.197798422	0.082272187	0.226795819	0.028035432	-0.081297224	0.25021379	0.162552422	0.386372279	0.229199388	0.353470109	0.108281004	0.219493309	0.03517187	0.331232809	0.195686291	0.084222486	0.367321221	0.335572516	0.229499211	0.350145796	0.345352219	0.216816012	0.36311745	0.522807041	0.163948868	0.142149176	0.4128231	0.481414356	0.438972106	0.341370927	0.138147617	0.401033401	0.214085354	0.252163641	0.533813677	0.230670759	0.032064354	0.404622632	0.260226895	0.353470109	0.331232809	0.390650121	0.582497443	0.218691439
0.532692918	0.601313292	0.514719547	0.676298423	1.455852888	0.620707379	0.514703397	0.444891882	0.241537837	0.585259695	0.431326062	-0.296514485	0.287635595	0.669213528	0.522052041	0.802289996	0.411447757	0.445593602	0.908973867	0.590855415	0.500207164	0.483443594	0.475705896	0.608782015	0.267943865	0.388279892	0.520793695	0.67452008	0.37824955	0.524796438	0.317348721	0.483998424	0.401944216	0.482346613	0.420604068	0.731603271	0.241998474	0.650232933	0.485847243	0.198886928	0.565031675	0.467600631	0.371315135	0.356895003	0.508479059	0.536587962	0.590855415	0.202563984	0.56108829	0.281412593
1.039060224	0.997515128	0.419905935	0.476309966	0.837068395	0.979952159	1.116370713	0.174899984	1.430867924	1.071964124	1.465840085	1.582802832	1.708885387	1.178055025	1.749399822	0.777339962	0.066947202	0.959532825	0.309309885	0.992417083	0.977790567	0.814664285	1.275738886	1.594978438	1.551217211	1.797611951	1.020378011	1.042441943	1.053495954	0.879782464	1.145577984	0.068678723	1.131219834	1.254924959	1.338150617	1.15609967	1.2863239	1.289540148	0.806931835	1.451134148	1.8038609	1.109260171	2.095085973	0.894908676	1.27018952	0.933492891	0.992417083	1.493423436	1.10796183	1.254336847
0.573876362	0.482601389	0.315611851	0.719386625	0.504437668	0.218586183	0.17190195	0.013648383	0.126079458	0.174066008	0.679546654	0.176777085	0.149900126	0.514709894	0.133427592	0.52401831	0.033577508	0.246895964	0.350945932	0.530545209	0.641748167	0.624788744	0.584547525	0.198591284	0.216498225	0.152636327	0.731578148	0.672660562	0.119915118	0.398109083	0.22195785	0.184192776	0.408009843	0.373799559	0.59496276	0.146296782	0.135933228	0.370015583	0.58665065	0.240838059	0.089811822	0.675514022	0.557809926	0.379921274	0.003286099	0.756401731	0.530545209	0.322725998	0.410559391	0.109641369
0.696488963	0.431371523	0.35532242	0.658972602	0.397550517	0.068291501	0.210517872	0.019325446	0.170418061	0.215668056	0.721284433	0.18460584	0.143968121	0.530317252	0.210252978	0.387295865	0.003592415	0.365445141	0.288320875	0.551496351	0.635491506	0.510092955	0.703912981	0.380003862	0.272595156	0.137750485	0.687409305	0.636467848	0.083455442	0.347365657	0.271215712	0.051434489	0.391873371	0.515805935	0.813874562	0.303202317	0.346878464	0.374284644	0.593926447	0.359162359	0.058256008	0.964065251	0.452101008	0.539442334	0.064908382	0.786759181	0.551496351	0.689400973	0.462747923	0.185314629
0.809006155	0.626075472	1.359913624	0.920156607	1.408039692	1.261121309	1.541947918	1.728117631	1.325685258	0.876776503	0.650460321	0.916080712	1.060372322	0.477366183	1.471540597	0.838164384	1.399936449	1.061809845	0.812011665	0.791087258	1.030854905	0.239475389	0.629280611	1.660970387	1.003530148	0.725846929	0.774495304	0.532554494	1.280426464	0.761233373	0.737301513	1.410060322	1.013119841	0.494499086	0.915461486	0.931331563	1.190267097	1.05547738	1.048583672	1.285535163	1.713087077	-0.03972617	0.674307581	1.414071657	1.573820211	0.601981182	0.791087258	1.156385958	0.553190442	1.378036057
0.42573285	0.259771868	0.145395533	0.215313562	0.263068718	0.257187579	0.074013525	0.027980513	0.284183315	-0.023250695	0.531103316	-0.012149959	0.106522672	0.113083419	0.895481032	0.316042067	-0.031501528	0.254550331	0.052278509	0.350499513	0.053426352	0.493175692	0.050633452	0.564853871	-0.003224565	0.147038327	0.756146623	0.413649908	0.095233736	0.180081185	0.311169392	0.033917243	0.565605509	0.039912677	1.154897639	0.181573397	0.137442713	0.387628323	0.644793182	0.54743842	0.248152896	0.65720244	0.813122676	0.378040859	0.213626056	0.234618717	0.350499513	0.042028541	0.076622928	0.136476541
1.014056554	1.91290105	2.442189669	2.152977421	2.141257061	2.404381044	2.36184546	2.890701692	1.499630751	2.101976014	1.022896584	1.522960992	1.456263432	1.818750242	0.6876575	1.588237811	2.771355598	1.402410735	2.494467903	1.398299406	1.573597285	0.714374602	1.04446959	1.858892083	1.581202169	0.959902819	1.447830532	1.374015363	2.300800433	1.135039425	1.424573389	2.340349387	1.431439848	1.810645265	0.522987292	2.101930131	1.379687033	1.237701767	0.916019966	1.415626622	1.107685038	0.825409258	1.38363768	0.344449297	1.847206324	1.275041908	1.398299406	0.815888143	0.966545348	2.027200403
1.763275709	1.86866392	0.459100114	0.405178436	1.251201491	1.331531628	0.86931742	0.816021347	1.604606173	1.551012366	1.418988734	1.36079234	1.851644157	1.919754506	1.345104435	1.688730384	0.760933536	1.647174394	0.720777327	1.284361631	1.106917596	0.946193197	1.323955194	0.897243651	1.882439097	1.405317842	0.910096852	0.948715625	2.296157862	1.970061438	1.687527116	0.862604852	1.256466948	1.32729166	1.054151879	1.454663206	1.269536091	1.3250702	2.023161819	2.106088056	2.254111558	0.96953404	1.185792029	0.538826272	1.489854185	1.538145025	1.284361631	0.906939425	1.960076806	1.970824556
1.122004828	1.747457969	2.270725719	1.774520774	1.914745675	2.049489962	2.462784545	2.361607183	1.574075282	2.169664342	1.199097615	2.08925705	1.823446545	1.442390599	2.668702619	1.641706169	2.488607915	1.900925589	2.307569008	1.693087173	1.937222803	2.155540689	1.614589222	1.962892219	1.292719653	2.297968319	2.171210375	2.634958731	2.978709414	1.215876987	1.211489845	2.847458152	1.913529081	1.297707804	1.976076312	1.786506223	2.20973468	1.769141226	0.913907976	2.236975093	2.164649547	1.308450618	1.825694892	1.349636545	2.34539801	1.123167598	1.693087173	1.849731207	2.368574028	2.643126859
0.427767461	0.325689265	0.253821815	0.499115066	0.375414518	0.03502394	0.030415997	0.000443917	0.086344269	0.170327051	0.536552646	-0.054066507	0.038448093	0.32603573	0.013811722	0.343681371	-0.015470192	0.061168274	0.267509121	0.366018837	0.360318042	0.396235678	0.384590095	0.118447678	0.086134019	0.042596834	0.533089563	0.561845561	0.041845459	0.271885815	0.133383001	0.046334331	0.200416797	0.332566598	0.421141097	0.05658767	0.029918553	0.265284206	0.41610412	0.094695056	0.017048417	0.450454665	0.335287324	0.289190673	-0.035385906	0.500275971	0.366018837	0.145989531	0.276956217	0.13481228
0.498471617	0.17119645	-0.040102117	0.068913654	0.315285541	0.426194293	1.06202296	0.049098987	1.294946	0.929547684	0.920414987	0.886465362	1.117937932	0.435859472	0.731503086	0.588354932	0.13982066	1.162102093	0.007042897	0.565591461	0.820435519	1.458484092	0.787267156	0.798007957	1.374503944	1.093970777	1.123059258	1.064696027	0.477506043	1.035201474	1.521093014	0.138432694	1.3965381	0.149294609	0.325385868	0.900839224	1.657368374	-0.08470303	0.431971403	1.044368397	0.907121	0.804167907	0.217096309	1.469369235	1.054654088	1.063473568	0.565591461	1.547896037	0.797486321	1.129904093
0.625025179	0.342348385	-0.11272866	-0.120049613	0.813943551	0.367536299	0.296294844	0.081874081	0.319286735	0.327816556	0.053318575	0.384967471	0.851547055	0.476547483	0.367536299	0.258348288	-0.065432992	0.637658176	-0.084860104	0.444520717	0.327108418	0.413976493	0.064925578	0.66457475	0.201973427	0.814236214	1.038312879	0.082230048	0.542022031	0.237885234	0.702464624	0.021993465	0.675718607	0.20832999	0.746828201	0.367700714	0.379051509	0.716274503	0.909334165	0.931298599	0.166800529	0.696854226	0.283070908	0.768129881	0.721259761	0.698835802	0.444520717	0.221920781	0.471014994	-0.000460141
0.84972986	0.317547469	-0.286569169	-0.367375183	-0.004500877	0.383751507	0.679430785	0.005938901	0.897158009	0.713519629	0.805665852	1.055659476	1.209429271	0.404075446	1.101795393	0.605560672	-0.005414577	0.96612373	-0.388316243	0.463306006	0.635347675	0.563021276	0.871755145	0.773253549	1.091495436	1.055283263	0.598455491	0.551979453	0.510459267	0.826527605	1.118437064	-0.005414577	0.891662426	0.712054302	0.348080259	0.679780107	0.956781817	0.70859377	0.620709499	1.009169886	1.051490274	0.70859377	0.66090178	0.738788555	0.974344061	0.57782549	0.463306006	1.344833441	0.491925533	0.9216174
1.111488881	0.847578787	0.021168319	0.006103121	0.857883536	0.254971833	0.229840348	-0.070297133	0.576828871	0.583680016	0.702822553	0.598699091	0.684198604	0.845118188	0.721500014	1.187877227	-0.132712506	0.765067918	0.055211633	0.749214089	0.679690605	0.890196563	0.623885896	0.874473147	0.774172321	0.911850929	0.951788038	0.432394641	0.716104982	0.92849456	0.599924085	0.063434998	0.774699698	0.834502266	0.61663886	0.791626947	0.724052997	1.024895137	0.972057222	0.773845104	0.730928759	0.772062495	0.646880388	0.743400724	1.050158713	0.737908218	0.749214089	0.599135175	1.127879297	0.647565655
0.655267246	0.352113556	0.064870515	0.166661444	0.19415962	0.064427112	-0.05251213	0.124547438	0.087039862	0.178081055	0.334877815	-0.017883906	0.100838485	0.234492982	0.225204273	0.341990688	-0.075481863	0.226041285	0.064746755	0.331862877	0.121664635	0.264418989	0.198729579	0.341614171	0.0868747	0.346364165	0.394665907	0.176430287	0.172220418	0.452416512	0.06380402	-0.033651932	0.080021197	0.440423398	0.785993154	0.383249546	0.208102001	0.780470715	0.339148579	0.522670679	0.210999666	0.484963158	0.121302572	0.169912167	0.507305121	0.390788252	0.331862877	-0.006062407	0.281782868	0.378687312
0.720456979	0.234485166	-0.22108199	-0.22917924	0.163904092	0.228699484	0.697070612	-0.056640252	0.841235656	0.544231897	0.424465205	0.619991549	0.937062678	0.606096236	0.851972572	0.488336084	-0.00381587	0.789430724	-0.180718163	0.347413979	0.381524628	0.543739484	0.803376794	0.574225232	0.939501171	0.867745592	0.175762698	0.382614315	0.497852234	0.879097508	0.96956165	0.044410177	0.875140437	0.611491268	0.116306013	0.677840735	1.05619985	0.502346798	0.396733198	0.655822261	0.904576924	0.13597554	0.198550587	0.414813478	0.79541421	0.513238767	0.347413979	0.960389303	0.387851611	0.613940414
1.552904853	1.476215978	0.279121772	0.19911811	1.20577007	0.769259324	0.626373558	-0.018308598	1.029650693	0.598578106	1.346240034	1.159770035	1.218974857	1.216070027	1.329224683	1.453252331	-0.07065155	1.284641269	0.433142512	1.297713515	1.00593706	1.341856167	1.188041303	1.492917211	1.347385983	1.354734627	1.43927383	0.886104292	1.267908189	1.637776757	1.062361951	0.170552974	1.281918904	1.276177392	1.674707876	1.167584681	0.881118733	1.662743084	1.799056137	1.379490288	1.508907293	1.837213839	1.528815805	1.145488952	1.468614677	1.715241422	1.297713515	0.741454984	1.48177206	1.146103625
0.418677428	0.418677428	0.24957979	0.23346679	0.509910308	0.399455834	0.19017926	0.363696937	0.327066634	0.10326384	0.072935736	0.321361871	0.221044525	0.391525182	0.348525742	1.03506882	0.319562046	0.047934173	0.391525182	0.435621906	0.401418422	0.440671722	0.393521942	0.12442628	0.729736511	0.599776973	0.285258827	0.350747721	0.436947645	0.536508077	0.299643817	0.225849307	0.433669935	0.312504015	0.440671722	0.341755796	0.319258676	0.726238291	0.351072117	0.590047144	0.460772328	0.560215426	0.277781919	0.151627886	0.490987796	0.497545217	0.435621906	0.198457224	0.560215426	0.595235909
0.926134026	0.810831378	0.561588772	1.33357396	0.895872421	0.374321658	0.349927219	0.060241866	0.369089088	0.409259582	0.985990274	0.302325356	0.365100622	0.723681202	0.35185314	0.792762121	0.113687878	0.501544821	0.527671714	0.852995575	0.869333559	0.909100686	0.973558676	0.633344593	0.411044465	0.409364407	1.142731266	0.94579521	0.366960558	0.704980704	0.562410765	0.399145242	0.711235244	0.692646969	0.978213538	0.434905279	0.393443493	0.593047817	0.903637791	0.499769474	0.246943058	1.080095388	0.776862711	0.633376556	0.248479662	1.243554437	0.852995575	0.605199724	0.692646969	0.555426499
0.424175311	0.307438706	0.311349694	0.347986397	0.3509044	-0.018301742	0.096975849	0.143950098	0.038082635	0.15903101	0.5075974	0.137539048	0.19786416	0.361439071	0.063045566	0.304931432	0.034007358	-0.038172807	0.222505131	0.350737037	0.31064122	0.34176102	0.418681316	-0.072230741	0.09430326	-0.018301742	0.502628027	0.374293455	0.034007358	0.271335218	-0.018301742	0.09430326	0.061241265	0.222505131	0.508287405	0.13346411	0.082414585	0.222505131	0.345703206	0.099768259	0.062324745	0.593572993	0.271335218	0.330731787	0.094452758	0.315926816	0.350737037	0.044280242	0.429870168	0.252798257
0.562115437	0.311997823	-0.246926027	-0.337316859	0.392458288	0.724628285	0.820298215	0.002425169	1.024049768	0.548725595	0.746913658	0.672912938	0.71478803	0.217960772	1.150818089	0.538244045	0.041848817	0.771280568	-0.179383088	0.4660458	0.743219219	0.871703236	0.717557228	0.906753976	0.616745567	1.167085701	0.753769401	0.871281658	0.62572355	0.430645833	0.912642673	0.070654426	0.996862304	-0.080452268	0.796738474	0.713731552	0.683358698	0.935612989	0.662468833	1.169095636	1.261433498	0.995315882	0.593875495	0.413495496	0.849167343	0.36950909	0.4660458	0.765135558	0.790398296	0.993004377
0.930868468	0.344108103	0.056887271	-0.001567233	1.141322359	0.355291342	0.915153654	-0.047735378	0.342129199	0.474479589	1.042816208	0.576657708	1.216737243	0.567624012	0.904499026	0.667122081	0.047411709	0.816432365	0.693310887	0.791144829	0.566624485	1.164663202	0.857018165	0.695213518	0.879975888	0.76198919	1.09645209	0.620637771	0.49359404	0.993592744	0.728407767	0.089023453	0.722405576	0.771743995	1.189206143	0.043156966	0.703131998	0.677322782	0.737345728	1.222424476	1.202681179	1.401891204	0.287069602	1.227987831	0.552314453	1.056239553	0.791144829	1.268810857	0.978352778	0.642684091
1.00442363	0.780690736	0.024627016	0.587754921	0.871260571	1.491532016	0.625185984	0.604522517	1.427091724	0.855636303	0.958402061	1.071944768	0.640260625	0.646849605	1.048269028	0.758082946	0.363539463	0.518488814	0.468826714	0.635898472	0.842208774	0.994920089	1.178630745	0.53030708	0.668925508	1.127450274	0.388999677	1.313769391	1.139349497	0.432502299	0.807936873	0.145468474	1.270117778	0.574298938	0.413866343	1.097483501	0.568315644	0.490231064	0.610693294	0.904234751	1.072891503	0.649411822	0.145961628	0.236307872	0.724010501	0.744615371	0.635898472	0.828826348	1.144602333	0.794763622
0.936768407	0.438018061	0.164554528	0.121180109	0.856530911	0.737537067	0.878043581	0.066565818	0.711083113	0.651142664	0.962782612	0.843017388	0.705758608	0.88186338	1.46413936	0.887808188	0.19520905	0.650961256	0.202400898	0.809456132	0.539706648	1.046498574	0.737196052	0.990631013	1.035917302	1.103698617	1.322222704	0.639116127	0.988206326	0.874485227	0.823532971	0.238306229	0.848789766	0.694316056	1.415255062	0.675568396	0.656263506	1.231303055	0.762431875	0.992715329	0.891592861	1.299946309	0.75447916	0.726866399	0.942640641	1.138832206	0.809456132	0.587588234	0.775371099	1.332324231
0.100402842	0.556169384	0.451960132	0.753725597	0.666085247	0.738458324	0.352746271	0.535023121	0.063456094	0.922772782	-0.093291149	0.548298956	0.49682198	0.388678296	0.366186059	0.574314873	0.553382972	0.19414672	0.099740808	0.518925269	0.700639805	1.306420571	-0.017861884	0.029793864	0.287577906	0.196770492	1.237410621	0.055591105	0.071940343	0.090364772	0.849367165	0.520646663	0.369700854	0.47349981	0.495355716	0.817254339	0.489841122	-0.017861884	0.495355716	0.273446692	0.071940343	0.7588393	0.178866839	0.185443032	1.205885123	0.332386134	0.518925269	0.210874283	1.606420212	0.165558667
0.264770523	0.417301051	0.874818989	0.840803811	0.746170576	1.054913208	0.63529308	1.516275357	0.503934886	0.698241195	0.386035754	0.612800425	0.391107621	0.586785011	0.331734768	0.58370125	1.276761958	0.493715914	1.25827223	0.450278482	0.477933094	0.204438025	0.113234018	0.687400695	0.494404433	0.264018907	0.417301051	0.54328795	0.744182831	0.41120559	0.397097985	0.879475515	0.444043696	0.682053077	0.061166228	0.756608904	0.490779375	0.287798757	0.248785106	0.429662129	0.374717205	0.177166227	0.390782918	0.055633739	0.476005927	0.464569132	0.450278482	0.258869646	0.341436197	0.624022274
1.625179232	1.71582226	2.126842607	1.921419988	1.685498177	2.244663067	1.833126643	1.329593596	1.844341896	1.426931058	1.06713868	2.201554297	0.820672901	1.480293813	1.551601922	1.404573099	1.995182029	0.479881593	1.258445064	1.510556172	1.850677354	1.322903053	1.641661816	0.362937674	1.485143928	1.604056678	1.220656503	1.378948236	1.971289808	1.014319919	1.71175398	1.634193238	1.412344488	1.609983706	1.117783543	1.32700905	1.116617022	1.321653284	1.161535051	1.398436759	1.907679484	1.978703623	1.53414024	1.086675178	0.951028964	1.46527094	1.510556172	0.806221844	1.688197344	1.756639536
0.821588357	0.69985476	0.552959645	1.138190984	0.673525821	0.341911721	0.181473354	0.060038472	0.284154165	0.27271074	0.77562581	0.291199766	0.193982876	0.690633724	0.213680147	0.761028366	0.085568205	0.312408455	0.408211378	0.715631577	0.871052508	0.707093169	0.74815944	0.360871839	0.350386028	0.303928627	0.879580304	0.862466863	0.205556834	0.481036689	0.350386028	0.318846417	0.544960693	0.577342256	0.889125622	0.33302291	0.27368229	0.519453988	0.776596143	0.303103999	0.217685527	0.85475672	0.579995549	0.489411773	0.164769828	0.993523656	0.715631577	0.374859798	0.630773841	0.341208526
0.393765637	0.354036564	0.350981725	0.753327412	0.494180276	0.166517392	0.088487612	-0.043277991	0.075982764	0.137315651	0.440210908	0.134133139	0.183784716	0.35268151	0.153843477	0.446322038	0.068846056	0.1382793	0.306546864	0.449356926	0.449591523	0.501226327	0.483015278	0.195083368	0.147866853	0.139767887	0.528093653	0.631979005	0.113438948	0.41337935	0.198312994	0.141128246	0.378649976	0.310677668	0.622048497	0.083521873	0.1508819	0.32825691	0.535060493	0.17485835	0.165234394	0.471555656	0.298549983	0.35302067	0.030879488	0.82181289	0.449356926	0.294567648	0.317721438	0.148938745
0.753362103	0.746013459	0.4915998	0.885527204	0.729394947	0.215247133	0.197088584	-6.62E-05	0.378696692	0.349246296	0.792665757	0.329258634	0.370664271	0.648361696	0.284214328	0.713714743	0.063829083	0.385860994	0.393423136	0.716229145	0.873538389	0.802892306	0.685686019	0.202983746	0.352259208	0.319061001	0.923584428	0.839542714	0.15031464	0.473660181	0.365224185	0.288154527	0.579711835	0.482450755	0.911603131	0.252994889	0.304015374	0.607525442	0.7910292	0.381053464	0.274879082	0.940958525	0.746013459	0.551915426	0.300577149	1.082602955	0.716229145	0.475785603	0.522183888	0.311284071
0.956150228	0.897305759	1.172924847	0.664645611	0.711389014	0.757667734	0.813030521	1.008371739	0.577358696	0.726037192	0.701379465	0.679805619	0.681894461	0.897830586	0.748183727	0.77706779	0.835282625	0.898247829	0.821785054	0.772531327	0.735675105	0.902525707	0.629135108	1.002705622	0.68711912	0.719628267	1.161643837	0.497188995	0.703052472	0.647253202	0.814485445	0.867730957	0.763151323	0.966124026	0.616288145	0.779224951	0.928918945	0.801968328	0.889356278	0.757898738	0.571810367	0.394773597	0.516358692	0.683950766	0.939004392	0.584026302	0.772531327	0.620604894	0.567511214	0.480008546
0.234442758	0.430214157	-0.168923741	-0.232980021	0.884769583	0.852985461	0.798579781	-0.076622243	1.819797195	0.329015718	0.728881647	0.799975697	0.470608158	0.344385416	0.827780415	0.618353192	0.077204467	0.404074942	-0.118783608	0.474501504	0.537624506	1.201593846	0.776451555	0.686163933	0.419021123	0.735425981	0.330777165	0.576645555	0.304647176	0.169409163	0.791169838	0.138247864	1.454685192	-0.030455604	0.969279663	0.753857575	0.839485839	0.786651518	0.621313629	1.036932792	1.133365989	0.997473864	0.392925072	0.64092654	0.226478328	0.195344897	0.474501504	1.144550156	0.858239536	0.859965056
0.388124396	0.919880906	0.20429362	0.154674636	0.239914317	0.170209035	0.088521801	0.048017109	0.257448892	-0.223658404	0.150046432	0.354517156	0.160124344	0.178302435	0.262105974	0.683213198	0.053933447	-0.477973001	0.150819265	0.299835278	0.164620288	0.159655961	0.415562644	-0.305901921	0.73426896	0.248170196	0.134834727	1.092038088	0.238056801	0.333625093	0.179089277	0.120631997	0.211390215	0.186264407	0.196291318	0.093934574	0.297415174	0.171748377	0.437173793	0.071975257	0.351475115	0.291804057	0.259075088	0.219869011	-0.443700057	0.29150932	0.299835278	0.231181283	0.41511926	0.18700269
0.706967343	0.242828683	-0.025375503	-0.038426248	0.190530048	0.437330087	0.219869492	-0.027911094	0.251744969	0.033330099	0.801842564	0.156070135	0.446570744	0.062134714	0.997335329	0.156791401	-0.005645917	0.753338582	-0.013885139	0.403043226	0.241737216	0.730290771	0.159705251	0.912525882	0.297077253	0.65353857	0.715861056	0.197060343	0.761841179	0.741498993	0.128763339	0.009593603	0.943548919	0.121364321	0.944407071	0.465451926	0.365512128	0.599637551	1.163647437	0.392355126	0.341973902	0.405937347	1.095827693	0.218850704	0.510148868	0.103407196	0.403043226	0.429476447	0.34321307	0.368417119
1.085607743	0.83157431	0.11917509	0.057785777	1.456345468	0.733574996	0.537961598	-0.167868365	0.879370011	0.710615527	0.929091098	1.194301882	0.6530554	0.883962379	1.434449804	1.441223437	-0.225466396	1.103608871	0.170885576	1.070457089	1.056751003	1.380781994	1.056336402	1.385602069	0.964865302	1.077729661	1.352360065	0.696022581	0.827612047	1.321947029	0.885123314	0.036034377	1.06899983	0.932364452	1.454691011	1.119662651	0.739573363	1.516396663	1.104575582	1.268526256	1.060090913	1.868259494	1.4000017	0.637362616	1.387968802	1.223910441	1.070457089	0.521945412	1.197757722	0.980461237
1.113548564	0.714537545	0.484570905	0.550345509	0.681113789	1.198425376	0.802321711	0.055579591	1.44483758	1.056040127	0.913862245	0.794713011	1.04770942	0.810373899	1.187241209	0.465968726	0.126543369	0.494880512	0.453924291	0.726043676	0.906423071	0.722506474	1.028768997	1.081599589	1.127411091	1.478725887	0.455387384	1.116736896	0.713130674	0.732909235	1.253648167	0.181539231	1.260082277	1.228478202	0.601932543	1.064175697	0.735692651	0.786055897	0.353827231	1.316158028	1.287911371	1.008813213	1.072048896	0.272920146	0.872572272	0.859130969	0.726043676	0.698252201	0.669375386	0.687769098
0.878331207	0.363700182	0.070341927	0.25883451	0.433707551	0.41861018	0.581945308	0.209504323	0.688803319	0.523336326	0.797891426	0.816760833	0.915159987	0.511667152	1.16697196	0.719845991	0.05711342	1.077642814	-0.039285629	0.661794638	0.499257894	0.814731318	0.886148719	1.029719262	0.676846245	0.833957678	1.102365641	0.524569284	0.554361786	1.009362351	0.966312509	0.118552305	1.091251246	0.615454818	1.064101141	0.826177953	0.714248907	1.142328941	0.826740225	0.955379642	1.036203679	0.570677375	0.811165243	0.709626826	1.15193514	0.733515902	0.661794638	1.103988067	0.576862752	0.70181648
0.219913536	0.695134156	0.067443091	0.022941047	0.585989686	0.891782829	0.341962456	0.548880579	0.569477203	0.078174538	-0.442791013	0.593290045	0.859011658	0.374625807	0.847715203	0.835509863	0.221249528	0.891553868	0.402903481	0.603483965	0.534020053	0.781244105	0.64895317	0.657715818	0.949774776	1.270813305	1.06690393	0.512371354	0.930296423	1.198534548	0.625263685	0.197952465	0.916636647	0.62945538	1.009297167	0.482603803	0.541710599	0.628716155	0.871648498	0.524017949	0.292975995	0.742033025	0.544923416	0.242095097	0.878189906	0.514254596	0.603483965	0.544874387	0.660107413	1.097145378
0.432829322	0.380657089	0.314628146	0.666731421	0.431196634	0.129597961	0.104320159	-0.038840788	0.160435264	0.102858662	0.456216538	0.164171496	0.132395358	0.349883676	0.17549575	0.432285774	0.114608496	0.069188413	0.273128479	0.416696284	0.422383761	0.482318863	0.448303366	0.160261275	0.194334084	0.176441582	0.579228876	0.533068828	0.093782167	0.287786345	0.221284801	0.125367786	0.342228685	0.351196736	0.511602971	0.095931068	0.136805974	0.314984564	0.438763873	0.199833384	0.179579562	0.425157043	0.392738382	0.319943935	0.049614507	0.58881634	0.416696284	0.302873686	0.322752639	0.09327709
0.355476522	0.454179908	0.19410852	0.19410852	0.295167875	0.116133577	0.019767258	0.053727696	0.130139977	0.300866503	0.328769544	0.333061222	0.149050423	0.19410852	0.242778778	0.237863647	-0.029062829	0.231374598	0.19410852	0.342223791	0.19410852	0.2889289	0.235895839	-0.038886637	-0.029062829	0.225485248	0.411065727	0.156133551	0.085214468	0.266358418	0.262749858	0.018990344	0.014692298	0.454179908	0.799413566	-0.143373748	0.012408679	0.422252128	0.291018533	0.216257143	0.214223317	0.572506421	0.433908338	0.23864828	0.068280653	0.607408284	0.342223791	0.020542784	0.19410852	0.156047914
2.82768882	1.890959089	0.671480988	0.280274362	2.692350265	2.178850186	1.718507476	0.194940923	1.964183119	1.81944291	2.035927606	1.576164112	2.564806891	2.320984699	2.788942593	2.542971829	-0.012306089	2.564021042	0.772174549	2.204469025	2.069814398	2.20405225	2.135059055	2.354788455	2.13464373	2.85889104	2.581013617	1.648424065	2.158154209	2.210670823	2.325606831	0.803743051	2.311505554	2.595858012	2.66515965	1.983069872	2.059136063	2.762639946	2.912973381	2.394902115	2.128685833	2.637751083	2.613314513	2.340280266	2.324272432	2.654392164	2.204469025	2.350189399	2.116454793	2.039391625
0.380269095	0.859120609	0.142304902	0.190976379	-0.003283693	0.420245897	0.546084726	0.484892565	0.50332856	0.459866409	0.538330406	0.295125519	0.456530145	0.418815492	0.76820314	0.361672606	0.388476872	0.38170826	0.182858489	0.365549889	0.066305643	0.458582619	0.214457475	0.494966425	0.191738843	0.272492978	0.300567424	0.268403442	0.366608457	0.148335315	0.436168863	0.213740667	0.678710291	0.142079937	1.89305172	0.563167315	0.441322385	0.050481606	0.388001545	1.536268742	1.225749575	0.655173273	0.320415617	0.292685275	0.76313495	0.202875602	0.365549889	0.341424911	0.376350622	0.507802442
0.208537967	-0.031563977	-0.014194394	-0.021104023	0.112619871	0.300366831	0.454650872	0.711291785	0.435115608	0.274211475	0.40946648	0.676529899	0.5442861	0.092337844	0.778173634	0.418575755	0.330192815	0.36601083	0.112619871	0.311443283	0.448538979	0.915380594	0.212492117	0.816182095	0.176661303	0.950596069	0.304387431	0.585343747	0.168372989	0.330153853	0.394385667	0.145170733	0.962408153	0.368442465	0.188208461	0.61988745	0.502099522	0.711364622	0.342971646	0.631594306	0.859745811	0.681668739	0.443943227	0.317976574	0.814510658	0.29145463	0.311443283	0.640726352	0.416939993	0.239217157
0.985625404	0.554360332	-0.079188062	-0.097880769	1.066448597	0.517741284	0.337486096	0.11912937	0.849506528	0.165077849	0.679452654	0.310194119	0.822073915	0.450512203	1.308955007	1.262991482	-0.182764725	0.987591899	-0.034922797	0.745630183	0.54629271	0.863310811	0.619399809	0.971483767	1.023719279	1.105906035	1.023413965	0.571487575	0.727828923	1.159517699	0.530803757	-0.161185474	1.110163858	0.705157567	1.143805074	0.907845533	0.554840215	1.23426733	1.049742904	1.228800123	0.944538033	0.903671635	0.982322769	0.448250247	1.316509407	0.901680368	0.745630183	0.586578368	0.715084731	1.275452144
0.15908527	0.053190681	-0.074935208	-0.123545493	0.391775683	0.155829082	0.833576379	0.0599273	0.807992935	0.557492503	0.428444989	0.423324195	0.77668556	0.295828274	0.628473035	0.45392359	0.085640857	0.697168647	0.114983536	0.322066328	0.635913676	0.79987509	0.524671669	0.60142274	0.648267095	0.707466721	0.73559781	0.610462308	0.376339481	0.785584441	0.910530168	0.058668442	1.110071592	-0.052207442	0.269399163	0.587071568	0.903377553	0.21888484	0.433401923	0.639070364	0.792394125	0.215041501	0.009916654	0.612595299	0.598924395	0.40568441	0.322066328	1.058083084	0.22079383	0.814860553
0.885640908	0.928719358	0.569727459	1.138844109	0.953250743	0.49213543	0.288590291	0.198871111	0.361625268	0.368853946	0.943918019	0.219687889	0.451461181	0.653213421	0.261326844	0.789890561	0.175289862	0.391988384	0.42133433	0.831021589	0.893694282	0.924492614	0.960152276	0.388034234	0.36043335	0.470010384	0.965015647	1.068060042	0.319624525	0.681985163	0.564796703	0.411802208	0.583837319	0.731070597	0.915913679	0.433261774	0.372478293	0.601465567	0.846795412	0.416170359	0.161655501	1.07544787	0.8325973	0.54347362	0.231995872	1.266045643	0.831021589	0.477511338	0.703704413	0.458474197
0.834385146	0.612782525	0.285638839	0.253373746	1.285115908	0.23275283	0.169917929	-0.010580299	0.478385817	0.845695108	0.533384102	0.326259249	0.453410099	0.743526199	0.91761458	1.12570566	-0.05422868	0.644813961	0.134305832	0.794109927	0.833645921	0.852468295	0.855996295	0.7315203	0.885303813	0.922908437	0.88257319	0.857789189	0.741728129	1.083708319	0.436376759	0.066659312	0.975094085	0.830676375	0.974563849	0.763609816	0.532244177	1.512165851	0.624914445	0.86746414	1.201938882	1.046826427	0.515256928	0.439756166	1.286488562	0.743526199	0.794109927	0.565329622	0.999506271	1.027730839
0.195448934	0.959738546	1.139724849	0.895781076	1.123930582	1.559139217	0.929856039	1.389644908	0.286597213	0.763231118	0.464825266	0.605183206	0.467692099	0.736583646	0.439663376	0.489603412	1.624118198	0.585844009	1.319249284	0.519194712	0.404374046	0.17591634	0.298230933	0.482753456	0.308650491	0.26789349	0.706106216	0.677434513	1.235543393	0.281771488	0.36048213	1.393905885	0.569997144	0.52507573	1.069751604	0.835839481	0.528656951	0.230385912	0.159187328	0.614328676	0.653844684	0.148932851	0.170170354	0.036303552	0.735999534	0.210641854	0.519194712	0.391890594	0.145375123	0.589178285
0.281967392	0.458058651	0.796148613	0.28939141	0.783357221	0.598833301	0.746929937	0.642243792	0.390591356	0.391281559	0.615351769	0.833629045	0.669491099	0.283835328	1.283767432	0.711663997	0.748019761	0.610426215	0.858983513	0.590038034	0.930159104	1.323019587	0.491667252	0.680860212	0.269590389	1.166993547	1.006384518	1.39699178	1.342946517	0.570655949	0.390084914	0.951867544	0.898325969	0.30917636	1.016849952	0.398591393	0.965069527	0.595907304	0.42027009	0.675386042	0.68737634	0.410634001	0.52393443	0.167387107	0.919229027	0.216857472	0.590038034	0.415390779	0.534527504	0.527012295
1.834343595	2.714180312	2.896398485	2.830639684	2.868565116	3.466368623	3.348570325	3.66696337	2.496493826	2.79408562	2.034152781	2.261231378	2.348526124	2.585065204	2.197165388	2.346086392	3.302005654	2.281028234	3.12450708	2.135318163	2.356284767	1.444196355	1.803450324	2.480550138	2.522022656	1.824947691	2.3039008	2.121594594	3.305559471	1.865419791	1.955992602	3.201143702	2.387455307	2.381844892	1.626877945	2.993179528	2.59085999	1.879464887	1.769745911	2.35079211	2.269163881	1.276001577	1.893659185	1.669220947	2.555508254	1.825756859	2.135318163	2.045102081	1.681389476	2.837812263
0.969464699	0.571056448	0.380314623	0.326281501	1.672162575	0.226485893	0.332921284	0.117377087	1.051457754	0.081410629	0.465225995	0.533058187	0.448793001	0.557736405	0.84892642	0.664674554	0.013938138	0.682051252	0.323390873	0.798286109	0.422862128	1.367404707	0.734310482	0.769665666	0.110174303	0.481860297	1.058058984	0.724217392	0.187904481	0.657055157	0.831060889	0.01840393	0.246209568	0.834425635	0.96570455	0.438374065	0.478071871	0.908251764	0.91889677	0.561574491	0.380469682	0.91678854	0.990475679	0.785820302	0.631536929	0.843276193	0.798286109	0.558700327	0.693881825	0.126236649
1.73888117	1.340676009	0.224754091	0.114758897	1.370504232	1.624178899	2.171416416	-0.076985683	2.616086007	1.90563527	1.735786537	2.240572316	2.302324653	1.545219703	2.311758527	1.577852266	0.332908741	1.673296828	0.421289043	1.476609499	1.757332031	1.776933205	2.04996673	1.753427949	2.271906305	2.476080428	1.562661403	1.496477008	2.035875113	1.826240262	2.382688226	0.171338021	2.211088277	1.906827699	1.524748346	1.62781859	2.045971555	1.904658826	1.494977235	2.102765398	2.390652587	1.693575572	1.71899766	1.593141463	1.708269332	1.57841479	1.476609499	2.430644094	1.762998334	1.976601027
0.741458294	0.658484059	0.444811986	1.012356441	0.583850441	0.269285687	0.24916223	0.064071429	0.309117589	0.30087975	0.74442811	0.337532953	0.182508388	0.52997506	0.219808593	0.722153139	0.059809041	0.400692189	0.351315523	0.644857512	0.522224209	0.773305661	0.678947113	0.089541773	0.273580942	0.20309763	0.837107655	0.831060798	0.144267007	0.605900581	0.241816158	0.213855554	0.516517215	0.423420135	0.83074891	0.359787201	0.22795892	0.435681863	0.789099929	0.392474874	0.160894251	0.833303591	0.536582359	0.405377616	-0.014037242	0.887136517	0.644857512	0.396973511	0.583624187	0.387454073
1.163640494	1.800479563	2.14878588	1.688244856	1.80093486	2.340095985	2.194125311	2.280952862	1.605528908	1.813167264	1.245499399	1.456076804	1.420011615	1.552189986	1.605718643	1.222212661	2.345317933	1.563464637	1.866888181	1.296550254	1.512975169	1.255410868	1.070775835	1.582893189	1.495667504	1.29722819	1.386648909	1.696836542	2.275089825	1.026931539	1.437481024	2.604677625	1.579587786	1.392172602	0.848447467	1.978656279	1.602734327	1.102652253	0.919148495	1.623975454	1.458744441	0.910915178	0.85084028	0.874070121	1.656382421	0.946794749	1.296550254	1.307847166	1.182945649	1.883716402
1.362431066	1.143014107	0.409649264	0.098967883	1.407855892	1.186401169	2.249747546	0.648212916	2.585631061	1.712913099	1.789810869	2.037887567	2.348243286	1.446791072	2.097688128	1.744357031	0.537186792	2.008370797	0.600596328	1.415287962	1.829881655	1.971260046	1.714172933	1.847291286	2.253136319	2.134921547	2.022505866	1.913172707	1.686342392	1.858245175	2.468175187	0.742843113	2.471568089	1.08533698	1.303392741	1.876286282	2.333265289	1.474888248	1.623229044	2.070402587	2.071396139	1.610873765	1.105025087	1.948187093	1.930732184	1.744191385	1.415287962	2.445335886	1.631482503	2.181384279
1.234633945	1.240283384	1.111350567	1.98892221	0.792985009	1.001902596	0.6602771	0.837923332	0.65542553	1.17545175	0.815257621	0.964222331	0.656506068	1.262173724	0.675042074	1.919884446	0.588294955	-0.00031309	0.798840753	1.19542133	1.137901594	1.056047758	0.961810335	0.285589553	0.614102219	0.919288174	1.209768548	1.100543451	0.685795444	1.399444194	0.7503755	0.743196915	0.875822481	1.085080631	1.206747357	1.111824462	1.12577223	1.06872879	1.366098245	0.524969243	0.334526579	0.863566083	0.866894026	1.105648588	0.515296959	1.335647113	1.19542133	0.892269332	1.286811957	0.649594069
0.651022977	1.262444762	1.297303132	1.463266886	1.179997184	1.902062095	1.706628291	1.938252501	0.746516725	1.405533866	0.599669628	0.939245862	0.893757932	1.058575021	0.848434953	1.012149898	1.932755839	0.778061188	1.724281349	0.840322471	0.651022977	0.61141699	0.66412334	1.006540516	1.210162789	0.749971112	0.758744182	1.034344856	1.675434771	0.434764989	0.745275991	1.721007416	0.647775502	1.058575021	0.387696278	1.204788513	0.842183364	0.825919008	0.67490773	0.96863126	0.86725429	0.340163384	0.793997294	0.32525966	0.927215678	0.729008995	0.840322471	0.612931322	0.582453294	1.347676794
0.873764696	0.433287616	0.254322127	-0.216699748	0.39622765	0.783619916	1.151330344	0.165348365	1.124309367	0.803833268	1.047921606	1.065936556	1.259289026	0.687157318	1.215604544	0.657422131	0.354116088	1.00120096	0.171666507	0.626664558	0.657422131	0.913453892	1.003867518	0.929114531	1.151330344	1.177188843	0.88605687	0.847513811	0.909954351	0.971919701	1.263425195	0.808960948	1.244494109	0.680723208	0.589448235	0.877962009	1.377826072	0.881998013	0.618076399	1.116998732	1.112329008	0.801591676	0.621804272	0.738309841	0.868818629	0.657422131	0.626664558	1.542287113	0.507378102	1.012744594
0.27389004	0.42656421	0.846850095	0.889560822	0.708052098	0.67625172	0.425342334	0.755172642	0.069993308	0.460331622	0.206378875	0.270720105	0.194126333	0.421321154	0.228317168	0.361062661	0.862620974	0.43878041	1.036798385	0.37513283	0.231384888	0.223415959	0.121695507	0.603279135	0.151965212	0.031515347	0.380806719	0.288753492	0.408489287	0.144234713	0.086660369	0.659926167	0.284590777	0.397840058	0.380806719	0.505558114	0.130080189	0.169132244	0.248732289	0.254619868	0.056111449	0.124490654	0.245054032	0.225628929	0.499426796	0.129683556	0.37513283	0.034112588	0.265916539	0.242474376
0.973847192	1.287466315	0.017267265	0.180752399	0.656549584	0.253298922	0.244155542	1.163625135	0.624838556	0.342386865	0.794060997	0.51069681	0.574655665	0.749329138	0.795293957	0.521549521	0.656991259	1.169024373	0.729609987	0.714472832	0.074065647	0.447763307	0.281217366	0.723014426	0.438935499	0.86030691	0.630593448	0.236609362	0.926166123	0.828421124	0.304451444	0.199423541	0.987031032	0.893386727	1.480789721	0.642940488	0.477452147	0.970642052	0.878928446	1.078399988	1.315567449	0.98018737	0.970642052	0.628476655	1.211576724	0.822126891	0.714472832	0.428182129	0.714790102	1.034494503
0.140514467	0.502387901	0.098031888	0.459049884	0.452295557	0.768078066	0.5999375	0.583476617	0.799579785	0.411259538	0.561775188	0.445726153	0.314004822	0.536215839	0.796232146	1.072356515	0.225711766	0.448979177	0.802203086	0.354774233	0.253856243	0.409402717	0.119353078	0.528809108	0.330796649	0.366107454	0.226801082	0.381480242	0.419615705	0.448191957	0.485698609	0.250515923	0.483772688	0.366806165	0.16835126	0.580681257	0.330330008	0.378257154	0.467018814	0.313071002	0.56134245	0.039115582	0.066107566	0.017432486	0.406025683	0.298752892	0.354774233	0.273979636	0.48253098	0.155646512
0.47877335	0.41063834	0.259544149	0.387735257	0.468741821	0.039459865	0.087411237	0.088360203	0.131414852	0.096692354	0.432556604	-0.01836707	0.103467708	0.344236555	0.078984614	0.413602819	0.01060028	0.194727722	0.284428574	0.402152599	0.322561739	0.390548258	0.466655116	0.154940563	0.022351963	0.201020645	0.511810819	0.311175943	0.042061552	0.440799826	0.202303643	0.033075828	0.094365395	0.307737963	0.425262431	0.172989725	0.156432909	0.265983215	0.434088123	0.063088327	0.144860394	0.737647178	0.277087533	0.358555252	0.066363546	0.488826912	0.402152599	0.117085056	0.372091942	0.153392974
0.772911645	1.335568596	1.420507491	1.082715565	1.259770852	1.652365686	1.540781353	1.690839258	1.185537429	1.315886756	0.961482778	1.204328452	1.436157203	1.186519286	1.183677598	1.078350759	1.638913011	1.146886121	1.306298027	0.944290034	1.005268031	0.787437898	0.71618402	1.100490431	1.127273567	1.039771023	0.879752159	1.228214391	1.488863554	0.865665698	0.900643546	1.872507971	1.114404641	1.130639117	0.356873414	1.559868134	1.114352303	0.66629215	0.798718908	1.223892124	1.080458111	0.662499161	0.801493962	0.830903592	1.436773538	0.833481015	0.944290034	0.904366852	0.996529417	1.567068571
0.946924259	1.759975073	0.277599634	0.165183778	0.619490851	0.467911281	0.178242787	0.07208641	0.55904384	0.543929553	1.196915459	0.955002667	0.725503121	0.221234186	0.803139521	0.614396429	0.063911863	0.463063912	0.156078738	0.822606146	0.523529425	0.667395505	0.56563936	0.650784761	0.520109037	0.876804812	0.707446021	0.151944256	0.380062882	0.642905302	0.616276031	0.014810557	0.577404441	0.855784212	2.385990413	0.271279116	0.505857347	0.855048743	0.680793827	1.503410611	1.174145639	1.422653225	1.089806176	1.034074435	0.771733015	1.093647627	0.822606146	0.356368216	0.811737988	0.593893838
0.138595135	0.429508906	0.896367085	0.435006378	0.95252594	0.827253299	0.793073591	0.741354887	0.223389636	0.606924695	0.206857526	0.474272202	0.384409717	0.555828548	0.16929435	0.385897598	1.116947069	0.269160656	1.075594058	0.323049883	0.501953168	0.074655719	0.042495121	0.549461167	0.475070781	0.148772683	0.403870969	0.388776239	1.038483073	0.244333119	0.207930522	0.996531035	0.314056679	0.406795522	-0.008994718	0.444433264	0.353713892	0.226824974	0.089733698	0.282564741	0.226450312	0.110115758	0.064518553	0.022837311	0.562142199	0.00187727	0.323049883	0.209673512	0.056757313	0.490082091
2.895612691	2.038700545	0.449236464	1.223586426	1.390026299	1.900141683	1.866230778	1.291311322	2.040688693	2.03978208	2.55897201	1.347104558	2.375245835	2.185520974	2.517936295	1.87679894	0.528416039	2.648913582	1.781080408	2.077924744	1.679518382	1.919683468	1.565575029	2.492113256	1.474821636	2.714747568	2.533306653	1.737771137	1.888296554	2.099947036	2.280184514	0.663267372	1.932048062	2.273813164	2.86863008	2.088775108	1.555108274	2.06040073	2.988658627	2.318236062	1.560436992	2.797548965	2.509279717	2.098504492	2.611807245	2.415002122	2.077924744	1.20262986	2.063913156	1.779339523
0.566643722	0.885799579	0.163937434	0.071172513	1.437166862	0.507399159	0.396305429	-0.037369089	0.506320817	0.400486181	0.362810732	-0.071767756	0.832912249	0.409543453	1.365336312	1.507747936	0.065437783	0.742306209	-0.003902829	0.698052871	0.71636842	1.021219213	0.568445777	0.796502153	1.336046936	1.127460117	0.803576738	0.707009304	0.833555172	0.937577089	0.679386818	0.376520479	1.346031157	0.42856669	0.620895148	0.718774208	0.725099722	1.206717941	1.117494756	0.888885288	1.137147384	0.427324073	0.507747936	0.765883303	1.09874357	0.814428206	0.698052871	0.825122004	0.3828092	0.415509442
0.587026944	0.719652509	0.234879675	0.351571813	0.339524378	0.36755878	0.211527315	-0.022773814	0.367603468	0.35290614	0.855399875	0.896422004	0.246550337	0.637552326	0.408951465	0.797446231	0.025136099	0.178229391	0.323785509	0.605155631	0.828450513	0.817807514	0.751688741	0.544760935	0.634730508	0.717983018	0.412343447	0.710104201	0.246028348	0.575597482	0.271880809	0.025136099	0.388748079	0.568298243	0.571232676	0.55759816	0.214964579	0.716524324	0.465832148	0.431690224	1.142407395	0.999934548	0.70593125	0.297133314	0.218396121	0.747811086	0.605155631	0.279442431	0.863399212	0.401124233
0.535963976	0.290843884	-0.139127591	-0.155146974	0.138023967	0.366432663	0.54128485	-0.061730778	0.7011283	0.450514318	0.603848426	0.588560689	0.766594132	0.161902405	0.685636628	0.343322497	-0.002783194	0.651564793	-0.133093161	0.372472151	0.497281875	0.52293033	0.480446648	0.471440377	0.612114022	0.56541853	0.562337341	0.164177448	0.373793763	0.448393989	0.51966104	-0.002783194	0.649463147	0.184536096	0.647869067	0.340940816	0.499814557	0.301340938	0.577013209	0.594211769	0.656181649	0.508689891	0.53369216	0.743844107	0.701824289	0.73053864	0.372472151	0.818074795	0.412784027	0.467308531
0.547412134	0.384514869	0.560908246	0.824753287	0.283962953	0.851929544	1.019347016	0.910071649	1.010032857	0.544079642	0.95010396	0.577823708	0.658952139	0.794084467	1.449054317	0.627423375	1.138616853	0.815025381	0.721630086	0.482633195	0.267660441	1.181300611	-0.126440149	0.898667505	0.33835602	0.423500213	0.932066061	0.331320848	0.549670991	0.453142217	1.183739874	0.232345207	1.066354275	0.461575385	0.371632309	0.892280706	0.840117541	0.022242691	0.641195463	1.047725851	0.34628856	0.444542045	0.343665845	0.119152704	0.885798579	0.444542045	0.482633195	0.578237636	0.316963213	0.802685439
0.494599401	0.325558532	0.249137907	0.426228694	0.398754271	0.102944043	0.10432825	-0.042850837	0.056152674	0.091995197	0.473282898	0.038156071	0.056916888	0.456487632	0.044605354	0.272434628	0.019597505	0.165930084	0.231436936	0.398000998	0.349701662	0.425117966	0.305155286	0.066509691	0.114908835	0.08956925	0.585545375	0.439848205	0.093129061	0.371316022	0.1138961	0.081997299	0.287615085	0.453372536	0.549500271	0.062081304	0.079853552	0.24650315	0.367840384	0.087248838	0.097011443	0.480390551	0.327999374	0.318863393	0.050155586	0.845278758	0.398000998	0.156975367	0.274799214	0.039375278
0.082220632	0.669419047	1.25562987	0.87787141	0.864836942	1.211977209	0.898858714	1.122326034	0.49636333	0.796249412	0.202439496	0.555988605	0.518647472	0.601359157	0.246608286	0.446828547	1.312843087	0.504060804	1.041400517	0.416155133	0.515363253	0.199281942	0.209017469	0.331725728	0.466618472	0.234920145	0.515363253	0.62390919	1.020280876	0.199719298	0.190447153	1.321752004	0.432119495	0.381528374	0.114241585	0.754398091	0.449341716	0.259456278	0.231935204	0.430036561	0.414675604	0.021107206	0.034421201	0.096313189	0.477501775	0.17567928	0.416155133	0.40749702	0.362419274	0.705661977
1.331389506	1.29829172	1.246538928	1.760888245	1.417797932	1.996177821	2.029546676	2.327702001	1.703912475	1.660816278	1.343122398	1.497439664	2.109399531	1.340193074	1.884877728	1.417190102	1.709864124	1.879331231	1.726360853	1.269473686	1.042058386	1.339466221	1.172017924	1.685994456	1.828501262	1.524388964	1.527279717	1.498058068	1.905424295	1.304643489	1.570146455	2.021692796	1.370016955	1.01681023	1.087238357	1.687937611	1.96293997	1.456698643	1.131693614	1.417105203	1.782538964	0.693825658	0.911796753	1.55071112	1.898635843	1.106317317	1.269473686	2.149862646	1.049213316	1.759270601
0.261374113	0.520356083	1.062565075	1.007461558	0.975276875	1.118391803	0.798024811	1.039547815	0.775415655	1.0483083	0.289380099	0.632427322	0.441610625	0.504187585	0.284563997	0.735516536	1.265519366	0.391125909	1.294642618	0.493030507	0.255838266	0.318940201	0.136609967	1.246826484	0.422910127	0.113814681	0.513081298	0.366071281	1.006335627	0.284827636	0.421169465	1.065176746	0.419421799	0.616977432	0.104371571	0.59616116	0.298003677	0.359852922	0.246723109	0.556138437	0.272206668	0.264766037	0.558985485	0.054753287	0.597790784	0.427395861	0.493030507	0.038776045	0.342167652	0.269143414
0.669337603	0.572828046	0.483359011	1.016685624	0.411590112	0.280938205	0.352651139	0.061179569	0.197365699	0.493889286	0.610054098	0.267643311	0.259091073	0.886675835	0.45338756	0.515121913	0.030233869	0.130517011	0.360546367	0.571960712	0.723506687	0.720668151	0.618385355	0.206191149	0.258375399	0.108458563	0.757506396	0.600989774	0.281617675	0.304925207	0.285896473	0.173474294	0.299572696	0.328386783	0.601856297	0.117036601	0.085553718	0.304554174	0.580760586	0.282942864	0.184084855	0.592394169	0.4182119	0.346958022	0.158691251	0.858582335	0.571960712	0.164083777	0.510295092	0.660561295
0.287911131	0.816839459	1.299544714	0.807436234	0.952119029	1.165741599	1.17900353	1.040940891	0.412532253	1.055946279	0.287845267	0.74142595	0.530823077	0.720945679	0.264130406	0.678318687	1.169095241	0.336019992	1.186556906	0.531589693	0.736610457	0.246714914	0.261582192	0.460428778	0.642862854	0.257094952	0.574962626	0.402664032	0.990659155	0.265738152	0.538025473	1.549306483	0.492902452	0.656168559	0.115829826	0.708213262	0.583888788	0.279978591	0.17727622	0.483909543	0.399544163	0.27189846	0.190263567	0.283962972	0.678442673	0.517550125	0.531589693	0.216819301	0.366764731	0.919021655
0.273092362	0.544159134	1.202511287	1.039009156	0.919414385	1.19468234	0.876593269	1.459973778	0.749104112	0.948776457	0.401971828	0.609055251	0.424184054	0.872884492	0.586792806	0.774836091	1.420374429	0.584113001	1.115597591	0.527835647	0.70912242	0.445549336	0.215100415	0.800921526	0.558503166	0.431704493	0.676069811	0.58964549	1.113566595	0.384242814	0.448163938	1.349905881	0.550069998	0.551845963	0.215100415	1.082953505	0.668787221	0.258369105	0.189107407	0.568938957	0.633722482	0.045169464	0.147670807	0.090161678	0.677669372	0.254608956	0.527835647	0.439096918	0.688761137	0.850844158
0.432982461	0.705593356	1.298177455	1.042585498	0.963979096	1.490702065	1.129795978	1.332467674	0.631468022	1.018885161	0.454160159	0.714647158	0.76017963	0.861867889	0.710572249	0.806112657	1.549105081	0.801682994	1.531994468	0.62983455	0.539386893	0.397634657	0.540302161	0.715989243	0.762825087	0.632579223	0.661568195	0.678759548	1.239359853	0.671143579	0.647737348	1.451115181	0.655685443	0.629277106	0.204052666	1.088337864	0.704605455	0.560837894	0.475331859	0.729372398	0.767198684	0.189944412	0.285212478	0.238356897	0.887545825	0.398902671	0.62983455	0.549105081	0.421115753	0.892761226
1.067069228	0.789907573	-0.172900366	-0.171835762	0.639953951	0.483946691	0.538062137	0.04779227	0.889835162	0.81406	1.132818762	1.000573844	1.233382586	1.041812433	1.294796887	0.751062077	-0.121917123	1.184150962	-0.128210096	0.808014556	0.547449744	0.772372299	0.795904299	1.140134133	0.59343407	1.271934004	1.149509735	0.514271227	0.985739038	1.014995614	1.201056921	0.022391764	0.784461815	1.003787393	1.402294736	0.832099236	0.691768863	1.29476715	1.217035971	1.138926894	0.669538521	1.261575731	1.143378417	0.674008984	1.333258731	0.830666406	0.808014556	0.738876016	0.851714723	0.981803474
0.767849531	0.675993709	0.532477925	1.136033766	0.821095043	0.356915578	0.271006876	0.086845849	0.361921889	0.238417877	0.911201156	0.225770217	0.192149092	0.624616803	0.283761065	0.703798049	0.0547462	0.429506605	0.386649472	0.732664359	0.789107991	0.862721283	0.772185286	0.458664834	0.295933172	0.242345935	1.134787583	1.058840681	0.243824806	0.56471612	0.380895462	0.355014943	0.749896527	0.464489312	0.983259835	0.422411788	0.282754035	0.473450115	0.861552253	0.434933137	0.251144549	0.869670143	0.666926689	0.448121361	0.114169144	0.968871953	0.732664359	0.499507216	0.610241678	0.477813133
1.340830903	1.672180003	1.940434433	1.993346496	1.896478231	2.080536437	2.046525429	2.536147562	1.60150505	1.763856112	1.458786138	1.74901663	1.592529119	1.405501908	1.407544147	1.346095143	2.35702669	1.726109519	2.187978298	1.385145757	1.37803059	0.742287485	1.196640505	1.695712218	1.658636692	1.316214011	1.460440806	1.217503868	2.091171803	1.318182681	1.334312233	2.414206378	1.390750352	1.312566725	1.182891906	1.846468658	1.450739889	1.326472753	1.537045294	1.595476697	1.703300771	0.667150108	1.189195275	1.053699517	1.81132273	1.073747437	1.385145757	1.078685057	1.252010173	2.019991479
0.829810799	0.372234409	0.861913408	0.636134365	0.430720341	0.19744201	0.252215243	-0.001813763	0.032304668	0.190138444	0.541073678	0.148490451	0.264949397	0.364924001	0.273821911	0.473472321	0.225814185	0.081484954	0.374534877	0.504682605	0.776065466	0.519725418	0.39937667	0.610119077	0.068206332	0.154265557	0.786345105	0.720405526	0.321987898	0.409775767	0.187110639	0.224094205	0.602908075	0.287228072	0.756109682	0.172327347	0.136552708	0.374206984	0.550516866	0.421096554	0.129271855	0.372563795	0.353378354	0.310745023	0.019301392	0.521364709	0.504682605	0.268520183	0.341870882	0.274968519
0.645966866	0.578450026	0.400357678	0.689911016	0.723132821	0.077666801	0.137187797	0.014341369	0.295501314	0.208448516	0.629571116	0.05539842	0.099799008	0.545777239	0.166647928	0.528733771	0.006343071	0.395330018	0.345097691	0.593175403	0.623266976	0.657866089	0.784269564	0.53033008	0.241698625	0.121183979	0.724812879	0.779792953	0.100825305	0.474972667	0.22173045	0.221212817	0.287381997	0.419739771	0.850589214	0.310685876	0.2354378	0.405634711	0.567026828	0.369519916	0.196709021	0.943970407	0.438941893	0.51099403	0.130174279	0.709453124	0.593175403	0.451524614	0.48089361	0.225625458
0.413032304	0.082213325	-0.053841416	-0.138417694	-0.071346838	0.049836415	0.759353846	0.073345458	0.496137701	0.549201566	0.70805368	0.685120492	1.052925049	0.472242469	0.651551864	0.591556592	-0.050878672	0.818266832	-0.08075159	0.420229508	0.696638408	0.988687104	0.616694572	0.546526213	1.089000414	0.545718424	1.01387065	0.405777668	0.273403783	0.910800329	1.116438663	-0.041130416	0.942557558	0.343024935	0.187918167	0.471105116	1.103407633	0.083517906	0.490991905	0.437861384	0.375632589	0.740678186	0.283186233	0.863748368	0.562590144	0.630959632	0.420229508	1.17443061	0.179645641	0.701729054
0.690729563	0.699586998	-0.0094352	-0.061148899	0.235138364	0.1719708	1.166109787	-0.020025321	0.965580481	0.882834294	0.887692225	1.075700963	1.396836302	0.873921163	1.166109787	0.812224471	-0.095950354	1.26523863	-0.050498998	0.72056567	0.896784046	1.386105386	1.095769912	0.790768215	1.369639294	0.84478648	1.519679676	0.667295205	0.729951861	1.205175141	1.339042527	-0.070950831	1.491241565	0.206996085	1.081451215	0.745793061	1.528738286	0.512545315	1.032718167	1.060160805	1.080268911	0.676170843	0.312898023	1.331025304	1.320637767	0.942541536	0.72056567	1.676538224	0.46206664	1.021859197
0.859919124	0.854278857	1.208663525	1.038803283	1.10892012	1.168497501	1.311739849	1.813688965	0.894988282	1.123395704	0.474443997	0.924879484	0.857576916	0.567763909	0.986469802	0.625275176	1.738483415	0.965665795	1.186783324	0.705919307	0.537054914	0.127469323	0.412312557	1.257887971	1.072305924	0.339768572	0.510946896	0.5693834	1.029727182	0.43226599	0.67166563	1.412766428	0.643697096	0.876413302	0.525106582	0.846501239	0.577336298	0.915100094	0.571045747	0.960790694	1.046425405	0.323763968	0.549829202	1.238961336	1.514335834	0.584459244	0.705919307	1.123059462	0.475088284	1.278598099
1.090930522	0.466416909	0.237419118	0.409689285	1.671643375	0.282401014	0.20910944	0.025805828	0.314307203	-0.11217619	0.182223227	0.219497848	0.613672538	0.567209304	0.821066569	0.674946011	0.017416122	0.536829433	0.218700598	0.710299648	0.519730594	0.629919041	0.334689392	1.033239663	0.758128064	0.754622843	0.779681361	0.544575018	0.819250701	0.680395198	0.403670373	0.284483965	0.769158358	0.367285436	1.223378861	0.419636281	0.333709896	1.403586686	0.874518366	0.830021014	1.209850347	0.585106697	0.942946885	0.471702506	0.934546097	0.435185672	0.710299648	0.41149571	1.041510455	0.615217752
0.804391796	0.527653486	0.257657724	0.277776013	1.2185056	0.766212484	0.352501621	0.297144298	0.552655451	0.641331984	0.3341222	0.092645862	1.335795927	0.709073578	0.970648432	1.12261866	0.200632619	1.401769969	0.044152134	0.797592241	0.809675249	0.600590639	0.649565768	0.870818603	0.774353787	1.31127279	1.364926188	0.586571163	0.963884204	0.999379709	1.043199099	0.314862021	0.82135035	0.635679504	0.974955109	0.781581124	0.928513761	1.345488079	1.4040531	0.886754815	0.526950933	0.520558669	0.513346021	1.009441035	1.044458523	1.210233074	0.797592241	0.620337239	0.547308174	0.63877651
0.292513002	0.559629621	0.644468912	0.467924082	0.524040024	0.770879935	0.772406455	0.637648506	0.312238151	0.494267623	0.302530548	0.437083301	0.555607698	0.559629621	0.119993221	0.302589893	0.963965321	0.234848396	0.921740686	0.300689607	0.273763566	0.071003943	0.259480547	0.161723771	0.19608339	0.170041588	0.259260484	0.199253005	0.570414626	0.212597117	0.1733835	0.942874046	0.207143397	0.412839719	0.082067234	0.343174214	0.201079261	0.052623869	0.27588726	0.146993458	0.124080729	0.190990969	0.068961803	-0.014346537	0.256638171	0.093178459	0.300689607	0.081363819	0.104327078	0.386940429
1.200638025	2.292105279	2.060042478	1.570655352	1.295954295	1.126375219	0.887106919	0.599991473	0.527297088	0.502635153	1.849485394	1.166266253	0.317496478	1.516523825	1.465750206	1.109849108	0.473830337	0.550171057	1.032819292	1.312906663	1.26894624	0.640693218	0.668920419	0.46018102	1.234280616	0.901546735	1.307300805	1.803464381	1.251313955	0.743568278	0.66884952	1.94625647	1.087735457	1.07516869	1.777312602	0.943231301	1.500297666	1.199044282	1.606460182	0.513459112	0.678949847	1.426288063	1.789781243	0.893197662	0.596171103	1.086694672	1.312906663	0.158559902	1.32198258	1.629392362
0.150445456	0.662035473	0.788776264	0.705802029	0.537397599	0.989553921	0.968478895	1.230817989	0.319410859	0.647181551	0.246896715	0.485603974	0.177914909	0.591613705	0.058780477	0.627273367	0.925202588	0.341483454	1.225403065	0.393171382	0.428596717	0.125397568	0.245180023	0.382558479	0.275071751	0.06554884	0.383010918	0.215690036	0.854855347	0.237568972	0.129929628	0.738829044	0.180622336	0.718670955	0.053608747	0.621032971	0.457639061	0.101121852	0.109902347	0.240155117	0.06746344	0.16030303	0.306226258	0.073312082	0.452821661	0.247062125	0.393171382	0.053223001	0.171061853	0.209486297
2.028173391	1.694064545	0.355446731	0.468561013	1.816364445	2.439731148	2.338778241	1.213954687	2.87339646	2.734139433	2.198409159	2.510849534	2.316043977	1.812449821	2.462270103	1.745463138	1.12857026	2.266647211	1.446630984	1.77327844	2.147572622	1.906588109	2.310049607	2.390181143	2.745732485	2.689852303	1.996942147	1.997516173	2.633493985	2.183272961	2.586190006	0.697961135	2.478757862	2.423335538	1.995138152	2.566118561	2.218576288	1.977883417	1.471854114	2.116312272	2.74667447	1.844643724	1.720419235	1.72653903	2.254628725	1.779442306	1.77327844	2.625460819	2.161290648	2.518066911
1.494105763	0.895920955	-0.116376493	-0.241088503	1.045499525	1.042165112	1.593295011	0.00336529	1.873161156	1.144737444	1.245089704	1.51132574	1.798414521	1.233912021	2.03845065	1.144280156	-0.044194719	1.463068711	0.039205292	1.146875018	1.385358308	1.46596581	1.561925507	1.638690708	1.836618873	1.751685298	1.347309924	1.131045512	1.355479002	1.421656188	1.774031175	-0.029716184	1.572805622	1.444687507	1.398029062	1.114059764	1.84118664	1.559540578	1.241936166	1.789859527	2.085495173	1.403543987	1.362630542	1.413029735	1.582386052	1.167302548	1.146875018	2.249128051	1.562875823	1.673394254
0.657139139	1.565128824	1.814480962	1.727278218	1.687328852	1.794381835	1.828006966	1.204077515	0.783109959	1.224841813	0.524826575	1.094320991	0.836550739	1.290970975	0.626753624	0.839751121	1.379408487	0.599706651	1.459093304	0.847078278	1.297242484	0.619535897	0.453698272	0.605697015	1.129755397	0.427181269	0.866578631	0.894662499	1.733606296	0.395706325	0.427181269	2.11937067	0.989474133	0.716149362	0.228215238	1.312527767	0.993491116	0.633393656	0.452611177	0.957624216	0.696304886	0.136069015	0.450428788	0.15698965	0.71395922	0.46123269	0.847078278	0.11774649	0.726699544	1.512646555
0.655326404	0.447899213	0.437205527	0.965616761	0.560982737	0.274662177	0.188866791	0.038530588	0.166421012	0.147201274	0.670356905	0.074957997	0.155368632	0.456564475	0.256211955	0.60159228	0.094737756	0.175729069	0.317106461	0.565892458	0.662750422	0.714720056	0.507848462	0.215567308	0.269801098	0.2256985	0.830167894	0.740172873	0.146915767	0.455676044	0.293823506	0.163002587	0.507811507	0.349401837	0.778389136	0.16419845	0.163564319	0.344834281	0.670049661	0.393247514	0.181992922	0.620252192	0.443043319	0.377619837	0.062392168	0.804386172	0.565892458	0.422639898	0.448200911	0.274772352
0.266127004	0.418894835	0.025053732	0.10571595	0.312522694	0.229871152	0.522041036	0.050201303	0.329976322	0.167321003	0.399076204	0.495779913	0.626183979	0.387860601	0.396438748	0.345662921	0.103739745	0.284261672	0.020205396	0.389583658	0.544207802	0.515205408	0.475010777	0.39869603	0.430075606	0.372317717	0.60680436	0.411985632	0.267795037	0.259692894	0.561621642	0.103739745	0.560105778	0.300889111	0.880258798	0.310590611	0.352669595	0.161430359	0.316332319	0.454952391	0.561621642	0.727348849	0.272467182	0.381378474	0.299941876	0.631357978	0.389583658	0.561621642	0.616413037	0.294935007
0.693218378	0.659444546	0.944655258	1.434432347	0.426421418	1.007891199	0.489975874	0.83077823	0.794001172	0.968816709	0.254712961	0.444304287	0.229054807	0.458688596	0.453211593	0.162987434	0.758061265	0.164107042	0.426421418	0.361942165	0.44451964	0.418259939	-0.079838815	0.488601437	0.132401849	0.144752287	0.408740775	0.542251347	0.861763164	0.065812527	0.492786851	1.05064318	0.270470867	0.216721558	0.199538436	0.794116441	0.433735111	-0.038850564	0.495672162	0.351324894	0.161293004	0.089781461	-0.045647173	-0.048740697	0.261460957	0.136790882	0.361942165	0.114030159	0.493698093	0.669305119
0.51403723	0.568394892	0.348669836	0.439177357	0.651021886	0.330319782	0.291567193	0.229680403	0.166263763	0.263494231	0.300871333	0.415581879	0.199933048	0.566795279	0.377135238	0.764253863	0.849475221	0.254971833	0.427630348	0.513185933	0.401232407	0.542065953	0.339571529	0.518531549	0.412141124	0.306740596	0.464239761	0.253217105	0.469584373	0.484074006	0.192480261	0.591631016	0.232083678	0.458108443	0.636253108	0.337641407	0.079668576	0.334676486	0.590192021	0.190564235	0.342505196	0.257677629	0.760166355	0.334402915	0.231588014	0.799406979	0.513185933	0.148631524	0.608042252	0.163292173
1.112954563	1.235064009	1.312823668	1.877256877	1.14027769	1.660817613	1.37855294	1.389452856	0.902356488	1.224370141	0.600290506	0.742938845	0.464522967	0.78397104	0.722739853	0.624403846	1.245618598	0.51116552	1.226463838	0.666381368	0.914438458	0.495976782	0.041044354	0.441337461	0.208895791	0.261748099	0.501775192	0.936083696	1.43329173	0.194479552	0.793027386	1.5639076	0.71384614	0.679782178	0.147108839	1.390768275	0.485864557	0.353568636	0.356797606	0.49797111	0.321362787	0.259887593	0.10727743	0.055445792	0.608517114	0.374140162	0.666381368	0.179502434	0.865451997	1.134448666
0.508321036	0.539522122	0.440354177	0.604976256	0.63262251	0.31975338	0.165623042	0.347434424	0.534174177	0.528244844	0.325871987	0.511811251	0.021597138	0.475803132	0.034993647	0.469164106	0.342570054	0.17877493	0.504226303	0.451100169	0.464117374	0.34921413	0.282677436	0.197652225	-0.003079045	0.088492777	0.343667509	0.162980663	0.183988649	0.383806623	-0.009569721	0.107410771	-0.011883907	0.500870667	0.383127507	0.342847853	0.082965739	0.485306673	0.342549633	0.103913418	0.097604184	0.40337723	0.351047372	0.343295203	0.21816832	0.466648071	0.451100169	-0.035485334	0.649508656	0.074136068
0.658659483	0.607393966	0.901245377	1.008374555	0.818950895	1.020074864	1.215051467	1.257060086	1.338926469	1.268316052	0.598374299	1.00161933	0.911705229	0.796510026	1.122737206	0.796510026	1.367404879	0.887119372	0.806269863	0.736654762	0.84619781	0.831272132	0.874593182	0.999400569	1.012775625	1.122737206	0.803040893	1.039901784	1.150408633	1.154502591	1.071227386	1.208065346	1.304505598	0.661811452	0.548674922	1.227731446	1.144552119	0.62775913	0.815815181	1.147055264	1.263112913	0.124642415	0.326243618	0.665385913	1.210002679	0.628728538	0.736654762	1.265176073	0.9038228	1.284903917
0.502228238	0.047498255	-0.09480567	-0.246689588	0.297648441	0.42630197	0.727331965	-0.062797661	0.84291881	0.481495758	0.744943852	0.790906019	0.838715071	0.573421641	0.913877207	0.749079256	-0.048924648	0.686636411	-0.140428579	0.433346303	0.382113635	0.915962514	0.845555192	1.032135571	0.687307818	1.078069242	0.543133226	0.795323246	0.316951331	0.68364833	0.603833676	0.018880764	1.081274382	0.478619465	0.903981216	0.52819158	0.694817064	0.668246203	0.56355836	0.969249291	0.973859991	0.661398483	0.268473173	0.238603658	0.773552629	0.27627508	0.433346303	0.847555976	0.416098132	0.412031523
0.147664042	0.359440737	0.452113697	0.012184503	0.175907285	0.602040406	0.740904087	0.392949335	0.610249222	0.493632916	0.581008641	0.502292297	0.997089238	0.322035321	0.709121715	0.39387838	0.556511552	0.792302014	0.083000015	0.335646521	0.245602783	0.706912857	0.547317246	0.651714611	0.840050815	0.505644655	0.923520468	0.462456205	0.579872328	0.48569512	0.766308667	0.445075285	0.939097291	0.100569378	0.202425418	0.45900484	0.935929784	0.242854075	0.409185497	0.475627455	0.537829339	0.245602783	0.010068856	0.663098052	0.76747843	0.47127073	0.335646521	0.919232061	0.183876215	0.470649814
0.235692543	0.165492596	-0.064689735	-0.133636764	0.318102759	0.119350908	0.105861627	0.07850089	0.615940496	0.461692458	0.649899449	0.443869095	0.991142055	0.20200943	0.640974828	0.941096657	-0.082858678	0.585637195	0.117187916	0.432351011	0.450022269	0.761317441	0.983649008	0.308716063	0.726270363	0.568972167	0.804069421	0.586554396	0.278492354	1.062830254	0.649929671	-0.032021198	0.625627137	0.460770263	0.148001864	0.649556612	0.826840871	0.514275531	0.61846203	0.22104718	0.185903714	0.506527753	0.355332454	0.271450738	0.537116421	0.712273294	0.432351011	0.568972167	0.081484529	0.913837396
0.672400716	0.147072726	-0.069964873	-0.126487125	0.824294853	0.653692977	0.749571819	0.092725371	0.655221596	0.381201102	0.715399461	0.303722727	0.765120208	0.219880956	0.87845015	0.506513131	0.005684722	0.817716114	0.014096138	0.574646019	0.899545805	0.988486888	0.43449447	0.922073456	0.26340968	0.930454398	0.834961457	0.781894753	0.553768513	0.407156382	1.042964145	0.056073314	1.131386048	0.579963735	1.045673841	0.674224969	0.393382079	0.702008543	1.059550244	1.023997531	0.765120208	0.890368823	0.773552955	0.473050336	0.908982402	0.511365634	0.574646019	0.439500939	0.854226774	0.49781615
0.843169681	0.711427236	0.465560893	0.939629414	0.721965227	0.336922182	0.295300861	0.088179274	0.287668197	0.397325599	0.923518919	0.298934008	0.17241553	0.699062145	0.317805892	0.784212277	0.084218739	0.542055146	0.451374134	0.716058795	0.69115128	0.714464273	0.935100755	0.262350188	0.512320234	0.407711003	0.923100357	1.063982534	0.176944189	0.521872002	0.523280928	0.086443993	0.678588582	0.618310212	0.757641638	0.431142208	0.376343922	0.527494015	0.801889492	0.359508695	0.158852357	0.90786039	0.647517483	0.643972202	0.253206808	0.915547219	0.716058795	0.582623715	0.530971172	0.394138737
0.726447379	0.424316509	0.266887738	0.332066059	0.592248281	0.176305194	0.267957675	0.409788687	0.177617291	0.335447168	0.436035151	-0.409032121	0.484428096	0.345487846	0.113373763	0.39158883	0.333948921	0.468439622	0.373879872	0.459915398	0.259862233	0.158665453	0.247452975	0.243469501	0.087164033	0.379323605	0.43948045	0.070754009	0.358134306	0.502762286	0.226141625	0.081042318	0.092534048	0.544823631	0.524301964	0.131344947	0.200786449	0.532970804	0.859015073	0.386021087	0.137189395	0.273489518	0.290318814	0.425417383	0.456399004	1.303036551	0.459915398	0.087164033	0.303619106	0.541525815
0.174135358	0.323005354	0.135373261	0.358933978	0.364720028	0.109943809	0.186356993	0.179241819	-0.034623788	0.11541687	0.584620747	0.04619099	0.15280406	0.134202129	0.432383055	0.130669665	0.169233234	-0.016764907	0.13302783	0.31000594	0.08848807	0.32148418	0.33939577	-0.02286572	0.190854166	0.14399454	0.366555401	0.15027158	0.257115624	0.271757914	0.293667856	0.220199116	0.316750553	0.257574427	1.202431422	-0.001877606	-0.007506562	0.258162504	0.326031808	0.541208308	0.530391158	0.33572462	0.191607324	0.17127344	0.129957719	0.743626505	0.31000594	0.148949869	0.191949692	0.164244892
0.658229952	0.267479331	-0.107961521	-0.129893872	0.685062555	0.138560077	0.506621036	-0.050272831	0.913215199	0.608284614	0.423962091	0.305731782	0.754679886	0.51051738	0.90808169	0.490622551	-0.026140944	0.637673728	-0.133713835	0.450397342	0.494482972	0.463626633	0.636612078	0.733024334	0.662027696	0.546403943	0.252644301	0.583886448	0.185700156	0.64755551	0.609549082	-0.004303896	0.591238875	0.369544235	0.411053369	0.673512153	0.690712369	0.884667516	0.705631876	0.529794513	0.891228644	0.488679396	0.550307656	0.696073427	0.973824899	0.770293568	0.450397342	1.100396361	0.297226434	0.441192193
1.6538439	1.343095669	0.043933609	-0.296929905	1.793835723	0.918581711	1.90859749	-0.144211583	2.144870729	1.197289988	1.449676805	2.140946013	1.901597721	1.740222486	1.700418651	1.845084011	0.169652778	1.36633196	0.620072204	1.336998769	1.841483471	1.740481224	1.362319427	1.637827175	2.054184124	1.82764516	1.496121624	1.490432885	1.740325933	1.106329968	1.855626345	0.116332031	1.686959104	1.205494388	1.606507248	1.198840872	1.420119441	1.173507336	1.214396783	1.709381993	2.3031128	1.753130754	1.163716063	1.601373684	1.45477949	1.378145673	1.336998769	1.941412957	2.027807575	1.824104676
0.584887208	0.15911171	-0.246625537	-0.188191259	0.070240872	0.133941111	0.515893015	-0.008831762	0.992566294	0.494120119	0.421887733	0.554613402	0.803445937	0.085153736	0.744207807	0.267912592	-0.034971563	0.834037311	-0.210775427	0.292591865	0.441187666	0.383426297	0.743829145	0.538929604	0.887986366	0.645332253	0.448392716	0.344312314	0.377891805	0.683533244	0.891556629	0.007643687	0.695189414	0.23932209	0.267912592	0.523969647	0.527424364	0.522650087	0.380651243	0.587252654	0.806545839	0.473833384	0.394352521	0.429736677	0.78628764	0.191848019	0.292591865	0.77116552	0.314631443	0.577055303
0.481652894	0.406793022	0.223839587	0.220917493	0.749259134	0.208818804	0.391075838	0.020486818	0.320679001	0.499981983	0.577075271	0.367940682	0.28204068	0.467345429	0.291045708	0.399566657	0.052709255	0.195297585	0.212031363	0.570560306	0.595905463	0.594357174	0.665713083	0.422215081	0.415261223	0.604423891	0.576951423	0.477622447	0.400537966	0.391228732	0.394885463	0.100629696	0.453351272	0.469418438	0.977145839	0.416682592	0.330855517	0.646886226	0.473535004	0.494234811	0.654143312	0.981619847	0.975214207	0.258125385	0.192274371	1.139310631	0.570560306	0.186726212	0.645509697	0.415912703
0.35212646	0.361930363	0.238926126	0.164352823	0.115827896	0.116464123	0.14832752	0.079688941	0.169075547	0.240781585	0.117667269	0.138929273	0.140140063	0.132708431	0.135101788	0.248786037	-0.036703221	0.213825533	0.253788764	0.303099469	0.376467777	0.2869937	0.344877635	0.249547796	0.053990566	-0.008298322	0.210339432	0.090837541	0.107106847	0.416088396	0.145615482	0.115934818	-0.066290269	0.355583057	0.516832323	0.134899229	0.109238473	0.422459578	0.294134513	0.264140433	0.055819177	0.416088396	0.278854073	0.263624587	0.127807291	0.365790784	0.303099469	0.006941644	0.251607158	-0.031043784
0.427008656	0.524155278	0.561312596	0.031134612	0.568206304	0.583599267	0.373770731	0.606696159	0.296676858	0.418575775	0.410547922	0.659210958	0.383342346	0.290477386	0.312830876	0.174096453	0.925886252	0.438827873	0.668522566	0.369404114	0.346642431	0.041031832	0.318708625	0.490972162	0.326532154	0.396168082	0.290477386	0.242431089	0.863999261	0.492770467	0.149090055	0.445016649	0.112480642	0.32173508	0.498830488	0.351856382	0.539949176	0.471937001	0.364769712	0.439668167	0.288498298	0.487655043	0.468723957	0.260282601	0.575665833	0.068358469	0.369404114	0.010685875	0.450053557	0.613875282
0.438172363	0.401581296	0.231326079	0.506007099	0.343434603	0.108072496	0.088067477	-0.069939313	0.099214604	0.181129843	0.405319809	0.158100556	0.125660215	0.340639706	0.113803738	0.394208625	-0.01403362	0.161503438	0.242090991	0.382862664	0.484626158	0.426570311	0.413860876	0.176408304	0.120084317	0.124118522	0.473527546	0.471212575	0.058559502	0.29571221	0.136301494	0.087059443	0.207602791	0.314972297	0.450925009	0.096172666	0.117494191	0.309316908	0.392553117	0.155529889	0.084359857	0.514440267	0.290848061	0.334047469	0.061502348	0.54855945	0.382862664	0.271040112	0.275558178	0.122508173
0.788676817	1.085312564	0.112074283	0.097291358	0.51722124	0.251268693	0.35829584	0.0989283	0.393488685	0.239623643	0.482879329	0.601740913	0.885156357	0.487646821	1.161728995	1.092611803	0.138347726	0.679593435	0.169979708	0.708303504	0.511741111	0.553760032	0.773098402	0.565431789	0.807896021	1.124212634	0.765479005	0.420154478	0.733558258	0.66373808	0.48891171	0.096575578	0.790646157	0.686451464	1.634606839	0.452622366	0.612121789	0.908300214	0.961354177	1.128318949	1.158723485	0.653911994	0.755369635	0.607823107	0.89262372	1.168766594	0.708303504	0.594753543	0.587461825	0.535255022
0.634699703	0.247950266	0.605527479	0.563703518	0.495766771	0.384757915	0.258235399	0.107937349	0.375643076	0.189903992	0.584550997	0.589164509	0.597708279	0.378620334	0.507318811	0.465605284	0.680562228	0.770490862	0.027653591	0.348381229	0.441131515	0.234486557	0.265276222	-0.156065023	0.269570651	0.367010328	0.132482123	0.408626219	0.291110329	0.179774224	0.435232382	0.239081329	0.364887787	0.208932453	0.380433675	-0.06240122	0.661067342	0.166356403	0.709492394	0.108440247	0.310561646	0.314089653	0.20623831	0.009205637	-0.200413089	0.187178768	0.348381229	0.187849837	0.809782148	0.614529047
1.009429346	0.818064619	0.175718129	0.205382766	0.466064233	0.336037524	0.281072032	0.134074935	0.33514448	0.391323376	0.455179089	0.520345529	0.725389509	0.90732944	0.62630569	0.64487835	-0.033612845	0.730829598	0.08000573	0.677739606	0.647044412	0.505216357	0.63276796	0.767407981	0.502920781	0.902099862	0.872765055	0.162108548	0.560912728	0.697956794	0.567200452	-0.021684783	0.564516853	0.729454628	1.092036382	0.335552814	0.387620883	0.820969609	1.032712923	0.766283836	0.387527363	1.025541747	0.649199724	0.627149583	0.576690228	0.620310159	0.677739606	0.265277765	0.650273382	0.497623134
0.285805039	0.223491719	-0.01954633	-0.01954633	0.073875355	0.181729919	0.19575642	0.008721745	0.201127957	0.172698004	0.305189879	0.711340035	0.354270462	0.267134639	0.519303483	0.364269036	0.071053009	0.109474085	-0.011585297	0.30618979	0.424498466	0.330701688	0.489656192	0.492174127	0.458910304	0.548758462	0.259664183	0.220279338	0.235599774	0.408588464	0.243147863	0.072078398	0.196718313	0.413422961	0.761490609	0.0888834	0.174560509	0.642266356	0.300599956	0.303105813	0.658851173	0.444346659	0.16966316	0.171345387	0.077749947	0.273152673	0.30618979	0.317554209	0.48288079	0.341992464
0.756825228	0.390020628	0.361809772	0.30145185	0.501787413	1.11796312	1.110409982	1.13176467	1.434418268	0.569220865	1.484930723	0.980212692	1.190225698	0.663325284	1.813927614	1.082570111	0.865749828	1.149598712	0.294701023	0.79157132	0.562148484	1.260505511	0.663810259	1.505797298	0.932601011	0.915039542	1.404349168	1.097173398	1.047382046	0.912899373	1.713421331	0.906594661	1.458338848	0.712369971	0.969180824	0.770837537	1.205634465	0.915622232	1.376144225	1.365084053	1.062530873	1.124802013	1.288994049	0.80140736	0.8807534	0.614049028	0.79157132	1.3588565	0.455795232	0.992407229
0.757564535	1.4888405	0.896908014	1.282983021	0.783118639	1.639502484	1.050782306	1.326120374	1.073040451	1.334490107	0.828317055	1.239814417	0.918046331	1.191733697	1.101763068	1.069908196	0.863735289	0.980133192	1.122437247	0.855901525	0.361530723	0.920875169	0.777478372	0.996156413	1.360483178	0.593302061	0.623328838	0.910066177	1.073367697	0.79301188	1.095766342	1.098082585	0.420521831	0.985735004	0.495876928	1.454329893	0.765174468	0.279167818	0.464526624	0.754995225	1.125822453	0.52872584	0.640895654	1.320560503	1.157194942	1.090111582	0.855901525	1.255288499	0.954514777	1.393267389
1.596341794	1.143860718	0.516151476	0.578891064	0.965145315	1.585536443	1.238624891	1.288614146	1.442923095	1.244918086	1.151848984	1.588127437	1.622952699	1.25253983	1.803797815	1.275548937	1.243560108	1.401593689	0.947416548	1.055726376	1.062371064	1.137535929	0.521447816	1.171144768	1.723128099	1.974679743	1.336045139	1.277600099	1.521926119	1.278629052	1.30308288	0.788678442	1.584418568	1.124603128	1.099843889	1.61657598	1.559637709	1.059838727	1.21512148	1.392146621	1.21569493	1.068638048	0.751121903	0.935745744	1.392993518	1.050857428	1.055726376	1.386521949	1.308285245	1.608855731
0.71465299	0.225937495	-0.214171418	-0.25584777	0.217393721	0.343582565	0.717633498	-0.046476947	0.697855369	0.56848937	0.508595035	0.782923521	0.982282696	0.459197393	1.049028656	0.505284394	0.020082969	0.732622994	-0.212233466	0.448283517	0.509708485	0.742137934	0.89574927	0.791169242	0.83671649	1.017369024	0.633912995	0.500673918	0.692809915	0.715567295	0.850893533	0.031860307	0.992926567	0.599518157	0.596525075	0.758462256	0.722685088	0.675906503	0.515538028	0.666620962	1.029723501	0.571807482	0.432868454	0.638845099	1.03198583	0.379851298	0.448283517	0.9874058	0.514087962	0.612035264
1.006912647	1.114288094	0.194330182	0.097420169	0.840640069	0.65482844	0.692192678	0.362363999	1.10584088	0.497287635	0.986393782	1.13195143	0.920530473	0.814634627	1.442488127	1.477810538	0.061501656	0.968687384	0.206485002	0.950790355	0.973912387	1.314947545	0.873055846	1.289612208	1.485887954	1.091686515	0.600504854	0.492921183	1.0493622	1.184179264	0.773573543	0.54761847	1.178554589	0.592556759	1.26677058	0.850036371	0.870793621	1.509461887	1.028857899	1.377635056	1.692192678	1.41703807	1.172280041	0.953436802	1.016813451	0.985193398	0.950790355	0.80709289	1.29267115	1.4277274
0.617857696	0.615594898	0.762878896	0.75753581	1.048396725	0.350629465	0.303844058	0.289529759	0.404092308	0.566464247	0.623865719	0.474651851	0.252794437	0.857705957	0.83989961	0.919853864	0.071580074	0.413327511	0.874096374	0.815730104	0.741585686	0.875879926	0.716376805	0.259087417	0.374013284	0.287057641	0.940276536	0.982071921	0.53344463	1.003037853	0.21509005	0.266915376	0.387801568	0.733014612	0.967056596	0.394373471	0.27935488	1.009628184	0.812772555	0.264702592	0.538270174	0.579100808	0.718171942	0.776515635	0.210873503	0.762878896	0.815730104	0.314015354	0.855846021	0.429288689
0.599680684	0.417599062	0.099217127	0.090850425	0.582694936	0.197637978	0.229429812	-0.007082188	0.609764244	-0.099137354	0.381656604	0.529698719	0.377897662	0.50573515	0.770883192	0.713166162	0.177094143	0.222699878	0.159275805	0.44343193	0.61487962	0.541178503	0.363723681	0.123634553	0.923260177	0.539489125	0.076286032	0.165321775	0.44988952	0.839477078	0.213446269	0.173082252	0.580394112	0.408455682	1.019206427	0.581990485	0.131457346	0.397223302	0.75171758	0.655092044	1.059678731	0.121606507	0.340583877	0.417599062	0.66007364	0.294345973	0.44343193	0.672396791	0.4009998	0.17349153
0.336287432	0.301011672	0.282043833	0.445811995	0.359606387	0.060248128	0.102882367	-0.015814007	0.109969632	0.14212092	0.33775814	0.099895628	0.094638393	0.32519551	0.086234896	0.300268653	0.044232382	0.055785992	0.242191708	0.34872844	0.515447923	0.349765457	0.265645959	0.085000861	0.102511016	0.081191669	0.511350775	0.510313725	0.080019484	0.28705572	0.121056336	0.123894872	0.254804593	0.265081836	0.343078727	0.064117296	0.055716664	0.257106186	0.410650782	0.087953877	0.06310507	0.337995238	0.32519551	0.309102065	-0.008211155	0.630765819	0.34872844	0.1866789	0.271366496	0.16502454
0.655549611	1.135219413	1.348199939	1.44198654	1.099107667	1.269623453	1.045047571	1.644864522	1.095920664	1.352025834	0.764724842	1.213588506	0.63143993	1.10903483	0.778200587	0.696117666	1.439554404	0.45759003	1.287572825	0.820145312	0.910279587	0.74130334	0.440845161	0.783925891	0.894520187	0.422686479	0.854497794	0.918077838	1.315992196	0.502535675	0.367755111	1.551904013	0.486550966	1.013349908	0.265895281	1.200100924	0.708916753	0.44198654	0.41372978	0.682464418	0.729412221	0.667241538	0.633383271	0.574552107	0.799294275	0.682575092	0.820145312	0.532308457	1.128233292	1.355498688
1.113353738	0.837702117	0.120217183	0.075928394	1.22759263	0.610037895	0.495906902	-0.017325504	0.576756324	0.411862191	1.172768715	1.039041769	1.001361755	0.621376679	1.300482761	1.105598274	-0.055543096	0.896235007	0.060275295	0.922490809	0.764425812	1.15369698	0.528622625	1.012328337	0.888939576	0.930780681	1.018361144	0.622357258	0.937893134	1.174218647	0.860910853	-0.026199908	1.09058494	0.703727971	1.762705831	0.79226314	0.67774363	1.325093118	1.290724216	1.147433394	1.093676017	1.404667569	1.42576328	0.742420371	0.99314502	0.828172911	0.922490809	0.731208326	1.010152999	0.953337713
1.19909078	1.912755373	2.162187049	2.0260985	1.918078412	2.286486918	2.179277136	2.466742723	1.186554384	1.848231232	1.084652273	1.607295874	1.334595906	1.649704484	1.317478637	1.406413276	2.463923004	1.496376896	2.183674345	1.317404075	1.414317742	0.880570052	1.044596799	1.749685375	1.505763936	1.008964416	1.317190092	1.487467979	2.112449833	1.05267693	1.145730359	2.538731624	1.271478592	1.482630043	0.806122307	2.008090644	1.362909137	1.05467369	0.761540175	1.386909413	1.319655557	1.027971057	1.117617737	0.539038841	1.709766542	1.042553057	1.317404075	1.057642883	0.983388924	1.931644065
0.433218575	0.332076408	0.340994472	0.531667731	0.421937565	0.212876817	0.131010324	0.02785228	0.111416285	0.138143134	0.474985154	0.115805252	0.100752263	0.42164442	0.122327618	0.377869938	0.127558044	0.15493857	0.387175458	0.408594521	0.480259064	0.451666288	0.459799381	0.251062529	0.199868688	0.088791591	0.507085088	0.547876041	0.132040679	0.305319271	0.138171997	0.206565954	0.253102914	0.253588038	0.554285418	0.187216737	0.081837765	0.280391955	0.475104172	0.175854041	0.079986729	0.539785622	0.304167804	0.319646256	0.04331884	0.490639082	0.408594521	0.282944978	0.320757458	0.245799955
0.307453957	0.143101101	0.143101101	0.143101101	0.143101101	-0.059327417	0.136018641	0.069136254	0.219914584	0.190421803	0.433571223	0.378353544	0.148576113	0.27375645	0.501773967	0.20755909	0.006625563	0.487354387	0.143101101	0.301751094	0.143101101	0.729688406	0.461164436	0.089057081	0.1431609	0.131004281	0.297829308	0.004480803	0.111520787	0.436242584	-0.059327417	-0.059327417	0.11964953	0.322652892	0.729688406	0.119091787	0.143803668	0.143101101	0.420251715	0.051497139	0.375241487	0.307751317	0.413313956	0.443261638	0.147495603	0.143101101	0.301751094	0.082435813	0.143101101	-0.025870766
0.954186071	1.706901409	2.414263376	2.184108441	2.193584465	2.856918849	2.505988668	2.755129803	1.408446541	2.013337508	1.104503645	1.55245119	1.543544256	1.755191091	1.058674693	1.838594738	2.999943158	1.655865733	2.535678568	1.400039698	1.596573575	0.946313448	1.075861874	1.885736943	1.778178807	0.898074317	1.653156075	1.268230473	2.280016065	1.085578039	1.212361843	2.4606381	1.494538032	1.713740833	0.711017975	2.158651492	1.565385955	1.148110107	0.959356305	1.588867051	1.035844596	0.871348686	1.129409609	0.537649574	1.811012988	1.115284966	1.400039698	1.148244343	0.674964116	1.748128102
0.629835735	0.874988515	0.140270811	0.028724417	0.726151773	0.624440126	0.469199006	-0.163817691	0.796326394	0.369640461	0.87056463	0.895812303	0.622060425	0.496573737	1.050853605	0.810845444	0.079368248	0.478166875	0.030733493	0.76048862	0.54727784	0.995545399	0.661313214	1.030334996	0.829597142	0.97211665	0.779061864	0.349848398	0.709319052	1.022400497	0.765109558	0.115188951	1.129144903	0.788088293	1.881132977	0.512669933	0.636988899	1.194197091	0.648236693	1.297195327	1.538080296	1.323830949	1.473092641	0.337619233	0.923879665	0.54727784	0.76048862	0.566109019	0.793551189	0.802232662
0.550859194	0.891373112	1.065737551	0.783335126	0.967093826	1.393545065	1.21199091	1.232016529	1.107337527	0.807522341	0.677188572	0.998984021	0.923958228	0.930881653	0.922354677	1.069184351	1.670389676	0.659370922	1.331644821	0.723883085	0.752423661	0.52938669	0.461943847	0.870814121	0.69276172	0.879029883	0.711386809	1.198810562	1.287491672	0.864720917	0.89471848	1.217453806	1.140438621	1.270289883	0.082704337	1.073871826	1.006050752	0.359790779	0.466093189	0.650036632	0.689112165	0.516097088	0.504912921	0.138820279	0.8177121	0.684348138	0.723883085	0.443086103	0.992399691	1.278791108
0.687173293	1.217027158	0.767501949	0.727938838	1.183619684	0.718873394	0.64968989	0.183029469	0.586618647	0.575846935	0.50483054	0.371109203	0.327208893	0.561774742	0.420807877	0.525322473	0.120368357	0.504115073	0.668869682	0.747773036	0.469213432	0.463020588	0.492058796	0.526084075	0.156037322	0.503910545	0.674584165	0.451705992	0.552343619	0.66015445	0.213247216	0.378971808	0.110219433	0.676001114	0.879058819	0.854472822	0.451991329	1.003110335	0.934717934	0.478320268	0.222673402	0.605503246	0.485527929	0.458142129	0.731662239	1.502729959	0.747773036	0.079565345	0.80795607	0.482232857
0.621767082	1.228422825	1.618914563	1.238846393	1.436698768	1.675794044	1.53525786	1.600578285	0.394033408	1.055426155	0.757258078	0.869909094	0.68323396	1.00891214	0.677666006	0.788033882	1.629306384	0.689137027	1.502243853	0.712366862	0.791894302	0.490864307	0.28597498	1.061691191	0.693260091	0.203615956	0.869953133	0.645963532	1.471110896	0.412067222	0.481504764	1.861471402	0.695058415	0.892630723	0.214123773	1.270146538	0.686997267	0.493737269	0.433421058	0.711007374	0.530041047	0.305547888	0.301108723	0.1028976	0.941437446	0.354239812	0.712366862	0.227960126	0.279770668	1.206203309
0.616700463	0.341264214	-0.006979172	-0.062271178	0.54929092	0.29271498	1.060461195	0.008288601	0.762341189	0.687536229	0.842872267	0.93380291	1.162718789	0.59537239	0.902252409	0.635039311	0.027412386	0.998210227	-0.008147416	0.604853042	0.9273361	1.22666631	0.823155601	0.639751937	1.257802754	0.714952928	1.270375238	0.835482929	0.562477201	0.972414474	1.27455448	0.068080592	1.35763077	0.18373811	0.430786293	0.744366566	1.35777341	0.27344447	0.473338644	0.86014749	0.801173137	1.096587934	0.430786293	1.060675378	0.80960241	0.766086834	0.604853042	1.4223561	0.711105727	1.028433503
1.161385337	1.026686763	0.624076876	1.175900385	0.931900444	0.465169422	0.398970771	0.071998808	0.609412263	0.491622083	1.110908476	0.5474903	0.54807854	0.881949955	0.515989024	0.881949955	0.12825269	0.551833375	0.516522465	0.989398584	1.100545547	0.964360171	1.164214627	0.609040688	0.735165184	0.573314364	1.177544404	1.168159092	0.475527873	0.804063179	0.580263224	0.469639044	0.830140697	0.827952255	1.099891981	0.545516253	0.527710326	0.635658749	1.052970162	0.667284751	0.523909508	1.220723495	1.041151896	1.247139814	0.473904601	1.30507351	0.989398584	0.833360093	0.925106872	0.691166673
0.594332951	0.156464995	-0.186279504	-0.256728036	0.127753342	0.257152437	0.610399216	0.046235271	0.692976681	0.637894696	0.74190989	0.596890181	0.861035283	0.483737905	0.863868264	0.202222486	-0.016963401	0.61919167	-0.215576367	0.343091418	0.345521232	0.591657068	0.55058636	0.439089137	0.863303144	0.870036527	0.583529048	0.493227928	0.418851006	0.654520157	0.767522636	-0.022058076	1.114662491	0.437291605	0.42328089	0.504572086	0.902855261	0.591119907	0.301756643	1.065821905	0.721451689	0.609536121	0.319192293	0.531897663	0.785551012	0.358569687	0.343091418	1.173841576	0.343624746	0.882264081
0.374405789	0.507169863	0.173996941	0.199497357	0.214207489	0.217910645	0.224900173	-0.040399525	0.212403285	0.240269245	0.445052779	0.296510816	0.364861468	0.357498772	0.374347216	0.383005961	0.103101685	0.482042043	0.202244824	0.356049862	0.198709164	0.358318969	0.244703263	0.196451643	0.162291399	0.353760685	0.263452699	0.094994003	0.473040781	0.622304696	0.302344554	0.113489633	0.151603935	0.445171071	0.676749839	0.199369052	0.010512794	0.32630234	0.676749839	0.392464697	0.502291462	0.262772519	0.26852037	0.189016558	0.283238788	0.390932663	0.356049862	0.154578567	0.49736596	0.69658577
1.254340401	0.831992487	0.270206804	0.370608261	0.507362671	0.504522723	0.477026549	0.832221089	0.717531479	0.616562249	0.928873255	1.264848064	1.211413211	1.162451189	1.137433159	0.641233228	0.613519146	0.719998439	0.429757813	0.809434502	0.40334457	0.956530398	0.544115964	0.840411091	0.904589025	0.782995772	0.646996462	0.557010583	0.781590287	1.162451189	0.858772611	0.389245132	1.084726808	0.731461656	1.120559028	0.456210893	0.671698681	0.705090632	0.488928307	0.994429211	0.685032072	1.624332477	1.726041373	1.237872286	0.873260002	0.534685798	0.809434502	0.770179595	0.457196061	0.701354874
0.637480854	0.748533327	0.01920796	0.093159651	0.368635542	0.117441116	0.219452754	0.004027833	0.544540347	0.434397954	0.75219816	0.239761012	0.677633004	0.493574279	0.844321038	0.861148006	-0.005790412	0.750159001	0.058486167	0.563546057	0.50195321	0.477780011	0.437992853	0.902535986	0.463277245	0.778363305	0.526161646	0.185797645	0.435248521	0.61674687	0.320847776	0.032327577	0.613872117	0.416643268	1.686264799	0.435427727	0.534567753	0.859329604	0.734188352	0.997561563	0.902609938	0.599416112	0.734997848	0.409857279	1.047577379	0.533940262	0.563546057	0.45316011	0.582515362	0.335503642
0.631321153	1.576582364	1.663564143	1.112235397	1.722974891	2.004197478	1.188995009	1.071425748	0.571358424	1.38887642	0.657319049	1.080657926	0.88463707	1.354115841	0.515768509	1.174922465	1.941541921	0.7622187	2.097536324	0.893055471	1.409200204	0.512864544	0.512864544	0.772403627	1.178933683	0.520430033	1.172581249	0.989626027	1.911829807	0.521359573	0.325304003	1.943296649	0.784373415	1.038948429	0.349454317	1.271945059	0.982812489	0.632950778	0.421283365	0.712089943	0.734481545	0.298106474	0.20491682	0.162607947	1.16919166	0.413265393	0.893055471	0.455539079	0.663564143	1.378761231
0.026622988	0.274926859	1.027541482	0.429136165	0.87871367	1.191874749	0.739440486	0.829084321	0.110966606	0.43841328	0.384537899	0.307713128	0.31476008	0.457316501	0.421841389	0.330097998	0.895733674	0.382308357	1.051344397	0.32110639	0.455036735	0.238865118	0.022620246	0.471919131	0.346503482	0.115307774	0.457316501	0.295680628	1.058663487	0.423027843	0.340725643	1.073262995	0.511615709	0.146862439	0.141014055	0.444576884	0.352200051	0.349469402	0.350924326	0.706570455	0.592537616	-0.05433954	-0.050296143	0.034218398	0.354279633	0.068656041	0.32110639	0.334869899	0.005265088	0.34221583
0.384279514	-0.113832288	-0.15240944	-0.151008489	0.015894749	0.235163907	0.591481749	0.119485773	0.447728883	0.244508007	0.700439963	0.719422391	0.89603239	0.099262189	1.284349154	0.1203579	0.032464012	0.727455365	-0.175092218	0.304545403	0.206656351	0.34145722	0.369767131	0.993679008	0.774917132	0.616978136	0.754869915	0.143081664	0.144969628	0.497595046	0.616978136	0.129447194	0.803111333	0.138685281	0.602442574	0.193099962	0.681221021	0.591826652	0.432476868	0.82569879	0.728865305	0.41857084	0.616404326	1.002843181	0.970038098	0.703282881	0.304545403	1.061817014	-0.004331314	0.370081655
1.1638305	0.959556758	0.225029354	0.318924584	0.879390158	0.63005382	0.227055798	0.196816639	1.024463716	1.02178134	1.278988345	0.47872655	0.964084075	1.204173742	1.070631506	0.988123403	0.190401001	0.850623829	0.565596917	1.015275093	0.903143746	0.543721348	1.056712761	0.723908834	0.793466304	1.247826436	1.065476848	0.737152921	0.592846699	1.466777914	0.74645181	0.303608228	0.564020373	1.138509262	1.683623659	1.048794479	0.689069223	1.058675677	1.101978133	0.591002633	0.716788204	0.950230104	1.619954579	0.977039396	0.851214304	1.403008128	1.015275093	0.97081094	1.062575092	0.665331376
0.935814195	0.711138457	0.517872025	0.968376099	0.818902021	0.303300935	0.234773267	0.100372713	0.421881059	0.360385202	0.838080541	0.323175851	0.307398083	0.705787739	0.532901507	0.8647978	0.0625211	0.450647615	0.424748988	0.80231085	0.854726752	0.941065704	0.868515036	0.503247442	0.378692201	0.423063276	1.087640928	0.906113339	0.303300935	0.84571884	0.418351174	0.350086342	0.727206507	0.584660717	1.017454049	0.413705467	0.318123195	0.719912382	0.84831165	0.428821493	0.450310191	0.816126967	0.683700209	0.566249494	0.286052381	1.108013583	0.80231085	0.553049748	0.761305067	0.512005481
0.614317317	0.49318582	0.441186356	0.916370386	0.622435207	0.21287452	0.187798861	-0.01300648	0.301859921	0.210099502	0.70232045	0.151194505	0.320887005	0.4836044	0.308175039	0.616361059	0.033706623	0.42305857	0.339905372	0.600373941	0.62643795	0.766547952	0.697914579	0.264212037	0.30124005	0.254948223	0.926470713	0.781186265	0.097294799	0.516894862	0.358849527	0.120757505	0.634267439	0.40259244	0.763652644	0.259430765	0.244666906	0.449648868	0.704621963	0.382775071	0.252511098	0.748879299	0.442405429	0.468680657	0.195677331	0.791772139	0.600373941	0.506614353	0.374341287	0.269609328
0.548677245	0.409862105	-0.021022508	0.054211158	0.125159852	0.636252074	0.31206339	0.026689735	0.833960903	0.460636077	0.701338633	0.426797357	0.66435057	0.43051391	1.015252154	1.028521358	0.069184286	0.639389641	0.228807426	0.571950422	0.484792473	0.703066763	0.65770789	0.631796887	0.768113088	1.204664965	0.621149114	0.616994386	0.362272818	0.766409428	0.72573037	0.050159204	0.771396994	0.357474035	0.905388422	0.678243187	0.578080179	1.267664362	0.74608785	0.885828676	1.084127224	0.867763653	0.656910288	0.203026358	0.824666093	0.884626899	0.571950422	0.631763203	0.656111218	0.680182174
0.830981105	0.934373246	0.750491742	1.044089249	0.94202621	1.108573977	0.970742173	0.431846956	0.442317622	0.537790785	0.417658519	0.676227501	0.355246311	0.711450838	0.487246902	1.02204952	0.790895767	-0.255351625	1.600613811	0.746241205	0.83261073	0.405882267	0.459177912	-0.014479638	0.638102337	0.494195762	0.908526589	1.015483586	1.385051292	0.807500009	0.520930015	0.615239455	0.297728743	1.596431167	0.466797309	0.798433719	0.221536974	0.455317491	0.528315347	0.254324687	0.336081367	0.36941498	0.353533191	0.466797309	0.316513581	0.431405334	0.746241205	0.37947619	0.499521154	0.613897106
0.162203299	0.340586355	0.169042723	0.331345698	0.304870802	0.594689786	0.662333119	0.230866769	0.84190046	0.334879448	0.8708629	0.423950182	0.767515658	0.342866121	0.977232952	0.450998838	0.258877351	0.585086662	0.643327296	0.344617561	0.275350511	0.64161635	-0.147530284	0.91213009	0.203708319	0.393487806	0.871392468	0.382750232	0.224797562	0.435663899	1.054387149	0.235807241	1.088562767	-0.025148563	0.240809701	0.508044802	0.379803608	0.447439027	0.972990362	0.626313254	0.536000177	0.139200659	0.141014	0.281940842	0.509110556	0.249353475	0.344617561	0.448073505	0.312252756	0.131693689
1.376924745	1.481879736	1.273194836	0.943093392	1.242449804	1.743682057	1.860681003	1.422585181	2.053293249	1.328756211	1.860745762	2.018094236	1.476929734	1.030547164	1.412239025	1.635167123	1.722177938	1.595700816	0.992013033	1.191862074	1.515339274	1.276308071	1.01384147	1.872772357	1.517616823	1.902656047	1.240769746	0.927511146	1.869406847	0.410644582	1.536614839	1.804288669	1.659436095	1.054459321	1.215649005	1.013621095	1.607841635	1.01384147	1.012419883	1.9434209	2.009775075	1.651354091	1.237390005	1.202062043	1.668565939	0.756006749	1.191862074	1.377101718	1.645610089	1.857546186
0.63786398	0.498684804	0.146502286	0.146502286	1.020984104	-0.004183018	0.27679775	0.042559291	0.322566709	0.451880595	0.349241601	0.292810082	0.669049185	0.419503558	0.542050085	0.371035349	-0.016391382	0.588830513	0.155400401	0.469571947	0.515718143	0.291076494	0.592106489	0.383168524	0.503832167	0.392842773	0.663698184	0.628721313	0.330310705	0.780979556	0.772776599	-0.00688969	0.441585117	0.593660317	0.446445186	0.306100637	0.180811657	0.476916059	0.456132453	0.262065912	0.451873454	0.381525445	0.339905189	0.549622807	0.381399501	0.434527821	0.469571947	0.608659558	0.411791912	0.442728734
0.205635617	1.181803008	0.890136731	0.196850937	0.998554044	1.024476893	0.896690314	0.245076072	0.111136387	0.79015848	0.170369721	0.614793454	0.245724127	0.642854952	0.086457796	0.203786991	0.937104031	0.341799434	0.664456752	0.339869955	0.547386981	0.029399394	0.230473841	0.162822487	0.315114754	0.086457796	0.317058013	0.185663098	0.895343663	-0.01132159	0.095993673	1.094205574	0.120765326	0.818625106	0.003282943	0.795279779	0.139024479	0.39521859	-0.01132159	0.163327013	0.121326792	0.04672464	-0.01132159	-0.01132159	0.396072497	0.11383424	0.339869955	0.086457796	0.036342605	0.106225158
0.922330135	0.966069659	1.106965168	1.313896128	0.933684886	1.586481929	1.512938134	1.545190579	1.334836919	1.273236671	0.811941663	1.152808669	0.740181916	0.983902436	1.171290288	0.807811177	1.401572205	0.872443121	1.052983355	0.766169193	0.963461276	0.910670523	0.073766961	1.060044027	0.542901358	0.526928332	0.919444447	0.904823786	1.427507939	0.532228304	1.021628139	1.534373562	0.951800558	0.687342063	0.487646171	1.384906631	0.931380358	0.714629037	0.847156909	0.889726286	0.671444219	0.418214329	0.30086039	0.237507782	1.112432096	0.626446547	0.766169193	0.460815121	1.048704557	0.988587671
1.194037627	1.223715037	1.661550807	1.267466544	1.486333785	1.985582848	1.970562929	1.942027393	2.129049222	1.654436463	1.646944858	1.936935145	1.845069381	1.296060388	2.187328058	1.349653301	2.018554251	2.011426234	1.281706984	1.4004949	1.464620702	1.635345085	1.541120376	2.122471478	1.745457135	2.051775935	1.480729671	1.734909438	1.804846356	1.500663671	1.787010501	2.036261652	2.074618965	1.123624591	1.677183687	1.828298321	1.987829579	1.65170045	1.422173631	2.066118029	2.08381901	1.389682423	1.312680827	1.325533883	1.916077595	1.211537758	1.4004949	2.019398654	1.313766564	1.793980257
0.231948422	0.263823889	0.101138369	0.117534974	0.393902265	0.187717779	0.035222319	-0.060745246	0.152567222	-0.074018981	0.308725502	0.344234462	0.135678871	0.19519834	0.426138544	0.372521324	-0.014770538	0.213431743	0.11422374	0.30621923	0.241728866	0.389623467	0.149478226	0.259769535	0.207165062	0.290580831	0.400242443	0.181740483	0.311565323	0.460849055	0.082833791	-0.012552623	0.319683213	0.181529408	0.46448334	0.310769422	0.098989655	0.515635862	0.282103791	0.395013319	0.377926415	0.398139318	0.346248289	0.173116661	0.346844787	0.596155459	0.30621923	0.220505339	0.347197567	0.369077585
2.152927242	1.581436514	0.239430723	-0.229292624	1.63759985	1.836672267	1.969108259	-0.071460635	2.234689298	1.338362054	1.211968584	2.011413432	2.40150707	1.958280642	2.308090485	2.251336884	0.056354955	1.793258503	0.454581898	1.636371394	1.902830778	1.955989031	1.758822296	1.909261375	2.313673468	2.469777109	1.95283925	1.610268035	2.191166141	1.746114207	2.273364865	0.181510785	2.257528046	1.488806577	1.824280871	1.626999906	1.941754308	2.212515908	2.046549674	2.061200645	2.345611594	1.677962635	1.754454795	1.885397081	1.788365243	1.694090592	1.636371394	2.295606872	2.053215848	1.647698282
0.249891465	0.158493876	-0.070256406	0.134360197	0.199530728	0.247362297	0.729401246	0.139050529	0.664898402	0.407074176	0.72324294	0.498793342	0.834195793	0.263927338	0.659404818	0.435390192	0.104890339	0.633369234	-0.04328489	0.371042771	0.464387243	0.630366796	0.381514812	0.555364141	0.903831721	0.358374822	0.902046013	0.613025617	0.28882356	0.713599223	0.791825334	0.129655734	0.745668859	0.086529698	0.30768524	0.481610553	0.783452552	0.146594653	0.434354925	0.388283663	0.549146058	0.503222394	0.23209665	0.865219345	0.715606752	0.827500657	0.371042771	1.055392938	0.339770803	0.524208192
0.712365557	1.167191029	-0.183056989	-0.183056989	0.113388805	0.393820243	0.432796561	0.056332189	0.589381227	0.328915539	0.503097808	0.512017306	0.771304352	0.319370131	0.490322277	0.485328928	0.06544064	0.322331707	-0.140087916	0.564502099	0.223483191	0.521093528	0.598698386	0.483219796	0.701928536	0.536732351	1.015600098	0.119631291	0.391776501	0.990129279	0.535262656	0.093727149	0.220472869	0.308304705	1.155399505	0.81563344	0.828305305	0.347142709	1.012842663	0.750748696	0.747585716	0.854767762	0.903302842	0.892489972	0.918948366	0.694314357	0.564502099	0.608266067	0.610034611	0.734528345
1.263921859	1.031565472	0.677161494	1.086964609	1.164553705	1.645718605	1.775953682	1.117311196	2.038816031	1.824519582	1.132709083	1.600741534	1.288848206	1.164553705	1.755750295	1.057372736	0.974694054	1.559018768	0.637546885	1.070962106	1.205352777	1.281442946	1.375239723	1.395516636	1.726525041	1.814345011	1.231604059	1.436102832	1.669900289	1.194661911	1.651014945	1.035590992	1.74669491	1.337978342	1.02760832	1.719841095	1.394918919	1.174587358	0.557388598	1.482335779	1.711522012	0.837375991	0.723586617	0.992431929	1.685778449	1.026613372	1.070962106	1.398889515	1.511653931	1.789914547
0.678899232	1.358303113	1.712039459	1.442623998	1.462752461	1.728649075	1.614705723	1.963433709	1.07899865	1.194224608	0.476944396	1.254747824	1.122861211	0.831403093	1.091826977	1.235361136	1.962360931	1.255829033	1.690695027	0.985113243	1.07874823	0.719072721	0.796360344	1.377071624	1.209466475	1.107621245	1.017478573	0.901617529	1.60985322	0.718636464	0.89244224	1.803478014	1.078764505	1.123933904	0.704890417	1.478413252	0.964009407	0.89979033	1.017478573	1.06091942	1.160150296	0.371120906	0.85753395	0.535726564	1.233165049	0.729413555	0.985113243	0.829549571	0.690229295	1.172769782
0.690593719	0.68814238	0.872351529	0.438082774	0.624731988	0.890970356	0.605956546	0.314746733	0.291554482	0.581128607	0.314402843	0.754463323	0.285635009	0.679869854	1.208016537	0.383822258	0.475997008	0.606457852	0.723534355	0.587255922	0.906866103	0.904382995	0.573460919	0.63278679	0.541498557	0.758455764	1.081137806	0.858175403	1.478012299	0.183189018	0.215440555	1.016297375	0.792893407	0.182664508	0.789941313	0.524909872	0.214666717	0.398435414	0.088370735	0.931431536	1.053649094	0.214530429	0.279836855	0.373799633	0.782549111	0.312171373	0.587255922	0.601440445	1.529714329	1.26009382
0.617965949	0.315202241	0.121382215	0.13210608	0.494754032	0.730328882	0.522979929	0.772470241	0.742458326	0.895951525	0.467004762	0.811816109	0.965483098	0.318662773	0.863631182	0.546671831	0.267214512	0.783703125	0.790388996	0.474964404	0.60030927	0.687623238	0.642084041	0.752557563	1.098305667	0.643357391	0.563339052	0.37008015	0.569643954	0.966480255	1.073482083	0.545709827	0.831082234	0.515687939	0.296265422	0.804247911	1.144237245	0.416949315	0.276465093	0.473020309	0.959356216	0.15781148	0.052924834	0.953358577	0.960295012	0.72972993	0.474964404	1.196592209	0.253054334	0.849336507
1.189095867	1.39118341	1.358998727	1.526190542	0.99301184	0.70431185	0.748032157	0.582448517	0.759282554	0.853700261	0.629247039	0.690810408	0.564133146	1.372256909	0.711735868	1.847115366	0.68011704	-0.038739753	0.863025368	1.181181288	1.023206625	0.917291126	1.285858386	0.51108062	1.00480667	0.625985514	0.958056671	1.624526346	0.916643805	1.414176864	0.814287505	1.000501361	0.719035106	1.047369502	0.984828391	1.05280997	1.132819552	1.232561561	1.391646164	0.418474686	0.428224276	0.799191814	0.730734433	0.971648788	0.487599524	1.542832213	1.181181288	0.823327073	1.145707781	0.765848661
0.753034875	0.64588076	0.350885194	0.798093581	0.514338939	0.293082584	0.351387671	-0.046571467	0.308783504	0.241373272	0.811474247	0.402580524	0.351168497	0.658214495	0.324263698	0.707432517	0.085166974	0.550305201	0.311812877	0.681968989	0.705878689	0.960978203	0.765424464	0.510433689	0.479165658	0.419772006	0.897764216	0.858888335	0.292330124	0.59673422	0.398676295	0.218339313	0.639744751	0.433460754	1.102259291	0.370387534	0.390465452	0.385104635	0.755818824	0.514306099	0.417896001	0.999055044	0.538341817	0.535355384	0.151941697	1.039148958	0.681968989	0.707496535	0.548300021	0.470377219
0.319540824	0.607844245	0.721884984	0.688500177	0.490851416	0.33621978	0.214265897	0.698602605	0.524017374	0.581814954	0.275863722	0.459321712	0.325608218	0.428575982	0.032787042	0.382180292	0.597277454	0.378402342	0.576340808	0.434542323	0.369872839	0.293181144	0.208636222	0.367159758	0.343643798	0.058796973	0.262040439	0.492323227	0.518260371	0.255535092	0.081456149	0.452460992	0.078755304	0.329988692	0.192465535	0.705778456	0.313660748	0.574977245	1.144432132	0.377232572	0.15326057	0.227582354	0.418903099	0.123316436	0.456267321	0.561100842	0.434542323	-0.01727509	0.382180292	0.317918571
0.656166954	0.525609841	0.132543278	0.166587898	0.388436648	0.245134423	0.315368848	0.114664299	0.427709013	0.295878542	0.713189955	0.701376318	0.446284488	0.561761691	0.695252444	0.908826593	0.089861042	0.045785154	0.087572066	0.528902692	0.334561267	0.508697122	0.489463227	0.267393895	0.52425262	0.645378387	0.616445706	0.488810296	0.476126552	0.533084973	0.458821694	0.212460795	0.583760431	0.575419875	0.672598718	0.39016657	0.397863561	0.711639622	0.388436648	0.650044989	0.375382625	0.843644175	0.928348732	0.33009003	0.028655827	0.560371947	0.528902692	0.336230501	0.715552212	0.256989078
0.941700537	1.571922287	1.932802047	1.972620236	1.80573439	2.02876353	1.98420142	2.633609281	1.308024371	1.592609168	1.004820816	1.312350721	1.444014088	1.475510795	1.267922829	1.391486376	2.499417625	1.431866451	2.18537395	1.260515922	1.307237459	0.933100365	1.031166955	1.640038977	1.393457715	1.104761454	1.308459104	1.326736107	1.856656142	1.160129627	1.267922829	2.271023383	1.434362702	1.424462059	0.702477691	1.910432946	1.257657495	1.021826929	0.896888192	1.281244892	1.200976039	0.802332085	1.03347091	0.763475148	1.613710039	1.089447566	1.260515922	1.144572008	0.979725577	1.991216786
0.203915207	0.634446394	0.834142286	0.264351669	0.349998053	0.582304536	0.947119264	0.878895415	0.219537212	0.446549137	0.41811623	0.917453627	0.327879435	0.797026946	0.979565429	0.371596039	0.595668498	0.29933118	1.296693591	0.53810366	0.424179517	0.683245011	0.242335929	0.751661311	0.348415168	0.498347026	1.102873565	0.436780203	1.652631067	0.295926512	0.203326567	1.422037837	0.236646555	0.282674501	0.869018395	0.33633727	0.29234005	0.402704404	0.310521791	0.352674616	0.537676551	0.621339119	0.422270527	0.382215015	0.475238455	0.167648021	0.53810366	0.226758513	0.879158027	1.060636546
0.762880874	0.943843404	-0.125560188	-0.13495049	0.400442992	0.757379429	1.063918519	-0.007066879	0.914697585	0.74943035	0.942484906	1.230219331	1.269973002	0.572625183	1.215615339	0.78989489	0.104688679	0.796362596	-0.117021505	0.703223927	0.775368637	0.890597892	0.926810065	0.665975862	1.246649573	1.281181223	0.919805163	0.723490824	1.045276409	1.278606372	1.249634427	0.100305834	1.069358605	0.735695932	1.314199891	0.870810341	1.120250769	0.953751693	0.890597892	1.097586785	1.516645335	1.062896162	0.49076553	0.700303957	1.005310561	0.617360527	0.703223927	1.278406169	0.82201154	1.125130534
0.258809722	0.279250882	0.724443372	0.861523279	0.554575477	0.967649224	0.708260152	0.700949478	0.974404773	0.580831722	0.761448309	0.694262639	0.716454631	0.282978754	1.056286711	0.422517	0.755256715	0.789078652	0.291554665	0.521419968	0.411613637	0.770693083	0.600399166	1.024469975	0.328544964	0.996275033	0.990524669	0.90357592	0.779791498	0.265301539	0.833818867	0.976213689	1.033423828	0.319735001	0.569541412	0.789733203	0.447365714	0.864776436	0.941791621	0.955521202	0.846036114	0.521575217	0.323132368	0.221971477	1.074775094	0.298773022	0.521419968	0.487787932	0.695757487	0.371070156
0.510936902	0.737625674	0.232164581	0.215486784	0.43903243	0.018775652	0.045248667	0.127118971	0.07806004	0.267270658	0.156211186	0.381109895	0.138255923	0.516516779	0.232499909	0.387493156	-0.002378652	0.171169013	0.216594207	0.410509113	0.401203704	0.409084986	0.257718685	0.421013323	0.249286326	0.129937393	0.309504209	0.123254304	0.121180056	0.424431034	0.076067124	0.050810329	0.173222432	0.350923954	0.539900598	0.179055934	0.242951049	0.429428201	0.330991072	0.327860664	0.532458894	0.514664774	0.359497596	0.277067581	0.238608222	0.483905411	0.410509113	0.116175327	0.687028161	0.353307786
0.655270599	0.339430773	0.197181547	0.353989493	0.352227647	0.167016592	0.230310093	0.042392815	0.447387052	0.613475199	0.733866308	0.604117118	0.707431348	0.826311865	0.66874045	0.606152979	-0.081075072	0.74181078	0.289963323	0.57844256	0.61862162	0.765529359	0.738408523	0.603294722	0.388176532	0.421344895	0.879622494	0.755252301	0.316377239	0.937708028	0.553566903	0.076257194	0.453347063	0.4117616	0.813423843	0.71087134	0.802159206	0.799241538	0.990096098	0.623948695	0.577394939	0.27334894	0.279952024	0.632068344	0.685400521	0.434257835	0.57844256	0.734964018	0.531167848	0.46787455
0.485895818	0.360070025	0.303229748	0.625799422	0.331718286	0.14280852	0.150075894	-0.025677935	0.162286156	0.165899658	0.519178962	0.031549398	0.209709788	0.393613355	0.188151592	0.512381108	0.040689635	0.284577566	0.256120654	0.434765972	0.500393451	0.577700715	0.50596736	0.235855597	0.243588541	0.200880117	0.540977908	0.64745993	0.085316991	0.336176145	0.146931098	0.117215792	0.386710565	0.314850361	0.467380888	0.219693937	0.179947545	0.332407096	0.484443327	0.209818727	0.152575438	0.53669911	0.346625332	0.346625332	0.080102913	0.555630196	0.434765972	0.304099604	0.450145739	0.219251969
[truncated: 3,647 more rows]
[truncated: 63 more columns]
