# Supplementary material for: Efficient proximal gradient algorithm for inference of differential gene networks
Source: BMC Bioinformatics. 2019 May 2;20:224. doi: 10.1186/s12859-019-2749-x (PMC6498668; doi:10.1186/s12859-019-2749-x)
Supplement: Supplementary file 1 — Software package for the ProGAdNet algorithm and computer simulations. (ZIP 8786 kb) [file 12859_2019_2749_MOESM1_ESM.zip › ProGAdNet_Software/Real_Data_Analysis_KIRC/data/KIRC_gene_exp_tumor.txt]

-0.404924748403694	-0.37488846825845	-0.401468401423682	-0.131960939937907	-0.206388437803422	-0.390656915749016	-0.355751519981804	0.384629685773149	-0.401457388053349	-0.40082826630334	-0.404924748403694	-0.373236208147271	-0.404924748403694	-0.391437304503007	-0.404924748403694	-0.391274457648994	-0.435902146127489	-0.378605628290719	-0.386857016401342	-0.400453955988683	0.695762462471109	0.675268280389846	0.678886061026504	-0.394287436188088	-0.413761729180706	-0.399245062287383	-0.404924748403694	-0.401816629913693	-0.283319880178794	-0.404924748403694	-0.320912669360524	-0.0535809033177791	-0.362948568487823	-0.447816466528933	0.683305601295819	-0.431879322311229	-0.400958992857857	-0.404924748403694	-0.367067350340411	0.182422434720186	-0.401802829222186	2.33846794419794	-0.43844126581995	-0.447513734849528	-0.443584547253146	-0.20855088522948	-0.231690919305702	-0.227384056282722	-0.229429917389069	-0.0816651022877324
-0.163137280799425	-0.109348718332731	-0.163137280799425	-0.308917141648857	0.0542627214705562	-0.145186021054272	-0.163137280799425	-0.0686431074277016	-0.163137280799425	-0.163137280799425	-0.163137280799425	-0.0531643116629685	-0.140854798733145	-0.0987405107574482	-0.140934678622227	-0.163137280799425	-0.202017301216838	-0.166009017456077	-0.163137280799425	-0.163137280799425	0.374513700183471	0.324420474674647	0.367370777442571	-0.163137280799425	0.759392973903114	-0.163137280799425	0.0877784316647005	-0.163137280799425	-0.129478810392762	0.0335121733399665	-0.0236464412918975	-0.163137280799425	-0.136018811947058	-0.192199628164643	0.35543498410023	-0.202729912573228	-0.0946459645257717	0.165886474194069	-0.0864339030532551	-0.144951540916968	-0.0768490008204125	1.42170454402062	-0.19069656068955	-0.187877426659634	-0.199326299606551	-0.218729916739862	-0.339272208584369	0.232820472067341	-0.308167214439906	-0.263610040789537
3.39718867409103	3.01581001983334	3.33758976150644	3.90989821257923	3.03861514472186	3.81440624504962	3.44759515547911	2.31335964843978	3.83510059186465	3.75940037358162	3.68785935036034	3.8454632176927	3.78525227109598	3.70058314071496	4.00040255358721	3.36985924936313	4.20331701681608	3.58261361011562	3.2593403935439	3.75325116697093	2.23303614981524	1.84643664997167	1.67189536743751	3.62972767277984	0.859657831588967	3.5909667456	3.27421471661501	3.32957583092948	3.50759436209438	3.07921359354441	2.29660692754957	3.09497721139187	3.67423358028342	3.79158215445878	1.91712272240815	4.48418511161023	3.67944221809685	2.39640094584624	3.54928933569068	3.6822226479155	3.67162282762644	0.00586856105198125	4.45081714240499	4.0134962123272	3.80488859606901	1.71034601700968	3.4170302187286	3.68729130620942	3.7401924643879	4.11947678673522
-0.142748817568577	0.0088999286126783	-0.162556529292966	-0.139635568333719	0.27203693986203	0.199619743544376	0.112630922107652	0.0624315922830733	-0.162556529292966	-0.147572401589067	-0.162556529292966	0.0456203099815373	-0.118035604527213	-0.11286320814139	-0.162556529292966	-0.0307341944775197	0.0589580458883574	0.297448805837533	-0.0186570500915977	-0.124478696331736	0.237775559603388	0.43043907247701	0.551128378774659	-0.152078729070328	0.0617866121095983	-0.141584430256946	0.584445075961768	0.0118038226436583	0.0569552267702963	0.653895929740384	0.0411717353961603	1.2418347874137	0.207812583376134	0.0829899225569782	0.406447670285019	0.0213070278355551	0.175694474079011	0.451795633262215	0.0280081306610483	-0.0950068408566408	-0.10019618734552	2.99377708766394	0.0814290613152	0.00757520886315031	0.0762664632273921	-0.160660699959387	0.082390499707821	-0.016756313110748	-0.104577156535775	-0.133173064006671
2.64987853237366	2.36142695713307	2.83441796488784	3.30818129567372	2.57333707484019	3.22306859234294	2.9892553802446	2.35854174346668	3.11914352552697	3.02698956930473	3.00256749492152	3.17438654959992	3.13681932515831	3.09442337441787	3.11394811534293	2.64067345684141	3.24887805389128	2.76673379696441	2.76024508239181	3.40202318096647	1.61168674201568	1.71878233087907	1.40869323704095	3.34882561754464	2.8529366369352	3.19522467613961	2.40195584607299	2.91182068684994	2.63553984408965	2.57235741324431	1.75636179527847	2.81023706204443	3.14134087030494	2.94755164829195	1.57972076997857	3.31756611696255	2.92362281744514	1.74015036516002	2.63042092808177	2.82687282319427	2.94841451048863	0.0550802637548504	3.35633980517151	3.59155822640836	3.30083488439874	3.54450612742792	2.59600868384166	3.36117384247531	3.01954685712361	3.53598508635792
-0.000692568302033087	-0.000692568302033087	-0.000692568302033087	-0.175637556136572	-0.00097860158063201	-0.000692568302033087	-0.000692568302033087	0.745455828026599	-0.000692568302033087	-0.000692568302033087	-0.000692568302033087	-0.000692568302033087	0.0410317907024026	-0.000692568302033087	-0.000692568302033087	-0.000692568302033087	-0.16950860683492	0.0222328787915421	0.0768962519526358	-0.000692568302033087	0.713711779642327	0.713711779642327	0.800568636482399	-0.000692568302033087	-0.16950860683492	-0.000692568302033087	0.0598112133196195	-0.000692568302033087	-0.000692568302033087	-0.000692568302033087	-0.000692568302033087	-0.000692568302033087	-0.000692568302033087	-0.118449407471184	0.742664065255683	-0.16950860683492	-0.000692568302033087	-0.000692568302033087	-0.000692568302033087	-0.000692568302033087	-0.000692568302033087	2.55158910338245	-0.11523435401454	-0.16950860683492	-0.0875477194014246	-0.175637556136572	-0.175637556136572	0.00311228103099201	-0.175637556136572	-0.175637556136572
2.50365417343506	2.39938578284867	2.58746959358172	2.6360064608611	2.66020409094712	2.96098196096028	2.62652236122032	2.40720746961134	2.77220239725576	2.96644537931283	2.91841892054611	2.76091026863642	2.88011794476877	2.99289288069584	3.18217723314526	2.50982195367458	3.40337971953735	2.65594912353271	2.64767529291212	2.90317287061922	1.73244476617468	1.29735173715822	1.38278079072778	3.05927392616228	0.533861080390532	3.12695860912511	2.32931810493436	2.73309726988149	2.75711429949722	2.60210111072695	1.74521627921712	2.75803357223352	2.79151972392801	3.07593952711465	1.47085909802023	3.40774926911243	2.90085749815151	1.80984307684111	2.84288396944999	2.90717314232013	2.88333815580611	-0.159108056981643	3.20953427304492	3.08631694012655	3.01937098592473	2.01922253186486	2.57789211498901	2.91683468619434	2.93860730393379	3.24117149454
-0.128504419893643	-0.153050775327263	-0.142581857162191	-0.0419104454610741	0.0108479142357919	-0.124586030595913	-0.118644552266152	0.414810382441545	-0.102318961661103	-0.10488344532314	-0.150898416086854	-0.144304138685543	-0.0859745130268783	-0.154085429377862	-0.130626051047561	-0.0165177915349572	0.557005254583458	-0.0631856603004337	-0.111653792428961	-0.0940593463296697	1.01920985639503	1.28788581688077	1.02310375467188	-0.121537446463931	-0.15112546514943	-0.106932781613631	-0.0199593068431072	-0.134298777772411	-0.143615379882909	-0.072001018107091	1.62658760842651	0.981141610812175	-0.0550859395001832	-0.143267412405462	1.11006647598256	-0.127611180001357	-0.142569306118635	-0.103590244535827	-0.0218266039125432	-0.150138816652636	-0.0869035887048836	2.36387826999191	-0.0913924815190016	-0.144495935570968	-0.145041590226609	-0.0526430203461081	-0.0492968263311571	-0.0971787683646085	-0.0795171786593011	0.0631288457093949
2.64469722886407	2.1717957864687	2.49227392328034	2.97634393608212	2.11889951909891	3.24146721280054	2.77797394775761	2.01748356877444	3.01658578553076	2.88770268416489	2.94119947622687	3.1592159935738	2.91708677822011	3.27629359469248	3.09512501446659	2.60061715509284	3.5959912483837	2.48293278529951	2.62937341644209	3.26766037504012	1.67156892147723	1.47079152326666	1.47259956733226	3.41785453805496	0.524701761649757	3.38682103413741	2.45157602386012	2.45919048067372	2.60897784099124	2.34691159660327	1.65939663443844	2.28985618522064	2.987011572538	2.70638509126234	1.53832000402539	3.50933206280608	2.92791013852675	1.57542351656584	2.71887899262744	2.84082039391371	3.0014908051038	0.047924774521851	3.51446998514383	3.64074626720379	2.9510574300528	2.02788287046209	2.59472591458695	2.98824466221188	2.79539596044956	3.27814441729734
-0.0989800272329303	-0.103721002139218	-0.117100828685866	-0.215252499644835	-0.179188883698698	-0.11761840797262	-0.0947112235441214	0.55718861509992	-0.0110151002475144	-0.140027181915886	-0.112244273394449	0.121889657042924	0.0674918686835296	-0.14471329429342	-0.119939994301306	-0.0603188739374344	0.192612127023831	0.699318765183361	-0.0824053317791481	-0.161285068167487	0.750297649832149	0.733857946082239	0.77686462789503	-0.16233808413813	0.163183766673711	-0.127432535383036	-0.0346972782260094	-0.105300064247122	-0.0900598441827991	-0.0541873521158654	0.0641642142774756	0.132539563717703	-0.0297664763250034	0.329490994290316	0.753673407936472	0.0721906954432679	-0.0878923011196355	-0.0583798608700144	-0.0627228403286734	0.00800450375798858	-0.0746387119010127	2.24657639799646	0.119029898727138	0.109668531810496	0.140720861685459	-0.171026546237885	-0.0868092962324241	-0.075645204595142	-0.187961835475049	-0.0626272980960821
-0.0839856919144163	-0.11047055840942	-0.109810114368651	-0.0257260380361873	-0.0104817754042739	-0.105193194432823	-0.106321564083632	-0.000352751091851067	-0.0970253805227535	-0.116287661495828	-0.079972684345189	-0.110093897697678	-0.0740891248592788	-0.116287661495828	-0.0630319046290001	-0.0861811534394302	-0.238767815147011	-0.20387182098428	-0.116287661495828	-0.0915624980172625	0.399137367670375	0.417469892068466	0.419245228841549	-0.0964186836180884	0.188409418573703	-0.110942164546256	-0.1015855920392	-0.0794506414058303	-0.111000965708626	-0.0937068438939167	0.105120797476551	0.171406758602615	0.147437240753569	-0.265998980290982	0.411950829526796	-0.24308524802258	-0.116287661495828	-0.0899683049819481	-0.0899839618709566	-0.116287661495828	-0.0898007030323064	-0.0980575092493615	-0.265576014319936	-0.260407951484014	-0.235633087709341	-0.0212663706861662	-0.0312568517502112	-0.00442311570169881	-0.0391486034876187	-0.00452489673954341
-0.157137597586137	1.30978882825996	1.52336506700477	1.61606628173146	-0.0714808951638924	-0.151580348687407	1.32770113158959	1.76303239642768	1.14306244578801	-0.115323777544686	-0.194864221229334	1.85404275157985	1.52349071388659	-0.175052220722168	-0.185241398580218	-0.214010280870147	1.51832998824034	1.59941244039156	1.37033226686227	-0.141623809667052	0.120483434142164	1.56392317222643	0.111441135453987	-0.152532702947986	-0.0679775301353455	-0.139112800089001	-0.180075622818991	-0.165720083441609	1.21378176260434	1.58358278020584	0.295083065110915	0.358411522878361	-0.141606034455978	1.70961339961329	0.598615913940858	0.026434143435451	1.23041671050287	-0.198858882167253	1.24938945271278	-0.188227133809477	1.43605621465449	1.4565471733124	-0.0887933488302153	1.71755584413927	-0.026155751805204	1.75024113718491	-0.134323960743439	1.89512067737014	-0.0961220510794545	1.71676092128092
2.40509117955238	1.78522286941143	2.18705582446519	3.05312432088676	1.9742745480746	2.45669691827639	2.27491235054367	2.12975789661922	2.4357727823781	2.54502150741173	2.25729255699601	2.7558245892131	3.043275718759	2.59476233346814	2.87073642985756	2.24611073747005	2.64535203200548	2.6019426831755	2.22855743620392	2.98030420366141	1.1936163977616	1.49459309267671	1.32973709736215	2.8622045111898	3.018651010215	2.70894255768375	2.17157844400603	2.44260778620311	2.34893258776014	2.01440197381607	1.40788718303367	2.07583598748032	2.99227492068393	2.1818449706336	1.33931552926683	2.7678935188588	2.33268620693459	1.91443794680068	2.03396160101893	2.08382753062318	2.30014985102732	0.0748000364382906	2.77446585511019	2.98513207627255	2.451908621614	3.14776878168162	2.02317388589673	3.20205881942274	2.39855750756111	3.0381607229609
1.97276999335971	2.13021863408615	2.19127147142113	1.88012255922966	3.14347027617388	2.26249235870173	2.36393055113269	2.31750895833473	2.21090929295323	2.55170750473091	2.55714826107835	1.62971882417734	2.44791415394752	1.57145914249646	2.01496797526601	2.31787315814454	2.40088766953921	2.18135240704708	2.27936602316864	1.83772017735889	0.958731953351761	1.07105554295312	1.09709574023612	0.191081248919189	0.134950895545663	2.11373627304852	2.08178191493062	2.33594442335299	2.2974457061504	2.48125768254734	1.19910349875739	2.60340981860008	2.2069443012917	2.96138021813749	1.04229441218034	1.57195191802171	2.45178766892898	2.03679499495748	2.56585356783324	2.44360403403692	2.31165026133148	-0.265277065660112	2.49084805346264	0.296484171160299	2.87094561605988	0.590933561519245	2.6447863948508	0.730723298746312	3.39481664942118	1.33468988250973
1.39982785925649	0.875809838425748	0.251890873004548	1.72883053247189	0.384563671879034	1.0572105363683	0.280554545233954	0.802445992991011	0.708989449362494	0.623011219707688	0.484201233222984	1.61017065594442	1.32098837815225	1.69515509199202	1.51578708798302	0.732325884363143	1.64126437089039	0.289362247253607	0.436403834654339	2.25782976581731	0.574609285893543	0.491928022498178	0.454391744485775	2.11843217395505	1.59831581680497	1.98608647333151	0.696023952986009	0.933830961458568	0.594611280977357	1.06285096918378	0.624570322398779	1.09932513477514	0.924047905161773	0.651198111236174	0.506976350959163	0.996414736125094	0.608227844888918	0.870899770392826	0.775778987508522	0.802734592484911	0.592103558985089	-0.00893118849299069	1.4699456689935	2.2724738956494	0.657751477224099	1.34589370725886	0.13188996918919	1.26845854306037	0.194150397805193	1.55766300841956
-0.111834592612449	-0.182690818491128	-0.180000046940637	-0.14573042676337	-0.0471049795401099	-0.131282504181391	-0.132361625214878	0.161894604789985	-0.212692275092596	-0.13758050422539	-0.153282580127486	-0.112517634015926	-0.113397373635116	-0.147703292111814	-0.155373178505899	-0.185710547181307	-0.10008768397682	-0.0293837487890289	-0.152698068375243	-0.112864238726056	0.642784137041407	0.690522927904542	0.678343068409189	-0.145175030199264	0.255546907998407	-0.0314751133300767	-0.212692275092596	-0.119277818593447	-0.189746444895695	-0.127174173389838	-0.182115916532809	0.0224125440234773	-0.00592623335143375	0.0825007720300945	0.670550044451712	-0.0727424934840353	-0.212692275092596	-0.130510726828239	-0.185631973147099	-0.130986256406007	-0.142214602630728	1.67040429456927	-0.0333967663412742	-0.049205135348395	-0.00780102082784079	-0.203546526467335	-0.196807323064034	-0.157267083404564	-0.145249664311084	-0.152973750417442
2.47284691446502	2.55804745504469	2.26700133995236	0.538118347993836	2.9913312640082	2.17691903192905	2.34611432661579	2.10019144004661	2.35450908151613	2.19675280404919	2.2994846671403	1.47630278662005	1.26474357946343	1.82244330240836	0.42249506693745	2.46893398633126	2.06166372896344	1.30655370740689	2.50341812166232	0.512944450784328	1.30877775195077	0.346240322585992	1.27138014681721	-0.1476298844028	0.0327004526397029	1.34281277461527	2.34290550864565	2.24814226407596	2.23342351947592	1.74624925537668	1.7795591912945	2.21283414834251	0.91560661865978	2.96528472015393	0.975466073784665	1.26415293928186	2.49153043870959	1.79611769613514	2.39692253372273	2.44887421977423	2.23643370428831	-0.0362015164479232	1.94015239493798	0.0494502868874964	3.0641236383644	0.632031118908383	3.33361625859721	0.51160601116156	3.33660471420227	0.484731536947284
0.0682983220091476	0.0682983220091476	0.0682983220091476	-0.0726079645333401	0.94539315319838	0.0682983220091476	0.0682983220091476	0.0682983220091476	0.0682983220091476	0.0682983220091476	1.40644122488015	0.0682983220091476	0.0682983220091476	0.0682983220091476	0.0682983220091476	0.0682983220091476	-0.293577041164071	0.931923271172969	0.0682983220091476	0.0682983220091476	0.275507612506853	0.275507612506853	0.275507612506853	0.0682983220091476	-0.293577041164071	0.0682983220091476	1.09455480779454	0.0682983220091476	0.0682983220091476	0.0682983220091476	0.0682983220091476	0.0682983220091476	0.0682983220091476	-0.293577041164071	0.275507612506853	-0.293577041164071	0.0682983220091476	0.0682983220091476	0.0682983220091476	0.0682983220091476	0.0682983220091476	1.21764800256301	0.625085701631476	-0.293577041164071	-0.293577041164071	-0.0726079645333401	-0.0726079645333401	-0.0726079645333401	1.1890324154873	-0.0726079645333401
1.65526229589712	1.98903888741074	2.12150657090647	0.755454285408348	3.37120433571855	1.7079262166354	1.98258144878644	2.35070349166623	2.10095217440786	2.09232275442007	2.25921967226891	1.17738846467021	2.19929684822515	1.46241027638171	1.57747045792615	2.21904357302353	2.12453152143107	2.54193652997999	2.30136851300598	1.96981246944103	1.04215594416218	0.93742314806558	0.8322615451967	-0.279111313035121	0.0871149992966736	1.75560500353876	2.06411969060368	2.22411609883543	2.26481953750892	2.36207298700499	2.10474573724231	2.1288724213883	2.10591324041958	2.31495222398693	0.937280212474826	1.27408673948516	2.11691843335834	1.99892673281773	2.06916318848755	2.09159344886866	1.77864764301195	-0.333382065322453	2.14123279686603	0.0908424923219002	2.43045871069055	0.62835124398585	2.56300243273777	0.608947887426395	3.13521646954862	0.659962611581112
-0.0128349291913317	-0.0177319351695988	-0.0473472744390423	-0.0649945074568782	0.194117541078227	-0.00521982287401977	0.164297329631333	0.994265542660629	0.00430285012603153	-0.043846919684153	-0.0451350511241456	0.0471222512761779	0.0718280948394769	0.0157258284990963	0.00819296510875663	0.0605264511622889	0.0918522214150926	0.374371254840404	0.114452404756724	-0.0202451010960497	0.57200954352351	1.24476708134461	1.01664512800554	-0.0655960007218411	0.114045656233138	-0.0504713267816532	0.0114967378301167	0.0905469840260949	0.0410963394354089	0.245192918247887	1.0622386877591	0.361449968585906	0.249768430048236	0.191512217610002	0.944473917624551	0.0624119833511893	0.0317390399604545	0.146672974085043	0.0388954313218089	0.0349683828290259	0.0770754100669789	2.48465394330516	0.0571154562167993	0.0191346152775975	0.0370412152323868	-0.0395945750349225	0.0921682286727204	-0.0395081603280128	0.0431961058279304	0.0989015012221344
0.0921611379788691	0.0535429969746501	0.0554787146838821	0.0492668915799288	0.0918759318242034	0.0692312912414982	0.0435312623403869	0.0648252801953048	0.0652516671794138	0.0476252238569959	0.0576968518460592	0.107736392829575	0.0465213068611372	0.0822605205058354	0.0464226118283287	0.0665669769310646	0.175513886110418	0.176450879945743	0.0536772055183682	0.0735084015145096	0.39969913642707	0.466746684663848	0.39969913642707	0.0662048096585613	0.158906240839587	0.052092911821658	0.0655484592047128	0.0536762215429512	0.0519814029635651	0.0358071952756712	0.0573562922647602	0.0573132738819047	0.0734186786308043	0.16563555871118	0.422048319172662	0.182534906226452	0.0694222138981341	0.046195890466146	0.0586327915182751	0.0445889819506938	0.0622817257552946	2.20963625315107	0.158906240839587	0.203065721921853	0.187111189546281	0.0634529744746938	0.0561429103644012	0.059870076765386	0.056626307104975	0.0684794181291322
1.8732569654329	1.64908826062437	1.83167086249352	2.20503912912497	1.60931038163972	2.03248546427981	1.88121094960182	1.88469326850592	1.80076114246828	2.03670344255912	1.96300245521078	1.8811455856225	2.08878135402777	1.92709003965709	1.91505062030012	1.95175426209839	2.03156834031161	1.50278681859192	1.84975625124762	2.11178804570248	0.963413457707434	0.996040249730784	1.06785255659664	2.22990598651364	2.24361768554382	1.9941760704255	1.63286207155341	2.04455238935883	1.82908546183961	1.85393768009897	1.35924733938745	2.15095054247781	1.7226978591168	2.11700625299069	1.00910208801162	2.04447641984614	2.02376754121867	1.5538627824273	2.02662023212841	2.09563904568577	1.86636827818147	-0.0552959223458232	2.01576305285259	2.27538653632849	2.13734315984267	2.6937470826691	1.49682384905765	2.44292754703484	1.94667041935366	2.22117837997096
-0.0412251895500621	-0.019279140067476	-0.0129620736147422	-0.0258241640496127	-0.0436282850511054	-0.0293416146050416	-0.0174036369356629	0.333622243619878	-0.00269474270293822	-0.040516933350944	0.0159526937534185	0.0528539047597611	0.00716662896797118	0.0335007785885052	0.169269705803357	-0.0223620492165703	0.335281602228399	-0.0367321453510726	-0.0286851622007302	0.000339853976548982	0.668787376658635	0.699576661057589	0.679393223150877	0.165200748261198	-0.0488893233453599	0.0961624781531841	-0.0310511779685389	-0.000872906410618018	-0.0330752929653232	-0.0135114106479657	-0.0215025226652095	0.000451764293619483	-0.0129534411325221	-0.0551657891123209	0.682585753622366	0.012685422011657	-0.0202316475765353	-0.0373111099199335	-0.0337486898639311	0.0127330312042772	-0.025378471255694	1.79223897865176	0.0823623196172864	0.110458083617614	-0.0545889081065601	-0.0294153505817217	-0.0996577684152582	-0.0537131124767575	-0.110247874180748	0.145443290422425
1.86335179257372	1.62281592030473	1.71023799336138	2.45815710971124	1.47410457542072	2.26769427510945	1.73115080477815	1.5682573181778	2.01119351884681	2.06923190725642	2.01983161657477	2.42511355355755	2.35193443628518	2.37534990823081	2.41828707393265	1.90451359149536	2.5784708116978	1.58538236202987	1.63043117939127	2.72817302560882	1.27855028598578	0.97702303718745	1.12318840849848	2.86464955710735	0.877586138153078	2.6695262438735	1.51618113317375	1.85850693649945	1.80951548656703	1.73010098004261	1.43886595549588	1.99721808450817	2.06447730230478	2.01040200291352	1.12625391055724	2.66313120123289	2.00719360399296	1.39661896535149	1.87588422808335	1.99865566132144	2.07767775873156	0.100121975799055	2.66774120501717	2.84289204302232	1.9588731819038	2.02149745781463	1.31003013259406	2.30304885919754	1.68678753708073	2.56523699934943
2.13390513708634	2.04173408338333	2.30548986798516	2.7343723224448	2.21634253592773	2.52852065567	2.37589069917406	2.19905385560033	2.38298248349839	2.51901666214072	2.40699763135785	2.41048606157194	2.55840667662929	2.42864833392519	2.52904040567891	2.26956613681888	2.94000846026564	2.2720508624316	2.24648207932791	2.57034534108914	1.38977099092296	1.37260652433715	1.2787735514947	2.41985195147201	1.09765839859939	2.6464990099253	2.11452967371595	2.3835767935697	2.31249500862566	2.30544882294741	1.9100850205976	2.39055694971357	2.61407373770916	2.60645792256575	1.34705035558494	2.91688882279137	2.47228539084938	1.93435713801858	2.32612216891574	2.58786686542144	2.46051474880166	-0.0601201757995973	2.96074240870318	2.84905082431354	2.49161405874293	1.64185378586565	2.25503090414449	2.45650214058307	2.50187560584033	2.68912638063967
1.89235887668905	2.12451876280794	2.15930678738508	2.34454351671353	2.33561687668661	2.07122737857472	1.9916206293898	2.25582033119888	2.13675380860046	2.3250699482754	2.21875009929719	1.89113569073269	2.27813009953028	2.01197735514396	1.83991843148994	2.20167611518877	2.27269809182406	1.6290010481332	2.02227997484641	2.20098995150069	1.15883154329159	1.09809745723227	1.12674095357847	2.06176112081669	1.77054648104628	2.07619168066862	1.82303528681423	2.22823861373191	2.10212779974908	2.34812605752663	1.6089218024115	2.6363655621983	1.83447545507355	2.53181130984579	1.12788998470078	1.80363880068382	2.30425029597881	1.5086284975303	2.32464486211119	2.36101770613708	2.0686973449846	0.00353186645909447	2.37328096142881	2.4386228173454	2.34707296555494	1.75277996931101	1.56906544515937	1.7108938906828	2.27695607316899	2.39887174970467
0.0250559010494786	0.03021652144331	0.0961542237167205	-0.0341105488543865	0.0183154911699745	0.0463706903274425	0.108464151960748	0.189654630215876	0.0118682129249284	0.0649967298607135	0.0849298073486345	0.0874665263160535	0.0878873814775105	0.0625732611504735	0.0557963592207685	0.129134512975602	-0.0619606612028674	0.262057149322673	0.0840258787416205	0.114370219864806	0.547878782222254	0.70224839781086	0.554900401036881	0.0340490804485657	0.394397352697469	0.102031096841312	0.153212003842267	0.0701484031669675	0.0765678155395745	0.225829102923457	0.264140491257134	0.0857869351030445	0.167580760503503	-0.146480464354844	0.601675860356664	-0.109666328716886	0.0189399424345996	0.0621306772850155	0.0254532010649664	0.0331024329062748	0.0976047104349855	1.68127077357283	-0.187982664500808	-0.179419933534786	-0.151924981234252	-0.0496625941032722	-0.0242267830648295	0.0493009627088835	-0.0538437021337932	-0.0819137450024519
0.0332786292077713	-0.00641641590390945	0.0270340381802423	0.0540161277646728	0.0368839327156323	0.0262698995172099	0.0374935784907829	0.0326317183173715	0.00239924800570835	0.0564198330058539	0.0108359608414562	0.0326364294086437	0.0692232715000839	0.0488117983802339	0.00887600792255085	0.015885515857855	0.0403186227304081	0.18678707884094	0.0446270926219074	0.0171756785109364	0.442876782087196	0.503376409312308	0.413624587342974	0.044403925218162	0.0351147068184715	0.0301631198081273	0.0534860659768394	-0.0145699558200038	0.0193175634926873	0.0436501750368807	0.231368886835614	0.175964960574292	0.0695892144778193	0.0510238800148127	0.453292592914159	0.00790990879343374	0.0177927847560403	0.0444981825746099	0.00972182933754315	0.100327766215319	0.0447472558928158	1.96640601687884	-0.00296709999350526	0.0219644459401041	0.0629316915010419	0.0971157769844914	-0.00898075503060795	0.0482506429051792	0.00263450966119894	0.0207301328925048
1.63814174665812	1.86771214498197	1.97889790865525	1.86504958859307	2.74269298569606	1.96162506226739	1.9971264151162	1.93492265207405	1.99498209793129	2.29225589528531	2.20040544752675	1.13931474062701	1.74350579205642	1.52693045214568	1.06903548048227	2.13938042166077	2.11276418762418	2.09565598149367	2.05289783225917	1.62094977269557	0.891206725296066	0.961562623835056	0.871515593765906	0.445263124681235	0.434053456721297	1.6369524431115	1.76087484755981	2.2181980837331	2.01307895364113	2.0235055167859	1.04539340206298	2.36393754795048	1.5457004354589	2.52426061702311	0.90809498096568	0.987903907716693	2.21735225302039	1.36213605823607	2.08815010911299	2.16163049768223	2.02942277732106	-0.325990480689225	1.8968463770417	1.02648656849038	2.47142855193444	1.61827947470499	2.24036519593845	0.946438089203934	2.90668156250669	1.86873582657382
1.16437820334165	0.571570784822001	0.859127181534804	1.5597332541941	0.40693818059748	1.52386500860645	1.07409414134725	0.844377639784813	1.12717362293321	1.17227242154999	1.00661230096862	1.56552765573581	1.5362669637404	1.70487579328747	1.23891516810019	0.904849226114001	1.10172994191721	0.741491324257812	1.10715782725776	1.79355812278838	0.564819962771771	0.432564703040572	0.659885992599031	1.63011681104023	1.76432444668952	1.51598728281986	0.539638730568318	0.918793326557116	0.779713116911936	0.81172598844566	0.323516702364339	1.0041581539041	1.07134967123993	0.77083625491884	0.552423552803791	1.5342210659091	1.03058992488089	0.188930996220373	0.887681414858588	0.93439405597517	1.05676833850822	0.0106760057871033	1.15701275133092	1.75711089851476	0.958191650462407	2.22652883684095	0.391181551983252	1.95808556973495	0.715033766405779	1.83239537303849
1.79696980043602	1.7623707317815	1.54505511837385	0.294059409837485	2.04349548262286	1.47642684332794	1.64628910550694	1.33259500625132	1.6350610677611	1.25861914574062	1.58945110511648	0.905887393335095	0.603261256249743	1.07903454095353	0.17857291171126	1.67115588276512	1.18745721317958	0.695700793404366	1.88540959819655	0.137594867544443	0.963508669099994	0.0481676831757543	0.721995963549714	-0.234045521761831	-0.0237221725816604	0.687113733021697	1.55338518174664	1.68737694301829	1.51244818656465	1.03679284733737	1.09551268389143	1.5071337146958	0.31991234287506	1.96863872620367	0.577890771941825	0.515031732714344	1.64699547655378	1.02668762327081	1.67734471791727	1.59685741550669	1.52696145528126	-0.25635152478742	1.19285172642885	-0.0171061840328967	2.06629388915171	0.323670758914068	2.39983749591179	0.285033234584957	2.3266552504326	0.280213247688848
0.799680285593396	0.545964727612373	-0.0539716388508693	0.0771904333233489	-0.015231128515045	0.875123686993016	0.0457302391490076	0.0502299417112936	0.217165186209731	0.167018114931825	1.11092974816622	-0.0762858529812303	-0.159305268202884	0.761114026865756	-0.23803667594285	0.952987130909046	0.977683524409996	-0.150517735310752	0.956609956843446	-0.291956905329167	0.224820773892692	0.0510485401722623	0.661514271324734	-0.23308578095436	-0.161086384142909	0.394855587995329	-0.279950060216362	0.528736091389003	-0.0659855193861844	-0.131327081799832	0.0540877737276407	0.547577754644542	0.167536916015859	0.305329350277144	0.312461195129897	0.413367166945469	0.0877883683962217	0.751245352086226	-0.0695769369361594	1.24333123616447	0.890520070064736	-0.18374308061243	0.815855927693423	-0.163551372387047	1.73594831035556	-0.0106668812075328	0.157625929258007	0.193211092089167	0.160840165357075	0.175342040252939
1.46606083541384	2.22149707231731	1.83036200204672	0.795210928908865	2.05790898896976	2.1475962732978	1.39803776635653	1.47743826647355	2.08047713965354	1.97107106232933	1.97666377895997	0.854264032573337	1.85279203489795	2.20639202122804	0.772383324472437	2.14386303095862	1.65972550020241	0.864852989547746	1.54172797066361	1.71939284532764	1.26344357372857	0.251655469619041	0.798626250011047	0.0913208469326626	0.122467419441925	1.7539301385789	1.29154294463865	2.05110854192516	2.01734774769843	1.78647806055634	0.229363836787438	2.47578567206831	1.57788949949977	2.05617471001226	0.771241764452886	0.700046908771976	1.90641301775602	0.369677028348457	1.59600903087985	1.93221534211851	1.64382068287026	-0.231644413964765	1.59514081646128	0.583244961544769	1.95212682342998	0.713352472359917	1.85811956114897	0.812261585531584	2.57757118224468	0.828751616903633
2.16627265435767	2.27269847652707	1.72396432579654	0.430023690509027	2.80016229386322	1.8195062001558	2.06666213101288	1.65355461557094	2.09325647195714	1.55673519684821	1.87016376608498	1.29414731560927	0.477043505962378	1.20749793773667	0.218510857750882	2.1991757124111	1.72701391885285	1.21250076318616	2.06204329520653	0.0681422441783176	1.17832362909052	0.318862830238404	0.997613711552674	-0.212525669361934	0.0749933394204884	0.967659288010123	2.16886377499935	2.09441959543026	1.88360335848302	1.42852020372201	1.46438072013083	1.72843945910889	0.68099483257871	2.26444277503269	0.831600056960538	1.19178950684655	2.18385985419126	1.70076219695926	2.34205377304126	1.92627164209842	2.05978307563338	-0.297888638246194	1.84547959828239	0.0667357425183755	2.45916329714602	0.478898884366288	2.8028554806546	0.399449630051703	2.8540335852718	0.430031641915887
1.4632862173367	1.73781234308157	1.1008901840604	0.236926537304864	1.19835632672027	1.31750345678107	1.13835616512833	1.37091334957654	1.05948703855971	1.27210644304893	1.37070729157058	0.277454357180635	0.806284722547118	1.13295873759447	0.0509157079273876	1.61210912009752	0.963878132058122	0.173368269882368	1.47126595054696	0.0260816899155986	0.866390892378861	-0.139560534622606	0.498246154800681	-0.223809396164579	-0.0177052117032266	-0.0900923156258854	0.842661096133357	1.42876983335961	1.251184609769	0.917187230151998	0.500540404421693	1.4936221033186	0.0663476818061146	1.1202836872881	0.408358837518981	0.024139334010224	1.68280506622577	0.198131836637286	1.44938221021984	1.21013691919132	1.14857534660763	-0.183988673379389	1.13740695008022	-0.012810566896032	1.46381763471479	0.236875569042777	1.44104986455363	0.228177022724315	2.22921066762353	0.239944633543954
1.45738063551392	1.04608900719616	0.899664521988635	0.0648119706217597	1.28464252304119	1.30550701171476	0.974928184380135	0.919472595847105	1.02931895516045	0.915906971004055	1.35325279458135	0.304481356754636	0.41699542306948	0.399605522974884	-0.252230314081615	1.3759664539223	0.820080110344939	0.226497581451027	1.44401430570962	-0.120136983823999	1.01272900175563	-0.402311918697353	0.384335503473382	-0.252230314081615	-0.03171291054254	0.0832896942418029	1.3074802069534	1.41095072415426	0.238324929157281	0.297535722383523	0.091886280927426	1.46305785783934	-0.158249593778709	0.666402513618968	0.331584195510555	0.0278557742667943	0.855952637347375	0.151629471728301	1.42874509854313	0.662471623295137	1.05333160556365	-0.1848865962405	0.0425467755132061	-0.03171291054254	1.570314628535	0.0648119706217597	1.45930478406397	0.245082327572369	1.82537262648417	0.0648119706217597
2.03903914062095	1.91333512157745	2.08701580071184	2.25991349710766	2.06799346160029	2.28642239156454	2.02944372585504	2.17583262686474	2.22297737613639	2.27514864047696	2.21482566331531	2.11760070545918	2.16516840666931	2.21186407564052	1.90828850504951	2.14413668543299	2.44710766706301	1.99626358285812	2.09946073695986	2.50001759785651	1.30728000680266	1.18980665837362	1.1237667611064	2.23882250197205	1.90480784761026	2.30225772653332	1.92576719054634	2.17213114235162	2.04451772945016	2.36853003226168	1.77125605479289	2.29702370194333	2.03482589742735	2.29901764632007	1.20695114209423	2.28758974443921	2.20591834800473	1.9223824801332	2.15967620118299	2.21137484974242	2.09367751086937	0.0471111134309397	2.257873268944	2.66823115591419	2.35439263080935	2.07669262835221	1.74341948265492	2.10843833486556	2.2772558447128	2.46527920638848
2.50776452518034	2.63170187338341	2.23387892833262	0.690064177040795	2.99345180972431	2.22941482487676	2.17779425826638	2.19032453889417	2.08307006757188	2.16584171182423	2.2927459533098	1.26910167222665	1.72230236330005	1.88825789241238	0.929095282991303	2.39502735003646	2.37020489325514	1.21509390805382	2.48270987450967	0.455515766926673	1.59180242042097	0.453225141203383	1.33121408996265	0.0454302632816745	0.0290704437236657	1.67199999547084	2.05547759451704	2.39977865181586	2.21854264040465	2.12326448842173	0.961128542577752	2.40948169671612	0.938356116450943	3.27129331961362	1.12541388386234	1.24278911919844	2.27074848674969	1.3894432962942	2.05794543294435	2.14604504287564	2.08942939632477	0.531712176496603	2.4775364737125	0.24510183769698	2.92119356029289	0.678381967388467	3.33064938586155	0.651747525089292	3.40062884018872	0.682645426271453
0.493062381927841	0.480848165692036	0.290897958835705	0.546015937093668	1.41554505348512	1.65384661275785	0.840881326328198	1.60586761252781	0.285967287461712	0.191379743625999	-0.0258412330321534	0.734431267847429	0.364202496132238	0.334945989523897	0.21891517376261	0.57903617197892	0.458249476424989	1.16120168528393	0.546542192948607	-0.0844587689005123	0.738698178975337	0.877828616030075	0.929141360254884	-0.249681776254106	0.480357664943496	0.211171918713007	1.36968444553262	0.509023584597266	0.437486536304782	1.64690804372542	0.941937654925708	0.741104410244928	0.644312716124801	0.645345655648335	0.848556051753434	0.575665182970473	1.85812380026549	1.33770641738027	1.88920360250704	0.310161816876407	0.713232275509873	2.90965780265946	0.404328158227328	0.0976945454023447	0.475013124570538	0.142397067554851	1.02139589315143	0.510025673279295	0.603725869228614	0.466967030198461
2.50019966945265	2.44615108753161	2.04977189764929	0.411059468220882	2.35664978144835	2.00794124176364	1.58788553745177	1.58985604176073	1.50084416156076	2.02549103094996	2.11701815777846	1.5752609031236	1.74621904009679	1.76789356987377	0.774276133385607	2.24033952869804	1.98741727476982	1.23938049163971	2.43064595425186	0.264094424241542	1.59294466426772	0.210487278269722	0.942317570369523	0.0609792304956366	0.00190720372290375	1.66799223886077	1.97643860088909	2.03680991548783	2.34698627694762	1.78219781336761	0.807803665762787	2.25822004507449	0.900237243765337	1.96037629885316	0.915249837635661	1.03807054665445	2.22898235039072	1.82069121988404	2.02666590665968	2.27242248688502	1.97384577684024	-0.215135609617623	1.56201464435882	0.112306978414657	2.8796667875513	0.587526787339173	2.99913666518719	0.985574518247287	2.90568702670407	0.544524798227883
1.88707128816095	1.91345084150901	1.72410808688314	0.463913634882635	2.48263579109793	1.74417463909046	1.58583987120642	1.64184488602595	1.84661829127976	1.83608276748283	1.83140431138195	0.988668431747164	1.12485292537258	1.19790981263645	0.54982977782077	1.95109644618255	1.80449809671403	0.738238720831519	1.95525261231618	0.204848596154531	1.2323938444706	0.0811842576040291	0.984229267467019	-0.221023076292912	-0.00424744220789684	0.917898916910824	1.93967345222915	1.89078884673053	1.76785398871318	1.74612106745097	1.46548420192776	1.78660480020826	0.419272510120698	1.63914950727422	0.765935789847219	0.567367049123377	1.87822974818628	1.68507857873414	1.90227675490981	1.77748471360446	1.6958913498187	-0.211090974690742	1.43835959381992	0.0389065132185813	2.1980130170437	0.472281645646921	2.54974138499208	0.410438996779025	2.76603754876676	0.47329430880516
0.154358620902628	0.146761262432794	0.113970321646776	0.0103357913275375	0.482654380734231	0.0897532153066893	0.3128912344586	0.224598236038389	0.192605520842367	0.0700681241066392	0.0700681241066392	0.936106316295789	0.0700681241066392	0.156357599760867	0.117487037849237	0.184164139585684	-0.0601665639470775	0.156653074655561	0.357482415329378	0.0700681241066392	0.601423284397475	0.689348064764873	0.759745693517891	0.0700681241066392	1.06023939542501	0.0887499546551044	0.832287400211147	0.0908563625592941	0.335406406894497	0.76697659747385	0.550736099040946	0.119112126718637	0.201955392966519	0.324446106786861	0.683505680893414	-0.0609385507022087	0.0964530535856346	0.867450802581414	0.211000944864433	0.144766327490975	0.318538270260888	0.558231511916684	0.115291319626689	-0.0794536811056659	0.0219622665167331	-0.0688467268069554	0.104251229139456	-0.0438704088236971	-0.0346041859780801	-0.0688467268069554
2.04733817402024	2.11985094224662	2.37083947971167	2.11967621639215	2.52352216603823	2.38350312600493	2.18726296452185	2.22085449512906	2.33821816125974	2.54349288337819	2.40602004347759	2.02669412035508	2.36470035774264	2.46255693626823	2.27718990066442	2.27360955942142	2.7766137906176	2.06949961378209	2.29023894393988	2.10124088623746	1.26698420751516	1.24771092720229	1.3904972453365	2.22923812546752	1.18371026541116	2.3667924766287	2.05992487414907	2.44331644021843	2.31557503160981	2.39040844568282	1.80744761971903	2.59257628466712	2.46063329830733	2.69399250026942	1.30173079335131	2.47826376599387	2.54566416494117	1.9731860687856	2.5222761468288	2.5667806693051	2.25651469854235	0.0410302566023331	2.68338574080886	2.52944012689073	2.39184593655351	1.26180890687414	2.20445666181146	2.20777324112641	2.52079650838444	2.59639988060776
1.37909548173497	0.916306077056997	1.15952714992732	1.66031587040607	0.813909019434569	1.80349297295756	1.41520777579442	1.15081415911737	1.52478207342762	1.53823765217868	1.4916901560686	1.7110530707184	1.76762072789623	1.91289662941485	1.97593613416396	1.20079016872331	2.08140511179012	1.05951717219797	1.16907645837592	1.95999784661676	0.803652353612901	0.895096664433951	0.61492700567552	2.19627950954807	1.43868249748872	2.14684036061341	1.11913281193589	1.36098268352076	1.23762487503574	1.13280574591068	0.870880652489739	1.17099450819976	1.45922628058744	1.15812960025229	0.771225341240792	2.01408043812253	1.59641018669991	0.939210475704062	1.44742558895063	1.4481060094597	1.53279383065151	0.00169190806179949	1.85190227107219	2.18706234730029	1.23308389752132	1.77949029380376	0.915520247900039	1.70153907805775	1.17773400223183	1.97685637764693
0.516950986761505	0.376758309003351	0.410749906577068	0.0560436992374015	0.532325366914635	0.436037181250609	0.270221141899037	0.211714818098923	0.276281938968655	0.230512346893813	0.119523816426614	0.715542462736159	0.079186019265848	0.157973678252907	-0.061868151470584	0.581002514355427	0.199447576227447	0.0180971003447873	0.450586634744933	-0.096107542799645	0.642472090105665	0.359360187808215	0.407050624186734	-0.0707700539344813	0.339849624065605	-0.0442248323401069	0.532281667124979	0.593927303764949	0.275308669241049	0.381668858511644	0.016150171341377	0.281682915466015	0.265242969103476	-0.0255948871747537	0.469627634033538	-0.0576603987539767	0.623680639567009	0.550205858450914	0.351095488270153	1.0450337340337	0.584366084524187	0.955673062100365	0.547143522241624	-0.125796081960176	0.675786570551891	0.0384902475102362	0.493143480376061	0.140710018731658	0.644232049395265	0.0622761038140283
0.55153672669295	-0.100527560477754	-0.0745341890767208	0.0254549782144959	0.100203477393501	0.524282886921471	0.16541595168312	-0.0395600120922317	0.166661316315947	-0.114349297950623	0.36720441484058	0.0734012363953313	-0.103257962747995	0.307099444497722	-0.148357149649435	0.339621888923748	0.234674742029151	-0.13852078341164	-0.0124905969861227	-0.164889151429654	0.431092911748074	0.00949686970153488	0.3907268266776	-0.160479832540445	-0.158597485468806	-0.0898164130574492	-0.142386466178324	0.226747237429555	-0.140468232530929	-0.123697284531798	-0.0969578021569942	-0.0108783279999317	-0.103201453964549	-0.0607528211792311	0.277105536042403	-0.0943140178309851	0.0596926224488713	-0.110646255558182	0.0519323229485883	0.78814084539018	0.0908995446493333	-0.161459298195063	0.456079036876675	-0.154174401496555	0.811120225081447	0.00555302720174366	1.09589627395584	0.0309774923360662	0.723022290339392	0.101985086297966
0.0547902434554225	0.373498257889349	0.00646831078950655	0.160535086343726	0.866420295293937	0.279398945910899	0.653302462254485	0.409786293608356	-0.0650815854629275	0.00315045691797855	-0.0326679859447005	0.28797492634265	0.12400124399046	0.257883444859432	-0.136382868686826	0.160839117006663	0.16250935079983	0.57649488213595	0.228657696099758	-0.0654330043034805	0.639607503555584	0.535078257124856	0.399348117708127	-0.183572796155502	0.374135477269638	0.0229060303575745	1.28002279879856	0.475111170180796	0.130474808415169	0.758798350038599	0.576833910830971	1.21110065653459	0.219981805800146	0.251921012184266	0.524677959462857	0.270470162344716	0.504640120397781	0.860657130301338	0.579294899711652	0.0835833285556765	0.303268503861175	2.54709096473862	0.167991746274406	0.0144733634135445	0.0579008582344507	0.0274471521759003	0.529464995823194	0.176287956897651	0.25909705559131	0.134220489816254
1.76121011329813	1.85769464824659	2.13893043393204	2.42147151792233	2.16949623735816	2.21483183382954	1.98152524069991	2.24737824849148	2.16396936789319	2.31365836065453	2.16789362001185	2.03871401462801	2.17888031652172	2.17489227574147	1.90046898392082	2.08919567783017	2.36731556264923	2.07498714572389	2.10884773379725	2.39792652598551	1.21424945693404	1.30412439344309	1.1756522106501	2.19706368665759	1.98778827421336	2.28959338250376	2.02188277899595	2.24282164802131	2.1088372972289	2.36887926952111	1.91697496834441	2.37340430270936	2.13659084642249	2.36008130376211	1.23134202034241	2.22713743181946	2.2426005397669	2.14856944817963	2.29406597909448	2.22550565758515	2.17161166594811	0.0579015740982095	2.36659613686648	2.46867563028314	2.28408352675547	2.03091481437341	1.82540449793863	1.98921414999954	2.26519682024903	2.40342955925711
1.64667344353812	1.51260698896124	1.43849850636895	1.66149411394578	1.13535104241432	1.89647829020241	1.5323620010396	1.31200491114911	1.71679333784668	1.66518862288367	1.74218508370592	1.73153056220756	1.56528600827017	1.8374204034933	1.99182583434952	1.5640298570566	2.06424417688998	1.31758477024724	1.65750131725224	1.56987049723155	1.07271736239499	0.658647838545506	0.723983154286926	1.90205813206524	0.296432300097875	1.93217945323825	1.35265711462084	1.66733501285389	1.64214929000608	1.41466981356566	0.585652830587363	1.47442130545647	1.50503424450648	1.6643342151089	0.818449451742474	2.00450627931079	1.7191096967226	0.722287644148007	1.59075810634878	1.5200377840426	1.67452672999544	-0.0820984014012392	1.9585391025074	1.92263201301532	1.69111031153384	0.703637046835606	1.37091507300217	1.67846333914339	1.75374881523875	2.13130215384308
2.81494326988448	3.03584185592778	2.14669697874345	2.31036859549455	3.03065292937211	2.29113706575523	2.46545729396245	2.4802334599141	2.54450309909661	2.4553211676594	2.32145617479055	2.07127307770654	2.16908137562841	1.87948646229077	1.28825527366773	2.4405930988184	2.86229280695701	2.26069140558151	2.29369927260627	0.928736278817877	2.03205427717877	0.603937030660216	1.28637394619072	0.676217429197097	0.230286028776903	1.91616384716748	2.16737703749398	2.70974157534677	2.27188849991134	2.50450669283276	2.23510269995772	2.51712146149667	1.79539635575784	3.08398125945182	1.30745508467657	2.31947560736482	2.33728703052382	2.28696838397437	2.53075499949388	2.56681412560394	2.4307684081216	-0.0579831300077431	2.72442881914772	0.482101842308374	2.79110708697083	0.934541495819309	2.98345420602279	1.07892685001431	2.68533757975143	1.47360291506236
0.225709108912018	0.285248428517783	0.273206853333503	0.267210853892353	0.459019246035597	0.229637597801452	0.266139663919697	0.378416780307763	0.286870678920914	0.214564980662866	0.266689398227486	0.452364073226711	0.306468643103378	0.231262837622579	0.287229489896036	0.214415643127011	0.0918572248510881	0.579938236393686	0.312033539268143	0.295312331887435	0.974561901733644	1.08138767777261	1.03587610283321	0.289637419010176	0.340033019892181	0.299580248584417	0.275706078516567	0.27776196175257	0.223498236079046	0.402137845487048	0.206918778149864	0.454730082838147	0.294760636779537	0.106532192481589	1.03060856077982	0.084741519734885	0.279497946185107	0.222067425755909	0.205881149930052	0.189512519392095	0.293672314196112	2.60799943050839	0.0832475055381263	0.105386810497801	0.0772994077512356	0.343505815939856	0.169711364890797	0.222690978392208	0.229611158130513	0.206372837825744
0.114296974120561	0.114296974120561	0.114296974120561	-0.0709019825311041	-0.0709019825311041	0.114296974120561	0.965523147065056	0.114296974120561	0.114296974120561	0.114296974120561	1.32599004097463	0.114296974120561	0.114296974120561	1.13713313219929	0.114296974120561	0.114296974120561	-0.261305980722195	0.892224292809235	0.114296974120561	0.114296974120561	0.302950339773013	0.302950339773013	0.302950339773013	1.33025282799145	-0.261305980722195	0.114296974120561	0.114296974120561	0.114296974120561	0.114296974120561	0.114296974120561	1.4029671689942	0.114296974120561	0.114296974120561	-0.261305980722195	0.302950339773011	0.856453106995295	0.114296974120561	0.114296974120561	0.114296974120561	0.114296974120561	0.114296974120561	0.114296974120561	-0.261305980722195	-0.261305980722195	-0.261305980722195	1.08852785296662	-0.0709019825311041	-0.0709019825311041	-0.0709019825311041	-0.0709019825311041
1.3626699172471	1.78081665760416	1.26304490519748	0.255800083598329	1.43917357293841	1.24422204018501	1.66010480212356	1.37006350239353	1.27267945193235	0.289568665548803	1.36318438076254	0.800464971663601	0.423057473150191	1.15862537526882	-0.0804884065978526	1.79231170139267	1.09899135306814	0.354575242698784	1.70161278511978	-0.100218765417408	0.81367763958446	-0.129390903087503	0.87345008793674	-0.21578606489458	-0.0379228412639548	0.287847682826116	1.37495035229894	1.5739555791273	1.47003333273317	0.638565907489597	0.587758000432825	0.963171481300201	0.0121273155389364	1.97620229218418	0.519245608144569	0.437268195880542	1.72183153446376	0.666454515716156	1.53447482011361	1.47614322214128	1.67916156862393	0.517553411744146	0.605570214583116	-0.0615909393632044	1.97976304430181	0.277922082223101	2.21176244697169	0.292791189065702	2.16693571719619	0.255800083598329
0.0799982182288572	0.106144069994975	0.0840840709825891	0.060186681830352	-0.115719340458269	0.0419877018448427	0.146318303183838	0.106958819707923	0.0573346762754919	0.0585851108877172	0.0443013695662726	0.0403434238116262	0.0393928428808	0.280553036697596	0.0444411595177557	0.199705792030248	-0.0110843041457764	0.0358064718842191	0.207765406631621	0.0691663946673683	0.495493786568585	0.25837645504889	0.29034485872543	0.0339761153431306	0.0482604591560826	0.0496659907332314	0.0568010351820688	0.123744129526723	0.188714975964179	0.120675890264244	0.543848062269296	0.048192889136804	0.0826574736574676	0.200753785208228	0.348071700114301	0.0312602050839318	0.0563493506633473	0.167559304766702	0.0438139452259782	0.0362095153086124	0.128970282439125	0.162138868377607	0.151819109372052	-0.0293710498647622	-0.00831611317173652	-0.0923989937080339	0.061728788990479	-0.126452757526087	-0.0573559583916655	-0.139145371758176
-0.0185553414909219	-0.0588590507666151	-0.0527920460591408	-0.00710684816290619	-0.014516291822379	-0.0608973125948878	-0.0518475771657374	0.0364094562468067	-0.0748977968861993	-0.0495764415995505	-0.0549133988464036	0.0829794537317787	0.00475057627308184	-0.0688219121907496	-0.0422060036950659	-0.0606470593235829	0.0397724795470542	0.0184689452902596	-0.048433676122896	-0.0404871687374736	0.344977542654294	0.35423407464418	0.358133120746644	0.0171265854923293	0.0564826404763693	-0.0343876215027356	-0.0579062860942418	-0.0295380414694737	-0.0567724994129542	-0.0434207734190509	0.238402920258098	-0.0131381671240509	-0.0748977968861993	-0.0429696254178312	0.352448246015038	0.0942916896492883	-0.0609954596567519	-0.030075989537946	-0.0412283322051815	-0.0537981707370654	-0.0483949732161567	0.597918233351344	-0.0219230248617476	0.0497438682276483	-0.0458463569023042	0.0931061960780984	-0.0279589945973762	0.216633895100661	-0.03069843546183	0.0259615926047581
1.41464605299052	1.56189530341281	1.885696274553	2.10312318675317	1.9233774115196	1.78932663574791	1.75697665318373	2.08888682561062	1.87063429429068	2.08234868175906	2.03610350660205	1.65306762442572	1.90502563776257	1.85678285124203	1.80665822222243	1.82321377915859	1.99414610655886	1.47609951049912	1.74201746710435	2.01342789703655	1.09675937456733	0.933895242242434	1.01954297361872	2.16995616160491	1.32432865880695	2.0630492201003	1.65259769897235	1.96761747728468	1.83652916466786	2.12093683966321	1.46717581597568	2.34350115562255	1.68994495370902	1.89128023310115	1.01673253014283	1.74548237678998	2.05844411761109	1.69412459062444	1.93113374183257	2.03820760312178	1.7969338979075	-0.0637380122583577	1.92651271413861	2.42893288900863	1.98023603763569	1.51913939325275	1.40863415627447	1.42616001524889	1.96498619982695	1.96695262818125
0.101038788951478	0.0898014279954414	0.0585925425744138	0.0200637592494697	0.193448628200343	-0.0214209026004213	0.0815656551052973	0.55537381441232	0.05941404205294	0.0187890427413435	0.0267632948981114	0.171549443946572	0.209726584248712	0.0278184797901011	-0.00787095336219585	0.116222366170312	0.23417270729208	0.40083476276234	0.14075685340654	0.0103743041037858	0.544036470501957	1.02507623345657	1.08584392956684	0.0527617333133618	0.698311485242174	0.0286004492202557	0.105681356168439	0.214924935057481	0.292251958732551	0.312429439367653	0.504509235499855	0.0945332248899934	0.53544849028553	0.109165781365303	0.884985544508455	-0.176892266914537	0.119111145617379	0.351042420918583	0.202614955943449	0.156021231900177	0.0749384591369303	1.43038838640938	-0.167491720252134	-0.219209185024688	-0.198371594155619	0.0830263513135868	0.189068625853976	0.0674128517553538	0.00747531057583856	-0.00512907122095834
0.16417102539078	0.270092604456125	0.062173572805645	0.446041957856935	0.649044339047728	0.259733919020345	0.470868345722649	0.555763258564027	0.281136131958932	0.0174201227428383	0.156655820862345	1.54664181797034	0.693053396372658	1.0041440281676	0.909507976637009	0.344600141020033	0.0181613503601508	1.57914451131002	0.26291256632019	0.502685817721242	-0.160913791613208	0.664517783576362	0.454950210073769	0.494239445697051	2.02181565452737	0.533739802348147	0.335341573590695	0.733815276905268	0.0516745696235478	0.411322443488723	1.12496574608621	0.17539077097903	1.08984678255559	0.0474819340089028	0.319518067345642	-0.0125270836028638	0.00461515469522581	0.0646898760228747	0.102810699374806	0.00829243429904731	0.074798007037925	0.0158093910095439	-0.00970858613203861	-0.058555579719405	-0.00567757274267171	2.17881237274969	-0.00854371911414459	1.30637236195403	-0.211339376146921	1.14224089007179
0.152367542121206	0.252239998257391	0.355471150850596	0.146678817466305	0.657535267781326	0.291537075308941	0.124262897049308	0.567287923377618	0.489699395328509	0.593020443510458	0.346447734973003	0.128155996225949	0.52207063595562	0.970534708346992	0.532538431831465	0.422088358437382	0.560923928203649	0.655163628341125	0.0226810356632512	0.256330982127461	0.52937604456203	0.731012338820813	0.30286822377576	0.670785832267654	0.171410131596031	0.32482153197419	0.237546997031025	0.756103197968042	0.602532792696908	0.348224332201548	0.276655925593385	0.399963815155022	0.720437940767262	0.176597393112173	0.521085535719535	0.341567769443215	0.148550649016462	-0.0272299631084588	0.337519659396776	0.174180797351912	0.243026730477855	-0.185780652077419	0.345548579503768	1.40132025123249	0.361525640978592	0.429002969371956	0.244313298300651	0.375254157406854	0.532822943166892	1.18814556179112
2.42645784445623	2.57217772916443	2.14638723610304	0.638397773125475	2.93247175512066	2.13665957318687	2.35654390006715	2.13949699369236	2.42429284275914	1.97758159199272	2.21924944876608	1.63814291483247	1.12911397656971	1.77118343101105	0.483047799658607	2.40716911619858	2.10395129473446	1.25765907143467	2.61582171852894	0.438177037874404	1.46984692166382	0.501778976497943	1.43359341538788	0.0558294864963061	0.340939063124185	1.29363130544953	2.39151098564716	2.44104815206681	2.14405120736972	1.8500895767291	1.72129356691361	2.13414524010125	1.18680967372674	2.64394416615058	1.13507310451655	1.47207552906936	2.5565121170997	2.00074606224982	2.54630037471379	2.58006414799954	2.38361125345859	0.0355830140210811	2.38881630623864	0.226805927637144	3.11931347861555	0.744144351251829	3.35628399410004	0.746226671242637	3.25085287779503	0.774468849489717
2.19296426689643	2.11926273806925	1.80955887763125	0.494090303482329	2.57312175241546	1.95483649169757	2.00304611208196	1.71593566978008	2.12941316590602	1.69654409354233	2.04685219052104	1.41038428354288	0.892138574688888	1.55896515312444	0.172519006986613	2.18445213264777	1.852659453011	1.20687833961468	2.34060170510552	0.16962774543694	1.25014083045335	0.36457736115857	1.1343533321726	-0.114343649763897	0.443923426227358	1.02796247491513	1.87639599168679	2.11365359305845	1.87336577898636	1.40618025404367	1.07727367389718	1.87113852721221	0.959090662341028	2.35995159834401	0.916357174594844	1.32114979875475	2.19757367195164	1.17110514810343	2.24407570813393	2.20753818675781	2.22417822508805	-0.218921406429022	1.76745624784581	0.0729749203037794	2.73068532807579	0.562500536773999	2.78082017976325	0.750543659118033	2.88009931384585	0.87415724599179
1.52299301635325	1.12008411862258	1.51883435529456	1.6567827211097	1.20214378821325	1.98178781564099	1.52264825849457	1.12446046620617	1.74429827248281	1.90525370422386	1.66598000183567	1.48160983971126	1.79601396522174	1.95798524085945	2.09349448187749	1.65170476191876	1.98925537964141	1.34468567740682	1.37198033599855	1.56321412858652	0.884245623914629	0.670867930380019	0.962209702462939	1.95700568084833	0.0724451698793687	1.80319624113372	1.32871987090283	1.57975101996101	1.42494770237741	1.47780822823027	0.795529376668863	1.53276509510288	1.79924839808278	1.32039534987022	0.839107752252532	2.34055428465631	1.86456339820412	0.782476187392379	1.58389825279425	1.68038183822449	1.837930069312	-0.00870807891020519	1.95515816101712	2.0007528713232	1.46300903086206	0.770213414180791	1.43863559702467	1.77049138290046	1.38873856380012	2.03697930632126
0.784672428855684	1.03283907067165	1.4272008176424	0.419195785018366	2.1679802938526	1.37280234395433	1.28459384845128	1.57303224093871	1.40615908301974	1.72185956808234	1.58844567289334	0.547030108285537	1.35599428057541	0.808275674105664	0.967018909349784	1.31877314837692	1.28392240616654	1.54021808859386	1.43986284034395	1.28408634481765	0.851141195382911	0.62304767658458	0.232876820652684	-0.268433768916101	-0.0370733177725887	1.14936286986223	1.29552297396761	1.61195465866449	1.37812954212014	1.70428018295852	1.42029547124492	1.52338051787358	1.20396898790192	1.57219134342433	0.569021897540061	0.675236004393459	1.41942770885735	1.3591292884859	1.43094619003341	1.2811641974836	1.3516601270054	-0.235398685493383	1.0764357947771	-0.0348380262881946	1.58409697980906	0.387714646005082	1.41581482396801	0.392682602318225	2.18401591132052	0.383584449486728
0.707523301858898	0.124434556427842	0.0357919563772142	1.0465915712174	-0.189727510316428	0.836711133868193	0.176418324910304	0.335812701678656	0.166284704645264	0.085920079038306	0.336842162751375	0.949022536896512	1.00862533471502	1.14654926858301	1.44112671567533	0.12765212248511	0.895236098017843	0.288049467270734	0.0455015693609289	1.50813568279462	0.282796514346937	0.469660268586414	0.313158655279713	1.42173514112381	1.43175548510297	1.35695866699106	0.174405033609882	0.476051118251326	0.031013407311149	0.235055691298763	0.239683388346719	0.408801350597824	0.729448263117312	0.045017562373954	0.35520514607102	1.06696729370576	0.206272397255721	0.241372855748668	0.117874152351544	0.164493051710521	0.347685590424555	0.82385272651238	0.973060711687331	1.29502096403096	0.0845115923760085	1.53899285659612	-0.315661708977845	1.22577980895065	-0.303228882677349	1.12423515807466
1.72042430426101	1.74425578242893	1.1362470327817	0.24314639439892	1.77892123808197	1.26414967559304	1.47464149667031	0.919923388233872	1.41935706677766	1.02267731257402	1.30797850327197	0.696934330404275	0.544525576904984	1.01195141222694	0.0875126326055562	1.52180381008378	1.07670415971442	0.448509885902338	1.65155216841956	-0.15069659876785	1.18766276047074	-0.120221862342642	0.503998897074478	-0.225561198110373	-0.0471940695547	0.523814617243139	1.45862215306857	1.62634829629928	1.2087663627748	0.883711585901482	0.533898040408404	1.3380785763818	0.187913025437882	1.29880781612432	0.523813265067528	0.52040334791443	1.60415935302129	0.747072852036832	1.65969791751284	1.30110780025749	1.39121790434841	-0.235801224864142	0.643279754196022	-0.0471940695547	1.92917436742307	0.264196228366648	2.25821453418268	0.258867780679428	2.05234186667236	0.257649683679114
1.66567619033041	1.39474800793648	1.51681976975944	2.20220790640421	1.61067442882912	1.8003313535895	1.63105089748981	1.71479608936916	1.73962839899263	1.76951699624726	1.72444004319296	1.899356641017	2.08472018562003	1.7515150933602	2.01423615122304	1.63394053160067	2.02623147949761	1.72107519071821	1.5785993261595	2.03931365005403	0.992778503463118	1.1698161594917	0.932447760570708	2.02275487809812	2.1613681178981	1.96061482419319	1.61259877113613	1.65118223680533	1.56421337698446	1.79296857124709	1.57740763114139	1.70062637137799	1.99594306278114	1.703428501902	1.03168080784184	2.03802281114803	1.72412210920202	1.84793188531652	1.67886110010697	1.77582091442838	1.76814284202151	0.0377852907514801	2.00320027070542	2.091053915875	1.69150263953608	2.20162353494442	1.55729334042693	2.1661625723126	1.67887580644635	2.14751928085698
1.686189358151	1.40879661352085	1.71250102393819	1.91720276020432	1.44438014906195	2.24628949984433	1.77039360048144	1.26042972647194	2.07807575398548	2.12426108179981	1.89575221771208	1.93749089645242	1.93031084351109	2.11359914801769	2.21908519846778	1.74404102955186	2.357105412894	1.72132424291699	1.72150989965525	1.94881699829379	1.11514577140755	0.926207319417625	0.988834549903475	2.05708016410937	0.390226881041147	2.22350452908258	1.40029255474906	1.76390641164682	1.75945900268529	1.59108597081115	0.967985938631115	1.82108136820712	1.95181305895586	1.97580899544085	1.01006254690955	2.54184250532925	2.01772565129596	0.97663567708452	2.01557216730392	1.93263638119821	2.08491365046732	0.490705044069077	2.10535979137686	2.26510428934569	1.78202901103094	0.936321338457935	1.6428636327855	2.05495126457271	1.84220446667605	2.25574511667811
0.369946535932475	0.313644691947361	0.59407853117714	0.899973004789481	1.39936662981162	0.943193802623511	0.723183678165468	1.34156380901034	0.26783044202367	0.330160488385846	0.369520371471778	1.02010709484302	0.731386509907488	0.570260150806486	0.384793240005889	1.52867053801074	0.210421827544332	1.68886468522586	0.491383548439003	0.565789866538977	0.0977198917371961	1.99925513646699	0.698935885283994	0.23141139718821	1.00643866356881	0.370560067039365	0.461257282179286	1.73822715876002	0.578867759527473	1.20770145010338	0.899734457555975	0.452312046593704	1.0680617565074	0.554062519042428	0.931970304496062	0.691017879803542	0.20763106655548	1.08494230040472	0.296316802280093	0.398048264725604	0.330810186886998	1.90651197209116	0.314459018564448	0.264310337294899	0.320920466318232	0.570785958018124	0.662791298779061	0.586191553370911	0.0259060634885523	0.701396997338408
-0.214911538233486	2.43849526285962	2.23692112684062	2.06589473304643	2.15691349012688	-0.214911538233486	-0.214911538233486	2.39088923415479	2.4192198783985	2.35767489849682	2.35694853432539	2.30953937999011	2.46244853700801	-0.214911538233486	2.3624834271347	-0.199870484264428	2.37988169352679	-0.254673143782733	2.32401571937285	2.27359623043438	2.43053154530386	-0.0774295165464389	2.39654629260985	2.30302586284946	-0.233471220738362	2.26521239559749	2.443046783543	-0.214911538233486	2.2717600169531	2.48409607775206	-0.214911538233486	1.19140641094612	2.28704579786963	2.40196819092822	1.58321610712242	-0.224664546781887	2.39328682278135	2.38805684858516	2.47085429004276	-0.152344348017204	2.48822004787181	1.86421974071579	2.20262494776276	2.22472854506934	2.26839845491318	-0.392312621759716	2.09079762906485	-0.379309612856952	2.22419127141427	2.14464850961378
1.27211196247579	1.24699135009213	1.39251573244201	2.00445440996423	1.30837867659598	1.54516482328581	1.30472074642389	1.65817357039633	1.40528709233209	1.69071566239366	1.45558060298364	1.34404927284424	1.41591401742845	1.48807726087214	1.71091402110078	1.55834963741893	1.54239254879092	1.39776625479827	1.52966226356051	1.88593792143282	0.804486092084689	0.976118329055259	0.642732745951099	1.7792686478076	1.67994639048956	1.72441996335926	1.45552035697819	1.76922973740968	1.38116773231786	1.71846733122068	1.48622296936731	1.76279068613467	1.33747595957005	1.73280056354653	0.807779055697015	1.69667675138807	1.46273883563267	1.79791009376796	1.6667254738957	1.64789132504362	1.32244541829524	-0.0367740167437188	1.63087133338847	1.90592590652685	1.54795537946089	1.1118201323323	0.84786042855056	1.41638393207155	1.5161743380297	1.65586626393714
1.92100209248717	2.07430159949542	2.17407137597609	2.21291187102876	2.45338910604094	2.22489183253597	2.21985114539463	2.31329364756426	2.27560376347752	2.45620687884556	2.16752226124297	1.83594204123288	2.23857949912799	1.95852742354302	1.85073214919444	2.35488479012431	2.37520738410018	2.19690544864146	2.1314338445443	2.00039279525266	1.2855734552816	1.3692474416516	1.04022911108592	1.80502278536653	1.25038818862718	2.13850124510439	1.81349690211266	2.28537703019947	2.0575860788011	2.34156783748346	1.73751934773241	2.48485690965636	2.24807487385808	2.5429762661027	1.23168333600637	2.10767560827281	2.2643248344259	1.80117642498353	2.34429113007582	2.35796130358114	2.29894843839195	0.00770091063974662	2.38836707401107	2.23677874602697	2.44309319545187	1.55250165619684	2.20397524317997	1.63407736814977	2.63733559092339	2.23125453418146
0.770492689249558	0.176035158335313	0.124079664609078	0.735622542902859	-0.120593070987646	1.02113794074328	0.195653244723133	0.192963275026928	0.384149078082344	0.232507726423497	0.327712305101589	1.17383604353144	0.869283472081348	0.999744614888446	1.33515385428854	0.178291398807271	1.21122067685788	0.197339169795844	0.197209592485398	1.69021894459541	0.290919019398428	0.419868705383	0.311388125649284	1.48624732170489	1.22086457264315	1.32863579119393	0.163599429796886	0.31966667115304	0.122091546841999	0.512833131321539	1.1072062812708	0.221039828675711	0.794735130079699	0.0330757503382509	0.340725283476903	1.21751324881136	0.298566964002003	0.110679824753024	0.122233900036588	0.256110152375083	0.275394360557799	0.0829657623478737	1.09753291853453	1.50256698471322	0.0287981692823791	1.1561405049777	-0.122604848037813	1.33554145548414	-0.153065010221658	1.23236336325936
1.75911657969695	1.31933881173393	1.54178268728919	1.82220737966343	1.324874582209	1.96902729910689	1.48431443618264	1.39715445765744	1.80636361478451	1.90351853394212	1.72851866297416	2.01268582080692	1.98743563312084	1.91202163943966	2.29777374999269	1.57995744300481	2.21530581249158	1.47333667187739	1.4986995009536	2.25333976423441	1.07689741211691	0.980712160146537	0.779452660229239	2.36958938717837	1.01782155477581	2.23144426046678	1.14954273895342	1.66349750316957	1.28067526435315	1.46030791478256	1.04536741228299	1.64707701579681	1.672328480044	1.63921169975587	0.945687410830894	2.39214419462718	1.74191195829981	0.99497487202323	1.56902350629271	1.69425024835528	1.78396376857781	0.00209780383739548	2.09918465093252	2.39700463316005	1.5709552331041	1.42108405923169	1.17545060353498	1.90715740955556	1.54805474887677	2.29641762711255
1.70552233221244	1.79029359643882	1.41922904894582	1.79503536290483	1.50987318837225	1.83949561628836	1.61676617094262	1.48288209823238	1.73614937572934	1.75073579232368	1.67596548728059	1.77334215769969	1.77109405001405	1.80843169390859	1.89855746918354	1.67895021239935	1.96901821628277	1.412471103388	1.6562898839717	1.88466352839894	1.1434573534894	0.672304983296567	0.979530153168857	1.91352198797954	1.11595310718904	1.850859076224	1.46785613931431	1.73065354523443	1.6071880885351	1.43760202165515	1.15457985954701	1.67319109061412	1.59962033091117	1.71642698088304	0.931764163318276	1.9701533821019	1.8000536708128	1.37828681542178	1.82184767143651	1.76029945387275	1.80110451803905	-0.0670354666703647	1.9893579444665	2.10501900316923	1.86096486635737	1.52383007627509	1.82378196098639	1.7265004216911	1.79549590822312	1.98577279338166
1.63282431670202	1.44606254335374	1.82699612763171	1.85870286291619	1.66468605486313	1.67035227106242	1.60968111364923	1.97185345942434	1.73156401678254	1.88588657629745	1.7302663643363	1.31074708664783	2.01159192853699	1.55737249265301	1.52050686725358	1.86827288927452	1.6582204043135	1.62687095049479	1.82046749996935	1.79520634697501	0.957104879861965	0.919204744145415	0.896865778284736	1.52885605788899	1.44208664734388	1.77565170988212	1.40736483293188	1.81686462208361	1.7023075134332	2.03933284062262	1.56967664303726	2.06677979025743	1.50716425528382	2.00704674999683	0.924391800764039	1.5266994517341	1.82996345853782	1.67265932873628	1.87098693386688	1.74849392776703	1.55796198403384	0.0110229168510418	1.73897193586271	1.86466526364732	1.80614620356444	1.20478444811518	1.29924829216744	1.31911621791137	1.86633442797139	1.82917450690355
1.46562697970238	0.874620133358494	0.961816846917452	1.26794704273082	0.698175434278402	1.56553884584279	1.14717504334013	0.897320829092179	1.31847419323237	1.21698763258521	1.24057260598186	1.73477237724562	1.61259531825168	1.80116329721536	1.59672885622195	1.12702566154382	1.80325901346127	0.911862703272798	1.05221596926308	2.21522585853771	0.589801516734506	0.755483053193686	0.770377708274095	1.97415725736612	1.52200656951409	1.78791560759741	0.987695735922252	1.06148260703166	1.08944453734977	1.20285491907108	0.687585433369033	0.963337049988209	1.41173753230925	0.972447230440402	0.705220759400763	1.67278642873829	1.30573667505139	0.678265366922858	1.10291822690106	1.33283910125975	1.29637199852458	0.0425327274268594	1.54352757239618	1.97511961077145	1.14654266609065	1.51014738984871	0.866479300632248	1.8233861121621	0.897841373812948	1.75995100167319
1.54071289823833	1.31924527658138	1.36734352209642	2.18439306667057	1.38125636832216	1.51192024903419	1.23584914734991	1.8831071755232	1.32203750305606	1.51607418069364	1.25864575481579	2.04371418101435	1.9550134637894	1.88757960338966	2.27880037950071	1.42173366040779	1.89653697816462	1.50559668126246	1.19234939946638	2.34760650684822	0.869909757776964	1.02470280922864	0.995597553106995	2.05813283608638	1.33338889813466	2.05260895963089	1.8637013638672	1.54979866679935	1.22905588407855	1.90528971218538	1.66375406421475	1.82465688021839	1.58752626645527	1.87877374965379	0.963403373370867	1.96456215050749	1.52750898064045	2.16624632490399	1.52099797601229	1.61103257913573	1.22162164101627	0.143158761640157	2.09323732388869	2.26246227886803	1.6877269306535	1.53453654531985	0.930528294121444	1.5791373444004	1.17641797320445	1.9871584338669
1.78691382123402	1.38206531654152	1.83229626376013	2.60400818707612	1.94323745836535	2.17442154182683	2.07531236038243	2.03662434961584	2.05476462055613	2.14003851845719	1.98495454433447	2.30432439793497	2.34527383254224	2.04497680440827	2.21316207123172	1.81081516655043	2.31802581992286	2.09398915421509	2.02372027159871	2.2394369258955	1.10061517834859	1.22183635946391	1.2179973856533	2.49489720454648	1.50554675106012	2.27524105014629	1.72020587428527	1.9770062377968	1.8212838296775	2.21038529855709	1.54996286695217	2.08166832177376	2.19611396742793	2.08781791303386	1.18014964115527	2.38672308866535	2.02547886052198	1.75085197013763	2.04816407884286	2.13611507336863	2.17368679672311	0.23836842617626	1.97193375080674	2.58071931043862	2.08876227877996	1.69867067795854	1.66618063256407	1.87288044533533	2.07253734133731	2.20537292855407
1.72587001630213	1.86797485036002	2.00095157908834	2.2347271444917	1.88280007641032	1.9041417418405	1.87894367483607	2.18183779222612	1.97151690740341	2.25659939262342	2.01499309525374	1.66624104701125	2.07325976062856	1.89897838805106	1.86419933495932	2.04125369666075	1.94324306213242	1.67242698473495	1.9321821521325	1.97420337485799	1.2461861976252	1.00154182725663	1.09075088386873	1.89563529813931	1.75361855516563	2.09436049010751	1.87685982950127	2.15632470872694	2.0036151611225	2.28832408271311	1.81830990742111	2.33739458798824	1.7967120102207	2.17542277632308	1.11282630291685	1.75740443829282	2.12473955195508	2.20599378842828	2.04159262672542	2.09022422374878	1.94287295581061	-0.013792861490117	2.04259062801692	2.27720193960647	2.14846261823264	1.46381807638662	1.52608379727826	1.54440546500884	2.10458556212716	2.14075994117951
1.4849806303381	1.24871340429005	1.47007452276692	2.10412338864862	1.31848772430022	1.70978010265875	1.4577660202095	1.70717821728832	1.54930246885156	1.58095774882336	1.48703926412169	1.71373451657132	1.85874863308031	1.81200127757615	1.81223778732998	1.47725159793997	1.83789646147035	1.43998816896529	1.39780200137643	2.17077465799556	0.874520067443073	1.02996326029351	0.926016687938513	2.16048499361954	2.17373150575466	2.06287214270235	1.49451905995545	1.67361667986855	1.38213859132116	1.80293874126286	1.43956830623399	1.54717363286334	1.84252124235105	1.5066465883505	0.943500005225033	1.90648830626802	1.49895256999502	1.78331250924326	1.42418540495872	1.67782070491661	1.57165415969163	0.0529123205553849	1.80285253628102	2.16819374764092	1.52731315805124	2.08632035082287	1.09263231360373	1.89550077289165	1.33738423873952	2.04882555318968
1.01793859821845	0.418961395937029	0.238615312131987	1.39462339595284	0.0102100769629688	1.4579850165411	0.359027518427188	0.121454113110557	0.457497926492754	0.732702220706715	0.536337415815761	1.40804701612194	1.19394313018836	1.4858003796569	1.3634196733351	0.380514524124702	1.75571013059422	0.270500645987681	0.350413073144476	2.09381700084755	0.565399012757262	0.655441623657261	0.528532883120077	2.16703302436148	1.16814870028086	1.94541538000149	0.134454697731302	0.599465474549246	0.34082237611051	0.359955269930402	0.38059076606864	0.672824087932977	0.748857945170097	0.560226125165504	0.583124506511533	1.50732964536589	0.604887605958583	0.105378039503294	0.194728895251906	0.27243847985764	0.360623706012873	0.469030608177523	1.25626496479479	2.14858290663053	0.293870774745445	1.40612727953258	-0.187038266933593	1.35199700336445	0.00763207470631683	1.56611672214393
1.01029086565261	1.29245627619197	1.38338540548853	0.647208409896026	2.06527112026738	1.27050667382777	1.33657401025307	1.71568954872595	1.25548810261225	1.55023634358337	1.44075288757164	0.579293284834601	1.50351926491842	0.72312576235452	0.932302057493017	1.44405098572488	1.36685938873863	1.56835558478919	1.40383634782414	1.32208512993331	0.725279344437041	0.683890927539461	0.290798103474588	0.105594725266366	0.143320702709745	0.911662544655207	1.3949919878276	1.58899141075886	1.48373991103095	1.52698314674503	1.44368076851377	1.47280526746018	1.0319737731781	1.51744031836459	0.566656125150366	0.770501775911041	1.37714422655497	1.51444059652295	1.19332275748577	1.30475911859704	1.33821694569762	-0.254190263056403	0.932664851774238	0.144896122228999	1.38549555926358	0.468309958938082	1.26222675122234	0.452113918703155	1.96742750027616	0.516850764238685
1.55815162098499	1.40727579115491	0.291941587227218	0.197657525472754	0.209724659568124	1.22536885099996	1.46362924145205	0.0759045134579852	1.42451327591835	0.744007793660271	1.16001283430012	1.06212459715536	0.254975350818863	0.925557434190487	0.13699853994238	1.43605131440887	1.3264325603785	0.184679970474881	0.641297077798279	-0.00221134622684142	1.14040161058218	-0.385622277757385	0.449892002780491	-0.0211594538762181	-0.0732530262888954	0.428098110534722	0.494152644841893	0.979466581306681	0.412165607473589	0.169219988094389	0.157784375747736	0.212701546270686	0.714798797507102	0.536332279423009	0.40155711186843	0.650987052083818	1.72666272640799	0.457804528495113	1.58314180293328	1.27485701199377	1.7742565016091	-0.0616112540675788	0.68788935836161	-0.0349172571615726	1.79423010451385	0.169854507627965	1.73783971833853	0.321736830301396	1.6082670166917	0.606548572616941
1.80567602088781	1.80822143972273	1.54364944189508	0.407790627540443	2.4835329087988	1.49168143726316	1.56586601302217	1.31267879327002	1.68633664645359	1.25364955468338	1.47271762891202	1.12166136459066	0.578380848428394	0.976758007724472	0.0889479994347195	1.76430801727862	1.14249151167017	1.07561229769236	1.8381708066547	0.0865661393492075	0.958027097669748	0.287865035294608	0.768578673221448	-0.152534751611622	0.166312490649032	0.634990417650555	1.79630967604201	1.58963802944972	1.36452426658363	1.44565723478331	1.63099679388238	1.43967333923115	0.741950881009997	2.00786995898417	0.671490268728605	0.580875722758946	1.69804721375832	1.78847067006801	1.93878860906241	1.67052135260548	1.60100442861313	-0.156209353758922	1.54216431027953	0.0683115230495237	2.03722091210772	0.388044969828816	2.27267286265507	0.354634099042272	2.20711988082474	0.371362284175857
0.870365894248656	0.903696221148077	0.933775927849499	1.5367554215997	1.21622711989392	1.39440242426003	1.35362226755012	1.31649437438464	1.28887503804713	1.3774256444547	1.38756145285719	1.39066706274663	1.53681702443773	1.31700597047279	1.25475757359132	1.30254180121373	1.55583366671232	1.16860930018712	1.17313493931055	1.29112593615346	0.520241368530148	0.582292707355814	0.689570426995124	1.36241924325103	1.41852162823236	1.15532370509124	1.03478600013946	1.17188985914192	1.15084262112723	1.20617945926075	0.568608331353963	1.51361483178576	1.15177358887138	1.08800754398076	0.59736816762703	1.39113770268864	1.15210478489175	0.978480290031159	1.28443635686939	1.22277141290153	1.29023507720913	-0.072137952194614	0.896331050765021	1.6173666168222	1.2087202371509	1.67327315754505	0.921449214762374	1.46800628618859	1.20339065745328	1.84744843332517
0.908241028898298	0.724883912704928	0.763862056226348	1.42490950719377	0.573195766468587	1.13658147291776	0.74500512917311	0.98742520322696	0.865170638653728	0.760750360764412	0.9001006188623	1.3472803630029	1.09242222224671	1.48427975042596	1.44601577221843	0.789881427651211	1.37257428166545	0.456765373344903	0.642649218524048	1.87241316188527	0.478869804381603	0.734572375499978	0.445830795530593	1.9332337611478	1.53884061174388	1.61046038631184	0.649535342067792	0.96511312848231	0.626301859671011	0.802412450652676	0.816100498699311	0.827909792672263	0.8280394156063	0.494636606920185	0.553090991804057	1.22236605170813	0.824371420101528	0.857360245981679	0.554025859012725	0.809294027255348	0.728808922224853	0.0229104075719105	1.31764551687093	1.88992232786205	0.610408484440308	2.12707549175995	0.219616834138995	1.82600994566175	0.627386822369895	1.66861091359353
1.34415632802454	1.32127310271691	1.50024223522452	1.58306867535821	1.4078821428395	1.9376631626649	1.70123169766173	1.30440510554384	1.75942607251016	1.82833887558351	1.71106159751402	1.59815954489675	1.50583259279041	1.77551834600882	1.80180646785581	1.5927067849067	2.04378611177785	1.38843124161743	1.56079674384718	1.74477257892381	0.942901284806539	0.848530129124959	0.813921905010409	1.74676164109163	0.0951429089753787	1.89458740365204	1.42268729693592	1.69520824629527	1.62879676677834	1.47326734717914	0.97067777835545	1.76323985816085	1.61700831823978	1.70253684281474	0.868451106313971	2.07561725068673	1.80878232932737	1.08705694289083	1.64735098198121	1.74607826095394	1.79476035318734	-0.0899104213043341	1.85754739296556	1.77093196229249	1.82738045056264	0.917430753175032	1.33602987999845	1.68726214419028	1.72387123296627	1.96287398552655
1.09616168257481	0.0875973563673222	0.0875973563673222	-0.174785677565976	1.18063081903213	0.0875973563673222	0.0875973563673222	0.0875973563673222	0.0875973563673222	0.0875973563673222	0.887029554024478	0.0875973563673222	0.0875973563673222	0.795141162874345	0.0875973563673222	0.0875973563673222	-0.0759742762136101	0.674169947358754	0.925211260747509	0.0875973563673222	-0.211910150846271	1.31447608259251	-0.211910150846271	0.885948303421053	-0.0759742762136101	0.0875973563673222	0.0875973563673222	0.0875973563673222	0.0875973563673222	0.0875973563673222	0.0875973563673222	0.0875973563673222	1.14401075018218	0.759602313811627	0.29688526029999	-0.0759742762136101	0.0875973563673222	0.0875973563673222	0.943591562133298	0.0875973563673222	0.0875973563673222	0.754417508624543	0.819055730810902	-0.0759742762136101	-0.0759742762136101	-0.174785677565976	-0.174785677565976	0.783339013868514	-0.174785677565976	0.963107532808064
0.639640579226654	0.578712853653162	0.760765105408011	1.19796715806246	0.789746767663578	0.954313821824367	0.747730106773674	0.748794649148991	1.11269963663766	0.670555468156682	0.828340295503565	1.07630880888746	1.10007025768854	1.10108997648534	0.82009827010901	0.753324646447888	1.1856981958929	0.878796606969036	0.815680244053653	1.17681791077251	0.30252068633475	0.347910710007291	0.581379309525218	1.22064874452288	1.44879134000572	1.01834281133587	0.73333590618768	0.732395633263685	0.691187420263001	0.863061323248574	0.617420861625257	0.879448452080136	0.683081460269888	0.695063489661769	0.41060356862242	1.01406822916847	0.660664351353512	0.66205825401059	0.766282149339277	0.781345729879985	0.803339891692237	-0.107161586682883	0.75830653536384	1.32544867558018	0.648221865692296	1.38857812870038	0.262182319654166	1.27127811589095	0.673606292255717	1.35071690324788
2.24208372144182	2.07650215026932	1.77157505441884	0.536227771142599	2.73320336162442	2.02859055618405	1.99094919497698	1.60635042770533	1.8834080422528	1.65841278534063	2.03827708303619	1.49068325689154	0.975624994823891	1.55771440180401	0.327690541402542	2.18741474781999	1.76647565761263	1.07480036090299	2.31378852472835	0.0838907807079905	1.21450152764723	0.625748291646739	1.28627621731804	-0.114417075085812	0.0183951818716758	1.12818772064501	1.89315141520249	2.25146494161325	1.77702062262216	1.21171399317909	0.498816240132486	1.73901439217956	0.73782406500727	2.3255049416088	1.04217534553734	0.735763090016655	2.46077488496059	0.93483849466316	2.42177940537601	2.27347115798152	2.21886282924186	-0.0392830863586405	1.97016011384748	0.0627028497067787	2.76949858145054	0.610597427290795	3.09849633799108	0.888983244196206	3.12631787858634	0.692878813950025
1.41414393779614	0.0850924267347926	0.0859559936351069	0.245185386033815	0.251952826747928	1.16178738429806	1.58886939391938	0.115404727386054	0.086610694603627	0.0881642144060169	0.0881087365291012	0.0844472172678371	0.0859926394930065	1.31144462450329	0.0852097902152577	1.74535557893577	0.0906251565689027	1.35870469599091	0.0883316242414832	0.0863085926421973	0.153297786458182	1.23539898304629	0.154001870013038	0.0844472172678371	1.54300015894728	0.0855354576788464	0.0844472172678371	1.50379002932509	0.0867782299021216	0.0850824105063398	1.73803655437912	1.15402339134799	0.0844472172678371	0.0942250521180844	0.51423287983917	1.44865412555422	0.0852729472633872	0.0859336465327697	0.0844472172678371	1.19075174620741	0.0857490060333346	0.0862853400109992	0.0914579977266623	0.090024132949953	0.0927581979156871	1.23980479413664	0.248588325762671	1.55503188367374	0.248787944266581	0.349955121881227
1.26743831526958	1.31956450572922	1.35756185051402	1.57175533987382	1.16427093623735	1.71815048205945	1.49034393249974	1.35619135424715	1.53738254801085	1.70098723441711	1.59393077888676	1.71769680801952	1.54075232255611	1.69861712050623	1.59719738698209	1.40835488848982	1.83700507968933	1.15740664422836	1.36906940664025	1.8492094134312	1.02346055955341	0.733160320240791	0.727165880197395	1.83397221172394	1.02594164273286	1.77526410844672	1.18782687216483	1.53770164560436	1.35914378649154	1.35547341659064	1.01496896556891	1.70059803688984	1.6536481087822	1.61801704035846	0.8279289199972	2.08151151795197	1.601549459761	1.20881922964738	1.60882734796379	1.63380224746164	1.58380794857292	0.0673768387737833	1.81701097113307	1.8685976383521	1.49440588507336	1.70051979316205	1.17481612417227	1.64756133388776	1.54806750865538	1.85378248222876
0.744069393484997	0.665833581412174	0.507882728007274	0.279197096728404	1.15183369054009	0.747328030753919	0.351874485279565	0.223152636130797	0.829085771918541	0.399128117510305	0.653097263744138	0.356005965514252	1.39036994369501	0.58661694608551	0.186911702925019	0.430521314100151	0.772131062810611	0.25080635830504	0.368838624370886	0.190852732281657	0.88944495338952	0.40320405353094	0.921056549708189	0.147462835121052	0.203836031624211	0.6689980780916	0.269513914787271	1.01433128493303	0.24649349353468	0.120357633132492	0.0970755651317018	0.0770423431519488	0.20557698338418	0.89252622712286	0.737901852209551	0.518178109542223	0.597642438479305	0.302495975334602	0.677620257528291	1.43122377766969	0.687456481322184	0.17806867263151	0.554199634549953	0.101441016391791	1.62824479890978	0.261372415541129	0.81279517313345	0.244274831708155	1.56511718714084	0.533021015896592
0.914110575104538	0.448357584229817	0.579086268136552	1.84745207106305	0.372645743149522	1.58858224971821	1.40485425928051	0.466739575379771	0.867454717452998	0.876563986449212	1.30038698440099	1.0938073616992	1.91229806493699	1.63746890213234	1.77879785158097	1.37071389484823	1.86731815592002	0.634110497395894	1.34484675594537	1.84214302686169	0.405780509769554	1.32194334757418	0.293966195051356	1.8014297926147	1.21435415233403	1.28417119152931	0.522599851370674	0.732115608602363	0.625669856524579	0.968431727711506	0.884070512592348	0.940908902045712	1.20436937087905	0.63454267091636	0.673896684131698	1.52115224815957	0.743144944145612	1.35020622944695	0.669993633413871	1.40359314743498	0.94025064819412	0.00346638253155156	1.36476920024318	1.94977910434945	0.795988456232186	0.972289089385943	0.397685215765124	1.46315127712132	1.47574471527261	1.12624573891579
1.99929163208241	2.12672117731919	2.31848149082998	2.47376531517269	2.52277135435558	2.45726603557456	2.40357915271517	2.25518781885415	2.43371817944928	2.55801685426023	2.47123015874284	2.0966621192726	2.27929772023787	2.35495606539789	1.9498503200178	2.43596485489715	2.59545252557885	2.14085027193551	2.41149268624663	2.54291320372838	1.36350373754561	1.49409610176365	1.41203802134322	2.39321423805783	1.4148569756029	2.40580201216226	2.18263108143902	2.49144911144302	2.35110437257052	2.32886242730927	1.76346188058761	2.57536386350276	2.40290103183909	2.6018579671833	1.42321262021749	2.27094250056422	2.48578947052663	1.87389791207472	2.48327556741185	2.52268941237457	2.41882197926716	1.01721664066911	2.66975076812249	2.66302929577924	2.61483247299499	1.87048243151638	2.27206997765558	2.25137364025469	2.69348344161914	2.48233192888023
0.648928365546517	0.294129252935159	0.315316035481376	1.35263268709993	0.221554818868665	1.08559466277614	0.499955839760361	0.630263582148059	0.634680285603532	0.442806406675318	0.438114358075861	1.25350709471343	1.23861416108206	1.29112789903688	1.5097441822579	0.58134403027521	1.12295928254997	0.766584992117226	0.517260701912937	1.59890690485619	0.45266130008211	0.503053037681138	0.402583010752002	1.36583563370471	1.9828002410257	1.36449938466059	0.343592445141472	0.384689610536641	0.471962961284218	0.569064428786213	0.45847213051725	0.366586705648969	0.98378384206809	0.319287873779352	0.452765782838417	1.28422382656144	0.429243328962128	0.640493491171885	0.379842636352918	0.573818960489348	0.504529905386505	0.170351639171957	1.10308691147589	1.44482371961966	0.132795202666754	1.88862231536085	0.149044059885158	1.81084961460941	-0.00686796219432434	1.53821120695129
2.03064400800445	2.16315053799667	1.97578455917678	2.08188181049052	1.79994037523519	1.77223110699242	2.00462888696499	1.75217466241858	1.87180566283449	2.41618030541851	2.04812631457299	1.95371373873251	2.15405379625873	2.13650791300826	1.9379880553656	2.08980333762969	2.64113866570774	1.40590331226169	1.86455764261677	2.09073223387271	1.28920583694267	1.11254408437296	1.2363055216353	1.73639016766827	1.51695747302302	2.13764807390002	1.58868858914502	2.15252666545494	1.89976314225895	1.7713952823336	1.70332466855124	2.29997598731349	1.79311288074598	2.50849406073128	1.21268514765031	2.354750107229	2.09107455398367	1.31331276030548	2.05395295216073	1.95770002043161	2.04732582648016	0.0767737618653228	2.73575598314597	2.18334670287474	2.05657872315602	1.48255430327514	2.13094512854429	2.2943149811153	2.23018403051421	2.5057624845078
0.215736961716274	0.338244222689999	0.495596943703093	0.849185086014913	0.909265436400964	0.456548713350902	0.576155111593816	0.558528661785584	0.214291128444289	0.34681546864693	0.205604670831249	0.663425100617725	0.791739630481383	0.505536727912617	0.295621058045358	1.36721016458475	0.458488752306694	0.923248600632982	0.490120971062767	0.400918697374597	0.0677884509941095	1.25746122318602	0.773134563038745	0.207392496293137	0.979552379006094	0.31945026168489	0.359335015053481	1.39770352966561	0.791050567615036	1.12532057762235	0.870787549682183	0.206060604712481	0.968996311144704	0.566389729497223	0.699461412406291	0.29896599153371	0.235104336702077	1.10250259155164	0.259018955325742	0.327895592152492	0.416016674063114	0.923939377767468	0.200445954114523	0.126580658985089	0.181642179577218	0.754476197830674	0.499836065985714	0.547730920073748	0.257747221286456	0.163201223367568
0.297084668128095	-0.0101273780836459	0.428708282015936	0.1888778235853	0.284236834834826	0.141339992242749	0.0426718154170038	-0.0295110698699688	0.126745075574513	0.0818042097891114	0.242319900593075	0.0334104052685191	-0.0162066908513409	0.0219469924790153	-0.00451213645306062	0.0597674864593234	0.482301356820427	0.0637635581143404	0.0468805059752349	0.0684882527611204	0.433991557184187	0.385849433566405	0.377238163373443	-0.0201546151634565	0.0637635581143404	0.457514960457539	-0.0258183658459558	-0.0305222911934377	0.0308157288098589	-0.0412318108217776	0.00229168577007487	0.529199870532382	0.211508233414727	0.0947789509923199	0.399026384708011	0.729734162181001	0.109392255873221	-0.0289045636707497	0.050677038581535	0.0856041058981144	0.161968317095675	1.96319178804204	0.372362615524905	0.0637635581143404	0.157027734459479	0.197377910432359	0.250332069198543	0.1888778235853	0.239014077303023	0.404854855070346
1.48520359620286	1.47368028630484	1.61834148853742	2.03855478905374	1.59647856214453	1.8266195717034	1.63576452733719	1.77883793012792	1.74279661897693	1.83415854603934	1.69794781070561	1.68972749505452	1.62564572473059	1.85999087562473	1.67375439864123	1.64473518698011	1.86831183114018	1.49401274663759	1.65598575880236	1.9946734429758	0.952580117028689	1.1127409619647	0.952697013596339	2.08002027990308	1.87196875238105	1.9787494207192	1.55695975839757	1.85226240055241	1.57128877397372	1.81974564739202	1.4760762602599	1.95245558082571	1.60942427445495	1.92252202636427	1.00600603086324	1.98182528895177	1.83309984158995	1.63851425388847	1.82713799354151	1.82845788826824	1.76276968410237	-0.000915202653235928	1.82640465546344	2.11428427264222	1.78679729403302	2.15022873826491	1.35981220131553	1.94432719204572	1.79420112474268	2.1513485548261
2.36186117644	2.34566415353199	1.62105474696879	0.578234077284745	2.18483029072054	1.7697836270499	1.95100668459943	1.46918739046971	1.90342493797087	1.51889672765508	1.73158287980325	1.26010111719251	0.880205946062844	1.3215556006221	0.43994158315406	1.98654793829279	1.78406477294532	0.722397770091085	1.87953650144137	0.106852629914254	1.25907181350377	0.00139423729909283	1.21942378386998	0.00677018411981894	0.10842233594423	0.906173169895804	1.73379987954814	1.80831862515041	1.65448722659132	1.16461027179422	1.01984226676187	1.68049572863868	0.622416304263385	1.99599519294714	0.826629944890952	1.19717176394366	1.99150586138179	1.27991625306847	2.03307119962735	2.02680526950137	1.91964758534745	-0.041189053431899	1.75143380952365	0.0819386343665409	2.36893053115839	0.465631641530603	2.81763898384627	0.774393664596814	2.5280166984037	0.808761530191808
1.54594158739003	1.3787338059369	1.69156277654512	1.54423845396355	1.67112178174877	2.13010168273625	1.92830352938514	1.37899387632086	2.09378370353133	2.02194685493214	1.97755468795358	1.82149494805496	1.72608016601287	1.97594801730206	1.58097380728431	1.79734212920058	2.23947668054985	1.72409398032487	1.76073597972919	1.33070077061655	0.983307912747584	0.837321725309104	1.01040850592177	1.08563964669968	0.756108930205039	1.98614287973675	1.68277308682604	1.62688881671013	1.86524413725271	1.6623591262981	1.27088821794577	1.61694708994592	1.98759872319255	1.78870002171984	0.943679381326156	2.18062004168953	2.00909935356608	1.35807989823336	1.8473741362352	2.0322292926889	2.01392685602558	0.0639295095617285	1.86344010245647	1.2977819409567	2.05247232727978	0.7645976335341	2.02429083194384	1.84213675870672	2.21630257397872	1.7030758847704
1.25098771315819	0.823801948481985	1.06800224061218	1.72373913983871	0.948509355989086	1.59152316652041	1.34109108866976	1.25742273150902	1.34362620459282	1.22714057958489	1.29745464567831	1.71999436652733	1.52626464397211	1.77526253440294	1.16046776999666	1.11050894476703	1.67788030865993	1.07631953927163	1.30866089447196	2.17366981032649	0.666628653362005	0.949892563373537	0.780897114914196	2.06775194754789	2.24632756578254	1.92775847392498	1.28799026182483	1.24739430862284	1.20330328256152	1.35257101876195	1.09485697258278	0.919553492619166	1.6194185638636	1.19643349496126	0.799139443883247	1.77053402025093	1.39164353986381	1.2997391572952	1.08497842967312	1.48324937766813	1.40390728941823	0.092267609304477	1.51799257119612	2.00653738380046	1.28607206877043	2.0400630278255	0.991286319552046	1.84151534863788	1.08075544510791	1.84319667190195
1.33635599147833	1.28223348626807	0.860619358263512	0.186140069477357	1.42810880909574	0.604152426708058	1.13122539666913	0.719988013050976	0.951122637501272	0.956466441793232	0.979033054023752	0.467018059238939	0.368964218915957	0.73286309706395	-0.0968434752517906	1.20853448331297	0.489403552492959	0.372180546159441	0.973789100026672	0.0142256759720141	0.527229139853618	-0.0505667403007282	0.466829414889462	-0.114210456405976	-0.0381064438681164	0.286783435627567	0.833859294252669	1.11494458508181	0.901652223653182	0.403095043097349	0.472504426827543	0.894120449875232	-0.0574072673996839	0.95210241668443	0.314497271480786	0.36991488007396	1.46173021499029	0.517166839427489	0.796052134772478	0.978003067498632	1.28693188904655	-0.165842299054178	0.568777778925578	0.0151486605092045	1.5306135814813	0.165019042412415	1.64012017209361	0.154062366882799	1.6894374960446	0.191461338679881
1.22907765475743	1.28826176531421	1.40742220475192	1.76068347071983	1.28532864278644	1.37175517081478	1.31717960427579	1.7687367240443	1.28935281832883	1.64233339810345	1.44489934526208	1.17988948724706	1.52657226523408	1.29405231223986	1.53214709263682	1.52796018597833	1.42119359328321	1.2797277809105	1.36173221562258	1.76815670857668	0.801729255871587	0.795314182795098	0.709556157893027	1.45251557785625	1.51330502638579	1.49628116352924	1.38557675768887	1.57149768303595	1.45562083730792	1.74422025625213	1.42086348793923	1.71403002978541	1.30682976097703	1.47010130008175	0.768866532186571	1.30718770433087	1.47264402328316	1.72963740255648	1.66696435507639	1.53300354765131	1.41884046991781	-0.0473298350820807	1.41946008025469	1.7909150480357	1.52960499078898	1.02842506159639	0.88446135974371	1.20054723928141	1.48795488684517	1.52722460516872
2.45925629653874	2.58675382816842	2.4343615833949	0.786445548745446	2.72770911615706	2.23313651546674	2.32795833089205	2.18712471467994	2.32043840931667	2.4536899886581	2.4995514521178	1.54386876328393	1.6848066937141	2.06218725946069	0.970897698175885	2.62815944187381	2.29497389569029	1.43166640178844	2.63933190022065	0.774565004607495	1.67144262666089	0.567764912555338	1.5068213640283	0.447071879894935	-0.011014442840159	1.84509793908855	2.32524820122776	2.64122921177796	2.45149549022157	2.17953257252163	1.42267563417728	2.38876817405863	1.06202641306928	2.29061260542123	1.24867630108151	1.29448485190245	2.64835951779748	1.66031301268886	2.5090106023977	2.55071655488437	2.28710017211466	0.168699630107078	1.98652311489514	0.325784064874776	2.83733512566807	0.979151058326868	3.29365840310704	0.679656520168876	3.30619322121932	0.791739558285443
1.54892284721145	0.822528521592272	0.263002019292027	0.198462747976144	0.441073364288796	1.37797054721497	1.27034106961677	-0.171501455130548	1.20794377961075	0.63539347120943	0.371195312961878	0.748772685655833	-0.0705523211127006	1.22487347364238	-0.0795505517235726	1.1579524854661	1.32053294320446	0.0948759048284835	0.0031018684178224	-0.141324815259292	1.51320944977168	-0.145128369801378	0.193502019750569	-0.106330988737046	0.0776347643514766	0.14001288403612	-0.0225603748755496	0.792366730433591	0.0046555896037184	0.0478921324749294	0.264739386175581	0.117005180951874	0.0334991168003264	0.108905676184908	0.520527699906958	1.58909769171973	1.80258156632623	0.337116553266223	1.38129828011823	1.78776043848722	1.10636568200102	-0.0666558564930056	0.571280826568497	0.0921930189364665	1.34457589516412	0.142823467737896	1.82912342804401	0.616889038099546	1.7186464715784	0.199846349187471
1.46642336399553	0.958468443046893	1.16876330034949	1.70171803271198	0.883373043916492	1.85456640916188	1.38103916156638	0.812363918073453	1.62181878413439	1.59843473976327	1.50586412820324	1.88949521701109	1.65191459548313	1.91048346664429	1.73028597455975	1.28026984530562	2.05679061329445	1.1408412793689	1.22970560319052	2.03309823454381	0.983953304236354	0.914641844634624	0.622916610073296	2.12895973578033	1.34104536990128	1.99514903513638	1.01322576088212	1.19471607982034	1.21649545896554	1.13351174196968	0.922307870731393	1.09311492136877	1.54616259546207	1.07520572554114	0.840503919648093	1.94542591390794	1.6112781108386	0.876130823484826	1.29815731508545	1.51191991811443	1.60135152046795	-0.0196816642394558	1.75242419858548	2.11224265242853	1.290395298602	1.41929284127528	1.17025806137224	1.70434033599139	1.25065067071352	2.06755847274127
2.07778366694352	2.09414569472173	1.47524161142754	0.445975235203322	2.15578120566902	1.77737109829146	1.82125164826244	1.5033317301988	1.90508175727602	1.47964412743605	1.8018417687715	1.14077247653512	0.664770928706579	1.31063881536241	0.222387790659861	1.89795964278681	1.42201054575606	0.743790904389617	2.02510241500131	0.0113902181790362	1.21927449103229	0.365792077249424	1.19137643452468	-0.244889720214535	-0.139675468838222	0.876241546437963	1.72800177309187	1.86590062683358	1.64298780604687	1.16042030315989	1.40083276466905	1.61185189783317	0.617520806011167	2.12646281893529	0.925481000935472	0.958955189114954	1.93594321604736	1.24831405595147	2.02697601258443	1.86534271317638	1.96565203630865	-0.278174099855851	1.29299777122796	-0.115299336916816	2.22240583146997	0.356784884250472	2.65273758852809	0.504661186399922	2.59533057751134	0.587270670352396
0.785465059125771	0.251949508386128	0.393322798304424	0.757973929798969	0.0823638931570244	1.22019386437765	0.403918087604392	0.207488864005378	0.796866302378749	0.772429256210732	0.766285281595593	1.01478868346517	0.599459568275481	1.41973400271935	0.818906591772862	0.480753163512027	1.4599705131402	0.358155967393949	0.422123861081744	1.66193379987704	0.377663268982949	0.3973016602783	0.393983249810107	1.5869279971308	0.697091228749502	1.48040405253154	0.191683671287422	0.775925492981812	0.431030741955908	0.228448874701809	0.202258713227799	0.457210793862981	0.633979153750612	0.338423398159201	0.389649393023785	1.10007953826975	0.79799248336962	0.129122565392361	0.418170109164185	0.757994198347928	0.581892717255355	0.166148465909854	0.941583742404413	1.64004326720524	0.504355368811231	0.976455977907994	-0.0329055526597226	1.18738169956625	0.290423257494635	1.37472114979536
0.628005597338033	0.799928004262523	0.496784717089626	0.476840037562582	0.55180774526053	0.684831043688168	1.08475386004403	0.793919081090801	0.710137778079574	1.15019152377126	0.607284046096096	1.07543755781999	1.37741187118311	1.09184920886197	0.806125104956514	0.624119666734307	0.637251836251831	0.105048814413804	1.02757456160853	0.923863290534935	0.269394137067053	0.155565103280177	0.585953855095949	0.946620906030095	0.0508297279491281	1.06349040881643	0.0977032910725762	0.965184338247515	0.317721468212976	0.634419588460729	-0.0229628926564914	1.02311043893958	0.671369170629132	0.7979188575824	0.336971031814395	1.16734299307367	1.0679525216525	-0.0894592782968988	0.63819999460074	0.768633962942535	0.835792498762829	-0.110322004845785	0.350160093358048	1.23632203179348	0.76459062166497	0.849677560032726	0.395772820371787	0.818447748496307	1.19604115707701	0.971578414172506
1.79015400416026	1.7021392340052	2.16638014016138	2.13374394226995	2.47096318591105	2.16917797001153	2.2937835444727	2.02437977223231	2.18165453721701	2.21413966412846	2.13087098392508	2.25959695192759	2.12633533617742	2.01347866534417	1.90349878386922	2.01563659096507	2.44642479177876	2.42080617296879	2.26900769852597	2.13808323838441	1.03530587041322	1.54174647036272	1.38669625478789	2.21382412894097	1.91074533431327	2.35177791665677	2.22291057350506	2.05744723359259	2.2674593115037	2.29068477598256	1.8724127607252	1.98915640850127	2.40053434133651	2.2782337277998	1.32124953185461	2.4721692119708	2.13402577232468	2.40940826230236	2.17816097674494	2.22681687482884	2.28964031552397	-0.0487583284725157	2.1894117352958	2.34923034296656	2.42031434761565	1.64170449392512	2.44478499467753	2.2095800381206	2.37890901923381	2.27967246039195
0.596228842492244	0.580890992155797	0.731219171101107	0.334280830223241	2.81715636711496	0.137097826237285	1.04135212917534	0.997723113497075	0.764231684278847	0.0752919568302436	0.106623312457704	0.823591437110591	1.06953118305505	0.189017614303106	0.133930645526437	1.49564377055569	0.350004260672643	1.50868445379555	1.4672407997289	0.262321919513659	0.823133126918107	1.43010028638878	1.46833219118513	-0.0388662482636127	0.0443462555229529	0.167287040920844	2.01012861884399	0.855846757148381	1.21761623057081	1.90507288519003	2.19925279827482	0.276976449041268	1.5458248818691	1.1978813270662	1.24052186816401	0.314706419532554	0.130319006451806	1.5545611169664	0.222801334020133	1.70876204194874	1.28753102989517	2.37926720224081	0.828808222183754	0.468009265257952	0.696996443079883	0.249924994753801	1.17035020011102	0.320182431817077	1.03973960648604	0.233383189639866
0.154607860267078	0.102294778965417	0.144365383498934	0.16653532046555	0.992182088072765	0.0962377597607704	0.612972362777199	0.445869133494996	0.1246149601383	-0.00186783202370946	0.147662428130364	0.617235312185455	0.262967853347068	0.0430713490426025	0.248537682387404	0.160107082725228	0.0896692720774009	1.6044709948023	0.279852458262655	0.14232139699341	0.131316783315596	0.829744667973409	0.584782206856499	0.222392426719937	0.824510733174821	0.122107154855621	0.738182373779312	0.305572346405195	0.00990638893827314	1.06674116634405	0.247590270223649	0.786106741239817	0.607396364931027	0.11376716991972	0.515281219381836	0.155727220706669	0.115667265967922	0.425676006348542	0.0811383900741546	0.2540699017462	0.247472586866396	0.782685983382018	0.255938459152754	0.143223478607978	0.267561635227729	0.107297577380958	0.377897668491275	0.347936057977262	0.163848906918445	0.14803311441378
1.28914759922984	1.01167150913222	1.19768003421805	1.66797768749528	1.18059814801317	1.80540644346152	1.58027568176988	1.19185336093266	1.62090494071405	1.5556243442252	1.50625224400934	1.6918064655154	1.4896395483851	1.83635445695582	1.59250647035069	1.39251097262869	1.91455918637821	1.43284554890298	1.40533852993776	1.77104528368817	0.824299168616217	0.983985609166937	0.723851347391787	1.94577574554713	0.300058141054563	1.84565049390681	1.1922968124812	1.32717633654798	1.37138176598603	1.44641449076737	1.08935723671545	1.26071951822561	1.66436545305946	1.36225429366304	0.844045375058316	1.98558105876003	1.64109583782937	1.11558018023103	1.45861238725425	1.67729843908764	1.69889004113379	-0.0958144774586132	1.77394131179242	1.91066676284475	1.53800712187786	0.829987392074593	1.24778188920771	1.62707117329389	1.46490826492058	1.92009800405689
1.76528456279016	1.85206451939112	1.47237374427943	0.943671400630565	1.9379339756987	1.5749810323308	1.75230800327907	1.36705458053289	1.94683170192364	1.49071226957944	1.73278507351478	1.32774162823389	0.634116791480999	1.29943530748735	0.449861197672411	1.8785832801193	1.66411937220381	0.78713011812143	1.76687107248079	0.291086312202158	1.07927251341706	0.180213962914548	1.03383979175229	0.258349299067554	0.511438013386317	0.898779388059249	1.5067907469441	1.7746675843586	1.44707129601759	1.16668559328726	1.27377601303928	1.53717086875634	0.688640715077803	2.12377158232226	0.764442089361301	1.3016019388215	1.90904979496175	1.03546225346293	1.81042845561829	2.08740807263894	1.97123487600259	-0.0969635309844639	1.7449743624876	0.286758991483709	2.15309983046823	1.05350132086996	2.43188416361557	1.13211390169212	2.39380097307766	1.34171194485072
0.175356491421992	0.165830470745894	0.297310926473259	0.194136839209859	0.585927079161197	0.123251795751742	0.480003003473178	0.900884065116391	0.358819352775615	0.314392911606731	0.282291784425753	0.345372932958604	0.333058228799924	0.179662806462342	0.1184303807337	0.423789339860155	0.45097150262855	0.703532140473443	0.447937930653441	0.263356476162491	0.889354819738697	1.54810640915295	0.889631068420397	0.122243934440496	0.00434037929813892	0.137866957551099	0.493767460508323	0.340439611344053	0.256515111975755	0.413305872452085	0.523662957934774	0.170580956224791	0.559575665879621	0.341519124954424	1.10903076577068	0.140512232496646	0.297180853193027	0.346257324433127	0.29512825921546	0.37487547741231	0.340669899555591	2.08299886242278	0.115726172301243	0.204035053861789	0.387468819059591	0.00253938975897805	0.376712810095967	0.140014663446676	0.431541917424433	0.12766030782392
2.38682956369251	2.31288360765377	2.21205015843862	0.558077499255199	2.71428832316042	2.0681220447646	2.1797964473542	1.99394321097149	2.22072766870857	2.22352770847712	2.24312198192362	1.38864700379772	1.36539860211457	1.57802597876265	0.855412627106282	2.35300321699927	2.10930310680575	1.44365365917471	2.11710900338509	0.487906863304149	1.53792829391255	0.656262520557567	1.37744437115897	0.070493432398434	0.1373108331155	1.41977370952493	2.2504867675784	2.19909913550397	2.07486781741054	1.85109247206001	1.98007526155782	2.02867111974174	0.748322301361562	2.65279764564441	1.19054506187637	1.11934905935327	2.2146012023548	1.7034845316756	2.27378712861918	2.20424959541713	2.04286367700329	-0.189836903599659	1.75525167359055	0.144700727650716	2.91726873980111	0.741314443083164	3.10805720420591	0.601583716581938	3.1395736112034	0.634534912860297
1.78499460288417	1.70432088447175	1.32563353664589	2.02772807253271	1.08322586969673	2.06029166190497	1.63391158216664	0.964657434899765	1.9588022632224	1.64495587987303	1.64767629138577	2.16667860112109	1.68134946312379	2.2444174317999	1.85045366765419	1.61381791652151	2.25178400060935	0.949194581124352	1.62769594568544	2.29580514190022	1.29863842895496	0.645055086227873	1.23567268885194	2.56005078631586	1.08973229993947	2.36413229664258	1.38325569787421	1.52859507521339	1.27328183712193	1.14231023061382	0.825782664217214	1.15306179477456	1.96219415544298	1.30508198055984	1.05978873467826	2.51865779777682	1.83573394382558	0.972674015010365	1.62929678363827	1.85942243458892	1.88182740528615	0.3653458666501	2.31901556479513	2.52297872458088	1.96437205961854	1.17974552864126	1.73252049366353	1.99979527673304	1.74012238061573	2.24658083514806
1.04872428140363	0.886966897921037	1.15275240838355	0.868943262696393	1.24349666024928	1.64111378117058	1.13334977314946	1.18084352613161	1.42974184359543	1.37813086810714	1.2825748501492	1.32762820733758	1.35922004830911	1.4665600186309	1.60151207247509	1.0375142581101	1.6867574672168	0.919638720022462	1.32206694132439	1.37990195401805	0.843151468307891	0.434036560781789	0.604689903519575	1.65491218507916	0.0775981167052002	1.6361344186952	1.05795938083168	1.18549639014186	1.24923324343864	0.943749562100948	0.435320387211835	1.16526134961266	1.14381182631418	1.03001808055526	0.627292644203086	1.69724262363319	1.35438893921764	0.781214142178504	1.13282616324477	1.309770853989	1.47211122054134	-0.0191613350837029	1.1339339532349	1.43585414935715	1.03572160067197	0.337897138969048	0.740625810055579	1.28061119853959	1.31827909776001	1.81138975122692
1.14764953535489	1.06940818411719	1.15871128029397	0.473854785755369	1.16224892481552	0.975144587621668	0.680634720187934	0.985915217565438	0.990428060432578	0.894262682919908	0.956493664270007	0.354688225829495	0.485194853386467	0.701628436747746	0.131873680303928	1.26477343154023	0.58859200995419	0.271700152396172	1.36309787997721	0.0393731863053056	0.777901210260939	-0.209189022196301	0.521594725832279	0.182930006521841	-0.0145981642927963	0.541216420319668	0.980902969778758	0.962251403919198	1.09539110157989	0.781737298593476	0.501416004586228	1.02367288255141	0.187338253562306	1.68574883758374	0.363435637965641	0.326042486779403	1.24789622620317	0.616147645278283	0.891909762921038	1.20944400821812	0.766680156878022	-0.167929195409425	0.484980909778196	0.109088312671926	1.69325387125053	0.340137367915476	1.23513341363365	0.203740298087961	1.52012282696764	0.313662224224672
1.11931762698541	0.61814769283699	0.891650105033993	1.14293583405814	0.618709199309917	1.40944891880997	1.00297241194535	0.475546666202379	1.24492977376727	1.23302176763234	1.27709779206343	1.43074574137983	1.20454149371857	1.47523932660506	1.58534573942973	0.907636574401483	1.64294311893295	0.639774686654081	0.903719877795337	1.76071384224291	0.771021223096013	0.531765803087496	0.460995076751782	1.88428998482616	0.105087830506353	1.80302058112579	0.72932309296271	1.00534778137107	0.956604213374205	0.754750065004474	0.508350085748516	0.892783202410669	1.1667038557514	0.925546474248665	0.587927367645098	1.64739466795902	1.16100247672189	0.508739323597487	1.07801153632112	1.19821865293558	1.25228848486461	0.0881665591026903	1.59902491752824	1.80143535403083	1.00950407647772	0.553282228127511	0.641910988330383	1.30801009840134	1.06122008849947	1.59903756328665
0.190505265363194	0.66629914995543	0.500278380441838	0.843481987295999	1.38021665691035	0.693719536277576	0.494665785955818	1.11367973518979	0.60461052428146	0.436706792955795	0.579254014747652	0.488006602303748	1.15080300006996	0.255515829327527	0.153137381507655	1.64753306713885	0.93578800124467	0.734622019442762	0.419205906501739	0.244666703140685	0.36478775176693	0.452020764557289	0.346523473855807	-0.0158965664079524	1.10759673044921	0.501099118949573	0.849780365465407	0.742517292983849	0.761746076202466	1.97998570440355	2.40180867012444	0.961056846861452	0.681140784928125	1.20676170616239	0.387777330060009	0.419016972015428	0.666804083824119	2.12393772298049	0.957819542104722	0.926973226166361	0.881470396497182	-0.112254680964729	0.833835786756501	0.121580041387465	0.632277381042312	0.240653485186585	0.781032827200125	0.285244686276162	1.01310737137831	0.304181938701986
0.729097119470615	0.859961666229062	1.34017144797196	0.346835596282353	1.79170534514752	1.09160557816881	0.991320430874672	1.39898465386383	1.07154865913449	1.41420706478794	1.43881650698556	0.385332437369648	1.11384779254245	0.615300201823857	0.817525284193872	1.24758890628207	0.986989620264511	1.36696869018926	1.39141032569878	1.20756857429923	0.701880705734375	0.427598352619628	0.313482730778812	-0.204369537272009	0.0354560068420995	0.973830954001142	1.05340739049931	1.38666392751485	1.24351796475137	1.39530050151873	1.11981083688442	1.36697895387356	1.11910890982184	1.25693152431465	0.480987263044274	0.462654383295411	1.32543849150495	1.10406809179773	1.29449376474096	1.30429998844922	0.908077920687842	-0.213269818682732	0.896595386798272	0.0244155130143588	1.3266873676242	0.339066086855944	1.1048694286224	0.337567747466316	1.87235698300809	0.329354877216105
0.180278013080146	0.0937495353624112	0.0749149798492497	0.557692284770536	0.291041329432567	0.00877555132072224	0.101657481603085	0.179903465699093	0.106607941754678	-0.0219663072572358	0.0174932251639922	0.447803800269078	0.113321957094281	0.0853632878241362	0.16852268417735	0.482181509482926	0.173070560318307	0.456187809933093	0.231491287363899	0.0658332723980309	0.376691115654177	0.287314456486349	0.354139024841069	0.0154075858829472	0.861212064190829	0.149158892355804	0.0547139309544314	0.0961199339175463	0.152605034512889	0.120390607106392	2.86835218577783	0.201457645384171	0.804167355349507	0.23135033951464	0.339381532327197	0.211308801707443	0.15385423262293	0.236977951276945	0.0340841196148459	0.0900037377276482	0.0670307734976446	0.334306429621742	0.151367158970173	0.0671505285834253	0.16560290263081	0.199467750617894	-0.0108310528633621	0.635868537093776	0.0653264771037869	0.0891711872223519
1.71906941803847	1.45253222950726	1.79042885747565	1.94951525804447	2.03868578460858	1.43986447198897	1.75756790153016	1.38637262699959	1.99631605621366	1.49685735979634	1.39992357036204	1.99431711662212	2.19072474303616	1.56415197353489	2.39421656918584	1.65700616667267	2.34178974020479	2.07166479922648	1.54941132548	1.65055344862998	1.28900797531668	0.664633579349223	1.17047643346338	1.22257678923077	1.75416032709264	2.12565572115147	1.8869827743423	1.41120015775169	1.39926083142753	1.69293620607668	1.45285800777286	1.37747371821053	1.88563394820222	1.54669729002068	1.04137266270976	2.43141648583927	1.47047439086545	1.82574572690623	1.79004391030055	1.78727937175079	1.95345432863821	0.977996530770248	2.65907369580831	1.27047028889036	1.57619384107054	0.97644409176154	1.79824237683951	1.28283751172202	1.56857887214089	2.20751721856521
1.39735555165908	1.26578860030066	1.30761491539246	1.49723790756103	1.27937245607262	1.23523008097784	1.28486824963723	1.54695399166836	1.29288001397899	1.50141455314546	1.32966505011026	0.989693572983983	1.51861298967009	1.29074313206948	1.15102932878655	1.42954873276532	1.31529644199537	1.04690534547797	1.29388760592329	1.6865725338938	0.819763952775844	0.715309495037554	0.578474232976554	1.36737238935826	1.33091531679457	1.28381847395069	1.11477016408416	1.55879969805049	1.25600055841354	1.60227112651426	1.15549314517584	1.68203940886582	1.14124232721998	1.53078103785676	0.704515893596651	1.09690460023001	1.47128853322316	1.20078971050324	1.49532483256935	1.39282553667313	1.20910525013537	-0.0147600283828666	1.46866488309524	1.59090711891598	1.4737568531203	0.937910017062076	0.872748008915144	1.14584466583265	1.42054254317702	1.44097177369498
0.819757957143429	1.0132588671925	1.16230951237039	0.323406173558559	1.83967584358081	1.24332679524428	1.16720189009165	1.3093749850283	1.35928688468122	1.64294756345814	1.38015944075636	0.425183155208391	1.16726874390631	0.663493017636827	0.779011678724278	1.36845465816651	1.23154491578315	1.24512160257313	1.22361706614087	1.09039499861535	0.575254332870185	0.418015115377525	0.438325015818285	-0.0376538056252655	0.0138057402407385	0.83298873759638	1.10796314703311	1.25445287284148	1.36724018439798	1.16293387638948	0.88073886838521	1.28375798776637	0.831412054208049	1.55649208803519	0.477198154688669	0.233211224849998	1.2751087462379	0.97487169786005	1.17104874805281	1.15840187428673	1.02857118650224	-0.16177998989065	0.669613912037909	0.0608450450947283	1.38841832583271	0.332360893389456	1.16071666929426	0.422661146366643	1.72972595304965	0.36210431024391
1.45704878871242	1.14087669389142	1.46142229849834	2.3946879448741	1.48078538026298	1.88194507862541	1.63395073750182	1.74921604332641	1.5845483462152	1.86654720976134	1.51882810897952	1.94536584534217	1.80056097338544	1.90714964204817	1.89466747987053	1.47549147587173	1.93393850100213	1.63303147743393	1.6967949831642	2.14631075743633	0.878142313045545	1.15553690240226	1.07394026005224	2.00879563909282	2.09824930994954	2.15972898861466	1.48657144233594	1.76224830704934	1.44299760760309	1.80340988904474	1.56727990052479	1.80028689260857	1.93354619251693	1.78627378364485	1.03587315850001	2.04000921970629	1.71848077903201	1.78980958662838	1.61175023193881	1.66177610968244	1.7413117443363	0.0719261692947238	1.73808241974054	2.36362286214746	1.74355800333997	1.92406990457994	1.24754074422685	1.86884761421423	1.52242290191713	1.93044843533526
0.0311960665789172	0.110027796727606	0.0416731661797492	-0.026046080411812	0.097450749727577	0.0372592864472342	0.0844442228336602	0.388508097248912	0.0784728615402822	0.0788441294621602	0.0463227937222482	0.259255483359036	0.0740902511730522	0.107186942803503	0.0470031577746112	0.108694126203872	0.176036214085685	0.228846719229121	0.149909699821837	-5.21404721367941e-05	0.573997219341369	0.733283819334379	0.54431282518123	0.0483943687424552	0.226832351328181	0.0438113102032412	0.116001400660051	0.0671196641773092	0.0636035696481482	0.1874815056891	0.182142112277042	0.276125387685747	0.118264618339742	0.251232439847779	0.617197954618992	0.108922540788266	0.0698160586131492	0.252449822657047	0.0371931703008032	0.0706653075550842	0.0747933873763692	0.635316654866839	0.024151664032068	0.109675878612548	0.083408046115319	0.287413048397955	0.111193576495856	0.271162971447515	-0.054607189306867	0.088805687528964
1.15784361425659	1.00829619867495	1.22539202321559	1.33499215100023	1.03386498809765	1.59080912114643	1.34125392121221	0.706230793337364	1.4804008925716	1.46194930177296	1.46964238458075	1.44091796181773	1.37902290202819	1.57641580804927	1.52473437699588	1.26846446877283	1.78573879561932	0.849878959870727	1.20503522961589	1.2567882705845	0.912518790446427	0.581436647140911	0.592054063012746	1.43083059817046	0.873177716339559	1.56515188196166	1.0524338052091	1.28185693374631	1.23995628180414	1.10243563501308	0.747246047740607	1.32850157060485	1.43152924521188	1.32010503905511	0.69533650020003	1.77222678637705	1.4602018579918	0.792390059758608	1.34429415379044	1.48900882476707	1.48327376565931	-0.0432929598911928	1.74211558750436	1.49431689189034	1.39050619851774	0.483287416539627	1.04851087368979	1.45821235549355	1.38401924250655	1.69859535985657
0.150597429002575	0.367607499273501	0.138822915903758	0.0822521397715803	0.577054331228397	0.118059206080596	0.49657034334226	0.913396489054878	0.207854656059728	0.21720745509449	0.126722562529337	0.286982789473007	0.33703674130237	0.0915627349583842	0.0295227675326832	0.319378431574691	0.503998643391136	0.644785525610838	0.379516956273886	0.296971936646361	0.304153156878835	1.17779735074935	0.726419878190917	0.20463511321046	-0.23778630486585	0.125764664171614	0.608223976679342	0.350196319755614	0.158729131964167	0.648724220091579	0.532418389235281	0.139558198059071	0.366833507422239	0.392033460500281	0.736123461939701	0.0276303483719194	0.138316257423454	0.427409694802343	0.414019470553727	0.368047142028805	0.397006219749712	0.373884450247577	0.0770901667209644	-0.111475412699651	0.296557035895673	0.0495824455458325	0.398187578254937	0.111483650674332	0.503375508728122	-0.00174395718963968
1.04604679782807	1.03704462929781	1.16674313387371	1.93432226867102	1.35814599504412	1.65485360171464	1.40912886201362	1.49835075658906	1.5725521734294	1.4437402872902	1.39642269454011	1.86577795874416	1.66633829786658	1.76560204855503	1.58825911722793	1.21138505243845	1.66064156132021	1.46758334686364	1.37018901652736	1.69397556489962	0.707020569857765	1.06241226799841	0.879999995978235	1.83941340502432	1.75369194078169	1.68945506797175	1.40409262900512	1.41051685692994	1.31251724377964	1.38361005973376	0.933676543186288	1.46620246562525	1.83438534548138	1.38315670699279	0.883144277944803	1.70925344443519	1.4438201373078	1.75313426506029	1.36497027026125	1.29186367203065	1.48804929423893	-0.0681766497744242	1.37743556039569	1.91434019373858	1.29483860101961	2.13350000157178	1.26274431640663	1.97396786981119	1.37642906857167	2.15938508763667
1.84212709123884	1.97139261522686	2.22600204556941	1.78606107539844	2.56131605805329	2.3833025679286	2.22110491372546	2.12341778276913	2.32678275180312	2.53183534295732	2.26085735585965	1.76632730159654	2.0009559499528	2.05816455730392	1.68141529882962	2.23049939543712	2.36606439991488	2.18401203161818	2.27619199356015	1.81753168008876	1.21339093751644	1.24138488823514	1.13900801542575	0.609926026659943	0.300916436311316	2.06412185251571	1.93846033713636	2.39280393754145	2.19618122585901	2.25259429945241	1.69973398017938	2.47453454256234	2.06237747276718	2.46675381605339	1.19792794705911	2.24451533522422	2.3493561093178	1.74140020213179	2.28227586162963	2.41751833743909	2.26578257493972	0.278049839974865	2.37854486374564	0.971809764605489	2.52916932646518	0.468224084375275	2.36124844046066	1.8353546474783	2.77718961916405	1.91265220081351
1.37609946710066	1.37593263046503	1.45065883895957	1.46154067565706	1.37314530695439	1.36358130398061	1.4620902440635	1.75399086163472	1.38466960544232	1.67793235757992	1.55208252493489	1.56037897741884	1.67304591804895	1.66114453969052	1.42253252206487	1.49009405275591	1.53680923221683	1.25675809321412	1.47981282393636	1.88666852232891	0.826118592084018	0.761517859276218	0.912285788738158	1.5688459613619	1.1949754652147	1.64957958649751	1.40281256563154	1.61044652977672	1.47757620075022	1.80238591271584	1.20691828495116	1.87547922887079	1.33733201829344	1.82241454779176	0.833307413366132	1.37364938547695	1.47819869686578	1.50842762178553	1.6532239045975	1.66789493549979	1.41646358690157	0.0471022390926932	1.69795398583848	1.75865677783766	1.65233911975667	1.00338398495485	1.07514212048635	1.34456280568692	1.51709766814503	1.79626177484828
2.28835677707292	2.46857035615674	1.8025983407682	0.547449142465015	2.71063774720975	1.97612085336929	2.15667211254237	1.90732963162653	2.04788091483739	1.7674601044075	2.00701310583184	1.35790483963512	1.10722427331782	1.63333503197274	0.253322817995257	2.28990383758271	1.95327654809439	1.34592717080709	2.27074493703007	0.283883890602033	1.56247130494681	0.531259121375034	1.48239792594664	-0.299889319691233	0.12878167956543	1.13207682572529	2.06168420256119	2.20517670821841	1.92587085997122	1.49450032695294	1.49716767985289	1.95072293737167	0.960145421149671	2.88887567064578	1.1920427840895	1.35916913663788	2.3383422774193	1.56013196970162	2.35322647569492	2.16833355689195	2.13134718872615	0.873815466050371	2.02296215370113	0.114793309207198	2.7858824417821	0.532313347300811	3.13170119361413	0.431629341981591	3.07139910737883	0.58751606989049
1.1732754925848	1.16441792554016	1.01865511588164	0.230383847139814	1.65253644069261	1.12232979900595	0.856867720343214	0.949695543918644	1.04245698632893	0.727315268264966	1.03261870951726	0.459942621595269	0.237871048060664	0.827288024532614	-0.110904285825502	1.24727449740594	0.861703136097946	0.313395759084367	1.51734281850533	-0.0604566896086449	0.708614600414747	-0.0157989656678877	0.775201525154777	-0.179253522091861	-0.00243867119911762	0.392926477628284	0.885194540547224	1.1602884256083	0.488140763281131	0.771332417757456	0.407812763408905	1.09043292805094	0.177151261299804	0.927600220436703	0.489339053300548	0.246432769087658	1.32410614358448	0.596184896248739	1.20615162985639	1.37435815055984	1.05920815595467	0.153040033264903	1.21453040750774	-0.00577326192792974	1.54003771917449	0.220791998486408	1.89501454150835	0.239488662998137	1.76723705458071	0.270134394635833
1.53929290508957	1.58972502526815	0.945451496058547	0.264993628000747	1.49002185343013	1.2851345629664	1.01127575965726	1.00031144586315	1.29677778326888	1.21875578312731	1.32967095072973	0.609732594243124	0.399002792878006	0.781400595892217	-0.00304511778736039	1.29136203889578	0.761958319132364	0.200581314161114	1.36260178655972	-0.0397592503768534	0.947279536060882	-0.22062204923607	0.596153348263752	-0.137840762390771	0.058345117329035	0.449540656960348	1.14607838109878	1.16727201273764	1.16627952314196	0.796931976024227	0.364213355747858	1.23417972821552	0.000138620006797596	1.36252150170248	0.440936945029523	0.290912606628997	1.49604004372598	0.454189907248496	1.44787341414978	1.14811857497712	1.1188127176491	0.0106637004571116	0.926943043693667	0.1108405342797	1.5269177253186	0.311790272389999	1.80092714388195	0.355309321724737	1.84210566567205	0.302328588590678
-0.032231087413635	0.0198345732658509	-0.0237028142383841	-0.0266261163525457	0.128822674785395	-0.0413233877233271	-0.017234963942319	0.377488496895351	0.144633845627305	0.00811097862486995	0.023725229744901	0.0894011873672109	-0.00226128223568106	0.00278341359655596	0.0889265412836329	-0.017305104684516	0.105119263763969	-0.013749982724484	-0.0557254935583437	-0.0956494340983335	0.37283216339209	0.367804006709563	0.340196570625624	0.073464118883373	-0.190960223751894	-0.0384566036313931	0.169791875017146	-0.042884183520816	0.062184246552929	0.0925804694904059	0.097943826038091	-0.0212787400112421	0.0135344820576219	-0.148115840623203	0.360277580242425	-0.062973096588255	0.324887449969461	0.182007061108111	0.02200228846102	-0.0909626251811037	0.366827705811278	0.809035802300858	0.069291670657533	-0.026734395607945	0.027952004717743	-0.0311374042252216	0.0425743623111063	0.0721666978882193	0.0775090136036953	0.0716899434360853
0.567036016157072	0.686433825759978	0.945451340562017	0.2738578972315	1.64851926329831	0.722188175107057	0.890939109350317	1.200240071094	1.05554099418768	0.995353392273047	1.08421625870637	0.203300809891438	1.00641656908957	0.580156341457924	0.654546127530724	1.1476991828004	0.955573222228293	1.26827897767239	0.949573943836467	0.926222665772467	0.531550398668853	0.453942680768698	0.153745359994667	-0.181697014411347	-0.0067358672436795	0.602561717575026	1.07906362568592	1.16577063540042	1.05901682237502	1.28263402988367	1.1045101159635	1.06067491250055	0.985953875448397	1.14639195270747	0.379746146477408	0.28873296277038	0.932449958169177	0.785520201183953	1.00283714431448	1.08704904226985	0.771401685806513	-0.174508633770593	0.691327670887409	-0.0188599120606695	1.17519070951807	0.255808786614122	1.08033527350562	0.255808786614122	1.59625698659413	0.255808786614122
-0.0336479829261513	-0.0186571620422009	-0.053049832770647	-0.0354381091269494	-0.075803928304118	-0.0361989360188121	-0.0378971180302134	-0.0336951867359285	-0.053049832770647	-0.053049832770647	0.00899698823454469	-0.0339466777813246	-0.053049832770647	-0.0370897749610295	0.00668128176549179	0.0198203847600516	-0.0925710114869826	-0.0748289146661343	-0.0351900726309803	-0.0277324148222579	0.304305025638671	0.280111494268352	0.280111494268352	-0.0326680102965734	-0.08709715172733	-0.0370292224528491	-0.0237236348575747	-0.018213957515342	-0.0214436468972394	-0.00237301348051221	-0.0315799593006928	-0.053049832770647	-0.0276145165753238	-0.0589718502670293	0.288176004725124	-0.0932450473275343	-0.030479367189083	-0.053049832770647	0.00559363129868339	-0.0195230434196101	-0.0186297930969928	1.5767009799192	-0.056305954023017	-0.0939159829494821	-0.109059558956942	-0.0237119394528719	-0.0382381466507538	-0.0297438154503227	-0.0757251717223868	-0.0905324893499565
1.30287257356773	1.46088516690005	0.835197120077514	0.0983161769710968	1.05097824991812	1.13929919910404	1.06571219552949	0.872262968366154	1.27474557176604	1.12828100810444	0.990696067505464	0.387504424705523	0.484911713139319	0.840685506823684	-0.178361933226139	1.15465861117109	0.92834203012038	0.319902796797019	1.65148125377529	-0.160613946077629	0.823825625718095	-0.0252672624463299	0.712801464806185	-0.25510099949701	-0.10443012873208	0.302503146237586	1.33203621998628	1.12887632719392	1.25978346082072	0.556197749690349	0.783949535051524	1.42281115639154	0.0167973818192588	1.20444470305097	0.503786609359319	0.190861896145804	1.13397249373603	0.676524471893055	1.19161368432521	0.964778588250754	1.19416822389837	0.143977806081097	1.50605817969729	-0.0941749705792451	1.8863911142969	0.0890652741882582	1.89563715709872	0.185828671627479	1.7290315292331	0.0864260839978507
1.64024488056606	1.54124229905868	1.78262610203358	2.12331610833734	1.68996032897575	2.1499985576448	1.79333577272861	1.72462156548184	1.98575389986532	2.06997962415511	1.95564393268931	2.08057653524115	1.95363977846463	2.10961614998155	2.08691663174149	1.78428783824805	2.17758724589655	1.60372768638283	1.74366942662045	2.11278192482124	1.13907594215285	1.34715164500139	0.922644709518766	2.18960073711322	2.00030297508412	2.13209572879633	1.45270733026381	1.79763185693838	1.7359801760548	1.79746041038084	1.41989564942713	1.93357533485645	2.01499511624275	1.85560371819228	1.13629076555767	2.26068580718196	1.97087313982207	1.39054962086984	1.73684651539767	1.95242297127034	1.90326598533665	0.529855478376707	2.20325720790273	2.29668483459812	1.89239933792054	1.9212443519214	1.60702564740554	2.07945103082016	1.88776625688965	2.14422747584916
1.08135548653429	1.62158016374785	1.27872968980254	1.40270545746065	1.45118952449914	1.17011855735429	0.903343286277578	1.45699739560667	1.34661692956482	1.7140848411551	1.36346706801211	1.10322112003877	2.14077474266366	1.45485634732171	1.30307298448398	1.15661910164186	1.32967941507688	1.18187754640117	0.959763085003692	1.27537802693662	0.764133630358014	0.834148698724914	0.544541954969122	1.31555185209271	1.14023332052003	1.36464200838729	0.937582792842484	1.37982881670581	0.958089513810886	1.70102191080447	0.827333399757924	1.84595580379217	1.15001601193697	1.98316729694452	0.714274761350683	1.47354273156249	1.17428267407652	0.552577482767295	1.29885327328336	1.24256175973168	1.17729798633926	-0.00117534075789748	1.37799302165827	1.39503204031974	1.22575891011229	1.63556313952925	0.759172838518094	1.3912100860194	1.23312936016583	1.60110801994113
0.67115883748947	1.02836425357216	1.31758632335033	0.744930344409493	2.05447594636478	1.02542176097678	1.10128837491601	1.4868018074749	1.2498868466477	1.27373618227822	1.32194497857857	0.49069123755524	1.36071820832914	0.708258151860831	0.893869088065345	1.29609325851661	1.32378004949078	1.61190327473771	1.48648056698592	1.15091392180446	0.589915539772789	0.731311964083209	0.311554159800319	-0.158210986226199	0.555468336616215	0.633657370523902	1.43014481731425	1.30680567399474	1.15970460375062	1.48624877690974	1.20389397815272	1.30732927706231	1.22493968360805	1.32048716593196	0.544260554552108	0.524677369623306	1.30450794610803	1.43691432834231	1.43348737916731	1.17024934095538	1.19257792380701	-0.170190376935085	1.12921375573516	0.0133257449964826	1.25363066872016	0.547352238832046	1.36183733022229	0.616057072806705	1.89016035635585	0.331690825617868
1.25030839427919	1.3431978562773	0.92305365235702	0.362200621035438	1.54470634379718	1.05869288963374	1.19668511223507	1.06705616649708	1.12109728524704	0.99572084966452	1.00209366969488	0.67188903452627	0.430402609198771	0.8471757166726	-0.0575368521987751	1.29110089562677	0.642369688511619	0.392372114483756	1.45393029794959	-0.0333045605010261	0.699160904300228	-0.0267715881199518	0.571812939710498	-0.0395846788419121	1.03605530578201	0.430837005231806	1.08172684785014	1.28925777730503	1.09257477870167	0.709163027283035	0.561259634859131	1.20027803846122	0.254502572333573	1.60343177986183	0.414734085296927	0.190339252373882	1.44040194090489	0.626254585420633	1.1624145660632	0.97293968318085	1.13232653358169	-0.0692028340793204	0.489999675456625	-0.0482909483686986	1.4494795534372	0.750666411262786	1.53381537101468	0.761150439086831	1.7590579682753	0.258159640715263
3.37066200685653	3.41437265596807	3.11818535344048	1.33976986027551	4.00171055941369	3.1450241490927	3.19206709805389	3.01483807976062	3.20519955216291	3.26130978665049	3.32934604853109	2.41679378689214	2.49230869892973	2.72322611262755	1.85604622302675	3.25991628528	3.37743865802284	2.5022255040575	3.3829575198173	1.41587500054297	2.45575737460842	1.3568641171545	2.26178263012551	1.01253328997996	0.44021853417035	2.55772970145388	3.2555039353776	3.32009328474509	3.23812757013217	3.02042730270842	2.27759723183218	3.17782156759658	1.90115717210644	3.82319870754326	2.02480137396282	2.42458990610913	3.31100612587149	2.47247610911377	3.26911833447472	3.31917024895669	3.11173056486239	0.50509927418126	3.10046412027197	0.745170013712371	4.02626433153656	1.65614045862154	4.39127109957078	1.26395866175831	4.4206321614172	1.75297766352105
0.777920210864262	0.784997219227955	0.527698573535345	0.0692223952679117	0.8377442504592	0.573238643002621	0.876873811213881	0.960165274141961	0.810896810653586	0.352596064466852	0.64860509520595	0.2560843821224	0.160536741573105	0.292672587466235	0.00245495846786972	0.813988204727452	0.679037507781629	0.446698610913198	0.788999740005612	-0.00630744422839727	1.2822564036555	1.05551466561819	1.38565952696234	-0.00529749051529627	0.167152402599462	0.0935304645154767	0.790197493016022	0.675017557462165	0.638795609534187	0.556562341099081	0.762157874501172	0.673716939175831	0.183619699603177	0.451098504594709	1.24114353207868	0.315519202913698	0.764264477097276	0.534223682198541	0.785619025934573	0.928589106046931	0.881400021456081	2.12016624818498	0.290721915252405	-0.0635523825600118	0.960394964890339	0.1112145217309	1.10278998468685	0.255328319466154	0.978413542869948	0.243897434216271
-0.0779952804112923	-0.0143115100738851	-0.0510614676190693	-0.0308474965470049	0.061018761780649	-0.0779952804112923	-0.00413844499910673	0.0147078679095646	-0.0192364420822964	0.00447111984914837	-0.0481313337992833	-0.0519337460114107	0.00968323422741357	-0.0724132395147331	-0.0779952804112923	-0.0313029620298501	0.0178877568234036	0.133569406827117	0.0172145537141058	-0.0602974736069821	0.205492226416181	0.370916408535576	0.250116159070221	-0.0779952804112923	-0.0227102291502454	-0.0723071753168187	0.0212016585179785	0.0122861896539894	-0.0559069272970246	0.0805361702993797	-0.0346825550531947	-0.0487423554699085	-0.0271585811940882	-0.023656850154592	0.275508264673992	-0.0806764141642426	-0.0324088585377884	-0.0432945170921428	-0.032297696217704	-0.0261084242195581	-0.0139134521744288	1.06165879771952	-0.0660948293767967	-0.0806764141642426	-0.0303628924024824	-0.0308474965470049	-0.0122370591716216	-0.0308474965470049	0.0125521782228156	-0.0175130140224125
1.32333328040802	0.364372419573872	0.691498376938857	0.632391460617992	0.95917463128443	1.25388529611788	1.11493715579368	1.03420603213048	1.08101608027735	1.01166382619421	1.33633614714211	0.231096813689272	0.513459493484079	0.787163308416919	0.361238324432562	1.12811503852976	1.14550403924269	0.275289559364127	1.06504885391757	0.36995426579547	0.670970510780328	-0.157088008312249	0.621993585814198	0.086037032774624	0.440478448446207	0.576474617661166	-0.00297694226826192	0.543965678691849	1.00099460811785	0.960191032582839	0.215418493440922	1.17903972326034	0.420053825436421	1.20748232276815	0.37862536276076	0.867335108675789	1.3275942824818	0.521390289589576	0.26372317524467	1.0938184621226	1.48298448233271	-0.187836422131609	0.733117921648004	0.168995743340314	1.40708280115925	1.04357691087312	0.661257628892309	0.759363065018763	1.43241196417124	0.834839542668504
2.24933180031242	2.36371422367659	1.85153946719107	0.451328128632144	2.91718948226136	1.91139127287118	1.99607838174968	1.8153922691113	1.74100803973509	1.79067658207458	2.07875690723841	1.35664013085589	1.10327939535055	1.61964930582285	0.43204363759664	1.94905644903211	1.86743909600004	1.12088686097347	2.30551393290241	0.327429401457538	1.62252234410057	0.566071297440059	1.06544955870897	-0.189101655387316	-0.0709928141529652	0.857713201343547	1.8798305912422	2.13948230542317	1.93005549576615	1.49804863123638	1.2612048422139	2.01748293154619	0.895521851015117	2.62349223931155	1.08468106674987	0.96928922592208	2.25486762926831	1.44798094645547	2.24730546543923	2.01419597315437	1.90479010388224	0.413658353866702	1.77473395795953	0.0342291876413754	2.56445059608123	0.455145624996872	3.01269827375116	0.419752351940187	3.03750018320589	0.491241652155406
1.70557765297161	1.25779601344372	1.42811515092902	2.06537003386359	1.40995105124514	1.97328950653178	1.60694980959856	1.26602568024878	1.7793826931386	1.70333396600182	1.57770030661899	1.86128573081802	2.17606687231361	1.81212919373833	2.37423406630197	1.63808742472076	2.33961652759621	1.73904172031545	1.50748411761426	2.27135377657656	0.973313795292687	1.47901595762589	0.931079675096957	2.41431571091842	1.30206849139571	2.25480304647848	1.32159113345975	1.51942466340433	1.45039078151133	1.71439952061434	1.50112194392297	1.41092225821003	2.11592536019286	1.52472595095434	1.12780314267185	2.35303979341044	1.72077645507878	1.42377606723729	1.61931844097638	1.79105517098418	1.8025389025115	0.497798760610592	2.24074827433574	2.34023712487372	1.60423401632055	1.34490930192925	1.3735508401695	1.93105265588636	1.54478447438997	2.14781937846899
1.23148523774658	1.20482206716666	1.11896588037097	0.89499071807322	0.79586207689644	1.61608970815004	1.25049250664553	0.741199911214852	1.378398604947	1.27311978628853	1.29426306700081	1.42559432502116	1.27266896893609	1.62198727571192	1.4181790672722	1.23635632378965	1.71417503872237	0.568919483374892	1.2340849218042	1.52738267926787	0.860428405994231	0.530430092975646	0.608792684483392	1.60617381697706	0.023616389054329	1.54142360238421	1.05185911610076	1.29319871140886	0.845350315767901	0.918979191837227	0.463994510310377	1.0531697675547	1.2034901120404	1.0850395215777	0.666550394484425	1.70332163163726	1.35838241495166	0.430202112262084	1.23705691794897	1.34287466413934	1.37649851110177	0.114388500186625	1.6216708230759	1.70135412167294	1.38414490470913	0.304638027832125	1.10197397081254	1.32756808306772	1.26400656363312	1.61285256085476
1.07171057327784	1.0219680377869	1.04951606737065	2.01454067825071	1.57884579437102	1.47327763611837	1.35116686843537	1.93684680761043	1.1898203159273	1.24255740372989	1.04061545509067	1.32115603815307	1.40316419303957	1.51719370702298	1.11639584588441	1.44926805744494	1.60481820361152	1.91180438944099	1.33285667348822	1.48982085134374	0.721265897950378	0.939666695294368	0.852578776282468	1.69208227859762	2.10725026671574	1.48656776730515	1.57590082939086	1.07214835922304	1.16995218000512	1.85461586799395	1.79718100686958	1.57043984835566	1.58960268842722	1.26614597694086	0.837837123175739	1.82587804008729	1.12537416028845	2.17046257964983	1.34644530140464	1.24858455921204	1.76305738330665	0.0629267624036884	1.52574944212937	1.71336168482651	1.18104757554528	1.72702170330614	1.152902325817	1.42997589269369	1.18691505896717	1.84973313599055
0.0806656065139503	0.0541530619314017	0.0422311653916891	0.0244106587534442	0.144903137414475	0.0648347866385691	0.470014215782829	0.289994840124603	0.269463755117098	0.0422311653916891	0.0569769946352538	0.204368170702037	0.0422311653916891	0.0635688365951752	0.108733715537555	0.0527696465561154	-0.0613937888250558	0.0692472645490869	0.381158097511687	0.0422311653916891	-0.0344959008118522	0.730869062668582	0.474884005296734	0.0422311653916891	0.0684753139159939	0.0422311653916891	0.336516984358114	0.0542663088868786	0.0531199235137677	0.348686458255539	0.0844783097091212	0.0567668958479661	0.362702000017423	0.670153336958449	0.390419055717824	0.0153865181141231	0.0422311653916891	0.18492782581203	0.0525961558249385	0.0538934486070045	0.0541972261159473	0.589524025812862	-0.0539224182536245	-0.0623232825713626	-0.0351633143407208	-0.00335356121211657	0.148340471877972	0.0284113316033218	0.0160888745211665	0.14925161880224
0.593152299667389	0.586350875437895	0.161442488263368	0.438743969577218	0.471306224241034	0.315727238272148	0.458439032162734	0.979294566625318	0.273173937939002	0.0635030063551467	0.303350408356511	0.237648361393583	0.226665460589408	0.336722705278313	0.310783471684615	0.383117050104975	0.418559874287449	0.11252486897266	0.595188048794121	0.319894281397252	1.19331315279266	1.0589362147824	1.13946486748351	0.0363214319148857	0.62429300482736	0.262079172952862	0.414593664234255	0.515819793439112	0.371018376118611	0.192183989439091	0.278850217483177	0.275176144215585	0.350906805840779	1.21851684146184	1.13057141168619	0.140186021418387	0.596133268854895	0.493356057344069	0.414053943239291	0.684611828333235	0.39370378099035	1.43943948021932	0.314509302502175	0.167843716018866	0.394218942277717	0.261905555170033	0.681226336769149	0.289397611603728	0.725522633910913	0.429945686430777
2.09035485113636	1.79516928109328	1.93393436783654	2.06143010488482	1.67412863534611	2.50301327458623	2.04869852668014	1.47989126463416	2.13906099373614	2.4121886078469	2.49689079685002	2.153211913318	2.14917607316792	2.60508909560246	2.84223076011097	1.99115931163689	2.63188009940994	1.23250139289833	1.97460068267242	2.52680862257387	1.79698045873128	0.89242767813751	1.23557525009111	2.66855771763269	0.265877395390167	2.62895633946156	1.67517587029862	2.14954788217999	1.93962270552789	1.82488088731379	0.790562306479	2.33390973973656	1.92843739854177	1.95294140626058	1.3083277956533	2.38772387366671	2.5580371602059	0.790246859422681	2.11399723449562	2.3659246855129	2.35927224768322	0.0579575834929287	2.36359243395008	2.70433930283194	2.18803026540503	1.21276086979907	1.55797956186274	2.23692457520482	2.10961799789943	2.79563391939135
1.94800719316104	1.65297222654524	1.42807932652544	0.513356970226463	1.89234803145865	1.4884869549879	1.70379061269375	1.22275843528771	1.74275966022669	1.26894736299258	1.41025352717428	1.11111401468504	0.900060262521437	1.07080214650605	0.507508278081825	1.76432642366491	1.76004315205416	0.652423737915869	1.54545440215585	0.0515412050750993	1.18916733343603	0.198378128153308	1.02658986043725	0.0378144256263692	0.0795700885190273	1.04688402196804	1.54408441264429	1.53647028373285	1.58963264353514	1.2653363149498	0.79083846563102	1.58685164213074	0.670380221872131	2.05161705451244	0.804711774008865	1.06990832762158	1.38141240966723	0.676436310987101	1.5159204409754	1.84100818921369	1.65932753369255	-0.160303191625953	1.33359429987252	0.119524100420243	1.84384375862563	0.392712813565633	2.18250513082168	0.95330521478025	2.27058297665362	0.882526319393896
1.16632634737131	1.12808585277153	1.23864381330586	1.82321831459062	1.42197295925243	1.41863531071119	1.52025496787266	1.22899141015849	1.3677936615774	1.29922676606229	1.29883911478155	1.33914408533494	1.6004668804159	1.18508821928711	1.50250169030227	1.19371179283127	1.552815320292	1.58056761378922	1.61181557945317	1.7503094941204	0.822578642846174	0.822220777809154	0.765872925151984	1.6355733290751	1.60619842793145	1.58980997466577	1.24236847300131	1.34702739070095	1.18605675314631	1.30017614645527	1.25678680148302	1.25392581480768	1.35658338012232	1.25188705081036	0.803557448602439	1.42324689910659	1.30945736679519	1.50273430024743	1.20128818588598	1.38073844609676	1.46836093213152	-0.00402304425299439	1.65245157483101	1.85513757986786	1.43938685117975	1.85750171674937	1.12318435486703	1.77780294567848	1.56382595862707	1.55691459176885
0.14472619302142	0.164172055222934	0.14472619302142	0.288704172762336	0.162965720838784	0.179539438692807	0.176113725706722	0.383581837398624	0.14472619302142	0.14472619302142	0.14472619302142	0.204055092325373	0.295686173044997	0.255858471359788	0.14472619302142	0.194723793868463	-0.0136502995087904	0.125805239628512	0.14472619302142	0.205751839202168	0.4305574632626	0.683034327963202	0.595102367592218	0.14472619302142	0.779452872711583	0.177456102346844	0.175372152889283	0.181800626321983	0.14472619302142	0.247375513484826	0.359645889595635	0.195922649122633	0.197994855308082	0.0128723224511726	0.569564719606005	0.0221729827982097	0.14472619302142	0.187486565538803	0.14472619302142	0.14472619302142	0.14472619302142	1.64785086850651	-0.0136502995087904	-0.0136502995087904	-0.0136502995087904	1.18221229436839	0.131263799242649	0.357854082952855	0.10207110497777	0.191163352432939
1.52370478579806	0.922025728105029	1.3175879164738	1.88769280174449	1.26856956280314	1.69211685552927	1.68002910832818	1.32504644063717	1.51932583168646	1.68205024539557	1.46504857224305	1.6098944541342	1.61327034065085	1.87018426735045	1.51171213679675	1.30168150347906	1.49618873121205	1.40844229434843	1.46287767135145	1.55142269340785	0.577582942754678	0.981802869288158	0.948578770365238	1.6029933173098	1.87102016900367	1.6064104861459	1.01792655324064	1.09367755494045	1.36916624827111	1.37406400575341	0.585892648870352	0.900233963455404	1.99080363106689	1.56603455123427	0.835988194136026	1.85039297589952	1.25486407852086	0.727431767178417	1.29156188865005	1.24834579147986	1.53923578540942	0.216647686011411	1.39266328663768	1.48036635423198	1.53321004999933	2.40133491475823	1.34673563954057	2.17001747995421	1.32306392231546	2.01850494312577
0.220183634278269	0.172495157539702	0.15028034526528	0.0898996136509329	0.173711716341747	0.171636961559754	0.169497501590864	0.174794760697569	0.175208127166737	0.15028034526528	0.177738115754278	0.446761516476986	0.409668259382569	0.189966016535051	0.438387075738401	0.15028034526528	0.0163677127392121	1.01467347386198	0.15028034526528	0.15028034526528	0.354802460577527	0.324163542738753	0.350383565486333	0.200574792001276	0.609390904570064	0.319731550116869	0.187239304336409	0.194313634071367	0.15028034526528	0.172626513062036	0.349879733135183	0.15028034526528	1.56093669349914	0.0163677127392121	0.343116522934202	0.0557042067837492	0.15028034526528	0.176286568687569	0.170000083933381	0.15028034526528	0.15028034526528	0.424445287094237	0.0163677127392121	0.192121296852964	0.0163677127392121	0.412793388384851	0.088790489776282	0.530030211357169	0.0903598862745872	0.325314646391484
1.74631949721395	1.87161219730293	2.09139917947902	1.90095073128907	2.28145456810831	1.96433291539043	1.64576144871721	1.95632888176295	1.85880183485701	2.13044883953503	1.95504416548396	1.57172090545478	1.82229919807942	1.8631048627849	1.50132357071384	2.11332386206684	2.14390384214728	1.5428428076405	2.09122359984725	1.38285912117696	1.28813142310195	0.646592091060099	1.34363146037105	1.29136149297399	0.455257261541555	1.70798137832156	1.71427964672684	1.98409469049797	1.92590699099939	1.93458018032757	1.1707260290637	2.07190068730508	1.54471272044777	2.39703906729858	1.09278499151103	2.10506937695302	2.28720544385113	1.41129514689549	2.09040257763479	2.35535024172839	1.80057240562455	0.636857614680229	2.42453788386342	1.59342531077304	2.26726640059374	1.17766687609952	2.0708030809928	1.56322697097733	2.3045541836051	2.08349768604792
1.35812296193576	1.0404579220531	1.2231328670175	0.951413382107219	1.07108900541207	1.72052412771117	1.39685273968516	0.506302257341146	1.69821139403519	1.46069341749178	1.4257855571528	1.18701508858953	1.48989031014728	1.38813238275508	1.57280797387654	1.19120935472139	1.77666253862591	1.0064348052717	1.26791762678279	0.895530507466485	1.06853457786542	0.180353614175171	0.660599574278847	0.5276422583785	0.0640569780376106	1.57764250134275	1.1478187772571	1.15313064169354	1.32317632159613	1.10137110828733	0.274131704119285	1.32147686886845	1.23523761178744	1.21600062520964	0.63649592210648	1.76818861506955	1.45817622543716	0.50005972056274	1.48957040546626	1.63447397174395	1.71098816578901	0.00740089063739924	1.37536703574891	0.595381539643963	1.44565378220492	0.231163518965197	1.23630646183798	1.20726685803565	1.70254731653638	1.05803965986467
0.956909841224321	1.0036106643543	1.21755715758815	1.65041931741899	1.22661647588391	1.29855827832716	1.23777235712016	1.3350686194902	1.28223481848451	1.42013741263248	1.25343489809211	1.28330177098108	1.36003672168752	1.31613838010735	1.19825997188615	1.26397383321898	1.26739946301752	1.19061485395676	1.25634162680821	1.19767674018467	0.540226148144934	0.847863791957681	0.549642365581412	1.2738226015097	1.04349293556997	1.20859257402361	1.01182031707904	1.15938512115025	1.14506991850507	1.24186143297327	0.922166747885296	1.43577056920184	1.2794191367961	1.34149940510962	0.645910768561342	1.36182698891576	1.3827232353963	1.01055629309921	1.25204301275734	1.34822198082057	1.24371672497166	-0.0138722353713038	1.34626750283273	1.33445827578588	1.39024719526884	1.53993379268617	1.11194012384343	1.34133815184872	1.37085530864284	1.34954523644737
1.97414942059077	1.96385286078433	1.11101235087145	0.645248165552853	1.45286417080271	1.60569283845431	1.63911346749418	1.26087321361264	1.8609776893807	1.86296834319065	1.67458585003343	1.32622481236269	0.895952576382894	1.27037044024206	0.704447051268949	1.54470420611996	1.7491560786846	0.437893630694854	1.71295005018284	0.336123570058973	1.25259710292308	-0.145512914608767	1.52164202047157	0.41792253118932	0.256002220673327	1.00694885045096	1.95023753512218	1.55151651622385	1.26671292085487	0.446796163646568	0.653259312184967	1.21365297021892	0.391173508567541	2.05223093444215	0.876242069595294	1.22135620272053	2.0706807873427	0.873792243432755	1.87308035113424	1.92919071272194	2.00444285332356	0.220816068864174	1.52443637510458	0.293460662363739	2.42331300214853	0.667243464540131	2.53912691728745	0.756403981419125	2.49688986904221	1.07170250388023
0.19799390483989	0.120678847051232	0.332149725543476	0.300907384107594	0.601243203705338	0.339386927707663	0.447615499402834	0.399261858285371	0.238483705955933	0.193334881761375	0.363563931402833	0.810224666761986	0.457558635022933	0.276760573905069	0.557691061890079	0.301514724952011	0.413492304382498	1.31407740937695	0.35584741705208	0.3675688603399	0.641435445940273	1.13590093525031	0.697763513257817	0.450008616166632	0.273092697913364	0.383804633001	0.175238840476397	0.33627551712526	0.167397527101584	0.361547059067929	0.179970272282849	0.128799872312902	0.774338829002662	0.189560584798051	0.825033298149465	0.369021431949765	0.255594426859533	0.0323051884501591	0.177570801034004	0.356818686008546	0.244555666228738	0.792190244691103	0.138458377292358	0.312287876832137	0.0254991306950861	0.182091904845417	0.332612618228606	0.208736088668648	0.279246765317095	0.253722630499213
1.17265014312442	0.698295676584299	0.745559378469509	1.51510054576937	0.697037061243236	1.1316317496823	0.924613693260915	0.861325674749148	1.01511594725885	0.903246396350265	0.795747556535404	1.36583204573713	1.52780729658971	1.33303403793691	1.49411232406908	0.855524865157974	1.35606842864274	1.05473359253025	0.784785842239682	1.52062391258094	0.561122259059976	0.713985456408881	0.593768749925314	1.50261167534111	1.44982942846161	1.41208643924973	0.781194210018743	0.956582957861337	0.834410025649331	1.025244734314	0.772134711109255	0.942518086222153	1.40825628200769	0.768776477522046	0.622958821798057	1.50218472092141	0.933773097797547	0.796820810894328	0.844330159403818	1.06487415466308	1.06717633410142	0.0626965134607773	1.3761266064697	1.52494907140935	0.724384955111152	1.58977771735347	0.738235166621518	1.57430270297301	0.753636663370819	1.5188529259065
0.351154222097039	0.477246736966125	0.0148553593906627	0.0321531094729578	0.136004317680867	0.24336494428309	0.420074318459803	0.533447490104049	0.33502106132244	0.174517430537057	0.325703063076638	-0.0120581604296273	0.156631647910947	0.114037950184575	-0.104437145616629	0.400299234599099	0.338235863840981	0.130965338628497	0.142157698328689	-0.0966976907422546	1.08423017184318	0.617342919480079	0.866324834190831	-0.132132126485057	-0.0553938748389285	0.0310682395066937	0.221547098839062	0.384631804418575	0.0737452346185377	0.0816403682863028	0.315484034789031	0.197177600534917	0.0228974603901508	0.406814092666926	0.855965975171362	0.158426258259034	0.315274705787901	0.125972788143507	0.421205271742288	0.334894201212037	0.480485542322021	1.36195893437031	0.0456818930246846	-0.0244127810944247	0.526120231040837	0.0242386466352713	0.418213313253918	0.043145579970055	0.54750610479589	0.0399430042767589
0.980120330394397	0.205128391982877	0.190254193072802	0.983311903061407	0.13864477312758	0.83982571713885	0.48660975421231	0.258848041228636	0.557508565163809	0.269368062709032	0.365163852375036	0.775652118034844	0.873827522266828	0.805000660229019	0.961632054784707	0.354190732244848	1.11978598963164	0.44228332170712	0.225961144497634	1.49266255139179	0.245601997384596	0.456743634106464	0.375867469796888	1.57200814845831	1.23744980099666	1.60042210075657	0.545888053516436	0.279494233784352	0.401839939380621	0.365751618754376	0.451203027942104	0.264694860788307	0.757098956666951	0.069296243973995	0.359404367095982	1.05389749702197	0.667821129648973	0.349579379310973	0.202621675071853	0.680062698877564	0.674308615268303	0.0378127568106452	0.757592434909683	1.12719588723083	0.436365449651255	0.301324320664144	0.174206458647776	0.715160422216066	0.0149753076532584	0.991910193311617
0.533709322490818	0.313330028847656	0.278069984845118	0.840216293245779	0.435598068050867	0.78230219501996	0.398508871117204	0.416099344248771	0.492256614398594	0.436705788050807	0.408959814301442	0.999160212903991	0.962303301018636	0.866061993738481	0.860988873689237	0.423082460037944	0.748888134611341	0.654560842743774	0.288758387158757	1.08402163642355	0.311730432433781	0.400727760624504	0.239002251772675	1.13258910002513	1.1120121092162	1.0248980972132	0.462985022117732	0.341969481274173	0.41941537226848	0.234900180275881	0.297687815321041	0.572726879413213	0.578203176772263	0.266984543615953	0.31715348161032	0.978787045067485	0.348297419063103	0.476754501565895	0.243526317203815	0.460391246860451	0.597309122098351	-0.00807363112849468	0.633920778950277	0.908607928934741	0.380097467500499	1.26038747777167	0.0712663017001048	0.780313941149298	0.0526554701822258	1.1688896253546
1.36541802086269	0.91846286940866	0.341733870128602	0.328460503230868	1.21048247934471	-0.0813793017887148	0.671803433480001	0.367583029260474	1.34327660428014	0.803840396027002	1.96018920573737	0.93711948455331	0.0475566679964207	0.84516110458954	-0.17258791504773	0.87307165683579	0.937391359768353	0.556509680284534	1.50761692798679	-0.0992582936027832	0.745805092783275	0.360552490952365	0.391437720199275	-0.0948782850963891	0.446927781170777	0.61693849569795	1.22548220584541	0.10477470147182	1.51852270132152	0.709676434913304	0.739716095319583	0.677279181771288	0.610833485443101	0.139701269625655	0.49926510131164	0.276624583876162	0.86895532559106	0.83665635764937	1.49096560295806	1.75016889733768	0.815955907015503	0.482162166352713	0.505435238660093	-0.00357516765630738	1.5338287456467	0.733090998690714	2.41997441816897	0.347788582104405	1.69905571915561	0.196622207353563
0.327752862289987	0.249351615233178	0.622091122615704	0.347352300393405	0.582595949174721	0.744726148536494	0.806270449843746	0.0445715780338788	0.895771634575027	1.09548644945783	0.684900969370687	0.815076159411019	0.904632074031427	1.35253328186482	1.01890985625557	0.418782704056189	0.740009159831233	0.900491523280311	0.508644498820701	0.664084765163325	0.685645666048972	-0.080644323978787	0.309645800741575	0.950698969479237	-0.0636277181294387	1.2158183409282	0.468747864246499	0.531174621287314	0.693733221274856	0.0888209579836618	-0.113726893815583	0.611426429010377	0.824808916012709	0.400455363733721	0.304882380937254	1.1055780951562	0.947710227411487	-0.0597206165189064	0.677349519770886	0.259448826524966	0.691788983640492	-0.0418765351661629	0.553763138692522	1.50377896677917	0.599374656721518	0.628076530171616	0.581738070313665	0.726687702910159	0.865180605885351	1.13846761849282
0.529470584350992	0.941808827350968	1.30570468774006	1.23371094514948	1.41217049182493	0.684705769415058	1.43338481877511	1.00514739379364	0.971791021449638	1.48532879388891	1.34618280146964	1.44461967697939	1.64757863761781	1.11767184119292	1.56174332887974	1.44380193409132	0.824577652895259	1.41968067651989	0.340596194264921	0.41007494875719	0.512729548928896	0.578808976365126	0.541523950508806	0.569483780177398	1.07148680536742	1.14310006845774	0.898612999656658	1.02444916116163	0.856618428588991	1.35579053647063	0.464737623301974	1.40788521454587	1.38210046449304	0.825566987999259	0.544354158600944	1.29657520459152	0.850129835426239	0.738462370563462	1.20885882524687	0.653086829634775	1.3617388132929	-0.0532088753424571	0.699318112470333	0.164902862730041	0.9233334378387	0.578872288694216	1.37157305301973	0.59369268675419	1.46048279611145	0.578830817898099
0.641293167158692	0.334358645003188	0.217081645163796	0.962070776580175	0.273844494824618	0.782513969246795	0.398124102578819	0.512432929685013	0.436685716288131	0.363111869028313	0.391969050592938	0.806747449851931	0.791763325480798	0.902754420886007	0.892998448162237	0.424238096076091	0.963299354967397	0.380510014871578	0.17754870591818	1.24990151496547	0.181143801815873	0.603456610386343	0.228297386825498	1.32477649971776	1.07991042517591	1.09507254057261	0.256523161153921	0.413851614703055	0.315312654926401	0.532782014298854	0.80413197440268	0.251431268290444	0.618021232120495	0.177391643376108	0.337632599675905	0.979873719241947	0.339279686649113	0.778736696045985	0.155469364235698	0.410970968943552	0.489323615011748	0.0704619378117746	0.890630261176844	1.38524159663618	0.238146421286129	1.46137662232997	0.0208241704953773	1.29371840105574	0.172896345478167	1.12649264162906
0.395689876794817	0.837708160956702	0.525239712869975	0.255750376912013	0.834933089261657	0.286083620740883	0.403522543721815	0.560945154746736	0.275754844803733	0.530602028970351	0.528594739265526	0.309231962115597	0.591586823377686	0.61865253536623	0.171659350461037	0.651857046743466	0.190040993672153	0.341275071563929	0.246162842647107	0.244495340114575	0.65130628314953	0.658216365601408	0.317585937122066	0.118155155907369	0.0974553157584034	0.235908961555404	0.53016716959113	0.304637064166599	0.662921725886882	0.606796286652972	0.634805625259523	1.53889393119114	0.489899354631614	0.773470074503823	0.542369528624333	0.16330593287537	0.469846417590889	0.28213990036415	0.503233196023529	0.391923684733019	0.235410914184054	1.12906862765477	0.0940296842853274	-0.00533223491310188	0.437815770816356	0.266033665529388	0.372343476232563	0.245019803195037	0.834287052262766	0.233342705646504
0.94503439538752	0.641247696387207	0.827755641761434	1.42200113832171	0.619278626545806	1.29586263119407	0.981079396104277	0.76984556422624	0.933097449720544	1.16733039628489	1.12718750387858	1.3562534485418	1.22632365006046	1.50355952595683	1.35123560492176	0.968471932538819	1.60537776048664	0.744632244808435	0.883097594059089	1.84709425724154	0.823906137649386	0.638955261229038	0.434899161663617	1.96044267937402	0.907092667598624	1.70792874377902	0.726839495044744	1.05060279645093	0.91864549121172	0.922716757439522	0.786581795238663	1.02399223519905	1.32969428825227	0.934053056711701	0.632586853514014	1.67663620698339	1.11137272294551	0.880734499751145	0.989819937705097	1.11480799941122	1.21034874604312	0.1148550120335	1.64422951919527	1.86547047854747	0.986545430602033	1.1272253873792	0.480648490764879	1.44188134604994	0.859631734473106	1.38527926079373
0.353013218619909	1.35486419358794	1.27067547742424	0.030402044454945	1.6015649863472	0.353013218619909	0.353013218619909	0.353013218619909	0.353013218619909	0.353013218619909	0.353013218619909	0.353013218619909	0.353013218619909	0.353013218619909	0.353013218619909	0.353013218619909	0.0855379983691225	0.0855379983691225	0.353013218619909	0.353013218619909	0.109360719604931	0.109360719604931	1.26623006285201	0.353013218619909	0.0855379983691225	0.353013218619909	0.353013218619909	0.353013218619909	0.353013218619909	0.353013218619909	0.353013218619909	0.353013218619909	0.353013218619909	1.0324402518383	0.494983834020623	0.0855379983691225	0.353013218619909	0.353013218619909	0.353013218619909	0.353013218619909	0.353013218619909	0.353013218619909	1.38912989345584	0.0855379983691225	0.0855379983691225	0.030402044454945	0.965309126122565	0.030402044454945	0.030402044454945	1.54556075900158
2.41523879341038	2.69158752180869	2.12683493827827	0.792320771705239	2.88117200327751	2.25523971837893	2.23631853509731	2.07829414611555	2.43201200822366	2.07631958311396	2.43480208563762	1.96934892714232	1.56057731795215	1.81840271362871	0.833298909539011	2.53382613837558	2.1120303894885	1.46889413629103	2.64875194361213	0.693861882616949	1.64538050013639	0.863452753118726	1.3639088823818	0.280007045127511	0.168911891144438	1.42033832154768	2.4426877385553	2.56448938857623	2.36176774411237	1.8489787937345	1.80900443041157	2.27076478118294	1.36217326750996	2.81842692055833	1.29091404521231	1.69149261416851	2.42254064802902	1.94448236946182	2.59320560165369	2.35738843528562	2.5401754004338	1.36140350021126	1.94036209089881	0.596342971550947	2.86909672384264	0.798127068850231	3.24523886569659	1.37693966585179	3.34432280348902	1.00712241255968
0.975324692117701	1.11186673912215	1.26336913105195	0.379519846256187	1.77033819919519	1.13658845433914	0.911238997932851	1.05460648577482	1.25747230139379	1.49729646478619	1.24019982758034	0.463815910143077	1.25430151419667	0.825382110678751	0.610126658183565	1.34468960792513	1.37594653656977	1.01732830856261	0.985764199529201	0.810023244131241	0.740495111464947	0.496835753674939	0.406148170828971	-0.103808516409656	0.113114505179174	1.03997198224789	0.994641336009991	1.40841678027793	1.10555342976061	1.29148617019521	0.756586436615847	1.65059944535776	0.917484086898711	1.5359673512354	0.547826345322955	0.870691678755512	1.48194461352666	0.553907679281539	1.30721494289497	1.29524754392423	1.15497715595411	-0.0605099033860272	1.26397628349482	0.122366631979536	1.29603131531705	0.489156731103843	1.16962547705781	0.607362672522717	1.78717988120338	0.621297072058401
1.60887474399438	1.54188496294199	1.61302907565026	2.32701452296663	1.74395729055971	2.03532100259171	1.78119819617968	1.9483423853307	1.88259657862753	2.02883366760229	1.8946946903113	2.15261270384513	2.29443221984895	1.89250255442009	2.08316951853422	1.69350538761599	2.11382751533094	1.76739754619085	1.76771975139881	2.20750044772343	1.1889112316214	1.14217766126629	1.16620764196086	2.33953125433755	1.23682019082621	2.14228476580604	1.5341540318279	1.88133572853719	1.78008337254735	1.92593999822876	1.27266143209951	2.08029838719171	1.93511769924773	2.0478460479653	1.16576551161618	2.21181562096563	1.95824057847756	1.3464185865055	1.90327851707472	1.93676641575369	2.05248828654798	0.504405025646205	1.86931896217845	2.46602804810134	1.82505590945802	1.81947636645182	1.38336861740573	1.69147291348669	1.98039577910894	2.37592540406811
1.02823445270639	1.55634301149939	1.3429612845993	0.415041822431073	1.12954615228457	0.784555261237653	0.953146446218092	0.986264140454021	0.875656522173161	1.40178587246177	1.27658708498976	0.388253352566042	0.292980366490934	0.421328237624903	-0.0347369170241485	0.881647697823912	0.730116549089502	0.108248081001485	1.58897795711414	0.0979353680315565	0.850942084022846	0.0344271425881174	0.456257139225066	0.0182835749246645	0.20678954361742	0.448084373696249	1.59322955853985	1.49800275467941	1.25719755614607	0.772229509009655	0.434449943940801	1.07511216835228	0.242070496516428	1.71214899118987	0.447208788612012	0.171470894434234	1.07270896333059	0.70543567583317	1.06236904097634	1.2532399851645	0.969977437239452	0.656238490137047	0.757512974522387	0.106151299298186	1.48556042384383	0.369537495765497	1.95558095652595	0.301357085512995	1.90704576792789	0.232521238181702
0.0444532557831571	0.186573265041506	0.0915944744510397	0.988884294823791	0.191289508738852	0.127425937826721	0.121925630599436	0.21473424496885	0.471603600870007	0.124359441158041	0.417084167327562	0.971398992418648	0.840751681450956	0.233311477614082	0.0603358576580717	0.21829319338043	0.118181200181665	0.375622532827943	0.0816279047177087	0.625635505526856	0.508078067329856	0.364344811981141	0.385240374821133	0.115987968882829	1.03063150423839	0.398302609598767	0.218772686312816	0.155246781889902	0.261870752050747	0.500271370337758	0.748754181122145	1.28189433512602	0.584913750038972	0.228576913506931	0.419221084710709	0.117949687795774	0.157590769950862	0.506831534457015	0.043960038241781	0.127843743329416	0.449014609230663	0.745244163253332	0.0831078546972677	0.115185998921439	0.256094094791422	0.869209584002694	0.0902134706138559	0.291501350837757	0.236813367588877	0.373739093552459
0.212072576047729	0.0800796828518319	0.405155776565117	0.730340556562595	1.07956596285988	0.180808725443562	1.07693117952388	1.012323066238	0.197129112544795	0.0892046345339579	0.142450039503732	0.913610286363969	0.228294333762989	0.400846825261334	0.448136783413799	0.532970989636006	0.608966233196053	1.0334456290036	0.870779286804309	0.606747771177333	0.77014332766218	1.66857106961075	1.2459488059299	0.366900439419072	1.73441705159392	0.47404009618022	0.586887013995636	0.517483783560128	0.48398114830759	0.984085298891089	1.10934467730454	0.600630586136537	1.08846111782512	0.111957173391456	1.22822106773428	0.618768415000219	0.0920950661081059	0.625783095229876	0.441531468846189	0.341207316670529	0.367533564212325	2.63466160339824	0.384828160746199	0.313006635698523	0.393987048232853	0.477495412325198	0.440280339007618	0.807521581069765	0.247749736690758	0.491597302409297
1.27328660815882	1.10091110907693	1.16064365707451	1.15396472055652	1.1091936582108	1.33523125784982	1.38005836982595	0.90687792095376	1.37857692959363	1.30443445147817	1.35008544030499	1.02281304684401	1.31673254216038	1.30241857157228	1.23690690553324	1.33188447292971	1.53571694811098	0.947528802130912	1.20446841148157	1.00089956843406	0.825347843394473	0.386524837816065	0.597895259565193	0.859631950222778	0.0517299815259494	1.25364161478255	1.13747853852132	1.27469713814938	1.23250886422377	1.11666060737704	0.754524621633739	1.19568585635628	1.10330523722889	1.30955082470235	0.60325598025858	1.35970713402423	1.3191043074178	0.489597275051947	1.33836929389205	1.40682260318084	1.30832529919726	-0.031496884720292	1.44016324397237	0.988436402356986	1.39983096217457	0.101808121600914	1.14488249721793	0.862360722014081	1.44144224089142	0.973184771668526
0.224615633643329	1.48707186374452	0.224615633643329	0.00264533893035542	1.14404315686956	0.224615633643329	0.224615633643329	0.224615633643329	0.224615633643329	0.224615633643329	0.224615633643329	0.224615633643329	0.224615633643329	0.224615633643329	0.224615633643329	0.224615633643329	0.163058370423998	0.163058370423998	0.224615633643329	1.57756645092535	-0.225919695740508	1.34294492903452	-0.225919695740508	0.224615633643329	0.163058370423998	0.224615633643329	0.224615633643329	0.224615633643329	0.224615633643329	0.224615633643329	0.224615633643329	0.224615633643329	0.224615633643329	0.163058370423998	0.297035179184502	0.163058370423998	0.224615633643329	0.224615633643329	0.224615633643329	0.224615633643329	0.224615633643329	0.224615633643329	0.163058370423998	1.36274918243699	0.163058370423998	0.00264533893035542	0.00264533893035542	0.00264533893035542	0.00264533893035542	0.00264533893035542
1.08247534886911	0.675667928249993	0.896072195117355	0.750374422340911	0.713309718387854	1.57743427916166	0.973524773231481	0.387331070000512	1.38732346697286	1.27654310724217	1.15853432046486	1.15448057876619	1.21741416202048	1.42892752035175	1.20417298151501	0.948862122678866	1.78385705799269	0.937949454959533	0.810494035037242	0.699702925503602	0.839663114880693	0.193017068110664	0.468814790217275	0.959804537049958	0.0975082296619423	1.30804969514685	0.898176018918681	0.841830299352647	1.11852317251456	0.626570543142319	0.421475973114745	0.887040322472854	0.820031288038255	1.07323840609623	0.500498324402879	1.47531387092446	1.23231183552255	0.513997991585052	0.965237974124227	1.22948354367892	1.18744647204875	-0.0344611978823186	1.09945805354808	0.899250355715172	0.902075822291816	0.0711059648945921	0.798697123476375	1.10009660345504	0.977725504530156	1.50998810202364
0.225986980943262	0.225986980943262	1.36914914688508	0.0623863557633619	1.20718887732611	0.225986980943262	0.225986980943262	0.225986980943262	0.225986980943262	0.225986980943262	0.225986980943262	0.225986980943262	0.225986980943262	0.225986980943262	0.225986980943262	1.18360101856563	1.06754487799992	0.128085007178228	0.225986980943262	0.225986980943262	-0.350154722226718	1.17332895034597	0.754215919516282	1.28251739103344	0.128085007178228	0.225986980943262	1.0569191329766	0.225986980943262	0.225986980943262	1.2635633538378	0.225986980943262	0.225986980943262	0.225986980943262	0.128085007178228	0.525796715878512	0.128085007178228	0.225986980943262	0.225986980943262	0.225986980943262	0.225986980943262	0.225986980943262	0.225986980943262	1.10425664315251	0.128085007178228	0.128085007178228	1.12839532228078	1.222369633962	0.0623863557633619	0.0623863557633619	0.0623863557633619
2.04440469911519	2.09834671721587	1.31973742993683	0.382514488573381	1.64653489528422	1.48347179648627	1.77327715541861	1.11536551857491	1.50770046058576	1.29098271532702	1.88526166019397	1.12717451282693	0.87318674671967	1.36446841807556	0.14246959629688	2.00714704061518	1.37754686364614	0.524649328750076	1.85774807047041	0.042128859255113	1.3118145270327	0.336231185381454	0.917392336711754	0.063823043163264	-0.0355663684615961	0.76789251037023	1.64663833007908	1.6942820394519	1.17499141504861	0.98132004009265	0.614578811397095	1.74964848356959	0.065069590381371	1.79424470624066	0.855146016375308	0.761797621878598	2.06078864889719	0.480570925680634	2.03914629728861	1.76378158906139	1.72580534402823	-0.00161696240755296	1.33861195195893	0.00683145514456651	2.1879063345257	0.400626996695953	2.52978665814712	0.539219282165227	2.53234984074915	0.734717243665528
1.30439757284594	1.40103899424521	1.03706767378218	0.159934924721322	1.03700608147139	1.0126602386928	1.2147988466198	0.69533826747304	1.12963153358405	0.676696885157338	1.12774008223026	0.453350775144592	0.15689106269398	0.685883340715937	-0.117359412583614	1.32025112749449	0.685217799265451	0.265266746709783	1.33678119048153	-0.128320067657092	0.622713247144894	-0.061276043376319	0.756177038931184	-0.154213898504269	0.385042308562668	0.153974200679697	0.926864488334128	1.22160519651388	0.754095716624171	0.446469706499144	0.360577045865115	0.852904868473798	-0.0361458117400179	1.27322306318702	0.439204747566589	0.315616261568798	1.33401092283955	0.453415251758994	1.18920966102926	1.2991806999301	1.15106794674112	0.754489955372894	0.742749558208472	-0.0116928082871502	1.47404588230438	0.474985184618361	1.60992547392861	0.324648757382096	1.76447165021612	0.230236767319237
0.763223132168709	0.554720451458379	0.909483982556774	1.29233473027377	0.612300130186347	1.22769882843635	0.972792662263726	0.776397623906305	1.13708078965353	1.15959603268949	1.00473985408743	1.12769380611381	1.01037761975279	1.27910742823983	1.13385408144914	0.93317266687544	1.33480343856611	0.824445726655094	0.998643715682676	1.27980333557057	0.539249735263373	0.574170270308576	0.391253819305603	1.22635883138467	0.962913278154934	1.30142579375403	0.644089624030384	0.968035372706426	0.880591963796184	0.944924412372241	0.548464873945743	0.783621165872988	1.20556269237802	0.787897853721114	0.501557941625851	1.36452511335531	1.11641635888934	0.665725666424956	0.909159955313484	1.04144987025718	1.05531987002686	-0.0329035752913528	1.17155482435243	1.26212531546868	0.953911184338854	0.961432055980078	0.723284442951273	1.15550612679931	0.87503371511741	1.28388679606102
0.452262088194261	0.756294929083879	1.10109435098189	0.380129492017267	1.61122153073271	0.885057033076089	0.983021490181319	1.14329125920256	1.01345322388294	1.14939917698702	1.28711695951901	0.237280902274486	0.862452577700259	0.414379014964973	0.606951232521966	1.00609687379785	0.811337303872246	1.12760941375672	1.12723424882505	0.955811534535049	0.464403632376519	0.543959152188316	0.220108787352098	-0.0732088315464142	0.178754102147887	0.768672083197206	0.964509506099979	1.18289395598366	1.06755481989094	1.40756705246625	1.03787349935795	1.1455507785527	0.955983155225419	1.12558910494814	0.409490523972314	0.366314977314579	1.09048531549532	0.915485271814549	1.01727068087432	0.884107393379849	0.877013573750029	-0.181446928600105	0.729586632599468	0.0640768407379966	1.21715226530785	0.413575797465197	1.01476348751163	0.301758036305331	1.61390736214056	0.418006089818545
0.0626599858346327	0.0458028818802617	0.0937854543988955	0.0869441271114384	0.147564435845317	0.0568130037384112	0.0881712380412523	0.287440304620661	0.0666238871551796	0.0608541881991939	0.0591076488847519	0.0857506415768943	0.116095135904766	0.0632030528693415	0.0723535010788793	0.0877334796508044	0.0642748863750946	-0.00897665928044726	0.0834806867294375	0.143612470685546	0.518391779617646	0.644739279603024	0.571478369345083	0.139272669760225	-0.055985984043021	0.121137473819768	0.179742084142236	0.0593264594461805	0.0522521929579463	0.115800613160109	0.230049346438225	0.0724560666674837	0.0689726489409973	-0.0757201938720212	0.578203142855249	-0.0293116111800862	0.0549812025357006	0.181783036829097	0.0403201197556899	0.0497333531696707	0.055662396295852	1.38736655986872	0.0540062206063696	-0.0322390118751724	-0.0422134674753676	0.102238308486994	0.0475706067819868	0.0571635269744198	0.0292656228996018	0.108749751436365
0.736543922161819	0.95031812922077	0.446828647596711	1.09480055489547	1.52401895623477	0.97818166458773	0.88329517905872	0.527449572086943	1.09416540300055	0.356838236758425	1.2092326894435	2.48560881082018	2.1021838170462	0.695826840976069	1.59592435618927	0.798814148434014	0.819109381473003	2.92212272561493	1.04208325812862	0.84523348920926	0.166237958920227	0.749886995500063	1.15599656942428	0.777823416337282	2.01605987004427	1.21653217506722	0.898159483604	1.13279301386681	0.395806699190367	0.231698514303164	0.741190153226297	0.231652474642739	2.02678971587773	1.03593069940246	0.690707174614859	0.345399453343439	0.55142947206321	0.163166266697941	0.668983507320254	0.498347537189609	0.551926727382607	0.172084763243352	0.576161383286139	0.665706370397319	0.308421497517025	0.835857309351886	1.45125666460172	1.44357444952236	0.789907052294389	1.18774538784994
1.23796705063897	0.242955508646235	0.242955508646235	0.0342209164390564	1.17902343800181	1.14096164703265	1.08559941848419	0.242955508646235	0.242955508646235	1.27569258026807	0.242955508646235	0.242955508646235	0.242955508646235	1.19625290887243	0.242955508646235	0.242955508646235	0.191701500563011	0.191701500563011	0.242955508646235	0.242955508646235	1.33293242045813	0.187689467110255	0.187689467110255	0.242955508646235	1.28792357772701	0.242955508646235	0.242955508646235	1.24545386996632	1.23483382103056	0.242955508646235	0.242955508646235	0.242955508646235	1.89462500756621	0.844808100090404	0.569437118226211	1.4698124244805	1.37095726479374	0.242955508646235	0.242955508646235	0.242955508646235	0.242955508646235	0.242955508646235	1.32839568952961	0.191701500563011	0.191701500563011	0.0342209164390564	1.1942041946377	0.0342209164390564	0.0342209164390564	1.64400623741776
1.22540639726959	1.19593761880433	1.36827361799014	1.42599502248581	1.12765139636529	1.57107368778152	1.30523905227196	1.31682441264801	1.43212116790222	1.66724183044008	1.43604601196799	1.57099064444855	1.58215010648509	1.58164621313261	1.66733914458772	1.34756760516305	1.59839065153062	0.922701586645602	1.33014313725429	1.76353855133761	0.855127501313457	0.838915948401247	0.714956891985158	1.6752008127151	0.946238084363565	1.57031792663845	1.03850745195108	1.45486373905839	1.23772310664304	1.38537996188689	1.03212951548225	1.50070189866768	1.34946230068402	1.55181832885771	0.803000113899955	1.72051380712789	1.51972902084148	0.970292696409126	1.38549221498306	1.42651261315289	1.45084407639171	-0.0240665576008755	1.48933515899182	1.90022320959839	1.47737462588813	1.57582511332472	0.964077594182833	1.65001167111815	1.38213603909536	1.80758811863397
-0.0114798581606979	-0.0149229443630839	-0.00396929528562323	0.0881696406503617	0.0775529548921874	0.0157405976919777	0.0811270853575628	0.123645051556337	-0.00144828326385063	-0.0212846308547113	-0.00696394538275673	0.030029844794068	0.0209278152499754	0.00026539494014647	0.00540180825949877	0.0315184210655752	0.0234793256522335	-0.0719775390319477	0.0268020595989244	-0.0249840358432468	0.57052749295618	0.530456406230405	0.63585243544474	0.0174742335259314	0.658115542927959	-0.00530279298215313	0.0232760687214881	0.0369583365797474	-0.0227987233810353	0.0494118746362368	0.530898579505236	0.63503231524863	-0.0241371813179222	-0.047573301802053	0.578945444877106	-0.05280638109293	-0.0109460103176468	0.15036937182105	0.00802427740529807	0.0443095112263192	0.0326935409109905	1.37681592370461	-0.0304702429537482	-0.0638294011539645	-0.0572294698633235	0.0985439201497107	0.121882910090475	0.0456543069772112	0.0699254651760605	0.0861706593016775
0.932190952444969	0.808142577465271	1.00787236318271	1.5175126238464	0.908489725950982	1.27943721113552	1.08137313817346	1.09605638156398	1.11916744441463	1.14617094419822	1.09732187496567	1.21592579884921	1.2799875735999	1.37838000859269	1.31413051468926	1.01002307010122	1.34800284110412	1.00985250574711	1.10080196912819	1.50422639681865	0.516250609564023	0.887117451233496	0.61166648229039	1.50205627043791	1.71608909504345	1.47724091968707	1.03662437459526	1.15897853486915	1.03720451902825	1.21752263147686	0.911709950982487	1.10921730222223	1.36683299375733	1.1255377160968	0.671678181029304	1.38576301450743	1.17268545652936	1.13581332848168	1.0904040171576	1.1627045767851	1.13413882055998	0.426424308729927	1.27375290030984	1.52106642289018	1.12166956683876	1.53132610150183	0.88730128349968	1.38974776788995	1.07704389253966	1.52346371669307
0.895610011645287	0.592564781501375	0.538689473295396	1.04291804744968	0.56585197965606	1.33733885956686	0.438538706083501	0.862876061896703	1.0317883601396	0.98958301421945	0.916520840059825	1.19210954995373	1.33240259905143	1.69762343411662	1.61672874115534	0.589824081686211	1.74312394548402	1.05451464989319	0.420788462106843	1.57661051723801	0.604625971180924	0.659259101324433	0.551654770792619	1.85147570204544	0.676586404540638	1.80455096951221	1.24971530695908	0.585862467765252	0.89978941069468	1.04210399581498	0.729344799486547	0.441182713929231	1.12030465715883	0.598315444316477	0.605179947765992	1.51895210523764	0.774718815905464	1.41241085555646	0.772536731078027	0.707466349527969	1.16607450329571	0.00137639413619058	1.39286348661267	1.75500040657056	0.663070944465196	0.652612481094827	0.738455989098798	1.29870196271194	0.585794727234438	1.58482027895805
0.773266281974593	0.579478062491982	0.890585455668512	1.38224732236817	0.724740343171978	1.19751333241403	0.819897732580007	0.891535842140777	1.17692630815875	1.2625525052874	0.974848607410771	1.16696202585085	1.14173595521185	0.99269565389099	1.02319625290338	0.916039233237874	1.12512453069007	0.766903989531014	0.99466016976233	0.931986358273322	0.387677544582816	0.632178404811278	0.380671404389887	1.38194306794624	0.235537918814763	1.07885388406017	0.562254975338284	0.973434174795849	0.775676674043315	0.84085487019228	0.230142073939378	1.15998487530289	1.03487830388199	1.10111812121862	0.466842451261326	1.24378596021957	1.14045234562216	0.060611867908689	0.974885224462699	1.00572496467727	0.944164272419517	-0.0163604519709198	0.995916054723339	1.3332934701602	0.952890507462544	1.16738242506727	0.67676512088301	1.22434592628834	0.869701108067618	1.32810658725878
1.04963870208174	0.537820640336127	0.743123756730487	1.55403153437673	0.677139860252297	1.31661932397859	0.999972014730436	0.730882660766674	1.12633538270775	1.16362416868705	1.05307709748442	1.38957170149484	1.29625232900353	1.28804408338824	1.42049900483709	0.930757925850011	1.45363491695294	0.942515688955127	1.04428906689421	1.67448071747111	0.514356710260618	0.824496783415621	0.546507073052171	1.69531938011345	0.812577239681894	1.53863669902278	0.736492825631596	0.923114892379897	0.708685998560657	0.998043117332606	0.717285874626732	0.640715265154844	1.53720393168513	0.923958339912419	0.628453522242804	1.5931858215823	1.06537608271638	0.729859272829771	0.977120013305236	0.931497808400073	1.14813541899614	0.040736869550216	1.43754871229204	1.70955511608605	0.8089699180993	0.843071146258387	0.813729415471702	1.21225787965261	0.985472160378071	1.5169211203385
1.07650758204053	0.817398454552969	0.892424708170179	1.29136305399847	1.12965918697291	1.05448129361414	0.975708175534998	1.79805276917646	0.920282018720398	0.859160384874119	0.958446836383838	1.49224571009885	1.34566623170497	1.08504906333633	1.27025134879359	0.910996564684979	1.77228933660235	1.53029641146259	0.987617687794568	1.28675127321948	1.81458461182455	2.51127286038969	2.11529066362075	1.32693049766043	1.32803617183653	1.16057693392527	0.848529313315411	0.904954161868204	0.837456762405961	0.987306438066628	0.946990576621047	0.878564864148084	1.3140072342545	1.15171009972952	2.14704937861166	1.29522763780265	0.892630140449312	0.899940802391509	1.02503647329025	0.922601892875694	0.951738166571698	3.34852601219283	1.0461774595483	1.52981890105081	0.650827721526674	1.20978599603362	1.02128091940008	1.23238735851595	0.798501354122291	1.16475842084757
0.90325715180906	0.720802803172041	0.905571732455591	1.16926780205709	0.730055683831366	1.58118543246537	0.968047661000175	0.776204386792727	1.26008991575852	1.36012811915153	1.15586714568519	1.33292453660639	1.06567200123471	1.4274358710055	1.41112879799161	0.867642549347485	1.6054055073406	0.814550506884745	0.9620505913671	1.69506756804971	0.631720851496516	0.671253947499397	0.557039108332153	1.76345390516869	0.227737688815437	1.62991037300898	0.715615255482543	1.07697297778445	0.858940976988141	0.817167002802446	0.54628017398811	1.10406260766824	1.12874432950292	1.03663987641889	0.620004635776022	1.80716209922922	1.27788372404258	0.804177417102301	1.06158999791837	1.14928238653465	1.30069463601166	0.0725607130719269	1.40231474350347	1.87251737931782	0.996087523621486	0.745265168413772	0.73332902730796	1.37295696306934	0.882876655021131	1.647988746863
1.46482601348751	1.3512708084563	1.30644306148786	1.66027635610586	1.33687296227238	1.51228547888731	1.28615406511522	1.34565498984551	1.43977764022751	1.56380338096715	1.32289355119835	1.33008800389607	1.81541090410875	1.4297151290404	1.80100248866673	1.45264925594953	1.57796027173604	1.6354250270894	1.27392397593704	1.59136295793135	0.796191488485865	1.05595499246562	0.748112173498925	1.79192705263672	1.82595059345106	1.73912550309018	1.3474503297964	1.44800743475757	1.36188923072332	1.59415682980115	1.35912262288803	1.42921828356852	1.80609337660169	1.55760591583534	0.866752884816806	1.52392892280816	1.40493639082272	1.44220877527315	1.34924520062086	1.4356674254291	1.4411771804889	0.50884102296204	1.47625495743518	1.81034269869522	1.52962975870135	1.85806632134173	1.15854561898219	1.71271421205941	1.41799404562036	1.93779097400018
1.48907032931802	1.62334779792388	1.75046781696163	2.14335234781145	1.87104319906548	1.94483445227804	1.99778535149203	1.78675232422758	1.91455918566018	1.9440037455045	1.92405354821933	1.93579491669725	1.72292775113141	1.81649981596958	1.61762353017447	1.75961210894456	1.98742487951117	1.78301000327977	1.9117097398821	1.99192923693065	1.18620411764805	1.17103051125084	1.10950251141779	2.15274102814252	1.71148537536677	1.94687895304481	1.79650127826511	1.97177608544095	1.72770982794842	1.8692120760815	1.7016643302556	1.81431385998065	1.90970419222945	2.02353480415633	1.15557904677222	2.13212820796312	1.93705985076317	1.92200756138243	1.82060510049839	1.95708253852969	1.93645960513952	0.519724687345359	2.03648144301731	2.2946606913858	2.125856909021	1.90625296593344	1.77618215577156	1.92397822589841	2.09958150402091	2.00412875683046
1.46578723388721	1.59902986109187	1.37855928389062	1.27726089911462	1.38532534005214	1.43734303058145	1.39269288513127	1.19683384389125	1.39958026654982	1.43497739622434	1.32443156236405	1.21352700906893	1.32685344325458	1.46608601078453	1.33520703185888	1.45487354037564	1.51472908172005	0.806857381092614	1.25293359596326	1.24598561629948	1.08786634529136	0.334489036467672	0.866481066598348	1.327917494762	0.348383654827004	1.28791875806832	1.49340647409704	1.35786414005998	1.4080231474184	1.24247023505111	1.26881275138801	1.44630215467016	1.01723766722865	1.53080981885351	0.762945482785793	1.50305458217403	1.50995846416535	1.19925121050557	1.47332307099943	1.49205184219095	1.30066207663386	-0.0260895597550733	1.58059585365514	1.44221207226851	1.80855556126612	0.593447569440998	1.57615594352474	1.24359287917764	1.59111784813419	1.52916892815672
1.49198197275407	1.47822573611057	0.90271819122673	0.311250408346945	1.28571359107546	1.15124520796383	1.21447775876626	0.94354446953407	1.28003993761664	0.91359052529874	1.16924895065383	0.707888333699674	0.24100109380809	0.674844316277544	0.107768780724619	1.21148723164242	0.918141579415838	0.340570963844125	1.28508526277556	-0.0102630332056457	0.83053699651308	-0.0420704825399641	0.67953182314728	0.101106271342288	0.326451048911449	0.413619649649392	1.20430116317699	1.23035271926453	0.92311663669779	0.702244839406231	0.795511555495922	1.05479447746908	0.28803507661457	1.30933106577022	0.489332779040134	0.576422918145843	1.35070235748127	0.728803588325527	1.41806892616847	1.36495964823053	1.38010815959611	0.253315064991264	0.90236517175832	0.137287245614305	1.72137173092591	0.289423797733886	1.94863743954363	0.456877896902387	1.66416334702556	0.463581160233233
1.86690408181601	1.83823505864993	1.21570273189557	0.840918988993966	1.99723059890907	1.3170144903198	1.65426239309553	1.55382846602617	1.58739645665574	1.14765909298003	1.41158346717698	1.1069669175991	0.918195468592158	1.22426449264008	0.0983226846478728	1.79473635010247	1.31596524562729	1.40115165898226	1.93265211194714	0.350018483502239	0.852489998377307	0.446464964633907	1.1164746637682	0.231088451296238	0.145742653376339	0.645101469309369	1.75249645646507	1.65910102182097	1.38449277989006	1.53321446640344	1.99432623428553	1.37644150153746	0.931412131257608	1.87843865318894	0.805143208926473	1.15126955726523	1.74495396834774	1.94346498028404	1.72488892338471	1.42017109064778	1.79996240896454	0.382387079610432	1.38736965300697	0.146850114789833	2.03504795516036	1.01877058394311	2.33578592430151	0.809725724928545	2.22336580856094	0.91837073935753
1.96391918940382	1.35834569142543	1.50085225610175	2.39174582297647	1.51968900547884	2.07254390453394	1.83859454018217	1.13505122772108	1.94649513306914	1.76726746115316	1.79587510762896	2.06577230986677	2.14089323675921	2.12729718943616	2.34467268054666	1.65982569369609	2.51587983064077	1.61416821798534	1.48903407027608	2.39765612265398	1.60861720836176	1.26174537272575	1.16728755669716	2.34081097858279	0.974827374839995	2.37633367026252	1.60779416507809	1.67866173174684	1.56435428730062	1.72679724983195	1.69066486377734	1.47967805893362	2.17411659469019	1.64903977964824	1.34588337926156	2.54308851224592	1.70386227760217	1.65612184419551	1.6328854396906	1.94211948462551	1.96433453831631	1.65936782226249	2.63384272318876	2.52358722582708	1.69276621605698	1.18323994763363	1.48648772288058	2.04431910085554	1.67892421215567	2.20813860994712
0.666857041264396	0.467665807133717	0.671227060299049	1.26319540236631	0.534248243356688	1.07016635429586	0.817121746848433	0.840680397084451	0.856196491335169	0.887462802566019	0.815874601916241	0.963215415234003	0.982744932564761	1.11324952612931	1.00410139416496	0.715972347806643	1.13631337080595	0.727388488151597	0.790019074193644	1.29614802896606	0.392928631879859	0.64259088722052	0.346297191604497	1.28658230468227	1.25010221611813	1.23001311647113	0.703443160095072	0.876803151561594	0.694534719243281	0.829182630077355	0.625352583102306	0.809596249820016	0.994297295537251	0.732703525676439	0.460605570234958	1.09807205956912	0.869727757393356	0.73494958916292	0.698726666387372	0.877655639338004	0.848211788808164	-0.018669018962849	1.01792706710819	1.38933536441672	0.828433865072191	1.231857739112	0.483414783922967	1.13087114129276	0.728321765192111	1.24919053100916
0.127465323715117	0.0554531290314383	0.041990448293956	0.390972716821019	0.00354003454415956	0.0547057878800345	0.0909504624926224	0.0573740219663176	0.0472964871498064	0.0366714900621507	0.0425769783897169	0.33722940674318	0.243281046209789	0.283600374536635	0.0478937568160532	0.0450110241730385	0.0975050992086334	0.0333905567025697	0.0735435727310199	0.268053955548758	0.353155981255026	0.361634805390862	0.384205257239669	0.264548427018177	0.68158136990178	0.400254364680614	0.104611485318431	0.0366714900621507	0.0579181740536601	0.0597615378366294	0.0862406073528456	0.0366714900621507	0.419565421052524	0.0361756671087793	0.366332014628518	0.133286349054102	0.0488177725651898	0.0687724828106264	0.0366714900621507	0.055142595439055	0.123963915615575	1.33882421333406	0.214067910517544	0.266094156075167	0.00147092492000495	0.841955058707159	-0.0231963920555427	0.258577168790096	-0.0227317137146091	0.118178989846849
-0.123845432386904	-0.0673009912604335	-0.0828272686881995	-0.063187097027873	0.134325489117521	-0.102102607533972	-0.0339468807887665	0.273693896183676	0.163276667399598	-0.0904578777071195	0.0207949369579975	0.0868145976382145	0.0665494470572605	-0.110021108210374	-0.0117941141550275	0.0406838762243415	0.24261285036152	0.305410072097843	0.00830536034881948	-0.0988057754874376	0.219376923213675	0.304612032047288	0.393389831805612	-0.138194143455543	-0.0321908711906982	-0.0214354961567175	0.244532437021937	-0.0468457754900175	0.268569405576551	0.286858680758929	0.390087398900308	0.159002110011596	-0.0325922196808325	0.259660023803411	0.305792929022191	0.0644058243349621	-0.00563951991684949	0.321894561847112	0.111408238167214	-0.0360524531811505	0.209406472058101	1.09188677978277	0.0102517875487907	-0.0118827954393322	0.1381588736445	-0.0458934311394367	0.144329671809032	-0.000227478153283306	0.183221675098071	-0.0160864005710973
1.23306619780685	0.891701014302608	1.08677759465663	1.78831926966083	1.4806286363198	1.06473632912759	1.33273256700103	1.69404793653207	1.02334794332757	1.0105216278444	1.04705305327314	1.45328757784058	1.39410176242526	1.18666410419262	0.806199871274994	1.23723577937331	1.11135078960181	1.52761386770928	1.39999719253186	1.38206831720754	0.28122760214627	1.18842841705813	0.71529357689323	0.661218742047899	2.02872526707663	1.06628439474428	1.23301633794994	1.10804026325198	1.1209193159894	1.59028255351079	1.49197239399245	0.960777127337723	2.12925517077292	1.37575689299084	0.728316532032544	1.34169106851867	0.856232593424405	1.35695167462625	1.08876405907588	1.13651298160021	1.3720337263446	0.0627946994904705	1.12687635135969	1.01462810694187	1.24749821059849	1.80867378268696	1.58225975698465	1.63808005927753	1.29895224882924	1.30879163939291
0.739120545987116	0.609634286791949	0.692463465007733	1.25066993060369	0.678211450755215	1.18958469237914	0.672073676405156	0.962551739228529	0.935759582069643	0.987337552861149	0.83751439330877	1.11868261300798	1.00822696860302	1.07844473341127	1.03040877134895	0.740734981023447	1.19817700531192	0.565516422842629	0.90234994583787	1.43832236817994	0.511268105655917	0.513945967345992	0.44422166575186	1.1747518574594	1.10483933046536	1.15379262430509	0.649740505941655	0.943800586087143	0.791977312698196	0.865039822784866	0.494802002042471	1.06443622217764	0.976979130750637	1.02746039865553	0.489811912917923	1.18614980688802	1.02308178470147	0.779586254896305	0.824500853014989	0.890446497716934	0.922860412842736	0.109470454700112	1.09378783772331	1.41485196037321	0.886528681485321	1.21734273832527	0.426666461043432	1.08645597729116	0.727595791713061	1.24298051164478
0.946943682097617	0.557004322050138	0.863676710005024	1.38971414948741	0.757924372444648	1.39395548353186	1.14313337725199	0.768864076127517	1.1553759192324	1.2738688649521	1.15632839010037	1.34948200198946	1.31330782622413	1.40695003950727	1.43166657721461	1.0195607260161	1.41976590734291	1.05224039231264	1.12625035880942	1.60527408909781	0.489345823710601	0.878257656488922	0.547678739289999	1.61522229903672	1.13344704004444	1.5442395602642	0.880257863687542	1.00725423301257	0.894117596410126	1.10995703303154	0.746511445545922	0.821429181667935	1.51220634030574	0.920096164299884	0.638427406496509	1.63512984697969	1.17633816587849	0.723987353894548	1.10521583416961	1.05814327225967	1.22385035567563	0.0641797030204181	1.36829965354005	1.50695032685175	0.907718930277118	0.944847614857601	0.885405523254773	1.26258099227837	1.01284437029179	1.53373009520504
1.08167151819969	0.865924218086094	1.32640416457408	1.27673794680819	0.883912537804697	1.51795685642408	1.15842263307044	1.09684700539401	1.37130050742587	1.48631309056711	1.35454388940416	1.045775521843	1.20871442668413	1.58994656502527	1.35834943973715	1.28389107400054	1.77274412231649	0.84949248712124	1.16841547022344	1.36175870538654	0.751294236903111	0.670848004078164	0.636549969906913	1.33887940656968	0.420508347653107	1.47037790002618	0.93110472129999	1.24566436456654	1.30123657971916	1.32627154725002	0.674194855012654	1.27184790381407	1.32645487408653	1.29041659427801	0.686230736962729	1.42294701292266	1.5765313513063	0.836860331505976	1.26306818457175	1.38801648837605	1.14838222960312	0.042585379950981	1.44503037344487	1.52877255301552	1.53237064294088	0.404673158408537	0.896464105774413	1.22217791745756	1.29317313923141	1.39052742654701
1.16838838660634	1.00855523148325	1.19481941940981	1.06003509451377	1.02013097254404	1.43297607569014	0.842739453766949	0.968327707620872	1.20143713276472	1.53503277815314	1.16807694715373	1.32424012953805	1.28410709497821	1.42079337584688	1.50563759608094	1.16881821440593	1.59043315495213	0.79968170575251	0.948102170534218	1.52424409384238	0.775137226807729	0.620665915174329	0.568026214707464	1.40436431330546	0.182945579340177	1.374611821368	0.823132214237931	1.14003257785607	0.857099756652676	1.11197832094987	0.918964146315551	1.29940938939797	1.16209871003031	1.13250189949541	0.654609785563174	1.74894362138862	1.27035731521168	0.846957445505188	1.16525609706212	1.22073517791052	1.15686680639013	0.0397282642373912	1.52294250693691	1.59287044206531	1.1228600278528	0.382097881916982	0.873419057421354	1.32267074513077	1.09594795082702	1.48097956146856
0.509192423752452	0.627497041410653	-0.111652764884198	-0.00572315579184117	0.228793789556497	0.158596290368046	0.436447480189834	0.290216970911803	0.143529351837598	-0.122669008486711	0.424543339893887	-0.224474151417561	-0.119288329325575	0.203741603874984	-0.231726878706834	0.364444438594644	0.0501693844388957	-0.0292799460978603	0.450573529219112	-0.233742681727191	0.805810823752656	0.264992228474843	0.487775310767124	-0.25029823277839	-0.108855610084502	0.043366027571655	0.273010036795875	0.59323611803809	0.157740649192895	0.088992376393119	-0.035224409484065	0.12973922103899	-0.124151483817224	1.49205919644605	0.519526120998207	0.0310725807109127	0.347211324941556	-0.066248808622975	0.21514495997315	0.157033577841448	0.471449502914423	1.24599214804969	-0.0433578447443765	-0.115502975927614	0.289750563373413	-0.0182749409017937	0.43834717437771	-0.0182749409017937	0.817035852546883	0.0260525545517614
0.621313990391015	0.567037645951411	0.690076227363338	0.82720310371957	0.540871943864695	0.877369033526772	0.76400928068416	0.772231209691188	0.748175922766822	0.847930766144008	0.887214656115745	0.869540061794624	0.996724745931257	0.8127977629618	0.784945501788218	0.780108421608376	0.834901101514591	0.481904564576555	0.790435135005488	0.906580905336217	0.191363052344693	0.500786079757557	0.352666601066814	0.891506032257513	0.718188274042816	0.933613669454039	0.513252070495394	0.879892555070358	0.574162383579291	0.757202572458964	0.361648372966804	0.794914806891411	0.70457929422155	0.856614591270672	0.348271911056356	0.849692777484882	0.789146487255463	0.340118650785819	0.676328267199064	0.814698651230698	0.771059019478438	-0.0622862652893549	0.727478913009446	0.999869389295064	0.913155419245218	0.599307571771326	0.423114901586044	0.745860258127013	0.83505100855012	1.05942389404737
0.585013002294854	1.24475554827475	0.613453106818324	1.93405496353218	1.53466076923021	0.481141580105714	1.19391934904452	1.40101889872616	0.797189283793601	0.566857649533721	0.589232809813674	1.40914844603218	1.55794428459074	1.37446245510588	0.632637813855943	1.36527538451917	0.839495028810699	2.18837994374946	1.16815853710212	0.996377239010527	0.43634901449804	1.28629854532824	0.824682969429809	0.366681396105688	3.27005997546162	0.780084782734552	1.25255030379085	1.10727603510422	1.36208610689979	2.02828275035514	2.0328819943173	0.747412403718257	1.84968542312185	1.2578803817514	0.849110176418694	1.15253002176896	0.413506989292621	2.50621127174921	0.769406529400388	1.0602239571955	1.05177441822871	0.340965214132177	1.06127717709932	0.429235592078273	0.801579334390117	2.31337999957069	1.16369406751061	2.44942593470455	0.668916006922038	1.51604737729465
0.732408504364149	0.797881507754253	0.917636559573923	0.731672254628558	0.905213250340727	1.13771377090515	1.05094043869189	0.868010146861864	1.1465978790435	1.28006714886698	1.14553029802363	0.692321763427359	1.0921509474788	1.08218925405528	1.11046987097287	1.03878267190857	1.26432164176239	0.856569310673268	0.980564883849445	1.14137110549775	0.545335794766724	0.545356064254299	0.425107484037042	1.08175033662392	0.0319205607528773	1.14016915127015	0.883300150239252	1.11756637988616	1.06208738037952	1.10381194583927	0.731180806281114	1.11382523507185	1.22554579165162	1.06378769628026	0.505266447686023	1.29835889275158	1.10235402667744	0.79090075048486	0.954003590475845	1.23745532680553	1.10885487775171	-0.0630743252300981	1.0059318171513	1.12216493008368	1.10064795567193	0.21111096222494	0.891432053331624	0.872760248500116	1.2862623479503	1.11085382694687
0.238836914935035	1.29306877258667	0.238836914935035	0.0607471340991756	1.0222346865727	0.238836914935035	1.17542092690581	0.238836914935035	0.238836914935035	0.238836914935035	0.238836914935035	0.238836914935035	0.238836914935035	0.238836914935035	0.238836914935035	0.238836914935035	0.186022610210583	0.186022610210583	0.238836914935035	0.238836914935035	0.382638898578292	0.382638898578292	0.382638898578292	0.238836914935035	0.186022610210583	1.1697364177094	0.238836914935035	0.238836914935035	0.238836914935035	0.238836914935035	0.238836914935035	0.238836914935035	0.238836914935035	0.186022610210583	0.382638898578289	0.186022610210583	0.238836914935035	0.238836914935035	0.238836914935035	0.238836914935035	0.238836914935035	0.238836914935035	1.25990777040903	1.18349967610242	0.186022610210583	0.0607471340991756	0.0607471340991756	0.0607471340991756	0.0607471340991756	0.0607471340991756
1.5033125923382	1.27633274154123	1.50436556589149	1.88134964215814	1.32110996786553	1.6151656857156	1.47563231123236	1.59005142096945	1.51822460750164	1.80645569721361	1.54250384851352	1.60917354813611	1.9559152503767	1.53626024261482	1.75866941502737	1.56619596512405	1.72010602275923	1.52846888180799	1.3813969634281	1.70471167855932	0.946417790501783	0.940176981436043	0.856439080958473	1.79349649802827	1.41694932083774	1.72264939869359	1.04106755333102	1.62347002874075	1.21166705069952	1.65271732369935	0.932422771403009	1.6718904672041	1.5962997204729	1.63093634487954	0.9143446176321	1.79435371129069	1.5240768369525	1.33167429586395	1.60240933457751	1.55742404898319	1.55285800305663	0.101315477642097	1.62169287262783	1.82878248644939	1.48451609110455	1.74912065327113	1.16451848976241	1.65474475759813	1.6491143915554	1.88671925342716
0.812394953921617	0.534276219008261	0.603244214237886	1.44276909954449	1.04078887268083	0.967200295241702	0.888127955505514	0.872762051175903	1.15583146453536	1.12042573227904	0.894483509441097	1.29639669304826	1.35086537399988	0.976934027205113	1.41490568621744	0.856580876500172	1.10324397726255	0.839826630129072	0.91767196047801	1.1440976806202	0.303601515234938	0.794918079577718	0.516482691623214	1.30975859840194	0.774607492143966	1.29220048267408	0.799398251722815	0.724903682254195	0.809583786232323	1.00009492676767	0.701237074658905	0.869078381460509	1.34927017369287	0.898646122024977	0.538334095478624	1.60159766381243	0.896492106156549	0.608654867837089	0.877495685609277	0.814005868849997	0.873658208477794	0.0323188190917937	1.14818636678637	1.17399024973386	0.729714092476154	1.00595524985313	0.706490300056611	1.10334865844611	0.652988465260993	1.46984015684445
0.223620446117066	0.223620446117066	1.51967456769953	0.0247731263308707	0.0247731263308707	0.223620446117066	0.223620446117066	0.223620446117066	0.223620446117066	0.223620446117066	0.223620446117066	0.223620446117066	0.223620446117066	0.223620446117066	0.223620446117066	0.223620446117066	0.136747449442179	0.136747449442179	0.223620446117066	0.223620446117066	0.282414936739764	0.282414936739764	0.282414936739764	0.223620446117066	0.136747449442179	0.223620446117066	0.223620446117066	0.223620446117066	0.223620446117066	0.223620446117066	0.223620446117066	0.223620446117066	0.223620446117066	0.136747449442179	0.282414936739761	0.136747449442179	0.223620446117066	0.223620446117066	0.223620446117066	0.223620446117066	0.223620446117066	0.223620446117066	0.136747449442179	0.136747449442179	0.136747449442179	0.952197213670763	0.0247731263308707	0.0247731263308707	0.0247731263308707	1.25900298786409
0.0980552825862316	0.0980552825862316	0.107453605538838	0.106942183225927	0.10757472339134	0.0980552825862316	0.112522232548234	0.10739527432229	0.0980552825862316	0.130720699819099	0.0980552825862316	0.107182957410858	0.0980552825862316	0.0980552825862316	0.108078932825983	0.0980552825862316	0.0475074154416643	-0.0519959431374207	0.114930940747008	0.122151314220119	0.430038327435135	0.406986709395597	0.416899909935651	0.0980552825862316	-0.0414457613789174	0.120943343381937	0.112347556890311	0.0980552825862316	0.105760739699282	0.0980552825862316	0.128245828168739	0.215737282608782	0.122083383613562	-0.033194624598325	0.41797498225546	-0.0224737261043366	0.108910820332916	0.117453959875572	0.10536015886098	0.10635174715042	0.11490556673771	1.362311404979	-0.0386880110594485	-0.0376173951054523	-0.0519959431374207	0.0937097941406628	0.0934500881653838	0.116299592484778	0.08696230591647	0.113922677664435
1.1111967580666	0.957895899049509	1.4625512943728	1.02855348383465	1.4033414794551	1.2016486915447	1.13686263411523	1.55617033651847	1.29068705380221	1.50164586591674	1.30530748476239	1.13183740092183	1.64563449460288	1.11488443510111	0.962106546805753	1.46514819418506	1.4475102009197	1.02902422987939	1.24020680490911	1.36978295547537	0.711470068191399	0.596971537010229	0.687489658659569	0.963932056029687	0.851192008058519	1.22443069756112	1.02802599570752	1.43544946804706	0.903868971873261	1.43413021443561	1.17356950823734	1.51863613093855	1.02481884031502	1.18063798130349	0.665310421287067	1.30849124012977	1.45287092824197	1.00967415877973	1.54830014007027	1.04035028335763	1.17907392329283	0.0133059039359379	1.31294142676378	1.35971001321857	1.1485293388062	1.11524521630621	0.956648932451174	1.19688359584129	1.68107692920094	1.65112829855164
1.41581852638629	1.17926305447882	1.38024421903516	1.55751195424686	1.39182316531182	1.95142710106123	1.70340016534629	1.397812865939	1.97407869580879	1.66449833922944	1.78680575365463	1.58704039603345	1.64086531236035	1.53808178351272	1.13350681467745	1.54682583114104	2.02306770508639	1.4081056238323	1.81679193422599	1.5029041298366	0.7358429055545	1.08063634092229	0.85483366525489	1.80639752038215	0.735639408583178	1.63038152429183	1.39410517141439	1.58704763496191	1.53430450426567	1.72585113811428	1.02800594076199	1.32150798422118	1.8801186821057	1.79072800074513	0.890437637243896	1.59323605598	1.60376396127802	0.800643455880057	1.68718468046761	1.54336223238047	1.77939752182671	0.212617128978017	1.47466157104602	1.38948578145529	1.5841972628586	1.04618692799864	1.71146065129752	1.16098656403341	1.90997055262942	1.41091773173901
0.14154613255537	0.0413299837100492	0.0413299837100492	-0.0410772548440595	0.244606734309947	0.0413299837100492	0.0830687310627155	0.183882032070494	0.0413299837100492	0.0413299837100492	0.0413299837100492	0.143163370924531	0.0413299837100492	0.0860414851757165	0.0988079191576202	0.124986153596105	0.0548458153486815	0.0577502644402816	0.457755388836975	0.0413299837100492	0.33552466800191	0.561761263539804	0.326856482713587	0.0413299837100492	0.54167354056449	0.0413299837100492	0.184864861579121	0.0413299837100492	0.127293135796427	0.135200775050216	0.317010203031597	1.00194682134598	0.318414255650388	0.134154612785612	0.408047471418433	0.252819658917165	0.0413299837100492	0.493097254362613	0.0413299837100492	0.0870850893281875	0.0413299837100492	0.757884460091174	0.0799188797553588	0.051473382052412	0.00903163193071985	-0.0410772548440595	0.128101870582349	0.0764372755797725	-0.0410772548440595	-0.0410772548440595
1.18211626491545	1.29917816379504	1.0812048027881	0.217648374193562	0.229503811447437	0.0337126448190547	0.856544330659094	0.359617337278976	0.883833540777117	0.332851354403383	1.16082868106022	0.728703510838522	0.0101935644019955	0.425070906889645	0.204353221424878	1.37528982408131	1.2834610650842	0.183563682688981	0.580216670565642	0.0809025866027411	0.758108362814327	-0.344187040739723	0.580071108016488	0.202648152797552	0.0640311304323769	0.439834820184488	1.0735371159721	1.34132317704267	0.552703614909919	0.13404327103092	0.0104622356144941	0.678386438204121	0.00656507871789437	0.130284859698177	0.331330810030365	0.147707727657716	1.20208019288757	-0.00833246818074913	1.42920335019087	0.0397198147198013	1.62435269877156	-0.00833246818074913	0.346790264165673	0.057516702102843	1.4481917496351	0.233730757347596	1.17898134125583	0.28644763112164	0.44724115823333	0.220695482960244
0.683955012006845	0.186021582190366	0.0908684111136365	0.948902901562603	0.0552291477749835	0.508254824357865	0.221829357335593	0.481344454301177	0.333638133019779	0.351942246198715	0.273268439380898	0.398090345101589	0.910208244609399	1.14591858811649	0.787450494097007	0.656577253448193	0.379492474561709	0.383773093257542	0.296679713421647	0.956762483624793	0.302101314011076	0.435717087931884	0.261296557181218	0.82563013094943	0.979644415702757	0.745542239056518	0.28385904004139	0.483155766548718	0.351132158639641	0.404008668489585	0.591101090588823	0.105631889077903	0.445351914491016	0.382518346047143	0.33303831970806	0.66315258154566	0.407947003856946	0.563928363318882	0.511132914770008	0.374355202562521	0.473293736974225	0.0222414862706345	0.502262032890387	1.16704813887636	0.182741163318465	1.38594991322988	-0.0414724838658635	1.09459747629477	0.26505371759384	0.795060617176713
1.18183630510053	0.998283828942351	1.08860270037286	1.42403986441558	0.972713331334772	1.44887665355351	1.2021740954423	1.23657937271641	1.30607536022787	1.39976076443348	1.30191654485033	1.56928561805635	1.51765969768953	1.41893376625084	1.67136807149678	1.14721311700335	1.6014268431395	1.11784661370183	1.00638322684268	1.60338221035074	0.847303349281716	0.844616225022826	0.600634974136359	1.68831907802801	0.738010103553412	1.65746729701891	0.99414944202873	1.14806308815657	1.10231282688681	1.29480709664692	0.933607552946006	1.31221598722532	1.45047863447132	1.37180149297702	0.7641848494803	1.84773334586951	1.26092778910398	1.14819168231155	1.22855579895305	1.23985310089485	1.32258408444807	0.0773661118817529	1.65920414750468	1.73189115765861	1.10117511406164	1.0501991270878	0.822717487873138	1.3548022369578	1.20021808047554	1.64262205329995
0.34244003226005	0.727724328686958	0.264640398931084	0.455809074943741	0.757260792680383	0.590395210009036	0.413814009385378	0.490168587422749	0.372630483437919	0.652039240037569	0.647238606600884	0.196522125385886	0.977283705453453	0.417971585382045	0.527521910081548	0.622268862623948	0.521873615876939	0.303307213841175	0.603895078196198	0.273922273136989	0.377932594604953	0.191187855833689	0.257093175843889	0.0412120064364133	-0.122318612888668	0.158334805061176	0.29734210156049	0.715634889650547	0.348105710374553	0.592443486493922	0.19478438255419	0.985867857884143	0.0854839908806553	0.876465643890831	0.275404542094177	0.31217046079913	0.674900799904813	0.123488496014426	0.447997261622955	0.242637237457907	0.586998601500205	-0.188809909986767	0.240049321572448	0.179151414631319	0.506510249648944	0.0841105425585661	0.35612896870534	0.160408474611878	0.510804808689053	0.535639802705856
0.294143966233085	0.769252168592142	0.375966327093694	0.196571192027873	0.917503056622252	0.392895181038035	0.408494202187206	0.240570812633696	0.28259179967185	0.365035325871524	0.60333715938973	0.601383541708375	0.306230478807007	0.229823663235979	0.0690946271637845	0.883826698810597	0.389659402631822	0.232724680565797	0.788501922644759	0.0152973665966345	0.990286902358309	0.00340255330630279	0.247766872783776	0.164422196455881	0.0760121174693599	0.0578293080423575	0.702063249982004	0.417022954554249	0.220598172307824	0.273471028662665	0.188259249203092	0.265454775937998	0.0463575478878105	0.647710708739445	0.413818776149464	0.246460759785613	0.37154103083782	0.248724758024017	0.796841218499117	0.0356554271030765	0.382363180864357	2.102273012846	0.243779047602337	0.161036602482367	0.668766380887666	0.0835051604287352	0.845327767106133	0.110627917410033	1.53713414577189	0.0845417166340677
0.704436762891837	1.05373874830089	1.06132948182111	0.506196529480227	1.1582105363183	1.12745555333731	0.905803393237977	0.880696607531127	1.31122337893908	1.26848642734413	1.14471885309295	0.861264044590393	1.21171949279773	1.37409926197075	1.06309366477639	1.16439732405065	1.56120985068821	0.712982339421698	1.05366984524084	1.08853200216557	0.880785832089788	0.300747602035204	0.4319778775389	0.85145501634808	0.0182011151506437	1.20383005126936	0.940844565068267	1.17130573130819	1.26488835792511	1.10662217275542	0.31071015785982	1.45821001967975	1.11620632912729	1.3589516669562	0.537837103887965	1.24262354680777	1.29230949358821	0.554824858047647	1.25281339640484	1.33611482183639	1.22289647454255	-0.0845100098820971	1.14165876814103	1.15622849963617	1.03259598942915	0.213243487389454	0.906419865703498	0.811923332835221	1.4070015127382	1.43345045256854
0.861996978719631	0.555090230220005	0.660336461040464	1.20594629733449	0.772434050634393	1.23026879182773	1.0695276471811	0.680543389164362	1.04370422478069	0.89746148592282	1.0562655912741	1.1358367366653	1.14644111251123	1.31240983426961	1.19906393975141	0.910819925586954	1.26536296909239	0.733444496025454	0.82272648434443	1.24881409462235	0.577525760032282	0.613013069538689	0.452525708717134	1.41792687265708	1.4332493147787	1.33675522645279	0.644833715766519	0.833094136184636	0.77824730078339	0.877479393791824	0.599355198057199	0.799820903303553	1.00956344753867	0.771799445839402	0.547688179429369	1.37446709819739	0.957016371693634	0.663420960411524	0.859032063987326	1.12452181189717	0.96392524560603	0.0205247407894482	1.27424633633964	1.29980059567153	0.949566469387562	1.25348364464967	0.578660777067633	1.27762707870182	0.809674500493787	1.36906685583262
0.278746505217336	0.572896238745092	0.837529771476192	0.172621060735451	1.26748056663556	0.747854739779883	0.757695589640978	1.01140927365836	0.837855201741532	0.943543399984882	0.964585336764092	0.232998514089406	0.649842080789348	0.296984817791307	0.507323515646879	0.787953551191261	0.734364566143095	0.848820930457149	0.69592321890029	0.755714946694123	0.400529845891152	0.442606750799097	0.187875862407887	0.966665055421932	0.118180939785138	0.519960309667016	0.706162375064368	0.930929871280062	0.902637583710762	1.16449925890086	0.874867157034852	0.947947276516452	0.736822417211129	0.929872605395712	0.343670819699379	0.192695520446247	0.825342284925162	0.830339606879202	0.774751729963842	0.812508369335668	0.782363829177257	-0.184262949566105	0.509869231763145	0.949754112927493	0.923459001609484	0.273422174094471	0.647709028970698	0.243466324007234	1.19929289336262	0.173122321763975
0.00193189287824784	0.0270126176900296	0.115040727733094	0.0761066749848273	0.215629349786814	0.0316026848552318	0.0592157862454196	0.587017011405883	0.0790128878512261	0.0393508794225809	0.0515343603681535	-0.00590059975638483	0.019176415825138	0.0623672199706344	-0.00515024964957378	0.0279961604389996	0.18447383274618	0.171709836558079	0.0818649178331732	0.0349580930081385	0.491505142804174	0.695847087668228	0.573363935449616	0.0181147900447849	0.0771068021400748	0.0690183961559144	0.0974062260701693	0.014107881313109	0.0629470452412558	0.0514668974317656	0.0929425563956613	0.027483159148004	0.0526544391389157	0.0608383466261998	0.586905388640671	0.0994890016890655	0.0459018699123391	0.0684695933919954	0.121335905474609	0.000204716109339144	0.0703789992493015	1.14360256789752	0.0461323758258026	0.0528337442951618	0.0850552077405234	0.0599897573341922	0.0801298064808849	0.125167907282647	0.0768033205775699	0.126042085743537
-0.0449897967225868	-0.085358230402703	-0.0580290084874987	0.0102653868053323	0.0615897164070717	-0.085358230402703	-0.0337575939794289	0.238979831118792	-0.085358230402703	-0.0529342755388212	-0.0263870006121957	-0.0717699780132764	-0.0558903455153883	-0.0415766587202701	-0.0421745225206327	-0.032761477036239	0.0316449764029534	0.0666563545466608	0.027437030817461	-0.0336165644234868	0.301508412265794	0.566784169821952	0.428540816083201	-0.085358230402703	0.0353430192126846	-0.0413910034298801	-0.0642701933506868	-0.0484210747409163	-0.00117440506926154	-0.00462962340299125	-0.0700537207414639	0.56965873095986	0.055567271120309	0.00481035096505299	0.432277799390315	0.0495916995148377	-0.0692453365979346	0.074158249825662	-0.0639913457522176	-0.0611708086315846	-0.0370766576544321	0.739406582176713	0.00535306878004699	-0.0237155604575556	-0.0237155604575556	-0.0332787058054633	0.0377468808025707	-0.037986239513008	-0.0710408112050943	-0.0174466704202535
0.585400661649378	0.32123502910152	0.370533278512338	0.813089758770699	0.511048843698408	0.661914422538592	0.442364101453525	0.765078941076248	0.431849467907689	0.552329447697245	0.505504371752257	0.859010260274359	1.02118447786935	0.774650639799814	1.04107449367269	0.613556843274171	0.769110273843914	0.818022207063857	0.470758955922345	1.00333470967513	0.267214244302875	0.614229573826495	0.198950677163341	0.933333988753479	1.40296893121994	0.934476924607414	0.749187945795885	0.693647404082704	0.305065214543281	0.91311113807422	0.69149628144723	0.582417694251981	1.0131202397629	0.489965195837173	0.360131498430904	1.09358569228403	0.452524592239554	0.987226813083793	0.482301456678802	0.440992350066959	0.622725225090193	0.0288050751899453	0.61357112042414	0.786548989676979	0.338973264307246	0.805722405714479	0.287067946410032	0.789405074945108	0.398856718561978	1.0590502538353
1.20172535448229	1.3888842295525	0.945985950584128	1.22437882521225	1.58834126425853	1.22669735363792	1.27535251248335	1.42369935972886	1.23227945598259	1.27148713248788	1.25308311008072	1.18584991308108	1.58726959718583	1.05839057788193	1.18993791298433	1.31023929724664	1.54414375811045	1.76919316106638	1.25211579995871	1.18287357117432	0.841400565911807	0.626640763217727	0.537179772961127	1.18958953156842	0.792113820806941	1.25637936273766	1.29181684043679	1.21919159495441	1.29363883195002	1.37054046654533	1.02049448748257	1.43477430341564	1.17216098884031	1.33439276527151	0.668407034030222	1.08641001267297	1.21071326875759	1.41692212401295	1.30254421169149	1.21857615970855	1.41417856720359	-0.103184792513432	1.07751976097141	1.2606287207064	1.13757722271085	1.2393549119041	1.03695274189846	1.16412406127701	1.40077560438427	1.32281873008485
0.808015426650448	0.199552878521312	0.148395519044332	0.348151427577603	0.465074206904155	0.116086129366575	0.166026917458556	0.148788624543975	0.149373410197438	0.154799431615297	0.116086129366575	0.148794308644544	0.731918221504027	0.132071049027318	0.116086129366575	0.329022899873453	0.659822479046243	1.78681566526934	0.155118587760615	0.20852833167012	0.318638064063073	0.533776126267713	0.277773761097188	0.200384933888711	0.10638193303648	0.124275693162311	0.116086129366575	0.146350535531676	0.116086129366575	0.133628873734399	0.15434956160607	2.48903170540891	0.116086129366575	0.0952486630041412	0.376729317142656	0.0952486630041412	0.528624669716872	0.150971704056114	0.16796783801633	0.116086129366575	0.459603833922444	0.391106047037471	0.525714581595473	0.128324151617386	0.0952486630041412	0.219755896054856	0.262598427743605	0.232240758903095	0.195210096464132	1.29188507329877
2.21222053860107	1.62312186189681	1.37839968221722	2.80532996234149	1.82246839071926	1.44983546710296	1.70217213357159	2.20533113809628	1.41911026602839	1.12378920158897	1.40271710566699	2.62934594132894	2.44629685202114	2.50196063202698	1.95757300954899	2.26343634836585	1.66794787864563	2.47142080174346	1.78309457154471	2.56200992792092	1.22391099225854	2.13774767456935	1.57928481271392	2.0698029415185	3.70587563625564	2.25837032123812	1.91149920238137	1.9144454747473	1.66786881549002	2.84950600964454	3.02300343121189	1.6644653887585	3.01398982006983	1.6299007450916	1.64698115984727	2.23273601358773	1.09742646638287	2.84649655939983	1.11497432690147	1.82597211986393	1.68360270284159	1.96578846997651	2.01092454947483	2.09049865274219	1.22922557626895	3.29913143663219	1.64678213472653	3.1770393380596	1.24073629512177	2.70751156036166
-0.0758243248511395	1.32717521863423	1.29278055130351	1.22548357592736	1.21666355734232	-0.0758243248511395	-0.0758243248511395	1.39857552847129	1.43426521269765	1.44849876381338	1.41777359442786	1.24651507213488	1.51214529815627	-0.0758243248511395	1.48953320672197	-0.0758243248511395	1.36402384717447	-0.246222457524651	1.41277688177962	1.43894258427543	1.3476329948705	-0.109122453038338	1.29161262528713	1.46599121055955	-0.246222457524651	1.40455123535268	1.41438509935925	-0.0758243248511395	1.34760718422972	1.45979450494821	0.0479720692199675	0.389636744381067	1.40558220755319	1.33269602013721	0.843374389039766	-0.246222457524651	1.40300622409711	1.37437675317629	1.4494549989929	-0.0655164551295942	1.46005734876041	0.795773727002371	1.29008780085245	1.39065337035089	1.29019029679591	-0.229079131474982	1.16863332069003	-0.237505278164246	1.33370505589399	1.31123272081425
1.04835235345886	0.803844766245709	0.786231114313106	1.93045727915099	0.815960778962359	1.35116979007074	1.08199480350714	0.722784330195282	0.991323507099344	0.942053812612869	1.04320956384256	1.57123929015358	1.62521351229812	1.41435492552002	1.50785851481465	1.10804945272207	1.46054041139513	1.88654106574575	0.945187610687165	1.9947495753203	0.625083979295121	0.989590485605307	0.770981322186558	2.12225669694189	1.02291692555055	1.89240957662224	0.799332076938208	0.958567678911688	0.916537928648935	1.00826726689081	1.19278929797797	0.838309073596291	1.26805443141205	0.906449749910891	0.795218595695661	1.45982237305449	0.95388703380822	0.99165097543586	0.815601500346708	0.801532430227581	1.14137770886053	0.253586143987946	1.5482278867211	1.96389926107349	0.932790851961553	1.6459596934132	0.67392330953366	1.49517249146921	0.7584290970241	1.62213409167039
0.821591845047658	1.10815124921165	0.441113550310512	0.674284835098506	1.04710481384258	0.341903822960119	0.709744928972689	1.46081886825167	0.412400038104999	0.455114314097503	0.638941687928768	0.832049810641869	1.33215677850831	0.817439144336672	0.329050984365399	0.792283450390877	1.03055546907536	0.931686365226748	0.599806762179028	1.27409487721536	1.79648495798877	2.13969080765173	1.53589007264579	1.37063823204297	1.44359151385278	1.3211053666841	1.33411276248902	0.862588668870122	0.53878783622356	1.24182632797501	1.45399391438335	0.900878390434037	1.22014301372648	2.24279385369849	1.82402194609543	1.0921063414016	0.563259965289007	1.25441742608165	0.779429634811222	0.715758711879708	0.855881233649165	2.69178932740252	0.470965911746054	0.462545451472306	0.347344238475753	1.14313999074392	0.587048420364704	1.2746874540303	0.812349711017371	1.08638619666796
0.494605463916378	0.424924503416072	0.351906627901327	0.752225418938503	0.465123461542757	1.08321791915252	0.799714894026468	0.568194311561846	0.686616573468981	0.659744448042162	0.603688647299977	1.30384546186105	0.829838702586412	0.689160182066276	0.658740199356132	0.748826213635119	0.966056573570996	0.912005396159705	0.660382484805809	0.634333656463779	0.254947728667513	0.420158817010804	0.394507525686049	0.664980820385739	1.34753971622194	0.535608286268647	0.595396515289838	0.485669743422683	0.663516834657316	0.430812577684036	0.282042856879074	0.1882516004632	0.607029028262067	0.287023056867492	0.356538023788123	1.09665665160486	0.461975841129715	0.278368864594388	0.592693661679378	0.579772551229817	0.756903120591027	0.0569277619648473	0.367764273070658	0.805586868343982	0.49485481969603	1.49329176096037	0.389116089070952	1.39961663357824	0.504730486794853	1.30622253137117
0.628313389158731	0.625524724160304	0.681702847375585	1.29560118472706	0.830377092449618	0.820862818558485	0.796011888314791	0.966138927963425	0.730848470154791	0.826366217396028	0.624427795761458	1.01599625585119	1.22999026356539	0.911764159985693	1.14781354142041	0.74251066151358	1.09866589482443	1.04909087495566	0.700566232917843	0.998494493204453	0.37208722291085	0.693370872918817	0.413246019108689	1.13584138674468	1.22690868626124	1.02405479167563	1.10824363807869	1.02823240785679	0.790525383822388	1.16285550567746	1.08291452071639	0.886820928082784	1.1814471749214	0.795447644412729	0.492901371646119	1.22748769326608	0.797685503747675	1.3590942618519	0.772866189520577	0.995181346707452	0.887829306623382	0.0331575035982864	0.993145043994763	1.03231701258452	0.800263176603121	1.22100629878956	0.5296081480407	1.44398405122066	0.662173476295649	1.11296757463392
1.29176862211959	0.980696196266305	1.07920216736941	1.8305564794695	0.50538429095535	1.63481644561002	1.1633744500622	1.01839105679848	1.54058779711927	1.50528885447635	1.41246134010633	1.53339576905396	1.65807780082943	1.74458214876478	1.77580383011688	1.29981530354087	1.94850301018762	0.896171110041518	1.2229704655319	1.90441559260606	1.06316553973808	0.803182728176436	0.679778490812069	1.97570074413127	0.34201318512807	1.95910222846344	1.01768244495521	1.23397964721888	1.14428045725724	1.12502585079819	0.719159367518747	1.33187142654808	1.49787107345578	1.40071682453133	0.848708919575528	1.84456437448522	1.45124032152268	0.725552415124021	1.47868012182491	1.22799178227086	1.49672805577125	0.174963536303287	1.74674304093157	2.08479525234864	1.37485833835734	0.938075051980137	1.02492595549567	1.43784585684536	1.27106602498887	1.88083182374824
1.04968229604002	0.440809821087139	0.422883190053783	1.16884936802611	0.607968113566656	1.31527642383599	0.658906148702413	0.799072637459277	1.0365797702152	0.542354911094131	0.764923501483955	1.16334141785538	1.62836699235237	1.41882108011608	1.15506655113291	0.685809464353804	1.35109654208038	1.00599185390844	0.903887749682401	1.99368567574629	0.539989799333474	0.669612393958262	0.677885909494839	2.06771458619193	1.16148241286715	1.47703060134893	0.63723887954847	0.890941282986302	1.05720014694449	0.762892384650815	0.48150143331729	0.806803840820764	0.811918820142102	0.268546200041835	0.629162700928857	1.26215942090879	1.11028404362347	0.467034579089312	0.864355962431595	0.888588111933511	1.20579186326049	0.187122151402493	1.01095308213002	1.68317888098473	0.806873754273524	1.19145753850524	0.404712178689683	1.3748464585673	0.486770433691755	1.74963664244117
0.642204351632075	0.9023853375049	1.14854646522632	1.46920788465229	1.14277230153067	1.08018511296702	1.03458883836772	0.9481471784455	1.07428615948983	1.39710919507044	1.20443715839235	1.41803973929936	1.28349385144506	1.22384499135695	0.81030143461859	1.14690729245646	1.19497648439921	1.0404543950678	1.10069940796937	0.86978290184622	0.605329135230347	0.747494896695852	0.679126806785932	0.781342635046393	1.03646784861264	1.46388244480412	0.953762646680691	1.11822660128258	1.14195754521528	1.26020777578375	1.437943942625	1.23114024343373	1.34288794560394	1.39818499499267	0.677316946237378	1.35446571727269	1.10761329363532	1.23130919231907	1.08220119030297	1.25600509337972	1.27751925265758	0.892359845443871	1.13037816330478	1.50060379311436	1.35602803970313	0.683708380799917	1.22512079378602	1.0014373552253	1.17533084305506	1.47164550594856
0.764319433956633	0.688696755286567	0.891547869011147	0.58657488315864	1.26229242629424	1.1026148567673	1.36851204144968	1.15842526117313	1.16593966570757	1.0703914606691	1.28173628587151	1.43285508109882	0.820887616397796	1.18812402583422	0.684132638063584	1.0193138130623	1.14623121326998	1.22166400786174	1.18511889596373	0.797643620132459	0.392378933409523	0.667200628355068	0.644572076604688	1.00522333575393	1.01888026605959	1.11873542642334	1.108231898339	1.04504084777553	1.01375370301298	1.1655064848351	0.973569616585066	0.883450006347931	1.07066103436866	0.817270440549809	0.568050546123095	1.18799766127376	1.08607449058229	0.877656620057109	1.09134155009306	1.16109482408317	1.05858116239319	-0.0911780536422975	0.962781256510141	0.925761279459456	1.20376539953051	1.15229739994918	1.19244095335187	1.51712516416648	1.26160556181893	1.29372705501107
1.42283916301157	1.0119201129053	1.06293128171268	1.39831623341332	0.974125824906807	1.63324986689783	1.25590098443448	0.905726528662292	1.54410392766801	1.31370230931316	1.41486880874898	1.62005603368436	1.60300825233536	1.65587028136023	1.71782809332744	1.10176215142877	1.93093285679848	1.32011801323426	1.26883595526578	1.69529157048179	0.784640975203043	0.962458460831833	0.897419773072503	1.83588534502421	1.38109710133818	1.630509612814	1.42797696341159	1.03951408039799	1.15129707495031	1.42455947276513	1.12632742953298	1.09691770738612	1.42106285328437	1.31977529691572	0.881506403035795	1.80823651607687	1.49165837721365	1.2114237495497	1.44489763505839	1.52786048096213	1.44994033697631	-0.0433161432579625	1.79891787559559	1.7920063333284	1.4221976180496	1.09029543393672	1.29662478318811	1.54114845972935	1.13149395241107	1.79250888325943
0.73421425131214	0.370718780389888	0.335992770737662	1.52787013897117	0.512962461851527	0.546473498811803	0.672392009424411	0.698393225339528	0.609686917442242	0.188600856728139	0.393297081671192	1.12380142907436	1.12888382157687	0.818979146324031	1.30441804711931	0.499327992887308	0.940844343369868	0.964636068703718	0.656924646797901	1.28129382860115	0.177975179983775	0.8300735215441	0.443155361116407	1.24784465505544	1.95931460252324	1.14697449364193	0.653343453733824	0.51795234808907	0.507460275536133	0.91523784779577	0.741069165294422	0.26906802365559	1.448237732746	0.489766040279257	0.483734687548095	1.12140271590469	0.48329907019085	1.16293304428808	0.376079692138226	0.48018004823131	0.538584837067842	0.0831008940053488	1.08354841723418	1.21831941591222	0.23563986642597	1.49862744247919	0.596403898214965	1.42157029985606	0.187344484473258	1.21544665387133
0.897111909230032	1.0932031998439	1.2304557518398	1.28408624480276	1.5826542356284	1.02016086411334	1.4427748341118	1.32898680184638	1.4719743329015	1.47846112317236	1.40548087172556	0.703342004513878	1.55038893090832	0.904220087030792	1.50186141754964	1.42617659059306	1.47873451319717	1.55847560375943	1.08076848311368	0.886770901467662	0.37499734847439	1.05487996077795	0.696286328432593	0.674179511725218	1.07837013056252	1.31166779728883	1.17584945051829	1.38883625793773	1.20650470326816	1.53007884538792	1.10755932043174	1.3462252910744	1.4946749556913	1.50942937639307	0.708721212561647	1.23954244890145	1.41131203246666	0.902328759142322	1.38428205144356	1.40647638277609	0.990085487260802	0.399626661473827	1.17796636263336	0.967872445996233	1.36919149604899	1.32901117829742	1.23658845449457	1.22966121458205	1.65488708121887	1.02302259633931
0.14355152801537	0.434925953077623	0.244077035672843	0.10950053562697	0.603086719220904	0.214146715540387	0.565147114365297	0.990031879402298	0.49155195635903	0.320392634019604	0.295061141103759	0.617744266156414	0.841152491040172	0.158220211462326	0.493292369979817	0.592013417744054	0.777700250236203	0.957698105349223	0.457842600571135	0.309262085477697	0.269124815672649	0.401931687531585	0.480478950462095	0.198478050233449	-0.0283924490176848	0.320592430118978	1.35852931604614	0.172885871669773	1.10222901433175	0.991467441776728	0.866183336380123	0.0745223424933959	0.261466613881295	0.48317675211569	0.383845151222111	0.390159875362802	0.275740500206979	1.00325301672315	0.663873065003194	0.285858699464011	0.844965615312559	0.195859943194538	0.101218383457759	0.172497373749697	0.531246188474741	0.140406788253188	0.384781953354304	0.131254696208971	0.443511143703192	0.258083280560643
0.581590869008249	0.640505676953339	0.570983114718401	0.0943739271726173	0.586994737651593	0.318396462661632	0.655098145459612	0.601494612908855	0.640718045553127	0.312611366926499	0.477159104315362	0.184463460374648	0.119425585534585	0.244810089246106	-0.027053256094665	0.598136613686996	0.225813914592075	0.332982390658117	0.730654258913516	-0.045381079463067	0.7761967150039	0.727297547051671	0.747587171461462	-0.10017119891145	0.0531423064310783	0.0775294279964584	0.678686436933578	0.66868049728359	0.404868871724886	0.452433608635193	0.704838946283771	0.396091816109139	0.178354057035706	0.482388267370847	0.750360477839011	-0.0127548957146056	0.467325277134979	0.539337433958289	0.469098221119311	0.585106032335845	0.523892082613569	0.89990225877867	0.170447107154149	-0.154014639816044	0.731958626041636	0.105265663940814	0.961600903225147	0.0983382462936584	0.866661560219478	0.0847362288749113
0.189424965189047	0.189424965189047	0.189424965189047	0.151022733057321	0.151022733057321	0.189424965189047	0.189424965189047	0.189424965189047	0.189424965189047	0.189424965189047	0.189424965189047	0.189424965189047	0.189424965189047	1.24541484615621	0.189424965189047	0.189424965189047	0.115244244902663	0.115244244902663	0.189424965189047	1.34294648634528	0.314849252860381	0.314849252860381	0.314849252860381	0.189424965189047	0.115244244902663	0.189424965189047	0.189424965189047	0.189424965189047	0.189424965189047	0.189424965189047	0.189424965189047	0.189424965189047	0.189424965189047	1.26986552939889	0.31484925286038	0.115244244902663	0.189424965189047	0.189424965189047	0.189424965189047	0.189424965189047	0.189424965189047	0.189424965189047	0.923271207745619	0.115244244902663	0.115244244902663	0.151022733057321	0.151022733057321	1.75118136753543	0.151022733057321	0.151022733057321
1.78889897903849	1.71416643528259	1.4181578402159	0.330630105509613	1.89576465025288	1.52572284319083	1.49728059719092	1.49645974952662	1.67337436295906	1.54903314729621	1.54044051396974	0.99878495792103	0.969704499760641	1.0192822035294	0.391688489301508	1.78820866079692	1.7149318642013	1.29669637214108	1.88179271151826	0.178141899169305	1.34923777834984	0.406748512977856	1.15852060288635	-0.173018812858695	-0.0626298117645906	0.964875538004681	1.55370247910187	1.76509539084395	1.29520994849658	1.37965307355444	1.52282432964331	1.61264111910309	0.6539086844786	2.03662530643733	0.971502298071349	1.15903086164495	1.82151735314303	1.39456454708231	2.00569092671874	1.14488497724901	1.49440143794639	-0.414153003711002	0.995012988989319	0.122427143567089	2.1312565980124	0.177742326527593	2.21109814404601	0.262384483717464	2.43872487436672	0.663018572142691
0.916019614061412	0.786041297243508	0.799568610918627	0.413456895732461	0.346285071185426	0.740281901186609	0.836938292492152	0.805886916693818	0.534524674158876	0.847222879054238	0.696256891455589	0.927471825683842	1.27340405597591	0.67712472548546	0.853617975331154	0.596471172272252	0.764186261876047	0.563833154643091	0.745095254978158	1.54930425863714	0.520828758016179	0.804351023336039	0.289334709033256	1.28881998999518	1.6981608075356	1.01363904495692	0.649709516669351	1.16136334331707	0.864445016562616	1.03498489695109	0.946809297321522	0.891705481569722	0.683507796817039	0.894811512041674	0.538171496795159	0.829642634089724	0.758695518960717	1.06528201906294	1.05211358055501	0.968100197026782	0.692023992565196	1.11008679399659	0.559782091986551	1.04552713948238	0.742441794934689	1.88492273110799	0.206441222885462	1.92233496483195	0.788442820193551	1.11351619374347
1.60781695195026	1.52383833087553	1.51435132734497	0.457367492784808	1.42879275815228	1.43145557367733	1.48612205174196	0.792157425995359	1.46163733509817	1.47263404038746	1.67169011133237	0.762125785387588	0.629552881493357	0.742978341249976	0.3056144534684	1.71402465938185	1.64937311414599	0.546588046669315	1.41260454113407	0.162586493771903	1.07280828912904	-0.00348464986501218	0.946064866408254	0.220212312754953	0.182081448803205	1.02797811101916	0.865870373414791	1.69392334965519	0.927477711273852	0.974297160321154	0.179073750605532	1.50239122226009	0.461369172414153	0.870330779054795	0.671796168557431	0.936520602533699	1.57129298430243	0.767925874853375	1.73164348744973	1.71293272551558	1.65125539832992	0.660602632478813	1.4432958929699	0.206949931913503	1.99337651945177	0.406128958562643	2.2121336432691	0.436039644933781	2.16324627172915	0.500573035506558
1.19612016464214	0.971703229476183	1.14165945879095	0.215669100486387	0.565625215084756	1.13828377455141	0.916651546007233	0.904895086983213	1.34748471761401	1.30903371108605	1.16641918861941	0.979048509665203	0.565422590463599	1.09277341006089	0.175090520850126	1.51067081925556	1.48729943821376	0.0491333914927457	0.682797695828887	-0.0270602734787649	1.07663568580129	-0.258027680682844	0.79063973664462	-0.0652447932721119	-0.0519595874053973	0.992895121833313	0.59336878374678	1.51653856884573	0.66701621425921	0.411320314624921	-0.0535632769658729	0.935458217463303	-0.0328808996549399	1.07289215308069	0.536415913921025	0.671726157189248	1.4240285485805	0.184108777028336	1.5201682105252	1.63498288504224	1.2802885754373	0.128588288885858	0.81787422137973	-0.0162219416901961	1.58968717797074	0.151150309690329	1.94641964496481	0.190467062447085	2.05975114079888	0.412362392898865
0.587474248183834	0.772337247563103	0.724533923845408	0.106070957360707	1.33257809814223	0.325210927548021	0.597305299638249	0.740661855635544	0.710727773169982	0.531364588865652	0.669109916675404	0.556632791083983	0.297771776241917	0.536846770439524	-0.0293359087798341	0.71403309705857	0.445569791557039	0.598884797998941	0.890341424644294	-0.0301822762899231	0.411156736628527	-0.00691715496919121	0.576024408154257	-0.117758147447311	0.0316509750910061	0.0483519988803149	0.661118699077955	0.817922498388483	0.388127054426628	0.508367071469795	0.0478999991008049	0.993347244644784	0.246017355191128	0.447397872457557	0.326754663271199	0.207208448641612	0.927371760082894	0.26795142706368	0.880398439890504	0.354310873127799	0.594256892339046	-0.0486603491303131	0.448359586334303	0.0539080024576107	0.935753429714811	0.140696876435035	1.18569694072307	0.409048294192362	1.19451931674274	0.142234131412239
0.832522736411132	0.886990927683494	1.12667529250979	1.3765721959244	1.05568004038871	1.30416641705672	1.13044815202804	1.13906182269549	1.26288653051623	1.71021626542806	1.39761502261821	1.50596738892059	1.97130437680259	1.56507083813564	1.89519101781116	1.47448365058072	1.34144465181621	1.24114088940091	0.781440021598774	1.0354937292816	0.622374302480046	0.893344739568245	0.711491582960465	1.8777460956753	1.02579254429027	1.64419159056438	0.904261305703322	1.17885603603571	0.931381426510731	1.53521202859114	0.57796864238735	1.15234469915004	1.63032484082316	1.05876525593615	0.742403541669586	1.78401039781358	1.26283237788381	0.640013583772709	1.38171417697501	0.876672185064191	1.25128123067584	0.272610697099466	1.07990646931836	1.46923340971985	1.04649221304293	1.03248014892762	1.08722597600299	1.11108247105101	1.23332339451972	1.88004707054926
3.66138993089793	3.80200259546196	3.03724681642516	3.45867519760794	3.87645004354138	3.18424091881657	3.31080222048792	3.33321077065661	3.37389730581967	3.29072969418615	3.19480549260988	2.96813365759238	3.02135034685762	2.78782701524059	2.22178415035868	3.28761953393316	3.81731557842402	3.30170178414063	3.18417224397165	1.82290792318479	2.92639148536481	1.58693105563027	2.23642154093877	1.68611369583774	0.854501993674552	2.76759500576384	3.11016882859238	3.56034644661472	3.18893085518615	3.35330811594458	3.1838199594172	3.35258950160501	2.69183084415645	3.99149399209876	2.24991469397795	3.31308554696885	3.14650310086685	3.1308236147128	3.38998233554917	3.34863451728534	3.3324243475527	1.97123592091601	3.51274636871449	1.29111208353673	3.71378066575219	1.6285719018998	3.79839200662976	2.09729528799398	3.67635045681294	2.37501463355141
1.06577351361633	0.426076650832317	0.847662603503744	1.30478039374961	0.409724187022673	1.3310675385613	0.982151209642542	0.492041256855383	1.13465540275216	1.1630289621158	1.03128191177851	1.38119642798606	1.2070726176888	1.49299394543424	1.58936255259797	0.809042520402006	1.57594714267464	0.731946154397555	0.912124830610504	1.6529186641449	0.683969034112923	0.679044868264925	0.499522071432476	1.67972832856399	1.18981656915786	1.60351482825872	0.582378897953979	0.823177504969558	0.71719762648109	0.773082722577534	0.69741874078771	0.549489373189051	1.32469348203916	0.536782390826124	0.620845324603441	1.68935689642102	1.05586206461277	0.575322814204658	0.838705152718782	1.11638613357161	1.15844289387906	0.094318451484116	1.403795078192	1.64576326139847	0.863761288082104	0.92183341995527	0.673398893044381	1.27601215010815	0.821584147734291	1.46756055710354
0.829955802765782	0.391004796388832	1.11434632182781	0.769612944587635	0.352900352059991	0.94691767656591	0.896018618251629	0.185402332153409	1.02259629967907	0.960111037657528	0.811632106879713	0.993544450947717	0.989250334531999	0.901389587826827	1.36376654808384	0.714926310614128	1.09306483663568	0.63146362341353	0.710912813264633	1.14691661164902	0.683937471509881	0.205391085975071	0.271877202738008	1.2118437314492	-0.0179053669918885	0.93728112891315	0.49159989087324	0.77015542742337	0.510235004035468	0.498707675881069	0.241546260360257	0.363205779289752	0.790155027458185	0.496741423899513	0.387068586740986	1.4709735022703	0.733018341525278	0.17712667631528	0.418611795314987	0.900699941528475	1.08093905353298	0.00991056789993151	1.09745605351117	1.2284591530982	0.836741102031081	0.0742051469113287	0.690320114987247	0.757944560953524	0.915910233635741	1.17085381161722
0.765248976472156	0.69622627115635	1.27888353768703	2.0133607017466	1.51032893198542	1.22422584468876	1.36998758384764	1.68151888925439	1.28651361624528	1.04892277360019	0.792698710894041	1.04840282113972	1.6404634873128	1.09679298485727	0.713529639208367	1.20416948885575	0.933309414770176	1.63764513561705	1.50755024438941	0.740346451606947	0.29170238369685	1.36280473107811	0.668260033509191	0.596190110880152	2.71656037843958	1.25905220911817	1.48041247049677	1.26105384127275	1.27244029895393	1.552063539856	1.39299723571545	1.47772746412114	2.23651950118464	1.18211615109423	0.774255716094719	1.22490372495406	1.26543328658674	1.48229484078936	1.33456518352458	1.32497315752405	1.22312477944007	0.186258579830762	1.12803162160262	0.595960203664974	1.14434410175422	2.20842982924144	1.41423111714008	2.1750272270044	1.30047410033843	1.35437321516979
0.601116788319524	0.409889081885649	0.639119628327268	0.954387388272966	0.314644336323233	0.647123909636959	0.609751975991679	0.793958573986711	0.635129024944278	0.670826077704197	0.799334131778573	0.617808970079483	0.580569911164028	0.808684630221109	0.70449442965276	0.508313067815768	0.701133386084568	0.268655768276047	0.689382613669437	1.16546361867112	0.346355538852665	0.34468647253467	0.387562928999475	1.11340548382771	0.823608758279471	1.07486138642722	0.589811453064629	0.942282436321249	0.529400010975693	0.817318549194457	0.378196606028189	0.894999191621777	0.494469026419518	0.820308082536573	0.359534980128937	0.530100035987113	0.856901151585538	0.739328111467225	0.795428262282644	0.82702819010477	0.619198837735527	-0.0326222541887548	0.817439550043569	1.12584891510381	0.843744009476031	0.697527288979741	0.247515740779623	0.551097559087508	0.612864382828163	0.831503214924201
0.0968705149748181	0.0968705149748181	0.0968705149748181	0.0386778291164449	0.722965233198258	0.0968705149748181	0.0968705149748181	0.0968705149748181	0.0968705149748181	0.0968705149748181	0.74536545768292	0.503159999438379	0.0968705149748181	0.0968705149748181	0.096870514998838	0.0968705149748181	0.12951656241533	0.12951656241533	0.0968705149748181	0.0968705149748181	-0.0380151023253265	0.808694853528078	0.508696048899076	0.0968705149748181	0.713315471317005	0.0968705149748181	0.0968705149748181	0.0968705149748181	0.0968705149748181	0.0968705149748181	0.0968705149748181	0.0968705149748181	0.0968705149748181	0.327493697696855	0.426458600033943	0.129516562415331	0.0968705149748181	0.674300892378784	1.16873271407077	0.0968705149748181	0.0968705149748181	0.0968705149748181	0.12951656241533	0.12951656241533	0.12951656241533	0.0386778291164449	0.0386778291164449	1.08113235039574	0.0386778291164449	0.317210695236983
0.0966557587664897	0.149569947718663	0.121703531533266	0.0408257319515806	0.157732620748262	0.139110461940987	0.256296884557351	0.251434917868987	0.114110190931841	0.116242919316671	0.0635257197597962	0.377806613673033	0.109782677378693	0.146428234110348	0.0818665031019617	0.279042538212727	0.0514420733968365	0.116033195232549	0.242048364819712	0.0549331593939165	0.538136891058658	0.852601424604052	0.420621675329998	0.0621885561074501	0.756759378933826	0.0732256828218866	0.235152486785145	0.170251861937331	0.159424600844119	0.374727780782899	0.402600367064877	0.0828240822581244	0.381708628226128	0.203689112095987	0.603786663664235	0.0486959081244897	0.0850153550373627	0.449597974870548	0.142307194723518	0.172288026407673	0.141462832888874	1.15140793170829	0.0169997982863533	-0.00387820625618626	0.00221723927421394	0.0231225024487679	0.240395603600329	0.0041020445314954	0.042657318448041	0.0179214484588089
0.232196799603338	0.336794134159642	0.543169961347626	0.0408806867624344	1.20327708917142	0.149439002119613	0.41057659102612	0.842260935653103	0.501029408139743	0.564786084701589	0.411218370647144	0.165478120496526	0.85394467799617	0.0588386631868679	0.20205407513651	0.419897603748663	0.373866565947499	0.499728947719738	0.779203740367935	0.515390302575592	0.751460930479094	0.939272066300465	0.728365047789396	-0.0994027172948347	0.138939610816068	0.299653341661649	0.495970058578255	0.638424771690539	0.659563989780136	0.783453051770755	0.788300892390393	0.436912480573403	0.840279229730456	0.76014744578566	0.806366014856318	0.2829721879415	0.38155456093651	0.71843931597663	0.433570696545098	0.396814414006338	0.368411490055467	1.6507084374801	0.638786365576914	0.0699070445926064	0.401602693468173	0.0408553256874106	0.480376140754946	0.0954329260012743	0.68837016497221	0.0722739812000735
0.990807886706873	0.793582674772496	1.1524118451934	1.30563376985486	1.00846366178885	1.51425834437361	1.27354197575369	0.793048184991804	1.41716292785103	1.41384183783178	1.35692871475105	1.34636739186479	1.26593958080221	1.47639084276056	1.53813607255415	1.18216344788761	1.54373594184988	1.09208231198992	1.17870887949345	1.41522257407859	0.727309989944663	0.749802423075759	0.594103208840549	1.3465048255101	1.00780946910883	1.46526327400598	0.987312687155831	1.18962369257616	1.21107024956844	1.22389772349997	0.811948055436165	1.18071857904787	1.43713474196952	1.17967776082658	0.690405207286991	1.48367419146707	1.36771474043582	0.705452094710631	1.22748509025056	1.39980305066804	1.34055993625169	0.081319093806906	1.56324323189585	1.5068359520108	1.30036035860654	0.638060346962817	1.06254929904818	1.22323687460217	1.24019366948015	1.42544728497085
0.998873932505017	0.854927527481309	0.853230618929531	1.62897615082126	1.09346364807525	0.906808661674113	1.01956072409784	1.26888775824487	0.990736521058057	1.10637553504115	1.11958830539108	1.31101673273846	1.35795596150776	1.26261423254984	1.19161397616222	1.21624243225718	1.25712626393583	0.833262653611625	0.926254305205254	1.8162236726978	0.662324559060162	0.831314245137266	0.654314849188103	1.53167123137026	1.62476245800363	1.63286885989673	1.22526665839925	1.2151752645664	1.04921495409861	1.38020577572329	1.12892493854483	1.33108749419487	1.2620890905045	1.1003622773297	0.71598455112851	1.13658556533931	0.953882806030428	1.49701606418501	0.856558636195591	1.07410257847715	0.978341391665901	0.10304470793263	1.44008310364914	1.77788796531919	1.23248971391523	1.02400683592467	0.737591764351268	1.02580712228832	0.904671729802698	1.42975553735906
0.877776230984126	0.588350154557594	0.930383724965933	1.31956355545252	0.649843932094051	1.26343046095704	1.10588128068997	0.832997267499372	1.12124899639479	1.10271906370826	1.10788115029658	1.25967466305839	1.24732326054376	1.12033618209647	1.17741096691137	0.911458141928217	1.11427226301053	0.845488908043916	1.02544362548758	1.56082660818248	0.61371351390412	0.583805257220626	0.584659523216501	1.55621699943509	1.46504897016793	1.35011464307479	0.698508232152021	0.982338244657171	0.830018513547584	0.997972672408846	0.673990080780053	1.05250599914609	1.14711986229906	0.911857958151037	0.594059431447082	1.16158259889819	0.959814208482848	0.776867761086146	0.850257601925452	1.02824059941921	1.09300903363156	0.132359667401782	0.987969934622852	1.62746296425437	1.0348936115069	1.56732184351017	0.522633866740583	1.2991702752868	0.87371465831393	1.470479119529
0.818273023795893	0.681326809939362	0.885800630769223	1.21237195460331	0.82335152288065	1.20939085692902	1.09267435097235	0.969567578177157	1.09335754034577	1.14138921373734	1.06684995867833	1.13976246459934	1.15187283652316	1.25162709872952	1.29173181627537	0.922004140932463	1.29457859025633	0.823704674425959	0.966297228921881	1.35929882884612	0.517500024583263	0.696856183712433	0.594408091824416	1.36577282705536	1.29809603029773	1.37907815685668	0.758606497430501	1.08362148923124	0.870164111291175	1.11213158129128	0.787225845597534	1.17129884088942	1.10820867773711	0.950853674553069	0.602921433373371	1.33485089664235	1.12019149911644	0.822211356269116	1.04777594610413	1.19293228720617	1.10222591862406	0.149719474588502	1.22746725062563	1.40038100768475	1.08193913581042	1.39524179703534	0.638105158270904	1.24442948595972	0.984008569545706	1.34722314245627
1.62199752514029	0.295777779014985	0.295777779014985	0.995460578130132	1.42915140600817	1.24115288692598	1.18409758030121	1.33126214858721	0.295777779014985	0.295777779014985	0.295777779014985	1.42090774883609	0.295777779014985	0.295777779014985	0.295777779014985	0.295777779014985	-0.0379668719471828	1.02133588436737	0.295777779014985	1.8528097165309	0.838216087146728	0.838216087146728	0.838216087146728	0.295777779014985	1.10933475483609	1.17722244683064	1.17240815886899	1.34756537374839	0.295777779014985	1.66738423318619	0.295777779014985	0.295777779014985	1.71530221310648	0.908935381521998	0.838216087146726	1.01328744641482	1.47680047252419	1.59200055045222	0.295777779014985	1.13980490897331	1.17269394065703	0.295777779014985	1.49931153454782	1.35187189521535	-0.0379668719471828	1.06107615169405	-0.0480062690976176	-0.0480062690976176	1.4722760130576	1.25405656731236
0.846502787833853	1.02022215448631	1.31551242902639	0.913018634215612	1.16233836567402	1.00705905689304	1.00224643286851	0.968284830920903	1.04084472936952	1.27350575137254	0.961842599786023	0.709109811550524	1.04804310582177	0.852110576248841	0.799229964187966	1.23860759914557	1.0172066868171	0.86973151572398	0.982114217699423	0.903706882812126	0.719664475064953	0.376800341708474	0.426312129660486	0.80521939274719	0.299818669911724	0.947382202253432	0.910750344919016	1.25922269097662	0.902219715660901	1.30744579828574	0.93278113555514	1.35660510651453	0.693869593947486	1.11772575319261	0.507592315477972	0.830904731917034	1.24077604976326	0.962255532336553	1.32091618430706	1.08287301261536	0.953448733661296	-0.0356175359543947	1.01849680090472	1.05558345318386	1.25259079685309	0.365909509704286	0.66656348076304	0.567590618375912	1.40146214837411	1.04353247659085
0.135016473849912	-0.0269740894392946	-0.032070465780122	-0.0578133668818272	0.256510287688655	-0.0116299543706443	0.05931675498028	0.313687730206626	0.289006236324097	-0.0617588968137993	0.31421901899001	0.182536208834701	0.353345987346163	0.039061682869271	0.067670513585696	0.048750368109308	0.208347843220701	0.191972966410189	1.06749711925105	0.825729901515704	0.228690917654135	0.142523540254393	0.471688159404596	-0.01974476775101	0.153795196434642	0.1405476672951	0.425545329292163	-0.0549821235408561	0.389972028460332	0.110939820035354	0.09690414020814	-0.074994374816383	0.029166421287155	0.88854055932247	0.280967539104375	-0.00249713244313851	0.297052790184444	0.407747182982895	0.459868726702458	-0.0651616146911244	0.228251796185944	0.947761962621967	0.0488354252291645	0.0238185552916844	0.135233588045262	-0.0422261595426368	0.348465315365802	-0.00932975202550491	0.315095026388574	0.0495331164146633
2.23789298078433	2.14018557354821	1.87212419210737	0.650585041444462	2.19554845430494	1.91702004606054	1.87864244593052	1.57974988892318	1.9226751463988	1.74244808795592	1.84812127939948	1.45380575444381	0.944239167401254	1.48541716796899	0.467446708545906	2.08372968332728	1.80013905950085	1.22371763215575	2.09830657168003	0.245665884871918	1.45759138577798	0.656500538811556	1.44811683058286	-0.0403535196041871	-0.0375252719001433	1.06031466588873	1.78323250197682	2.07349590216075	1.84273069487962	1.4227418541547	1.60314382505773	1.57094973905957	1.02669589866717	2.4414151910314	1.1874029183908	1.48942177788251	2.22214703931012	1.79656996581088	2.12335441763275	2.24340684056901	2.11718806407432	0.128557482553088	1.753680257469	0.00737532577272018	2.62344000480305	0.404825807256086	2.99582185269609	0.83137331611425	2.76228620366165	1.10627992438572
1.33286261511332	1.58567535360337	1.053954499224	1.53716994290526	1.81262393720723	1.08051205080581	1.34465959105659	1.09026775230802	1.32377194603029	1.0894694052809	1.13479884067015	0.778340563701077	0.620981896347229	0.724040373342772	0.0740832434444315	1.29978380045197	1.07062415788519	0.876524548634861	1.41373092514796	0.260898973671173	0.827288614632703	0.252204700806513	0.900355177176013	0.524581326105783	0.535449441847098	0.460567435583768	1.47345038652642	1.60947975505944	1.18047476112413	1.07850692262294	1.36103336783846	1.17590369377631	0.790165643518402	1.78924232630282	0.659949497538412	0.740823923281048	1.31645866374805	1.37692891256322	1.54412336189454	1.17745132981095	1.46344229603952	0.643262730643369	1.18192431850358	0.294413154304799	1.66500460065579	1.22886202571888	1.8809524119937	1.1798103275226	1.80749995320189	0.486829784005484
1.37978102508136	1.18912093463404	1.27541153643954	1.7160817402441	1.17880627815603	1.37721416406994	1.18104443931026	1.31860986486685	1.44798136086601	1.48783964602907	1.28183651545407	1.33180574684408	1.68661527609264	1.30987120503284	1.3648924559911	1.33244802265087	1.43578821136356	1.13246467052211	1.34075944470588	1.36696814476469	0.84088427026131	0.88764502593359	0.68114385900072	1.57807061820085	1.27417366182157	1.51078792938896	1.04809367102014	1.28141447908664	1.21287336023434	1.44367225427768	1.03263322275381	1.382410355503	1.53138914141949	1.48911642898143	0.803224385065208	1.60976331485061	1.34364093881695	1.22921038730483	1.18608069502199	1.37227113271295	1.26409340761005	0.167513014662439	1.56625191939595	1.38215555326125	1.192047740234	1.7093031129297	1.02772331533742	1.66905527586759	1.18674931847571	1.68811453071736
0.170649486990179	0.145792111751817	0.126364038772297	0.295753085268978	0.1806454726699	0.129769153940179	0.206523931636613	0.186009924190241	0.132295689871386	0.142233692446132	0.127674310987452	0.265500348491688	0.15175568407868	0.151816118138311	0.201409031379807	0.159570928779808	0.0493961658385447	0.185579369464828	0.215768910949421	0.144739893182941	0.224984346194135	0.438433398956248	0.464811794623614	0.132855500882526	1.14785216379692	0.152538902271767	0.1498562128453	0.140859237443548	0.161040931689533	0.205894171111715	0.79229605389218	0.164024886771547	0.431997761759399	0.0429982132219545	0.376076513257999	0.129425250575006	0.134831452769146	0.204725083290962	0.141459565594967	0.13523731518096	0.130517137185921	0.142251417372959	0.0444539509272661	0.0593112516963806	0.0645508611514836	0.208735608724842	0.276183761539102	0.261214739875994	0.1722838788406	0.225171180509932
-0.100236978809112	-0.0765667583333805	-0.0683108498787535	0.118913487986493	0.333352532527143	0.0379729320728435	0.133626373465211	0.192052138098967	0.0600107824019675	0.0144125050645855	0.0419540617132525	0.193633126395665	0.0826558899911355	0.0439033992090175	-0.135248887070421	0.0475750856576515	0.256354795143381	0.281782471559654	0.106400952481776	-0.0497697834321005	0.373482752988533	0.607676478058943	0.395558932442632	0.0716290810451895	0.218789526369752	0.0717556784863825	0.16051513811035	0.117211238583388	0.0442306142785895	0.0885753263872625	0.145329817519397	0.0499966263810985	0.0485585469700065	0.146029344515463	0.458906054496703	0.0437195265986965	0.0657901017131615	0.172904285805536	0.0570477278275995	0.226038516857042	0.0455054951002625	1.37295509475253	0.0383620989921425	0.150189467075827	0.164508012845886	0.0574516857752516	0.140812564929803	0.0879337406278601	0.31467760543423	0.0621402224989301
0.903112881620621	1.37258600033591	0.74846551684866	2.5290915457962	2.57322981466302	0.662174333077635	1.71111991652154	2.03738559158958	1.3722374679604	0.536918779831056	1.10857255981995	2.15690148230067	2.00222435667975	1.27674426938768	1.1531914162914	1.94735069887888	1.55465909457032	2.31297762834784	1.82643820379162	1.45254415323645	0.469962180386835	2.010944071489	1.58519966924358	0.798324867924163	3.06248487044092	1.44675266151965	1.87210452995267	1.45800117724849	1.86702881010948	2.78580918168628	2.65596543965802	0.735145137723268	2.00656063288174	2.25501419000802	1.35536864037314	1.64071585659892	0.538491140218449	3.10932481716839	1.26830302751418	1.81241085323104	1.80264201072383	0.472352178052195	1.44735018389077	0.963787339399041	1.36803709631537	1.00856479027012	1.95242683305744	1.83320889379117	1.11482779947293	1.02002619734024
1.61862228041197	1.26027930431583	1.68563112740153	1.66669654107344	1.856758944373	1.98838147074446	1.68105494701794	1.4893178870708	1.64134249917311	1.96161377461468	2.05541444125233	1.78415481640032	1.54972748507319	1.87089129037486	0.916838890570794	1.76255778905705	1.69473152008266	1.95606513679396	1.52319750287088	1.43143112797897	1.09543342223998	0.910348725703865	0.875681840001025	1.19168915696183	0.65974859744637	1.23356047953398	1.42685256133275	1.78512127812695	1.64692257747708	1.71250185343499	1.19304206887892	1.69862212551864	1.59186988763149	1.7582967674256	0.960487995981626	2.1497043061925	1.9161987805569	1.19381104484973	1.56470211162601	1.85354432834447	2.04400625742668	0.342594258345434	2.18480515324621	1.12904141915309	1.61297093935206	0.570778190502815	1.69034196561531	1.06002863745352	2.0735728577573	0.862841177408121
2.26541930478884	2.52800691748825	0.548867194363448	2.35350335623853	2.55953028589508	2.2144344237601	0.414238658369346	2.25783367106415	0.564155873350748	0.500999901200385	0.489994847355261	2.22147854208319	2.68693286844526	2.17341447906784	2.369310633652	0.511412668258007	2.39437520136588	2.45468824020818	2.53812271989637	0.487265040657503	2.50432921474451	0.426036139300789	2.49434331506893	2.45361575786505	2.16786407404562	0.504412240865591	0.703001245595676	0.483190691523903	2.14847100817534	2.33377377000752	1.46512761597454	2.18192629946525	2.56374381383538	0.555526651508622	1.80823622303808	2.40716248554238	0.503992404630638	2.6031389921724	2.29911733862213	2.17037135677331	2.27538520542022	2.74664587099046	0.444981130481158	2.59698031729501	0.619545950133125	0.249790202133763	2.14868983682393	0.611148191535901	0.460532299024051	0.428923677246994
1.96812195079113	1.31687268487744	1.79758444624075	1.24600013810586	2.1245326852757	1.7054027667792	2.24571900046315	2.1665817612743	1.76098142012128	1.66225096124581	1.86247637696774	2.37095552399936	1.56172648896804	1.87852151284804	1.78133482647209	1.84635951704463	2.0364342761158	2.39892566821313	1.87121646667433	2.07762645920105	1.01523286911621	1.53614754101581	1.24701773285238	1.94965604485361	1.87768586681788	1.87788815950973	1.51511473715046	1.5780897508484	1.80667530717749	1.82753982042089	1.73287429068687	1.2146502236709	1.99825559610195	1.642784859344	1.26613271432814	2.40060999221375	1.47160062650622	1.82914640052026	1.87044795846105	1.64007258277981	1.80214885333708	0.168337316502988	1.73517586924398	2.21512156668366	1.80017665531528	2.55229465353472	1.83582214792334	2.54061920528451	1.56773921221662	2.17948270279148
-0.091229263679938	1.19814150279047	1.29535678451774	1.04926771456822	1.28146213228404	-0.091229263679938	-0.091229263679938	1.43475180292306	1.34526190622929	1.40350698866578	1.39848182836416	1.43048127455333	1.275049972888	-0.091229263679938	1.36605308096024	-0.091229263679938	1.34169560830457	-0.237245868463898	1.38134207294057	1.60422985359319	1.24920447374062	0.00481355220640756	1.34894734983483	1.47077610750068	-0.237245868463898	1.39553586801572	1.43738697577077	-0.0880458280197979	1.26775450148861	1.49207747044679	-0.00916953669894814	0.523043142322853	1.39829745008533	1.18244319962089	0.867655125260616	-0.234420830583239	1.35313928253283	1.26144493294673	1.35858782034876	-0.0850086765881089	1.38275163133263	1.02985665566752	1.13058960999192	1.46493055830147	1.32653629534864	-0.225860807249365	1.12607485363342	-0.224668093711368	1.23103077889675	1.4240986646174
1.39367123319196	0.887872879716546	1.318211846834	1.35384516503364	0.911870250973515	1.78257694769913	1.37294249858948	1.22042010828007	1.51864637139792	1.54103387786837	1.42916375846091	1.3353822706855	1.55379756269301	1.5501471395955	1.51979125291148	1.00810995095743	1.60210359844309	1.01808110326204	1.38318841212662	1.84344152403662	0.927088757599215	0.772381003909585	0.751898565448421	1.77756784165018	1.22702919575142	1.63616396597356	0.758376954073603	1.15337760523373	0.890961215154033	0.908338939683467	1.01309480013051	1.2912235312491	1.39152667491396	1.2648237949769	0.817122775652407	1.73855707071831	1.43771302424284	0.666249624431517	0.809960045847335	1.34811767309121	1.15383766036549	0.0207635437477304	1.76964648034469	1.70470340824095	1.3263154710487	1.35615378796478	1.07703289267158	1.37131114075455	1.32602012136699	1.6184856785806
1.52300249560118	1.44626518658474	1.52483060644749	0.253556981256635	2.38579489734444	1.50476933296036	1.42515221214248	1.7413417635864	1.65462218597786	1.5531741635013	1.87283042189373	1.07487145062767	1.44998432029617	1.05151742659906	1.42336209128434	1.70520024855561	1.78751018260802	1.76923139024597	1.57782905866819	1.13804279898471	0.869019491462068	0.871341347630128	0.863604604113038	0.780138028120347	0.269648979396191	1.24735758427587	1.57514662290094	1.47556050399664	2.01985462941277	1.71414349898578	1.66737350805765	1.58692664149777	1.41230684558695	1.84489643219852	0.867988481068415	1.02172071964954	1.6321177855351	1.5589518894794	1.80260757289855	1.85091116323535	1.55575776672757	-0.0493876653482985	1.47487920741446	0.943101580725655	1.50919269090257	1.12614461200225	1.3723496006187	1.24266201033002	2.05374379851503	1.14637753007355
-0.0434130427890212	-0.0320833131580589	0.0159559472331452	0.124531312565138	0.372587246558998	0.0334876452501142	0.222546844170545	0.425952956709256	0.0521382493343372	-0.0385156073851855	0.0461243119608872	0.521546547139553	0.0285519835955712	0.0674955695325252	0.00629166041445323	0.0813427412045822	0.0457862991062805	0.650906858743616	0.207714738357033	0.0335662215828422	0.179022688206252	0.795763628832457	0.561498991027538	0.0497255258849582	0.251621912051496	0.0581596072749522	0.224596836572745	0.122563055834605	0.0862789489070642	0.25720640704485	0.694529622733749	0.315363473274043	0.55825087301099	-0.0146576870951645	0.512095102688749	-0.0548307432577005	0.0747796982533562	0.195779350556372	-0.0348112660533464	0.00490712253837922	0.228989109214166	0.242308804301376	-0.112055249477287	-0.0491123486637905	-0.0799886451936045	0.145736066330729	0.161746716288028	0.219777635671479	0.103492752968074	0.106567976029761
0.281971494400979	0.612900895633898	0.442791446592339	0.231008725055655	0.378332120102399	0.119646251543506	0.198962120584799	0.338898079040005	0.270782066869402	0.24655185728508	0.133646121161672	0.235488809749086	0.329970999257176	0.196011884294761	0.157693747147756	0.15679244879094	0.113302823144669	0.0739682819412803	0.364999105224104	0.152954839567836	0.502382074672635	0.254404439320795	0.588163893895885	0.100406245637008	0.377453001946293	0.197676223005868	0.207766552931692	0.195282882906167	0.334874615871595	0.37227707658893	0.120827144432341	0.379577903979403	0.358108154232655	-0.00354572527190154	0.448316802629772	0.0289082383412738	0.119559711027699	0.507489638475895	0.115072482809348	0.352956422858442	0.554976432829897	0.250257702698497	-0.0168656891802378	-0.0332803478494202	0.281650013693545	0.860774819820688	0.257001030040243	0.792358604749913	0.234957119766893	0.241969224983203
1.1974091859083	1.29793353912775	0.610327153937785	0.187242018492221	1.13384055271064	0.912452708918264	1.07496919829825	0.609596437508806	1.06993320414827	0.606997065953097	0.888140865425234	0.550827809181648	0.02965602743942	0.465897631648969	-0.0671886777643532	1.10869280505172	0.778220688363548	0.103240613836743	1.10668405550867	-0.0879563088200205	0.763287572702107	-0.0572485858666566	0.504144369157301	-0.0841556723515196	-0.0613430235108011	0.063025390258378	0.82431235474392	1.07384428202305	0.7423021279696	0.369429511860649	0.486551987338044	0.794766883354812	0.097977022687276	1.14660728634182	0.403394451997586	0.436286989345254	1.23239786947521	0.539037696119778	1.18711842262087	1.1699213237261	1.17418892412212	-0.126729495658761	0.837847568745436	-0.00219324250662924	1.38871956184217	0.195484436670608	1.5319704991667	0.232115045935779	1.44032791309072	0.298052751977394
0.963614862261261	1.04262512242934	0.654676679852528	0.163419305561069	0.890721574620354	0.779309130258404	0.924359249240521	0.672796825264627	0.915740321642641	0.702838000024666	0.845254690134861	0.35004378501224	0.0742164768461537	0.437272857585338	-0.0628089397054128	0.918335048721921	0.55657298949389	0.237203994731897	0.944930361002881	-0.120918047807457	0.602942483923658	-0.139473563108923	0.455917722115493	-0.137277329780064	-0.00344679265977973	0.254600181776998	0.806593564958467	0.914580254449281	0.695666234044065	0.508076473200749	0.594363631210358	0.679779726930092	-0.0896138704378968	0.880493634740482	0.306462214310078	0.231007087323313	1.03247764609603	0.612957701979234	0.895551731663651	0.966958376313181	0.877249776751691	-0.0761931280795851	0.466544155539906	-0.0122799490567587	1.19229213240427	0.163496112158568	1.2439371987257	0.180565984381421	1.2216792213236	0.170097932165446
1.16197052365772	1.54254605208944	1.66695484110783	1.57166151756845	2.33049830659327	1.81156379862326	1.86654617213562	2.01667752206512	1.76553612707552	1.87953584281767	2.03598425327396	1.03117397186762	1.47368172999092	1.26327870276426	1.37953840626632	1.71887753095994	1.83961322912521	1.80966654720096	1.76104069092624	1.62302083197563	1.25873772454884	1.23168505498028	0.77589242273463	0.618596638791576	1.19644866022954	1.60676268381661	1.71384882332767	1.83477852478535	1.89452737226854	2.03579582255329	1.58924921640694	1.9668881917386	1.3703011291967	1.91802278212752	1.08877173408792	0.757133067420479	1.70862158207494	1.39484253795864	1.73395192518232	1.63754278649497	1.73863078445459	1.3986418149143	1.21562115621208	0.906350779859337	1.9879666993355	1.7727324660379	1.44122982174706	1.38130531947095	2.43783469413736	1.5396865995656
0.539473396832282	0.164533351255333	0.67092252712539	0.104701138136335	1.08887008140699	0.809368749106233	0.856937721077409	0.808708053729723	0.671323549128476	0.440161309186816	0.629990895537922	1.25105761171655	0.681482263623491	0.37995688392318	0.645862996989085	0.715203286037343	0.649151562976768	1.94800941331209	0.798017098458311	0.213437761439992	0.168852824472781	0.453564736848433	0.58726573259836	0.153431530093032	1.10895093031342	0.856613038636639	0.681763934660923	0.710698740690164	0.397102189208097	0.787557119100841	0.791611091894327	0.744349442401449	1.13941573026956	0.552513395586051	0.40322776463986	0.0434315707889088	0.462908980778226	0.204730899147044	0.552111166471176	0.286821503065904	0.669303467782071	-0.0676762962458348	0.250219769577998	0.00413931042804283	0.63481991530562	0.536872447972535	0.740626295856564	1.1466495950308	0.79166389560327	0.579355220417513
1.08289566949821	0.767708270320121	0.993031429348312	1.726163808995	0.982746183109714	1.686741769484	1.25153288883721	0.984610557545798	1.32762988998558	1.43001764146741	1.34272548413754	1.47929428973238	1.51889319117015	1.58464733963527	1.65928193966996	1.1627103965241	1.67146510818593	1.14638021076602	1.07556037042299	1.77025388202624	0.778812725170175	1.00735471287192	0.730790043475146	1.79364938394404	1.3699099905578	1.76725465013843	1.04715158419894	1.18209211865705	1.14606576522665	1.11830796649618	0.735598355936829	1.22526238890875	1.40196554183603	1.07522640650402	0.838985827172413	1.7168552037359	1.3249555753592	0.955254971421423	1.28725300133288	1.41439250182513	1.46673978499343	0.127964557632575	1.51970873527383	1.74450440409251	1.1764978496193	1.68624523846918	0.944062174511334	1.57380163002924	1.06301592392565	1.74736219612004
1.03606729178984	0.602050022564415	0.889952750244958	1.63070369915215	0.782222891038993	1.25391499790105	0.942433694524799	0.967636255247884	1.10577922244072	1.05363251193474	1.04955947039751	1.23915037276457	1.27028278776411	1.39019340340283	1.21533221634984	0.870312906223944	1.26409795224833	0.767459736859491	0.967041132239655	1.73116783282775	0.630831946726477	0.840242616345863	0.66139043833977	1.69984245544033	1.64872653556378	1.56590003286532	0.82829299003852	0.973041622916295	0.934220686953989	0.948762578007774	0.653415317846223	0.948522342366546	1.2964740089117	0.765490130565859	0.710821667137369	1.20621252688071	1.00612885285742	0.971091932039382	0.87747466578328	0.981908196386977	1.15122793723236	0.629514499578421	1.09126838940162	1.55241784044597	0.867636910846275	1.63659972835787	0.732639302499779	1.41215439439279	0.772956609787948	1.57690788563052
0.775231381074872	0.273330436970324	0.120202405628294	0.340059912259177	0.442746115256976	0.246819980882418	0.192946040477147	0.407143475164626	0.265494464977849	0.286045917233174	0.120202405628294	0.286965924807164	0.657553948926875	0.219997403016036	0.155469230567375	0.146784915207119	0.541463930021183	1.81890876197739	0.425757355209725	0.162889386653639	0.411469787320344	0.591539324269049	0.305140066770229	0.216581201221017	0.187867111547197	0.280507909490572	0.169008419631745	0.29742853769749	0.173377006385154	0.204528452561009	0.278006869328276	2.54562172307236	0.120202405628294	0.0845284636865875	0.436049726119873	0.13683762246421	0.423784802828027	0.187219756599546	0.239588275040725	0.120202405628294	0.500662088406571	0.340621608671989	0.415970299072996	0.134680909518164	0.117026975287255	0.253910971036231	0.36655228397222	0.206250293035802	0.256722596372204	1.41790093672198
0.0352202807623208	0.0344085506183345	0.0233717816312989	0.0241971854604122	0.190440155088389	0.022453227133731	0.392464168529455	0.173534910400191	0.113496655499796	0.0167161396923376	0.0167161396923376	0.0910470271352039	0.0167161396923376	0.0742173603291138	0.0167161396923376	0.0219705976843138	-0.0695452323542744	-0.00405026372643118	0.0732970030812468	0.0167161396923376	0.279715692014906	0.312828128804257	0.292292431849285	0.0167161396923376	0.396259105127629	0.0167161396923376	0.140664082166708	0.0459761118789708	0.0533963903164795	0.0603447186097772	0.0688364095840311	0.0167161396923376	0.162681605803588	0.098817278248641	0.294945417556149	-0.0645186585277528	0.0310872345355946	0.195968512656494	0.0269283417430362	0.0453151987273494	0.105815905674876	0.733256638997308	-0.075130120723394	-0.0700192167086368	-0.0562417528473736	0.0288997056865999	0.0240203640943248	0.0194570389622828	0.0243221547701215	0.0259445729934871
0.103434338608802	0.0370840376277872	0.0335829346251922	0.000156562086644635	0.108710990234005	0.0465471435749517	0.128836752942813	0.142639030536268	0.017088681947421	-0.025389215392277	-0.00687816531279122	0.12228888265864	0.0220972072483265	0.203677253363059	0.237462989693407	0.0623914950314996	0.111708923513006	0.147702694224879	0.0923503716847036	0.276130885157082	0.402996306449712	0.500100132642227	0.299608483565419	0.187973636387834	0.251082694535047	0.0887380383917836	0.136100026776385	0.0506340375239846	0.03455854608324	0.0816466600770526	0.0994589296962256	0.0422088279478506	0.197772957122908	0.17093716560674	0.400901640885786	0.278949584003827	0.0353369201867572	0.173473978723454	-0.0163467068958558	0.0717590414437546	0.00898723574496298	0.624725240514286	0.0511697223176619	0.166459238261814	0.0097385158385852	0.395630422451566	-0.0145481058223239	0.480518547923874	-0.0865742813295712	0.0606936591715526
2.30747106908388	2.52614441140515	1.8168584412976	0.529943463433642	2.21805560912385	1.95626842816852	2.20220785710175	1.9363946714732	2.12076030433649	1.62063267901495	2.06453703157367	1.71377975204449	1.23036819257463	1.82332958787634	0.347913815517159	2.33388721403104	1.95844937412922	1.39268132805658	2.45592848075171	0.353421889019333	1.93816534145812	0.852592633807976	1.65975133999952	0.0918054770616638	-0.0110265364806392	1.3991380815207	2.02616245224058	2.46442397368198	1.81193799953286	1.68489591108504	1.68839303688651	1.95433743057215	1.3273477834443	2.99309423388866	1.48350310508854	1.85051479576868	2.43178706593053	1.48088427595211	2.32859879316925	2.54379865188848	2.39875905450449	0.256068240504654	2.20224140509753	0.121978406648058	2.75693026481417	0.422556971784436	3.05250214463954	0.949212848380411	2.9451291286153	1.21687915392003
1.33821869416707	1.30007227155603	0.634771268203551	0.187779951880723	0.744386602235076	0.885851646385713	0.614492550268605	0.332466786000847	0.424449499720079	0.55273234485425	0.812378589930648	0.546895229166783	0.189058972272514	0.445922964647699	-0.0399367811157541	0.628151492108754	0.199811904458236	0.2644728209345	1.12706076654137	0.190984797029139	0.690188100017867	-0.124970908882517	0.360016031140095	0.0564943802765157	0.179688628760871	0.28068520359401	1.2392316803037	0.235323740091766	0.986423059580323	0.415331606949789	0.677602244953327	0.152434523569021	0.406628664238381	0.924032726105247	0.308411074091818	0.527754933292025	0.999582504729693	0.983723719990013	0.956821078204333	0.859068322490496	0.394832323549667	-0.124099727907806	0.29235530097313	0.427943824759827	0.843244099353104	0.253170641462632	1.0606853817923	0.185945919369718	1.45903664361222	0.207513783860876
2.10036992970058	2.17205146868183	1.83316144673492	0.422596756836667	2.15319796785685	1.46774579003726	1.82619488298319	1.6527309663776	1.72326032180853	1.43850765209294	1.63916217645059	1.05920920229773	1.06808394238675	1.29925649074676	0.122752141075122	1.83659423079751	1.23659226088417	0.969043229337712	1.99837290335622	0.100005924079899	1.79184485385313	1.12518202602721	1.88780521499416	-0.226501031285279	-0.0836146031774244	0.820558591554569	1.83989954452858	1.80323185348192	1.64218229101078	1.50192915831487	1.61624826711242	1.50643063098557	1.17890744366235	1.94107501051074	1.6016106982915	0.723602120024628	1.70022536530512	1.87041711010026	1.50501021257589	1.9193098827397	1.69026676487175	1.04620636876598	1.40363865688345	-0.17146897367394	2.26143473517988	0.257794614115215	2.64791508133112	0.23349054725392	2.37362158581877	0.556068233334272
0.551829155042871	0.606296346554069	0.871736361887168	1.24899023626951	0.941901953825787	0.54349986888211	0.671527564815949	1.03523583308287	0.532370529712157	0.48100266917432	0.987031360550398	1.05847466976686	0.541084731453079	0.295578796731421	0.133249928738023	0.726562589139969	0.692910175388611	0.387707888128328	0.9426881333148	0.703146007082344	0.577106375608444	0.903149351238492	0.331266995360077	0.360973109424084	0.263343942210279	0.358994858069729	0.391786919675843	0.512003711087136	0.396487073043747	1.13909954332621	0.85161400140014	1.05334263828722	0.938025063188613	0.773315122128275	0.603840907402337	0.215925151422402	0.474054169659958	0.871382896261993	1.04851375957488	0.533234286401878	0.420278563299491	0.0823292271234745	0.389696761627894	0.368902281685817	0.145027999500588	1.62913146310483	0.945043628555592	1.38294004358193	0.478120412254548	1.1427178641212
1.41034096662664	1.36914120521598	0.772541465454687	0.240844298584715	0.557257108625567	0.798308494502662	1.09394194016345	0.630961834108377	1.11785376644041	1.1128280153673	1.05371414665865	0.5937212378103	0.188486695094574	0.766843339929902	-0.0579363726128681	1.09000607488637	1.10304378994387	0.0700940849211969	0.938428509046254	-0.11872528150902	0.963793163629914	-0.31434446221875	0.710139623600914	-0.1299457043396	0.0780756472502489	0.190780640513458	0.713912146491833	1.09539851050622	0.891478911931454	0.1258066243752	0.153098281791429	0.720647868038998	-0.0282942327164591	1.03045769467592	0.453196108337361	0.206612683364664	1.56387308032367	0.437701564683631	1.26534229932992	1.1728605386392	1.2925005563543	-0.0347657998285641	0.368212560360297	-0.0125159003867001	1.38544579699442	0.273625931236842	1.49935974767606	0.259051019870561	1.43231996181286	0.239182130150928
0.138351976579998	0.79107841001571	0.452064736254361	0.661566952140685	0.968580272049489	0.19711961105841	0.700882539766845	1.20268170468415	0.513364119708198	0.478309025589187	0.314406226036403	0.57377455743053	0.652342159782467	0.166927869883925	0.164334451212566	1.61926787248651	0.672763024297138	1.2060085138608	0.638914844165498	0.309059055693193	0.712716453286119	1.17461211694088	0.965012142522237	-0.0446006023094714	1.22989970488922	0.244073046478935	0.661534366909568	0.765118285756227	0.800520654034325	1.39294101240916	2.39028340465215	0.752636292350744	0.865248905945804	1.24609496280132	0.950780237583079	0.0806501003715566	0.391971514178453	1.05242602203199	0.769376593793133	0.376633882628451	0.611814132831333	2.26178224003463	0.259691883423712	-0.0369044167610234	0.516758020737202	0.214761074980542	0.553682541610607	0.237176965205815	0.656304821631695	0.124135591416761
0.541620480332694	0.742992730457913	0.746858456923506	0.558826894067428	0.917248258847887	0.897088497701524	0.732875408463999	0.719196901115562	0.950776796178074	0.618905041554171	0.997751810935214	0.47895542980748	0.693479610602208	0.75900308850839	0.534203873528194	0.743574380735692	0.881410525242352	0.574653490113801	0.931927824181554	0.773117091950262	0.247509676062175	0.620579886913928	0.281692821754531	0.968014680902084	0.0885927414060085	0.762665461121363	0.739747753568697	1.03717970390778	0.658612528484555	0.951844904562264	0.585653420966438	1.1178869114603	0.469650040249534	1.02551169924364	0.383260794910213	0.82048943512236	1.17189389644388	0.576622861563874	1.06149334148493	1.05097856353034	0.985681263060494	-0.0980774724497572	0.516560902684348	0.935595891318066	1.05273760339225	0.232460110364957	0.755329167765136	0.439634872698904	1.18105606208016	0.806633195593821
0.361747398907538	0.431376257149948	0.495060699142907	0.120487626614201	0.703626947165077	0.276549285061215	0.38267457621731	0.504559459147975	0.36044552881389	0.275483567706719	0.449785305242887	0.0221179545310539	0.392904906992071	0.350240537478436	-0.0671240076496681	0.499818664747149	0.428673619707933	0.375913791974586	0.441470813709198	0.171090135252136	0.830954655481171	0.281199521043344	0.741465993534497	-0.0236889704349001	0.120115551501158	0.102107300335852	0.55530395904508	0.571594557979558	0.393784024803227	0.520787081311333	0.209108493810088	0.286847076116485	0.165613414666609	0.245300813874486	0.617873390019671	0.153190817384724	0.594129683611379	0.478023981827639	0.424992343396315	0.681044448296818	0.401981185315756	1.82188850424114	0.770827673129826	0.136247666049801	0.764201539607085	0.17296835978881	0.868698430470757	0.291369286121922	0.876146428102487	0.191416741845209
1.30969561028101	1.34967306094058	0.822858641174483	0.333577669440276	1.14628618629941	0.92036918334904	1.1563585937047	0.90413922531016	1.1630246084534	0.834614717527901	0.99117804336402	0.588117274104202	0.394488823922777	0.602566524303242	0.0750341984406075	1.18437768219756	0.816935272572948	0.509505601417187	1.28181596392616	0.343600348812568	0.759554696506992	0.111343724997004	0.518812547104202	0.13069267723524	0.0173561253239735	0.400087646655789	1.11742150318359	1.17816165249672	0.91127955140212	0.776869309515332	0.88592540007568	0.810097596621555	0.301860530308387	1.22296578790681	0.463236989536068	0.416190878282264	1.18175839399894	0.846883480170211	1.19030533623364	1.20629714382444	1.2314502920108	-0.0317157175636096	0.735784442012816	0.105843346905176	1.56980850914826	0.274235150278602	1.54660895211859	0.306878970688253	1.63000102554155	0.414156581182088
0.777458778854661	0.51049997484669	0.780792691602501	0.545375017968746	0.600387473469629	1.14441105908349	0.450505538068044	0.301014111964	0.829503069693874	0.799545260924489	0.606118616300118	1.20760725994615	0.64964652971563	1.72779396241974	0.824303282525982	1.20220570842789	0.326766099307984	0.645994895856646	0.824454921021144	1.62143248937368	0.549750493782708	0.296127753463468	0.536008052158919	0.855375805996343	2.32315693329002	0.48264198616722	0.175446417700197	0.232359989133215	0.583000431573622	0.329335388092322	0.683903053948552	0.830932608996987	0.715429325314034	0.269132858375978	0.460628766468364	0.519424931030178	0.204744173363362	0.613319393228553	0.151167593124276	0.850235142453189	0.593006517612513	0.260253242697519	0.940805520239297	0.496859521211409	0.248254810314175	2.25765066747667	0.716439919273465	2.18728561356382	0.849243832975739	1.30494223093214
0.550645696737127	1.0310592726304	0.457005300117692	0.0960994206699192	0.638004355365519	0.420908493964856	0.617321652495465	0.428903455057868	0.683120968487223	0.614887454356673	0.747241949151981	0.254894522079814	-0.0604764690902196	0.0797331166899979	-0.131102377304698	0.824849950537081	0.568485498168939	-0.0208288806208525	0.950077316978102	-0.0936271534010025	0.666254263302693	-0.158338073936286	0.378294809642705	-0.144993657475144	-0.0654334195139419	0.0655144754579039	0.620873078952456	0.750478889694299	0.199079475381771	0.231630119932506	0.0381657868647389	0.466661026176972	-0.0380445585522971	0.54301570439026	0.295403666336372	0.0725034767891768	1.23214173033172	0.154034959333978	0.866377425513252	1.10678311509441	0.954852288576242	0.505730359844308	0.782566672268228	-0.0818667821813284	1.33980915424696	0.0891804935201999	1.27525365482037	0.0989036720850813	1.31206833579	0.080135548937717
0.456294967379083	0.317786254790431	0.190537104493682	0.356952532894974	0.702704976346046	0.23938940756655	0.572237260787561	0.633513779729991	0.410615610470086	0.250480082748216	0.20525258238554	0.656387725119836	0.499659724421356	0.358948662764168	0.107927366095	0.533329775097064	0.331917993768566	0.459882356909085	0.705915745093566	0.255024986973883	0.775431559517516	1.17153945259976	1.18944991067062	0.219404494397554	1.06675154516493	0.301733328593675	0.48776895209662	0.378577469314819	0.414701679475595	0.577804203580553	0.903382365053383	0.191392843377743	0.909020564667526	0.403426763422815	1.0454736409293	0.529138451545823	0.269022881264607	1.05277498170665	0.390884776772657	0.154703211044749	0.478509213123186	1.83532322293564	0.389267723987272	0.203261142031203	0.156991835358099	0.503203069977617	0.422508271439307	0.345992363875939	0.252174207383186	0.235685225540646
0.50062861242985	0.591946773339532	0.700654809404928	1.19619852261146	0.829369651029271	0.92789375302114	1.01801928681421	0.811983901138204	0.816832873868457	0.819795719451551	0.79972072111609	1.11653414693769	1.3669640168646	0.73261629737331	1.21493010653251	0.715438072707313	0.902600947971976	1.20358008875916	0.892017085812881	1.31796960085173	0.316200501539865	0.697659350330361	0.484542229344448	1.24493447082017	1.00257858387704	1.08179573743899	0.742349451925527	0.892712680634929	0.671883374021075	0.904366423952747	0.706979973452045	0.930747133844334	1.12681134510062	0.85229568193708	0.499467360404892	1.22106958337537	0.937069126807155	0.674019604744139	0.983964442511659	0.865150297752671	0.974308297359549	0.0223812566648819	1.00955954954171	1.0804923441539	1.08772917373321	0.859598679141547	0.447939615589127	0.831538650335007	1.15109218296	1.03035208930714
1.61983336644771	1.73618727152911	1.03964079132105	0.428441944969884	0.960586854819666	1.09235708183953	1.36767162347994	0.910638714698082	1.3073506746573	1.31721600010781	1.27993942744688	0.658468573974522	0.762736024053585	0.993478630761612	0.567944874490695	1.26460827399397	1.27604684622438	0.396799291581159	1.16307747073969	0.239517401331353	1.15388655915755	0.0337331708347894	0.588327265744771	0.162730376201338	0.130929231145747	0.725134459932581	0.959123858723892	1.31900342506599	0.966954493707982	0.918294957960802	0.355816105051883	1.1683129694745	0.309585311810935	1.19380978828555	0.591982331912372	0.830220159358684	1.39796883446789	0.62206002653216	1.26957576088111	1.31856823214402	1.3216271817964	-0.118971965185078	0.832139491891871	0.351964675110302	1.61307332181305	0.271303627771736	1.60959979912319	0.427496911660958	1.65827815532962	0.680475643861196
0.25120180330537	0.25120180330537	0.934571598762793	-0.0604574002192616	1.2559225452611	0.25120180330537	0.25120180330537	0.25120180330537	0.25120180330537	0.25120180330537	0.25120180330537	0.25120180330537	1.02512246664856	0.25120180330537	0.25120180330537	1.41824287310927	0.00714318302613484	0.00714318302613484	0.25120180330537	1.10452037848221	0.638513167756217	0.638513167756217	0.638513167756217	1.08679242737045	1.15695386905465	0.25120180330537	0.25120180330537	1.0433346393228	0.25120180330537	1.07107146873291	0.25120180330537	0.25120180330537	0.25120180330537	0.00714318302613484	0.638513167756216	1.04996044884194	1.15306265941591	0.25120180330537	0.25120180330537	0.25120180330537	0.25120180330537	0.25120180330537	1.0490553731552	0.00714318302613484	0.00714318302613484	-0.0604574002192616	-0.0604574002192616	0.935247163096116	-0.0604574002192616	1.20329542732808
0.560760091142381	0.659445495967748	0.42946564200739	0.127295464262198	0.509884485398339	0.460071636490513	0.439742950272714	0.534524731027061	0.440299086221937	0.3442414790671	0.495516662401254	0.20290633490747	0.11144997275923	0.409454029059276	0.0863566278966247	0.629014140253544	0.446263181599824	0.416685215652257	0.69452609924021	0.0349726364160807	1.01443316822102	0.938321184141933	1.0093109291692	0.0541611150032897	0.306029161514901	0.0886891278427867	0.41236084107772	0.740503693230609	0.431078827237235	0.303720582808846	0.664498722714042	1.09392945924513	0.296109880951362	0.398635806609253	0.98735509384405	0.0634653736811251	0.641143327582006	0.399159283844415	0.502484660392167	0.595854287926156	0.456064438472451	1.899448687977	0.268811280011725	0.0447775467034491	0.794891856744201	0.15006930065557	0.696935615848025	0.208919313669615	0.679802277633555	0.172233343471551
0.387071781059378	0.387071781059378	0.387071781059378	0.164999304406825	0.164999304406825	0.387071781059378	0.387071781059378	0.387071781059378	0.387071781059378	0.387071781059378	0.387071781059378	0.387071781059378	0.387071781059378	0.387071781059378	0.387071781059378	0.387071781059378	1.10433525854385	0.0356018863005107	0.387071781059378	0.387071781059378	-0.0275591328750899	1.34861050076454	-0.0275591328750899	0.387071781059378	1.26430029159285	0.387071781059378	0.387071781059378	0.387071781059378	0.387071781059378	0.387071781059378	0.387071781059378	0.387071781059378	0.387071781059378	0.0356018863005107	0.43116407833812	1.16987350217101	0.387071781059378	0.387071781059378	0.387071781059378	0.387071781059378	0.387071781059378	0.387071781059378	0.867821929650941	0.0356018863005107	1.23100237000192	0.164999304406825	0.164999304406825	1.50104577034612	0.164999304406825	1.37384231514141
0.955249817993624	0.974600477888764	0.505914442831646	0.277628460165007	0.914274916173474	0.594189597187507	0.682540163140063	0.977971653178054	0.733080218730765	0.485275425942304	0.697915923667847	0.238272020502011	0.442699885115433	0.268611451951147	-0.0250978502817184	1.00900732609695	0.606962009643593	0.748549918233365	0.821153539303014	-0.112596347779574	1.13270884994329	0.89063941305423	1.14070724403519	-0.192378370776546	-0.104739281693395	0.0347945026216236	0.638923617997843	0.690358282809231	0.325831628495883	0.907334551758674	1.64382927381017	0.434261340135265	0.341804204839565	0.694133186452534	1.0546851690109	0.283592371672294	0.612345221257173	0.840183006113224	0.616789882292979	0.783989198258035	0.841281864055244	1.41271343103828	1.00521691295176	-0.102021506814778	0.59838875310684	0.152854313959303	0.927869531543762	0.164151132746622	1.10201366869849	0.252882838432598
1.40223315136834	1.26183179917314	0.970498693409774	0.348495108246868	1.03222458639759	1.12980030343641	0.990578490476605	0.945342284012955	1.07169534972643	1.22159606184215	1.12998987568458	0.751904518545763	0.790635111995046	0.592325452263178	0.788012111659346	1.32429603525007	1.17650249352417	0.45200908869924	1.14914741526709	0.112280982924482	0.809688937876405	0.0158105141302864	0.744123123816894	0.233864352386188	0.0741323329061504	0.645450614027187	1.02507897998049	1.14789560032427	0.697292785786716	0.858806130599833	0.257369604466626	1.02141041298001	0.391930925063053	1.36914145523224	0.523207525274531	0.961300200435187	1.37909629904303	0.265941513115918	1.20198933251844	1.47270183087251	0.830592679592557	0.0303950797590825	1.15739893167518	0.108569625883743	1.46476076813879	0.297888719597475	1.79215259456553	0.42161461440579	1.87060914054731	0.328853858817785
0.740211627035154	0.670708657078228	0.650951956151181	0.972689349154411	0.580066728299451	0.678342641314112	0.665433481963639	0.746938174732174	0.760981417694856	1.00365076168088	0.811555709202735	0.802978355478646	1.15629017281348	0.739409329948697	0.870324297598425	0.888986829543811	0.770478073481844	0.747327086752128	0.713020637134136	0.990465255215445	0.321397863870292	0.491583610079346	0.36625980887859	1.04565615525541	0.664918994398841	0.769347264056192	0.442713724100623	0.784144859952858	0.595515142153765	0.723912364739384	0.408342447274667	0.827983379024583	0.917328381559735	0.795204254505742	0.39308042760941	0.88368185018435	0.655301961735482	0.510816584218233	0.644153596726706	0.57318631404703	0.741187361907969	-0.00301204642949776	0.651844228330732	0.975330607045046	0.726256649547993	1.27827270452145	0.356869556711229	1.02427998316901	0.673228175130252	0.978185172042981
0.678442814028226	0.33176353278419	0.322323320836044	0.946379832631765	0.322771245529894	0.50539765399462	0.588035193451561	0.697025778436425	0.413244135312276	0.285610455918379	0.488037555820677	1.15872971160365	1.08557529708273	0.866320395581165	0.890543333108538	0.484658072236453	0.688229735855856	0.854361854396334	0.497467174522453	1.26061439504577	0.198972019127999	0.699692680462781	0.540021426208778	0.982456478816511	1.81622425890807	0.805618108158416	0.786125816110161	0.383504601747829	0.469926802454551	0.786491799054503	0.660607717141237	0.317967990790076	1.18575041170228	0.135081160917338	0.479562041933186	0.782312962503381	0.374544977980152	0.749568275663866	0.386663058253313	0.470099401158262	0.780655897717349	0.126027075817732	0.557261563069895	0.799559285907573	0.261359977775151	1.53074860837217	0.472376302628922	1.33532361662262	0.196454841109165	0.895811076732045
0.603081795361644	0.843612812432929	0.744700573141813	0.658367295517739	1.25732203632855	0.758941776083095	0.812412183776357	0.971152331525509	0.762699274281279	0.892948047652579	0.974912352286449	0.229999910892113	1.00887064393932	0.338777188937718	0.528514051952093	0.928294170066779	0.802819852878856	0.833799407691328	0.909306040714209	0.680598160137972	0.584839391445724	0.280452005651492	0.175327837356595	0.25140016330057	0.458560102572052	0.488389721016556	0.833477087468459	1.00326641676552	1.1375533811722	0.881822547841149	0.687274324302841	0.993901696052329	0.558870069258285	0.796435650511805	0.346873078151271	0.322519680990853	0.935345739552709	0.637862809769139	0.825455227871009	0.80018452346593	0.830079400887289	-0.166186799954997	0.478295050336041	0.327544012269804	0.780905676007317	0.52756722816851	0.646013856896935	0.532504170550244	1.26723101683701	0.426886911736744
2.06624628220499	2.26920416629387	2.63010431574342	1.79766156383091	3.04892456371161	1.93387619160361	2.8726907197365	2.94399802935443	2.44879215605969	2.52007265545096	2.49514063595075	3.05301359030518	1.99757576356539	2.40277783976891	1.90982466601445	2.39473191949223	2.42732148607537	2.98949487440077	2.70739416840668	2.07851518141599	1.44132931040109	2.05064060619292	1.80165487150617	2.22801309339976	2.50091240587674	2.35447127892633	2.70213059317194	2.26305993320775	2.25910112682418	2.43368809159667	2.40066359067184	2.0478431050788	2.80493170021014	2.43798874780077	1.7645415960334	2.61942680219543	2.42688274347859	2.52265188183857	2.63543478452962	2.33373871484914	2.40630410593927	0.742411108860799	2.22189759536828	2.36468203060949	2.79221642809565	1.78390543889929	2.84634166804965	2.85372767339976	2.68846212939617	2.58160609379423
0.520940617254488	0.700886058177758	1.05567247668203	0.933749709097678	1.16183469935926	0.966495918285998	1.07337541271997	0.918809930791108	1.01713750171676	1.09164255472249	0.987726765701078	0.886605808183118	0.84394515184324	0.706719863708554	0.829392369923206	0.837188328325569	1.19035622128619	1.13336644355453	0.920968500837508	0.725780035292541	0.497880262055422	0.617346892410615	0.283329791298586	0.672343334532112	0.28662716874999	0.859984044665258	0.945293142567528	1.0206573831654	0.944045673159238	1.11500322017985	0.631262838436748	1.16367332227964	1.11309049539582	1.07048795738788	0.46618564858821	0.900338893172458	0.963786478919678	1.09673371521763	0.822904826310297	1.11209260984628	1.07045658733461	-0.103366301495382	0.9783608490617	0.66593260144212	1.14206186275156	0.348405392949765	1.16393121152928	0.667846509090957	1.19592136302448	0.786643953771043
0.674570153219128	0.674570153219128	0.674570153219128	0.357896205098007	2.16764767327391	0.674570153219128	1.7017808718104	0.674570153219128	0.674570153219128	2.00608227166479	0.674570153219128	0.674570153219128	0.674570153219128	0.674570153219128	0.674570153219128	0.674570153219128	1.47550840153337	0.265767185884298	0.674570153219128	0.674570153219128	1.84290921892645	0.381483772670772	0.381483772670772	0.674570153219128	1.64095721003138	0.674570153219128	0.674570153219128	0.674570153219128	0.674570153219128	0.674570153219128	0.674570153219128	0.674570153219128	0.674570153219128	1.1421691469922	0.868625588089333	1.54967835446963	0.674570153219128	0.674570153219128	0.674570153219128	0.674570153219128	1.73547332954331	0.674570153219128	2.0571020315842	1.42196392284225	1.92316770100209	0.357896205098007	0.357896205098007	0.357896205098007	0.357896205098007	1.41657906035989
0.111670521945102	0.0765369009817334	0.0667401634392715	0.00234970610976437	0.11479987050468	0.0675176159752651	0.125498097650949	0.217644305842108	0.0781581488379153	0.0680993778085611	0.0604936094644872	0.108840633830247	0.0907396351754419	0.0858237726618376	0.0548813518213412	0.0814083324483609	0.0229151549726707	0.077327943767491	0.143422324849501	0.0548813518213412	0.300866239593507	0.50165655920424	0.461564233511004	0.0548813518213412	0.0458515764826248	0.0669958342136486	0.1015952469448	0.0876574522244389	0.0711213171131418	0.0805218206562597	0.14300803628964	0.070763587401965	0.182031465894069	0.0504774994052982	0.421362344102917	0.021056781984482	0.107061649364426	0.108167555445061	0.0822072813163172	0.104505684199438	0.0861181301819658	1.15667759282841	-0.0126714401886269	-0.0205629238652829	-0.0157251275953671	0.00234970610976437	0.0881301195438477	0.0141934272843592	0.0378441245274471	0.0592291973537421
0.0554804528600688	0.0900471807444687	0.393362804865801	0.0404926361368654	0.467777249697055	0.171530190505379	0.177841401789151	0.248441507690483	0.212389411022542	0.408654179974842	0.381111995481733	-0.0847955912276523	0.230775229343632	-0.0549154800002394	-0.0186125179301062	0.281067458502446	0.258535443071863	0.300015269393557	0.3081635204162	0.284970008455838	0.334687947702379	0.34497451347262	0.234690944184857	-0.144758652523099	0.0859039774836986	0.0373584776166397	0.168360809150358	0.376518002729199	0.169278867680399	0.471819176436441	0.241523318864432	0.329285513010186	0.0501653272695408	0.391786090609713	0.304784468453286	0.0697591530004052	0.249359015626975	0.268896201019753	0.402336381811088	0.286750521403808	0.174026790243827	1.13040260673873	0.106066931340083	0.0263685545595232	0.272839677329874	0.0499830017543003	0.223102399341406	0.0433779546629821	0.541450329326289	0.0322456417838139
0.206472470868842	0.0828332782194103	0.108801519579026	0.041813221207159	0.0379968528721166	0.109532755187889	0.0911819667037494	0.322884767913631	0.137696381538219	0.065148668030447	0.061288077100151	0.146418604562635	0.159489486793088	0.126021718831412	0.261104799827565	0.124869118557475	0.232242705740419	0.145650772829981	0.126012636610492	0.139014857913787	0.447991374968614	0.538524397171686	0.44745974483921	0.145739144791915	0.10281674312538	0.139467563575154	0.061108743453499	0.122266722373964	0.0717455862182096	0.0752759950112017	0.268411055953721	0.136922546284614	0.121393684471725	0.119236651060797	0.477991838993169	0.2825081479102	0.0933500051513702	0.0807424588383301	0.0630883676697325	0.126968760788629	0.0740254901305077	0.265395061545198	0.23608000533233	0.117970124066482	0.107975799806558	0.0579377720430282	0.0312109084019564	0.21490284164545	0.0339670664639225	0.100071698935522
1.87325983246202	1.86697843884784	1.27781449150235	0.416338824003025	2.0583644582942	1.6624909771475	1.76091423937138	1.39765616290239	1.69427027873362	1.35265430714158	1.77563076659441	0.86378375319247	0.93938097737657	1.16955310439603	0.471129255495861	1.82281270394293	1.64746777070307	0.756877793287772	1.75056649380311	-0.0344829242567679	1.36227528094115	0.234310078523213	1.10843317146653	-0.207649654799284	-0.0435117315561987	0.94825317728008	1.6290181031291	1.71449784142301	1.51063540719461	1.16152936551917	0.98363485586122	1.51352361395253	0.218959791535661	1.96057386072539	0.901672843643636	0.851278125442099	1.72467076237711	0.9812185845968	1.83645466088632	1.5466103800959	1.65946739483113	0.92992214976955	1.02903925984781	-0.0471724387563667	1.97582085109578	0.373941398872152	2.44514260333372	0.476481428154568	2.59088258659542	0.55414701922458
1.09769568694826	1.01180198994392	1.06728782832952	1.69008399114665	1.29803856384868	1.11547385504267	1.28039278793317	1.37964249827407	1.28652749000502	1.39983957973267	1.29932935640038	1.42297719876087	1.46006718964937	1.31396848786317	1.47079014212475	1.19908265711157	1.21069945518036	1.32018381625512	1.05728886471303	1.37279845117191	0.656361448025565	0.949723685177535	0.723305913494385	1.42701131662717	1.58779131802351	1.37501804858751	1.05292790823301	1.22056924636689	1.12507979961431	1.33768500707744	0.936857640673351	1.43297848087703	1.35146730565842	1.33383559869016	0.776463682232497	1.46692678423461	1.25866689640796	1.21102373217318	1.33510060416827	1.11121857203815	1.36899904081484	0.168631036779273	1.21779338101151	1.32448881946858	1.17914099856132	1.91633355791885	0.956702629267524	1.69243322251731	1.25375779976471	1.60021639118679
0.648083907300536	0.49376631932383	0.471943535516588	0.948427203872286	0.314064712657987	0.946552534590517	0.719686630392665	0.640010498497432	0.737092934401613	0.770953430993577	0.696309229552034	0.770812545479962	0.820990294132581	0.917750956023111	0.950798684087917	0.749905566943724	0.987330525927255	0.371577689321072	0.621321790123302	1.24952936150127	0.556145678857926	0.36500477244138	0.33122889533812	0.647839777959296	1.10970857470841	0.787514968592104	0.506524845668912	0.634472871193882	0.622470323418891	0.703871010864189	0.267890555385167	0.767199768542917	0.544790411449257	0.607915184407362	0.417459782212475	0.905636382603107	0.764262461274539	0.468144056427865	0.667542803229341	0.801829166475019	0.709575773841593	-0.0231074684131736	0.827582877169505	1.09945817842778	0.857003521519324	1.32428820693188	0.22472635550746	1.13174966424625	0.395083200375905	1.17955161185692
1.76950722872396	1.84594663194247	1.20922631047751	0.426113045393426	1.64798928127245	1.31881250860383	1.65810220315734	1.13182564097452	1.52260441444344	1.08034105570449	1.4278817475599	0.926587385264589	0.502908579714876	1.11668098167886	0.0633051378717564	1.71177872809128	1.41453934109045	0.605096101736067	1.66265037754369	0.0482946492764354	1.1231622526468	0.142083729367156	1.05889920524157	-0.10583508606615	0.0956119019147633	0.544461648084109	1.2439118989577	1.6043180065734	1.11658002323656	0.757090233669995	0.610025143254366	1.11338531228047	0.520294830689414	1.58070091066245	0.774715062418515	1.02834705758083	1.78890679957302	0.809007963400851	1.7455886570284	1.75284342614263	1.8065545173451	0.273807515195875	1.31805120175081	0.0964508013087379	1.98225802914168	0.390970673810774	2.16619507115176	0.556437096065289	2.23889250476021	0.767065576336669
0.77377365200352	0.281359352966228	0.28272203467701	1.22645939328153	0.6677643283998	1.20108211704458	0.788433613099151	0.927867415621216	0.799592645406436	0.626186641547593	0.675862251788333	1.36491342656206	1.18078337480037	1.31041503056275	1.38647670635507	0.939588225087597	1.39447852342442	0.927424543847748	0.560828447681526	1.63676630985687	0.307815499511071	1.25132796463704	0.755638750599115	1.78567320641926	1.13855632134532	1.41038867788707	0.495333207627928	0.510484924318829	0.671479673536289	1.14074737082015	1.56449156121423	0.180213806585101	1.20649548951267	0.292642464940548	0.771594071582408	1.31668132336315	0.611404582853324	0.494625205935643	0.391068827150177	0.723424945367296	0.791074964578171	1.46277139526497	1.23145076417153	1.67678616787641	0.375823193860565	1.30304583141268	0.544764048623304	1.31951935749006	0.425358287777232	1.52334108549936
1.34795535296457	0.476271191215666	1.13116967098561	0.121456050677678	0.762570858837081	1.10839285258355	0.92648623267123	1.25795122381542	1.2591432650601	0.815338782175761	0.876107386140282	1.49510638722326	0.925951347315444	1.10248840022717	1.19659878450888	1.0330185773275	1.08481496234621	1.92078618959331	1.08244436319596	1.59381444057698	0.530837598193198	0.45494208295406	1.03798267314592	1.40313555321635	1.04483170484636	1.26913153143826	0.708099225188922	0.597690326601517	0.586422595068517	0.682588286969813	0.532828405868892	0.624891943842147	1.00188478175533	0.817331191049836	0.67458745143106	1.25186993859613	0.760415336989085	0.491429005780952	0.62344675689487	0.48120063378843	1.18592122090588	0.00539416329702418	0.64253710344517	1.26670053101507	1.116333659273	1.94591127436564	1.05947289499598	2.02145786404806	0.553551654889601	1.33957900915094
0.0686978321847226	0.0444526651120861	0.0762260906526425	0.0749096806620343	-0.00294005906854905	0.0949146801078916	0.115240360327749	0.189886449828473	0.16278975795876	0.109226111995436	0.0563991372465863	0.186631026124628	0.15120016519007	0.118888891213795	0.222374064462863	0.0785390626654889	0.144600357905057	0.176506686157386	0.0977914315843214	0.116017803368512	0.250578578935577	0.539463581957299	0.290766522478943	0.127890486067115	0.0592301358811109	0.074550784839387	0.167122232531705	0.0653095604431956	0.140592825336158	0.215277196308112	0.125353831631111	0.0474712479181906	0.208601818847011	0.0476093651724898	0.36026956112394	0.149332125049874	0.06604610856313	0.224339158974607	0.115191966740831	0.0510531850226296	0.133906049600435	0.643597336951709	0.0900303240815728	0.105654881743544	0.0313085035496801	-0.0821466387455501	-0.000153428657114249	-0.0581929764464481	-0.00836911746114125	0.0239101291472642
2.01983179357446	1.57045883461179	1.77839178012012	2.1389534357773	1.4627300164338	2.50390450341945	1.83690753539899	1.49680420731223	2.15388638329765	2.13736864102226	2.14868123608607	2.33761278051228	2.21513128245018	2.50653624313766	2.59753973582392	1.8179684093717	2.65503997396501	1.47184995080239	1.77430121668241	2.68955996188761	1.41576898081482	1.29371265609195	1.41740837537338	2.86669020206457	0.586448905105153	2.61127652181642	1.65911516092523	1.87555844524581	1.87223211726001	1.6783857592708	1.12087795860053	1.87949728624401	2.12205512027104	1.67103396803418	1.37563000409338	2.66172110323247	2.1125373832489	1.17269291183832	1.8817647960152	1.92418454378138	2.17989584392959	0.459983770816449	2.37970851634407	2.90220920358012	1.81796709253669	1.61195605964112	1.55581182744546	2.3555294675356	1.73511625152841	2.51824517958277
0.815884079658805	0.964027070975943	0.454824604638247	0.550219837546518	0.50387730327042	0.615040839231553	0.421091723763101	0.6242255297958	0.952094199940553	0.76104570800987	1.22966495105125	0.854981037902602	0.74090167088205	0.784659430083275	0.962253958058843	0.449203871731827	1.19378955902531	0.572546258985041	0.480363475501361	1.06900993174433	0.485401427233568	0.387491357152904	0.363020549591656	1.22187301715602	0.593472622915851	0.940088309952983	0.668482469310611	0.537183237342789	0.746084272435599	0.575313293099899	0.855229405463236	0.219697847959976	0.304272447613558	0.533802521376115	0.411971111326043	0.91408293878666	0.883735894456047	0.920731558043705	0.592500648254937	0.444856235900566	0.914810672411668	-0.0662425874275767	0.688060888642094	0.967840786115968	0.7025728708953	0.830908621086082	0.636736961820755	0.798543907056556	0.836176432810775	1.00351451488313
1.24633354893456	1.13505120038006	1.2302770014525	2.0425024251197	1.35179640504855	1.50102017315845	1.38947681508188	1.57461636672176	1.37569401424592	1.49802139552348	1.33481428660072	1.64557836956639	1.72211678034766	1.73087072826162	1.84223194368463	1.36025495702171	1.71589584626171	1.54566880840899	1.33666015561702	1.84354720706518	0.815868253582718	1.26731952478478	0.966435786311668	1.90349576951869	1.87809109401661	1.75937591119731	1.32855413389553	1.48772151538648	1.34024169281301	1.60085994522845	1.50354421222544	1.49214614302108	1.74428170575499	1.52975727299105	1.01654118822639	1.87394634385942	1.40913849067615	1.66171841914705	1.44188923843489	1.42538042460812	1.46568626896656	0.198387897000235	1.79358976403557	1.90365833635125	1.4438004424802	2.00826355377836	1.15970992246733	1.90237968839676	1.2882630635059	1.88002744528598
0.42943806188174	0.296975424044716	0.411325198288947	0.540716033854894	0.959334384099945	0.442318980968508	0.957870761641235	1.13537868356759	0.573759402308116	0.264722574260663	0.465745740530527	0.546017687459691	0.571933576530572	0.335903564877007	0.373186891521812	1.05632848652862	0.423908007868275	0.674950553439553	0.841984925968434	0.44019849423246	0.860698847045305	1.35318420778973	1.19355042933521	0.384796614766012	0.708884383806159	0.250286317630411	0.664120733880104	0.309385418573834	0.414529176191158	0.663909369948418	0.484740841699887	0.384033182553583	0.863508649212581	0.965290603585017	1.13581116139008	0.357979351614806	0.305927510307443	0.847595225401232	0.362700821915596	0.669509884261893	0.600086138468049	2.31005247511662	0.18502064007728	0.235994822653862	0.243801059702977	0.46808641367189	0.41519058975767	0.30263654852146	0.317474394035769	0.486171024246401
1.39455126039891	1.14962868254241	1.0273743892324	0.793663231533819	1.41025583099938	0.928730054778109	1.0018963107131	1.46922717755565	1.08451971634557	1.18145679987113	0.858296292769355	1.14895501853771	1.45521594199136	0.805641547500129	0.967310739481139	1.35345445181789	0.931699722275585	1.3930281386839	1.28547094757899	0.934542390046256	1.77358943084361	1.86493070917617	2.03874700034006	0.575808340350712	1.22442462771948	0.897859601325559	1.11736638536184	1.35682060577996	1.25266674460736	1.45435210834061	1.68441808895307	1.81448035145414	1.23692032984134	1.53532539092103	1.89242238011995	0.738518453927252	0.908598099864174	1.72190140945951	1.32399003857544	0.897140476151805	0.909650846557182	2.75397348268703	1.00565366924315	0.318008445585995	0.946947512232416	0.499635828165819	0.856926456328914	0.984940221325757	1.30911565474202	1.28417472974468
0.477544431051278	0.508337433764544	0.429926569049637	0.832274039709105	0.379830165860391	0.756464207125819	0.655430724342884	0.636886189892216	0.640639164303945	0.624275719804826	0.617307440300588	0.783170942246581	0.72410740107328	0.932491253772916	0.565750103450481	0.466005406044474	0.861254025225759	0.464134352235108	0.571592856220523	1.04259129737793	0.315174609036283	0.382032169650689	0.381606330432775	1.17982107547913	1.1827350359538	0.94340557366397	0.565074445108985	0.719055727198985	0.475787409119367	0.707638200382365	0.430217173341597	0.628568554724583	0.833893559421892	0.554561777858171	0.359604369706582	0.826102073681399	0.758460065514483	0.649147390764172	0.516021581517778	0.727829065022012	0.665722326447118	0.00140539351431207	0.741810884671289	1.08308794942482	0.643113952676357	0.850813990763213	0.329726069441271	0.920047584739078	0.557869022077319	0.819267317248753
0.724896955696015	0.500339226208408	0.798962896044608	1.42739215913127	0.614095396417792	1.37861019296384	0.827958973195735	0.79949995774131	1.10351201065252	1.18976470118404	0.886903493083679	1.28155537029094	1.12127539226884	1.25070502048078	1.20210787670852	0.901991793546139	1.21390712831769	0.854973702529131	1.00500430736713	1.34409357601643	0.614382889134811	0.628643445088593	0.595008833131579	0.966405112824747	1.23650097931095	1.2203369429616	0.56374415108095	0.840393930516286	0.827796847663176	0.6313484800975	0.477895390343978	1.12556405291404	1.23993158739621	0.860587890575215	0.612678389118329	1.33469168849278	1.03331025770959	0.721027392731586	1.03578238369717	0.937182784030255	1.04023424197574	0.644799543693335	1.16612212662564	1.60878686294143	0.761442332041539	1.69223961539774	0.592393038918728	1.66861013350405	0.803625720760605	1.64253237251006
1.29526559053943	1.27392106315359	1.07360250231222	1.20874971719613	1.21587393511049	1.24112901678273	1.24510550242422	1.12151759763894	1.16235023758085	1.19366275305103	1.13964350526135	0.933003373324348	1.01744831668845	1.07053792291462	1.01615589434541	1.36326128770192	1.20397406862978	0.86576804619023	1.26747687783403	0.736878402567308	0.839686726634735	0.457076466553755	0.688791369717475	0.854057433810084	1.02818872249717	0.94866966657364	1.31407757846229	1.28634760019737	1.19118765258072	1.14134193128703	1.35669080772915	1.21071191730029	0.881463446361523	1.45557516505379	0.661851520968656	1.11949048715157	1.19633401794882	1.13072678704839	1.10836898176891	1.24519341530829	1.19367611308236	-0.012266708904358	1.12752358949635	1.04610554552447	1.3904816641199	1.25684976892424	1.19910994250025	1.27350436217703	1.36947813533046	1.3239444701642
-0.0119049745719517	0.0490151725857923	0.0758917447643393	0.154028891727911	0.084774462678285	0.166091650007895	0.0714840147195443	0.185378162706933	0.216501946253727	0.155567284959031	0.116119651489549	0.345245897067124	0.149938216180187	0.383565303570825	0.138212038930254	0.114801635839039	0.540283245353592	0.294529384052059	0.115521131024902	0.0703458633608753	0.641605793401202	0.672544421243216	0.606343993116125	0.156895670332396	0.174854439337123	0.207636805869166	0.0311035244741693	0.111294944979293	-0.0711121712975135	0.0576293161692383	0.128565881366114	0.499610698276614	0.190217461955534	0.253321843640256	0.64016473592018	0.610466907421181	0.128461209840664	0.143289062428784	0.00956525639332029	0.0206128577006213	0.17255215323684	1.3988066545797	0.458668238159612	0.466127927244367	0.280375462870598	0.108864859864176	0.079256008236514	0.061952040791128	0.128741811271924	0.235228443484459
2.10262306668008	1.71298869042612	1.76502092000721	2.80769584893702	1.95789840003935	2.30538826363726	1.92011816690603	2.29880812334264	1.91189970885586	2.02522745739579	1.8799932006461	2.52185380165864	2.56493727827314	2.55565251694003	2.58443759477273	1.95017535556131	2.46975492032407	2.30591120137979	1.87145429295139	2.81490441193723	1.37364925852555	1.99920288236599	1.52547919662469	2.75487673159482	2.91589051348034	2.57908711664701	2.08618859009626	2.00665669494516	1.88859162127429	2.27118572125033	2.12944863703997	1.94954862347619	2.5878605076766	1.99864446938475	1.63277711250541	2.5762027864322	1.97398094040386	2.36997490503078	1.86884179049475	1.97007416489832	2.11111570875001	1.28547324383412	2.4890070078643	2.78910426544245	1.85077284762251	3.00329056973833	1.83945329103505	2.73274927768512	1.72773560470663	2.80386330663483
0.0761475903051296	0.0226575036603319	0.28654219669112	0.0474567426317761	0.739193091051398	0.0571480722515811	0.0544453715842392	0.376003082432183	0.102446412052436	-0.0143453136365261	0.0303530456270361	0.847878247042723	0.371949121671182	-0.00304891226343316	0.0774670560085795	0.0699832485645146	0.0831750788150847	1.09038593518688	0.173079119492888	0.0776651848601514	0.213993500605683	0.382477469219855	0.4226393128956	0.105206720110495	0.116797327832902	0.11500579041211	0.0266130738618653	0.0339523096340565	0.0639609771703199	0.202015549319529	0.273645508876237	0.751376741910712	0.369841672159428	0.124526210336599	0.339703427573712	0.0685704719353609	-0.0143453136365261	0.0240071666020415	0.0350746353237679	0.00969859796542424	0.0231775387264518	0.721290407507109	0.0568179707170931	0.0681449108916734	0.0856216310944836	0.161684593458409	0.160972613026364	0.313924579881205	0.129938610021528	0.116332520748974
0.632492445790683	0.219613834249072	0.271439169753075	0.55897946056219	0.387987836429022	0.862602165128897	0.486029200494672	0.489218065965133	0.676759081168482	0.589467323501181	0.605334329784989	0.929509593855261	0.837051379157505	0.796059329943373	1.04214907083021	0.407077316303956	1.04518334252077	0.482951614632695	0.314638407056991	1.24329875675643	0.258341576948613	0.52264054392192	0.241864606177986	1.13348051851411	0.336990820727547	1.0311103518168	0.338596653292411	0.386622885032138	0.406187892727746	0.418399328906127	0.44375593590477	0.451359204039029	0.567563625688539	0.265801112604767	0.340948909016173	1.21172696978486	0.617927661492993	0.526610559449751	0.444385682995429	0.516245676080988	0.665118995782701	0.00658406218566415	1.01860942576785	1.14658046463684	0.362940426448432	0.341017417040844	0.14594297181279	0.746577710266138	0.266190292652234	1.12147297835754
0.610749263018333	0.848407048615648	0.927951257436159	0.736442138128083	1.28738420849228	0.944895858205919	0.874941264034227	1.11471333759404	0.961309333346109	1.12454047247085	1.06771132723078	0.788146123422564	0.866838069375576	0.780870612390852	0.83224051883536	0.945729305173989	1.08228544101921	0.969752425886887	0.935142192158979	0.847519957788002	0.607841787093097	0.593939805590038	0.299507631814519	0.810348187222278	0.837796718326076	0.856896249274942	0.8875112295521	1.07865496341311	0.88417243024854	1.15948420577393	0.917281225427409	1.19691934593438	0.782899036730078	0.896856646015168	0.500429741499218	0.821317749974144	1.05993094340672	0.923529946968619	0.926514106483659	1.0026971421203	1.04487665180233	-0.0843023072996211	0.901906377117592	0.849289249432937	1.00624888550345	0.853062466667155	0.73532872066722	0.891651138564139	1.22139720347573	1.02787588720033
0.463832462292776	0.345482223221474	0.612575056580839	0.132621953179143	0.373537161583864	0.132009196434254	0.233958748080233	0.217669248974973	0.106620699038749	0.172590818551932	0.126358476540566	0.538088855304075	0.332948658153167	0.0711216414379338	0.202138482034818	0.444767444414673	0.0445959702105237	0.544456709938661	0.288841808019371	0.15600356097202	0.391123174134106	0.26095850237928	0.192706090789532	0.0309308765424261	0.0363113102378047	0.0767820285320025	0.105273805237936	0.188398474534255	0.0779112781797269	0.215798620681545	0.327998545394866	0.231089313077603	0.813978165185609	0.224682350551896	0.281595922434306	0.224196406295045	0.10636207323496	0.0736440451604118	0.0645623899825447	0.0971261206196773	0.178776243831133	0.190567756249309	0.0611887254534507	0.0453263045152627	0.253620749544072	0.137278841664443	0.304542077520364	0.162099188776963	0.29941442128042	0.0736731915158482
0.630865201444598	0.862107112852141	1.15551022677665	0.217074743154323	1.55576870428307	0.982914344965651	0.991486851822651	1.32269501824415	1.10213997050044	1.29437737704754	1.23256784276264	0.380559705906974	1.00046476483852	0.51577464236718	0.649982315722744	1.08810760818097	1.01666316563192	1.19586884739233	1.06174475175506	1.03932855483877	0.72758739471312	0.63281962941334	0.427578544279917	0.091965479482635	0.724502678919666	0.813504616919341	1.02113958891653	1.29997772428865	1.1136550967944	1.43884759021612	1.06400495026551	1.28302697301152	0.883711026052701	1.18268341634919	0.595995189468794	0.389681769473327	1.14678667011687	1.01664709868091	1.14152651951059	1.11276439518372	1.02422424881702	-0.167847669191944	0.779180313643539	-0.125915859353525	1.25788559108696	0.762434698093743	1.06418900701734	0.781776724100482	1.58711293376962	0.433555621786003
0.0196956579258738	0.0186325477573327	0.0911161152358252	0.0609249408355513	0.129310662881554	0.0382817846928986	0.0589902567797081	0.238729299913843	0.0663967700800022	0.0426088931846469	0.0644746500013716	0.0923366152537957	0.042360575316773	0.0197364353687175	0.00746619245439495	0.0313520289055469	0.0682963790905416	0.346862185163437	0.0941108286475553	0.00449574396357404	0.369746029893329	0.370131004929304	0.373474886731606	0.00868998886402015	-0.03047700188567	0.0343373846477923	0.00509181225992325	0.0372372636670451	0.112624765921554	0.0345252610715111	0.0157305443228759	0.0602416169057862	0.0959598442545913	-0.0124126801343249	0.371117307184746	-0.0220428303737122	0.0276969387478006	0.0117248527654525	0.0250170954930971	0.0233604819333729	0.0201465887564158	0.616402627823649	-0.019951454948306	-0.0387183946419947	-0.0114135746474447	0.0673077443146549	0.132698723893096	0.0635254732850437	0.0927703610915278	0.0661500659977593
1.03407891135379	1.05414852201402	0.64953229175046	0.261067068475407	0.950451865475918	0.676799028787296	0.752372269451166	0.467453720137838	0.818960839048942	0.380984997183404	0.726872799382122	0.280561001789114	0.227397832009064	0.428602957478243	0.144699815750436	0.814020067289562	0.687297033140463	0.157988971117108	0.996462047789342	0.1904184815235	0.675796061075646	-0.024952116952604	0.544516041985816	0.346951477104236	0.135011692797636	0.181232868263334	0.695956012354783	0.761978796019935	0.524825668899344	0.369126514617567	0.317668058402842	0.630706865588998	0.00338192346265198	0.892464282944038	0.398453328702954	0.369693747530716	0.995624095408582	0.391967105315983	0.848182035078142	0.926185021848282	0.829382559224092	1.13376013700693	0.806086619720236	0.360507441806852	1.32145612777002	0.324532455196921	1.31417545455025	0.278867982022629	1.11679945511846	0.475263565192789
0.198852462012002	0.64617190871993	0.0997541165394995	0.611644991295103	1.27867857121864	0.549498902081387	0.480492962754172	0.545433042104604	0.382820816230722	-0.0111091512019386	0.477212240544982	2.1297747668311	1.70870492650059	0.450287769672175	1.31179535972139	0.63507650059671	0.231367563878483	2.69441773051644	0.323055093978826	0.450080733135884	0.637029840144351	1.04776583300107	1.23258706823428	0.400628730103879	2.09071079779499	0.887317212260873	0.565141570563988	1.18630650586476	0.000457754004280123	0.254898967359468	0.945160671588514	0.269613570207488	1.64566278169679	0.252480147267236	0.972460913793235	-0.017158281226046	0.0574355518599905	0.196572629328953	0.293800094043357	0.145166846436937	0.0623838734490375	1.77987786206308	0.00974942509665699	-0.08031928939589	-0.126310609973819	0.911441852274992	0.761401916069622	1.49339359558737	0.0921310589785626	0.621427287618951
0.492870500781665	0.617697161329743	0.591205336503164	1.18775947776686	1.59487291878988	0.792738251088161	1.34275068300786	1.25335464772955	1.11318367970099	0.772663022308873	0.861227036396307	1.19693391913116	0.847069538368689	0.896616387572222	0.184108011389269	0.943925709663452	0.981815747389582	1.16101350745631	1.13861012464246	0.893888254938904	0.0935920845483503	0.89595995120079	0.72439997675135	0.760026621758506	0.417932874001362	0.96152300655131	1.1688494147495	1.05462835594133	1.17103417374949	1.29176770847153	1.0855345890972	0.96375970110912	1.87607572566418	1.01799220792272	0.571317337500165	1.08889834911878	0.819525366796134	1.1239106767645	1.06419185432898	0.992932484061425	1.23795575591834	-0.00982480276074716	1.16290779640746	0.444591529506794	1.0648101635747	0.279540428386498	1.46394347292896	0.609180848127442	1.32599713647655	0.570773522273134
0.598510385013877	0.307137652630532	0.523470914785427	0.231238092857504	0.658627561681553	0.335677123576821	0.702663610744967	0.752552448579533	0.298850282504837	0.36484162626916	0.367053463456475	1.09616878916924	0.624098917672319	0.630914047362331	0.709978601845747	0.381256820128057	0.715004489143383	0.72315318692742	0.922424476908244	0.974248114686271	0.0187694469936385	0.406805530827848	0.62595666374226	0.802292726002206	1.33006520678587	0.722925154759131	0.734257192778925	0.569204896330092	0.247531545847293	0.55172602294148	0.337608246940204	0.268440211238393	0.930745245464336	0.803959184718297	0.350510547187917	0.720201958024317	0.33085738464819	0.851646386883494	0.449342515025458	0.223656312307021	0.488435137571605	-0.00850836107167062	0.519987929456369	0.776663603799532	0.30510229407549	1.17174326039257	0.68998805913414	0.932154832934099	-0.0140898599319613	0.724025667479767
0.48782189210709	0.131337749773083	0.268587800301265	1.35525438694712	0.548302530661778	0.130517168402665	0.427628546814436	0.745458569487508	0.177879773449369	0.330408681276141	0.206575281978455	0.370668833581644	0.772180397862241	0.4757255040993	0.20321077410687	0.469868838027608	0.38527337385822	0.850431951371715	0.579153884399349	0.140736266133749	-0.232776162987158	0.614399484880999	0.470056570017373	0.480092913035319	1.55732865067167	0.449122993719876	0.653815349838211	0.330305073019833	0.451333325099229	0.944409987902934	0.535929542576017	0.526885810736931	0.966113831820051	0.134669715569619	0.283893297303737	0.490619801443817	0.163136001059004	0.765598034765691	0.374724228517915	0.347745202977843	0.314054345307518	0.110153871820895	0.308224745303991	0.335726218228323	0.24182073514918	1.55627612215455	0.118560947542842	1.67888309387297	0.185115623901796	0.913825869255588
0.107149027492925	0.0975046920341722	0.117177722876606	0.125265482276777	0.25925150435659	0.045713194855875	0.381092105113757	0.334674807827261	0.150184817746314	0.0443541743010897	0.0777369912576928	0.498531209664208	0.0507666030177274	0.120731760131408	0.112424036146614	0.192316819887384	-0.0699626194647071	0.123458419778329	0.310622119477941	0.0461466690564731	0.390799056286287	0.536437352176666	0.624262347034304	0.0658921749375143	1.01794530549183	0.0914726111264415	0.269778037417859	0.0809332234840852	0.121448930056079	0.25039015926888	0.381721466537789	0.106939525280117	0.1847367122231	0.158413724377959	0.517166251832419	-0.0208585043308473	0.0797920336197913	0.406024897787555	0.0789145750699005	0.0672935664428471	0.161954633967962	0.8325752566426	-0.0553979687314052	-0.0684027382112022	-0.0459415254182789	0.0380149111076072	0.0450709989828512	0.142388173438666	0.103316411982567	0.0445612311659622
0.867570894579126	0.950516992148307	0.745362439859059	0.184330466625719	0.896404622400706	0.779602762102657	0.836799029596628	0.696115424932702	0.765924142512121	0.793514537881936	0.789861513500397	0.230370150158583	0.0967176142627296	0.447172240730849	0.0112608200603902	0.956670137974447	0.842136903576232	0.12296674856188	1.09155969891753	0.0532397935974956	0.525778942106084	-0.102799211269037	0.586390248680317	-0.0428601547954124	0.0544888018858537	0.415373000538088	0.616674149745024	0.943685344653377	0.674786837920583	0.477174204913616	0.655169691745025	0.633902711753218	0.166182686774376	0.802044547287202	0.336456659839123	0.250378452160316	0.939589408695588	0.692241633146762	1.00261910978457	1.12832667197432	0.919061328120822	-0.0523070608615834	0.707001344071012	0.0413575770388331	1.26603542549895	0.230495034097225	1.18671679591525	0.171747954927848	1.32350898928456	0.211157384438393
1.1122906797646	1.2916290337164	1.11445461217608	0.286773725092467	1.4298448041099	1.16025102916152	1.35963164540422	1.12845634399926	1.39757055208932	1.28666793370671	1.28679616601891	0.581073587862474	0.617887505603783	0.826357486347232	0.213890087512753	1.31616801736477	0.975433839561285	0.47186607448112	1.16727635522111	0.102193489088558	0.808742813506436	0.0514909002676356	0.732648716103206	-0.000288794937605974	0.0317653961949252	0.535373150797007	1.1715923744005	1.20526022745379	1.07176870658127	1.04784753479208	0.492778898208095	0.946514120587633	0.361747175105832	1.48539466198303	0.530960809959094	0.793231878810196	1.1851685792642	0.554420276649506	1.29585152254581	1.45620455651533	1.22755536806144	-0.0678444131127149	0.751667791199941	0.200398040474618	1.36926945691308	0.297154899391685	1.65415601804329	0.386641603971847	1.6494248701575	0.372373598876176
1.28944526970002	0.54369496421201	0.927281868897945	0.539161207344613	0.750070782787548	0.821931315559602	0.743234284695787	0.34526857152394	0.656465715482128	0.635483973633741	0.740963073566744	0.146538850525556	0.297140801214414	0.418983005036296	0.0612980624075472	0.657506578449035	0.665516914571962	0.172987184978195	0.893926272424208	-0.0164015673498484	0.493041956755842	-0.00425604227202009	0.385771147589567	0.0248116556712402	0.642318318182488	0.373627692826654	0.222187923225375	0.50104907600067	0.591536145914731	0.270340973030837	0.462089867722592	0.829871433527748	0.541218047845633	0.481930532027119	0.291519020691131	0.12086606270269	0.749850540055686	0.353428026854021	0.711853562662245	0.779148899369092	0.651667900122288	0.0141631036607892	0.449572294874182	0.620709928622745	0.984509322992175	1.00506758294186	0.617284250021626	1.17738092612645	0.898910679757773	0.594953078595922
0.577421377929116	0.548008871657207	0.924284195238982	0.336607738465347	0.879365343981785	0.67997529025709	0.822097489681819	1.03979027877252	0.71583292966161	1.02608220321446	0.947669738568552	0.245823287041771	0.913139614057842	0.355401691178931	0.46548144947256	0.80311362102079	0.755942143412571	0.610484584694988	0.77495261136271	0.538653802350629	0.391231811993906	0.376733816043442	0.332825311884961	-0.0160081060995673	0.0482676844979951	0.576899077423697	0.811244045510252	1.06050586369116	0.959016122699551	1.12681054139254	0.620868356881369	1.08897094956861	0.651217809949879	1.17813554561909	0.366930313307436	0.368480522995476	0.917349774079833	1.0312895290986	0.962762713047342	1.06761906173371	0.751268106689685	-0.0826140348221285	0.539676788433314	0.178002753772272	1.05486628540922	0.271405024349455	0.618135272025933	0.324013895585975	1.19555150796666	0.643253388521687
0.561330085257833	0.278252481330247	0.477427547324816	1.13423666328241	0.255155787375718	0.850319187252	0.765891217162561	0.489867526307902	0.725414587333349	0.546103594724989	0.55684346657655	1.00628265460604	0.853982287607169	1.00859781237955	0.67234938318514	0.62939500909027	0.756713542507485	0.468147992004946	0.681993854153087	1.17237456836754	0.369653400979338	0.385616184196998	0.450538014556277	1.18808420674587	1.18561424905764	0.916445295140694	0.422281401114951	0.646409429853598	0.469216203442428	0.508638646367313	0.592659865406963	0.593779040692725	0.760835233165108	0.332130627318276	0.401935866577538	0.817388224875344	0.595042778151469	0.30684046290574	0.368806347829915	0.565154562814889	0.601424350631639	0.0757532793117824	0.530846018606949	1.25188538381224	0.644168577187765	1.43574310819841	0.333814296079905	1.30558704800265	0.328904329477575	1.22362064004186
0.643638314417341	0.662332465788046	0.667030970067252	0.97748322924353	0.85645426286949	0.747997893766168	0.790771356386702	0.91686828501194	0.856985695795421	0.864322695945442	0.713705874488155	0.652211409755885	0.596899201812846	0.568154155701033	0.347519067164456	0.693518117233859	0.668214009219286	0.662273165948578	1.03636946185749	0.9946101639793	0.382785950991808	0.498559535326979	0.320851663482096	0.94939420644598	0.447070228638647	0.661836413688341	0.784040667844971	1.00146404786689	0.607317848480588	0.818937114045395	0.650674526012442	0.9856183580831	0.595334971746285	0.857784302633487	0.400732383266962	0.720995335055628	0.874034061081644	0.98358546329217	0.599582920087041	0.97841041542911	0.84662167393898	-0.0467048527986977	0.756620994009868	0.890708277083552	1.03857795497224	0.511473018916605	0.660609130576785	0.527523376833837	0.913313423355905	0.488011210554452
1.81167261675502	1.24165854388257	2.74326855275728	1.2099191899315	2.72283821740057	1.48754187898173	2.54676584895707	2.24801994560832	1.39830322843867	1.86824181870247	1.84283437144998	1.10632643394964	1.64398351520987	1.67235239170039	1.29562566700658	1.93383301932199	1.70506022619537	1.98593541904055	2.40602007461766	1.3847922502809	1.31495387894964	1.68287763104807	1.43324559707571	0.0887097881180267	0.588123641823108	1.60112156034365	1.5091722871397	2.79741906510764	2.00806174332818	2.02177374415048	2.44286622874832	1.26784736988843	2.06611150348241	2.10776432761076	1.4770257023578	0.795099968047005	1.14262023355028	2.04823015335588	2.34154657678392	2.3809695914754	2.06950076663714	0.331153779889997	1.66039972213346	0.271876015991465	1.33341818918807	1.23804453151827	1.87898341206752	0.90555720120925	2.38776971255643	0.989521468984958
1.00601799992943	0.887546438215711	1.22290362985655	1.04298905667654	1.4659721353499	1.26432253120544	0.961971802349011	1.63838905687869	1.1272912318363	1.1450526300339	1.05902179606418	1.82826815322837	1.3118393053883	1.66436782725738	1.45848449079257	1.16099334128333	1.17346774363486	2.15827293033885	1.01038110550405	1.56695588637285	0.854997008355783	1.27265031444746	0.895462751596693	2.02697266247516	1.48953649560409	1.52604614793172	1.02857203079906	1.17621030298708	1.17211880725396	1.44570884386007	1.44967745596145	1.84311422556228	1.38291043387255	0.990094123725219	1.00770335813331	1.69999410292149	1.13795500541325	1.06574234524778	1.02469923674644	1.08144911057233	1.34691298217186	0.13582143850358	0.996437135685779	1.7009660195482	1.00156261256788	2.50407726951967	0.826495111944674	2.5962841997896	1.00777534261891	1.99448994192022
0.971546788306432	1.00399457665068	0.945632025497965	1.21104078758892	1.26962688421032	1.25174195685477	1.14919313840559	1.30764825259986	0.926516187167484	1.24360060078972	1.07832954071126	1.11423388231803	1.44558730862192	1.38207028098235	1.23243752989118	1.36745526624944	1.35380051996933	0.919884860618353	1.20806046131493	1.27194414397653	0.464472712823551	0.840205998153505	0.772875953950174	1.30911622657785	1.03974112655017	1.15962378718054	1.25950158250147	1.36531095803816	1.0969815766307	1.26688486609094	1.07321423428807	1.29181958510912	1.02262833121689	1.27507732685652	0.69251822164241	1.232667725346	1.23160241558133	1.07639755323492	1.28832045397026	1.30724931911053	1.1714449668277	0.173161899555407	1.24635502200588	1.40241983873168	1.35130575953812	1.03858150293817	1.06797583370495	1.00056230356586	1.31640012073502	1.51324545553261
0.482983319992159	0.127412824973938	0.0780545860153948	0.490041633838444	-0.0334364793091593	0.462180059251932	0.172516738731688	0.126183755290987	0.301731429037441	0.28324938964117	0.178001817608295	0.843574438129438	0.564303837190594	0.419142407622493	0.688397102936618	0.106744778868946	0.304744902270274	0.118717919378567	0.196868233679769	0.754754403271238	0.229229157592661	0.527772465369842	0.163996366846351	0.815967673504989	0.930552695319616	0.349137833997686	0.0819606310713182	0.261708756115406	0.0845220810774166	0.140429925127665	0.183816259832376	0.146874001026183	0.397651557283674	0.180301494865639	0.306999329936284	0.591491722044974	0.119480667839237	0.08233647038446	0.279986989175106	0.160092288777545	0.190790823814887	0.0905169639560693	0.287266718573565	0.429292985180327	0.139106830843874	0.846082008766097	0.111065206171476	0.66981553603941	0.243586330743708	0.468425903414025
1.69613896499821	1.56813971489293	1.64471539703763	1.88962992806038	1.68959282089584	1.95715484726318	1.87394492498314	1.64700975375968	1.83889081662351	1.84087835894915	1.79685651680324	2.0080101198795	1.86723941548986	2.09778213834428	2.13626533279126	1.69708686367185	2.24596093907393	1.79002404016376	1.76897412401418	1.94099300136957	1.12601201574694	1.36238128675691	1.22157900351861	2.27446465359226	2.07748399312634	2.18176044262639	1.63417926014118	1.70378408377526	1.46420860352147	1.5991176780362	1.52748189409937	1.94741905550894	1.99015817754553	1.5926957195736	1.23665743534082	2.36874807144167	1.84111209901854	1.60313630987581	1.75006161205033	1.75863593160228	1.83247044638455	0.626909653808059	1.99729366582488	2.05899827602363	1.77010982578404	2.15946927960017	1.73602135381807	2.29449034277625	1.52128028369282	2.33385213388123
0.480922986421492	0.0789869820116611	0.136973795046376	0.80202709717291	-0.0925941464172247	0.647706584191625	0.235865401940483	0.197530938748685	0.200062931216815	0.353526896244065	0.140919435540595	0.514588506346177	0.807634117021769	0.438990038398763	0.451167304277182	0.251990689848209	0.269261493956943	0.780396883696461	0.19104621377	1.30801140495044	0.221476197271462	0.264648834835842	0.558979444963682	0.769592492269576	0.344446636308266	0.553235026961899	0.0671919083746613	0.198258821699265	0.146037663919079	0.210400871491777	0.00802077607951369	1.29464352164891	0.615337698266881	0.296711328612543	0.348368159023662	0.316521778663124	0.156323226939856	0.10230158554995	0.0854422816694422	0.104863850300763	0.232810043393212	0.165790803771927	0.134283716501799	0.534898784957816	0.0800214408985462	0.75298164855533	-0.21326557269456	0.634005655901139	-0.142843399634924	1.26675468746112
1.70357735544561	1.60234823940383	1.19093835076582	0.825608863152125	1.2006612818796	1.27912706395836	1.1731604605165	1.08481647359472	1.32378248642487	1.19669239653628	1.27343839814788	0.954141220812196	0.637932256936248	1.15007748857124	0.698237504013255	1.30136797720127	1.33000256032698	0.0903335175403015	1.48295718258549	0.985507607420646	0.997497616129537	0.202759419224888	1.19653506257523	1.01887139006297	-0.100375278229237	0.995030565114276	1.3312245960732	1.39220218493296	1.2921926042437	0.879533154888536	0.857356643850726	1.224172010872	0.453221516596362	1.1070330871678	0.798930699309887	0.92456396467436	1.60785549823487	1.10880544289329	1.36171072386933	1.36033942723286	1.41162004358914	0.0394801322320957	1.269736857719	1.21772863933556	1.39364042628381	0.326837533948336	2.03199737594457	0.839193237506398	1.82171716079434	0.619072233766699
0.76601196250102	0.600264591903062	0.849752861546919	0.902997471592069	0.678247254151005	0.945087549271385	0.759024443040866	0.791126754043915	0.648673307058899	0.891642308524265	0.944602691317149	0.86872024593088	1.08550611610234	0.657981293425556	0.808117822595499	0.890031187954532	0.935563928431732	0.73340414513568	0.846615251596562	0.66448500879891	0.317647763610248	0.495170517410957	0.408890124592089	0.96100355328542	0.270089357712463	0.781130889485475	0.483345236258576	0.70846252791765	0.823134988904351	0.694102274391005	0.383740386249677	0.778409268477953	0.797042187395264	0.945850836077522	0.407236135204432	0.726592524660161	0.829906575611156	0.508223710720639	0.815812743376633	0.871525044830564	0.737758239799147	1.01415087094618	0.771939190441357	0.841510770609043	0.828471388742659	0.670803348045746	0.609033419668715	0.596976760260956	0.994908933940797	0.643614049976704
0.296466504925201	0.0126565092376812	0.0676273805174746	-0.0394825903061123	0.180974417081134	0.327367146913596	0.104131869113946	0.349201308023126	0.0985517457825086	0.0280831452044466	0.118751952634103	0.61778546669187	0.31154961770645	0.620079810404426	0.262759355641069	0.0836668403860796	0.418352740094376	0.119778481941678	0.135514700053766	0.670301014694008	0.352220147080645	0.279208661180128	0.241953229658177	0.699881724774062	0.215886532537954	0.449276451497738	0.0279899073149876	0.303985661016142	0.231609114218445	0.231019195696557	0.147981261862543	0.37213858388314	0.198783399689207	0.100228229753781	0.291127345972983	0.174289135160156	0.157476732442162	0.109860316639434	0.0669544912261826	0.257183266280112	0.134600547342394	-0.0231262786192505	0.256852302556502	0.575568410079622	-0.0359005011235102	0.544989437815204	-0.0122337767306005	0.710017266986764	0.000710143383764572	0.636464841066833
0.894365345206775	-0.0503291459337771	0.430493639762089	0.322044571981406	1.06389927346529	0.736349982599895	0.856699421922835	0.495161948338991	0.585269930460545	0.918700486344695	0.900064582063595	0.405091868107946	0.434137066876155	-0.0119470229483271	-0.0485537781554661	0.806278714741305	0.65382803644479	0.81673049293032	0.873811070947005	-0.328998489313964	0.585704639030532	1.01353461394097	0.639675929108281	-0.271172916667817	-0.308284801195663	0.50194862649303	0.878997259910045	1.03755940652773	0.62424762378716	0.799156455957905	1.21139394755956	0.570024563676907	0.521637742696046	0.77530842431757	0.746305060693259	0.149883875328215	0.997302847251045	1.06857015771872	0.816516205801115	0.262045383929987	0.889294647891835	0.721973901901965	0.290876970627637	-0.323476899609556	0.74235936100164	0.0484702531481644	1.22130413969669	0.0925575692653112	1.54037546177023	0.059857797442646
0.261997048386874	0.133947318522156	0.245384450795986	0.278034541109557	0.597579907390454	0.128976897707576	0.385252835579042	0.510554091505376	0.163158570951242	0.109877546592235	0.308654258049313	0.0983023462960078	0.404215701738058	0.0609752671782969	0.17875512676032	0.232970161760001	0.159970190507719	0.230637896606759	0.232610141501472	0.0881076645153505	0.488574238784296	0.634526502135705	0.585713345234954	0.153096027529492	0.452975700156563	0.123594981751459	0.155532237532216	0.106648335476772	0.198492283376074	0.343532782305873	0.326948035453848	0.0543587706420729	0.219220323504853	0.422578444875271	0.569604695384986	0.105372548220967	0.11623718218963	0.544699863235087	0.4933385680762	0.372263302512323	0.0839278427094562	0.415096429221223	0.131313241164613	0.01222697844362	0.0290385026205691	0.0113151198267414	0.0669509813272667	0.312196653281782	0.0571328969465527	0.116944490276135
2.0397490765899	2.13501290322089	2.36807083573789	2.22016190895159	2.35267793318182	1.70697330335769	1.99276285070418	2.58119404282751	2.05720987133134	2.05273011282866	2.03848911638728	1.22926289638177	2.61711195286642	1.82052879537248	1.22710598540804	2.46200589525556	1.65388970329644	2.010823209844	2.31276546636278	2.27870391768739	1.55787596799226	1.27953728492053	1.53354401184215	0.184135314019928	3.23886190617776	1.89591123400708	2.53123931478419	2.11852542375107	1.9936879536227	2.35067265879394	2.70314980401291	2.1876097274625	1.68807268539758	2.63975210760945	1.45698575491831	1.07736583836985	2.20120780808164	2.7837717366124	2.10861870157459	1.93529243363533	1.75803560177924	0.967093042672107	1.67087690490337	0.739550164148355	2.2531236714353	2.46662656640458	1.88503587403833	2.73932692312881	2.57254224193031	1.58558063157331
0.597363686911637	0.445953793758616	0.69528792468313	1.01142010426497	0.550386613873309	1.11573074249813	0.855256347909142	0.738109309340686	0.942826028782615	0.931274348968012	0.868002078618646	1.07825631967343	0.846660201457116	1.0947563452861	1.11870176051955	0.636156309562716	1.2117427287124	0.787501244107349	0.776554807651901	1.32506205050506	0.434125650413322	0.533022772700112	0.467746976833639	1.51197436907262	0.691470837686283	1.25385025847285	0.551195120375176	0.761502408520503	0.621621294600078	0.749890690171968	0.459245856489651	0.713240172846271	0.866779242173742	0.705719724541248	0.478298466649024	1.25519660576824	0.935178601851598	0.62859423904282	0.714784967467849	0.83545431023447	0.934082782622482	0.0846234900686576	1.00529317528899	1.34688307337064	0.769916481968042	0.80202884819607	0.511642065438173	0.943034903549892	0.738321426935877	1.26551957065137
1.14347707028754	1.13007123775649	0.906942246272849	0.244381682293853	0.837879027529527	1.03134606709304	0.82690112277546	0.67606943029832	1.13010420207972	1.14082679801393	1.12599606527578	0.341156905359584	0.426158849643258	0.607558999970422	0.243991991172655	1.15604810133532	0.795764157069382	0.164009066837109	1.19795860851875	0.0209350958373317	0.88826186592626	-0.0128483187912861	0.378296633451831	0.197371213558536	0.0229444686987489	0.577539018108858	0.771850536174307	1.23029333948889	0.811203546882698	0.580573372941705	0.0492781540525477	0.950440797595549	0.0736152153423917	0.86623938402978	0.417903393528937	0.599203322566501	1.27080584039325	0.152681892428915	1.13730131775907	1.35368947668027	1.04046412897225	0.502739420806421	0.553949779367458	0.148929966867287	1.14904335240304	0.275309387660401	1.28167000828295	0.257523269056923	1.4024402775684	0.427766322329276
1.02131103060132	1.09824179984746	1.13640158956682	0.753245475941948	1.62420061051895	0.992257794613354	1.26972213419284	1.32043184292577	1.00709028279999	1.17336794559123	1.12714261386978	1.46935989964266	0.84198574133413	0.801330835101067	0.935022927244354	1.19301271264492	0.676270184426714	1.6907866791572	1.23311145157775	0.977950190728314	0.557395233376116	0.771643310515396	0.596041561454246	0.706803212267191	1.03731260870475	0.863108370946735	1.09523395667653	1.11090937788439	1.0107396378794	1.22318856734782	1.1508987552595	0.991845604145484	1.23901674622511	0.942157817948672	0.641693368448588	0.321465553916682	1.09972179486026	0.968666482265904	0.944541558363064	1.04658393122288	0.974923176832714	0.019095226287134	0.429795707272285	0.250289008711525	1.23957625761296	1.01426802326642	1.30131188161446	1.21523947971653	1.28989839582144	1.03620814667423
2.25515077085491	2.00819861002762	1.76360036030257	0.563478899803907	2.15784404320134	1.91028096184393	1.92306648966202	1.6056704154037	2.0370603657263	1.77609997077415	1.97109728500226	1.39914340505613	1.01042226457458	1.463659882099	0.656080316477734	2.17137019805732	1.89943617406074	0.686626341381918	2.02131185035109	0.312079507233377	1.57976316697861	0.567528433008663	1.43024240237852	0.373478033354701	0.0453891823529697	1.10924958365146	1.73180379142933	1.98714105903506	1.80585670711235	1.3317730295024	0.885832202787663	1.78186388513897	0.630924006457369	2.17847083114295	1.19251133412194	1.32788613224401	2.13885320448818	1.14567581744793	2.15207949783125	2.13977872497466	2.03065864489785	0.31751809503678	1.57040647615757	0.31791091052358	2.42604544160318	0.553157661883898	2.72689443874826	0.708545671435184	2.64628945694875	0.98173616007541
0.0645104271136208	0.0317316072171016	0.228017613304836	0.164014600097101	1.39554177123646	0.0514609191528932	0.649096038367636	1.00118250528494	0.296999773905236	0.0999299014408739	0.256174532623269	0.797540634211929	0.464855175853315	0.0463334510181865	0.0323877028138453	0.414375047586643	0.203780936894336	1.29219649289775	0.815466515442472	0.150815999131982	-0.284499673162896	0.729606690417819	0.641300045753919	0.0250016822661683	1.27253477198658	0.433646783114091	0.82869993264576	0.27245531525279	0.444006546071312	1.1237543143144	0.898002204822356	0.196559270641797	1.08366617142462	0.470993843321027	0.362135687669615	0.243252753181513	0.0443495650643669	0.783579861718501	0.184947172408217	0.0686222003036548	0.312926891732222	-0.0137235042931733	0.162397240565994	0.102149828987519	0.165891872511778	0.333396820981189	1.06544269842927	0.505431999386743	0.4954329969454	0.108705071260221
0.737965742967664	0.410416223790283	0.679137098507613	1.26140562729158	0.532062320877974	0.991343155794013	0.834082843540603	0.761687774392743	0.867123683779004	0.839587165329757	0.769121659916686	1.11215787301098	1.10572107852008	1.03968665239999	1.1124051908425	0.71643339031344	1.15977544479055	0.805635277502409	0.786329438974154	1.24726907891061	0.362402035126823	0.718985908073975	0.598228858919374	1.45563542101413	1.28456329702587	1.30507185830548	0.684636547733799	0.696735220209224	0.73991552245225	0.870995505271746	0.890751660720054	0.657832484375989	1.06426872774497	0.670240669783401	0.559872267373391	1.16454472808386	0.891821818845744	0.863916804043384	0.710524250351101	0.89377730347743	0.900180678262283	0.324998027184914	1.12145805776311	1.31784982005135	0.845534351844384	1.53534902779245	0.495639659264175	1.39334365931482	0.511638607356215	1.20271457777435
0.3145334262693	0.0778813023414778	0.27372122455615	0.598246193548707	0.269055562421809	0.42262127012737	0.289910762047365	0.531049001530463	0.242052816946957	0.150741269064896	0.244996750975054	0.769464569342437	0.476032850603862	0.602341497596356	0.660659703479374	0.223534977562287	0.472673399785637	0.856801825167168	0.264400323937435	0.592218809056448	0.53722559262652	0.846620783060536	0.6014163532703	0.711794901447319	0.364325445412864	0.724723937919432	0.0819262327025938	0.153914817634625	0.147422921691294	0.135019938594841	0.133925970639116	0.125657341477631	0.443710134171961	0.112411610992552	0.661754242985784	0.481623341102099	0.191604131582034	0.0124502353556746	0.156755153793808	0.173096335878144	0.123265370886524	1.41577431450678	0.497630505958932	0.868016259356403	0.00577196250338552	0.412362156859154	0.2449999443756	0.664059823694576	0.191708304539759	0.60170844619088
1.48909203269316	1.16301942185597	1.64850778225639	2.00270505720534	1.44335890980798	1.89523032222685	1.65999484122549	1.31848833872849	1.85213078950447	1.83916289957432	1.77753025399015	1.84876636718994	1.70369900163876	1.91887830992542	1.92488664939298	1.56122855762768	2.0290105939221	1.52025204649455	1.6772796126791	1.9868237813042	1.08767640110843	1.18591165544305	1.00353722728799	2.01334457478395	0.491267297381394	2.01895957902877	1.27342232512407	1.65342380752068	1.47179144942422	1.48472217457978	0.996504955859164	1.72594578295783	1.84145260112014	1.61057149712215	1.09237509461315	2.23713866181923	1.78676807634643	0.815947414479903	1.59821835170603	1.80977206805102	1.81156247051497	0.914365583819359	1.92330855596426	2.12591229056197	1.61689978003027	0.992261815774605	1.4222896261172	1.70338888899255	1.78881682323595	1.97425656268349
0.236761675251387	0.573551769672276	0.0831467674003985	0.553578782272423	0.477338143731544	0.0283143351558464	0.616924361521583	0.737459980486594	0.504732871704817	0.041533464762806	0.04481503386758	0.531536212916711	0.259339301057263	0.428097974958024	0.0828951642336709	0.358954360248142	0.123620624114304	0.593186506856118	0.703525106665001	0.0310626543247067	0.630193042059373	0.813666041594207	0.563666272456419	0.202382828260921	0.784926016743485	0.0813800077778554	0.454909332497683	0.545834115672015	0.124714654902178	0.519471551935931	0.872674756123099	0.127401787193722	0.475815338835034	0.808723613183003	0.669175118703332	0.352979585368928	0.202656445281072	1.0498812524957	0.34022744941489	0.0778770244498947	0.242615670475416	0.552538148341765	0.133844231060063	0.0298157465929727	0.108610497361585	0.215674077196967	0.238238943129132	0.265348959821989	0.259008132418385	0.173085035125803
0.233848374032209	0.336619609147001	0.304436264280046	0.779955628546852	0.769937845145208	0.29300577146719	0.45358851330517	1.18830851930247	0.263485429480342	0.378310612106979	0.29288641394536	0.633290235025686	0.754991470567653	1.20221301375992	0.569241301632477	0.922529974075769	0.22995044263418	1.26671393976223	0.349976947507592	0.41327495681571	0.263412167352369	1.37555553121439	0.299780103425138	0.802566747094325	1.86609030735124	0.654492803170012	0.964854318167525	1.12212927023284	0.276035840406852	1.38557029956347	1.9156982808434	0.491071175431918	1.12331834748487	0.295840732400553	0.64624926733063	0.678440324673854	0.491114107570809	0.641165845964968	0.297143406627568	0.220427189415461	0.29179721206591	0.373990467503547	0.136885931630834	0.212348246119511	0.0448675426997014	0.8490844535774	0.417669302076044	0.836279364310801	0.472477260301179	1.07444149058033
0.650235473470005	0.478922978738865	0.803510863138306	0.760313060615953	0.803645631224875	1.3143080179904	1.0365345639316	0.457224335723065	1.29862997852136	0.62257927170617	0.520303138227337	0.556547124094045	0.802577970544537	0.648193717217408	0.731736409690431	0.960575551656762	1.48459674652199	0.6949251728029	0.763818759271952	0.758292431957428	0.334947673161753	0.399429352377257	0.579423754649878	1.20055112941378	0.33290950327252	1.28529142419111	0.869611473720552	0.709608551518874	0.894676749261577	0.896970018134123	0.36237749498001	0.818056665841591	0.961332538103335	0.5701329489654	0.437933593396296	1.24729086602678	0.94675352425272	0.343203767463353	0.665514310449061	0.940899058973239	1.15513614624005	0.225728137316608	1.15652553778909	0.950120459507606	0.477872619194806	0.805154346484575	0.755866614048607	1.02539296240918	0.57360409303322	1.02204419039587
1.41537554342722	1.09306121951814	1.27100573291768	1.87964108267095	1.25651300536078	1.63648780018197	1.44422589423442	1.37849922207757	1.488531761654	1.57317125093364	1.48379148883098	1.5581906784712	1.7612107168705	1.84407393125131	1.66148499878249	1.42891253263227	1.81941126303507	1.29911157865252	1.3779794281757	1.85019103638444	1.05012004301235	1.01847693221974	0.979795023091687	1.86507923760404	1.86984864163451	1.87625201925565	1.19459022713739	1.37392886105676	1.38537413174326	1.49686446959217	1.22360712249821	1.33826687812012	1.81526891119004	1.33438314034436	1.01613066610792	1.78543153491439	1.49228108702357	1.36321600389132	1.40579520882883	1.60743784081008	1.5538184335511	0.577256729095113	1.69690409909535	1.88666407216835	1.37458016391332	1.99169559305017	1.16291825913977	1.87856541341543	1.33755680939079	2.00339300376657
0.738791202043564	0.823859614182033	0.851169084068254	1.16828780870716	0.963624000903175	0.980095010458719	1.02120287222071	1.13825457122361	0.940734608212558	1.02272665500629	1.02851619396353	0.839644877616534	0.985823561388057	0.901600927808743	0.55782934336517	0.984068513800831	0.928130147360785	0.747674848721428	1.03370295838311	0.96242961127696	0.441360493224419	0.566429701170723	0.530861006237264	0.992951700058083	1.10178162395786	0.854210663546507	0.832737964907415	1.01062822398319	0.858222953728734	1.05917261245009	0.564331426772982	1.20996880767959	0.898737893587085	0.951184367342584	0.512883733544136	0.789535983554743	1.04437825001311	0.813721932548006	0.95895354657581	1.02257387588094	0.93913569134331	0.00898961405560661	0.7612475426112	1.09933223758565	1.08103045979647	1.37334835393944	0.879134540339668	1.23761444007408	1.0901225874167	1.31423442834061
0.57160520189787	0.315114377170048	0.611639031799334	1.08644933419429	0.473895007193346	0.961621665724359	0.845169255995845	0.663207010964365	0.769264489434706	0.687672357164494	0.705045380717417	0.943721391534776	0.85151377259171	0.984799853064118	0.720181456464354	0.654266237818879	0.921142857541129	1.04359940430497	0.63844833249555	0.987574995080347	0.29827914572991	0.620673973505112	0.362880507071635	0.962122235003072	1.21524170191928	0.977205711424092	0.370068505304972	0.564823676599752	0.648507859034344	0.621445052333403	0.41226804844384	0.579241382268619	0.966907815669476	0.393804516405203	0.427277875435553	1.09791186278878	0.634638012068925	0.418451719857193	0.446250880710515	0.689694213879983	0.463986256131307	0.11333102640371	0.806524688661179	1.09300148822608	0.305306001153833	1.36411855042211	0.411080115338996	1.10759530274336	0.37354516488735	1.06717166185166
0.0928790693884834	0.086275234833692	0.0478916087039566	0.217667193616737	-0.0115264712633194	0.149025822529335	0.0921349894232107	0.368346561370019	0.117767020255692	0.0687736688912081	0.094038451143564	0.108601715310109	0.378012048810496	0.105054033911351	0.747297086516442	0.121682354047003	0.309445214908663	0.156648596898536	0.0513602744892142	0.718142211846181	0.360439500550302	0.419248669583223	0.350290280738899	0.455330783302267	0.0825835479297952	0.244406703045889	0.127585363587118	0.168666580351845	0.0539625341607887	0.133070131604753	0.131459851996344	0.0926139817577424	0.265304007268989	0.112145586955935	0.37665948362414	0.29080556149394	0.0965361568781722	0.120712728047599	0.13285901910876	0.0682530765549526	0.0978254770958768	1.02999304473897	0.22613804070632	0.341574990012632	0.114582848645174	-0.0547211950230978	-0.0701304171572122	-0.00424991452136531	-0.078701354559129	0.136926616272915
0.269318880453953	0.247227790726077	0.406724037969947	1.25224656528049	0.84978941802157	0.753549474009267	0.838554203582869	0.845996067267581	1.05170025409117	0.996997191847164	0.623785617307292	0.997264839922454	0.903644426287526	1.02204116710135	0.887773793585833	0.856286988767367	0.476548299864883	0.389424244369559	1.04522266236699	0.78120869271561	0.392232325825581	0.37443132583636	0.534778437075951	0.269518745341907	0.610742333237999	0.846543399932986	0.697030810333516	0.891450881453048	0.848482072122929	0.552161614367818	0.791752271244368	1.02575630508387	0.622109984893349	1.00985122649899	0.433814029579296	0.613683499447568	0.453840577602553	0.696214012688646	0.440098204222405	0.697079305241196	0.784659039745513	-0.0123820843068343	1.34368593865008	0.396136325349632	1.05281513306632	0.779370704282404	0.77327395206408	0.806590822435337	1.01864911583755	1.18398256640221
0.54815572403581	0.439865685459048	0.865209637906196	1.93277083369272	1.01067713165209	1.04778517190393	1.28906505327955	1.11900256763737	1.19119762440719	1.02047209104229	0.930044347303734	1.26009839810691	0.968268853445255	1.15118834255746	0.58707802321023	1.3328351503498	1.06594707018027	1.50664991380367	1.15796122735998	0.807395451026269	0.567887581067563	1.34720734565339	1.08971258467264	0.573733448324739	2.43548361474587	1.1532168575582	1.11849537932675	0.962243017462056	1.20650522885593	1.94369230182177	1.97285698027092	0.757968238297422	1.82952533820451	0.805695025403196	1.00160250379787	1.07769557344329	0.892306334066041	2.00972413129443	0.971970321891976	1.21440637684017	1.30038877117673	0.306955509830991	1.11623804734791	0.396043508800241	0.93640035567928	1.50429988898187	1.07779440495219	1.06606902112511	0.809177477489769	1.00180843236661
2.25770934983163	2.29125631417544	2.42510170724997	1.68559311170115	2.79024451425647	2.22739422011681	2.65970379687408	2.67692836208107	2.44368013894654	2.47444027498468	2.51213874905148	2.90114888764187	2.36062572099939	2.23547561928068	2.16530872820932	2.49767500205125	2.44908995352857	3.08135624292437	2.48397655956316	2.34064047943165	1.67008983771513	1.96615924744677	1.86243355723774	2.37906127049707	2.83514304598632	2.37521925751559	2.60089181008777	2.37296174395159	2.3332102877449	2.65745371600924	2.43824962204506	2.32017494041714	2.50305718737504	2.29021005835077	1.83289421413321	2.48067990358121	2.3490893527668	2.55791393133534	2.46991433522368	2.3632281211353	2.31614577072572	0.681406363222049	1.98048473860976	2.30750017397818	2.46597710825151	3.08932295092616	2.58735709167022	3.05722604334469	2.61412441155341	2.63639259731812
0.667234673122715	0.60163359123767	0.96031024112783	1.00266553189861	0.9750056319939	1.24944173493851	1.18897646923157	0.998714957102328	1.18348316657281	1.18753525589905	1.16908336409852	0.941983618213651	0.815061151295819	1.00115370733258	0.944383834996055	0.896549543300941	1.25426068922356	0.966469234520272	1.02455776793709	1.0200864705168	0.387247471063081	0.769786275259897	0.501594200602891	0.876041614886704	0.335099388371759	1.08799844894772	0.950822531804011	1.05371347660124	0.997236375739898	1.18487812246634	0.849142919781544	1.06471096125915	1.2365946074103	1.07775455926374	0.552875982308624	1.26271846220551	1.13334355235552	0.911133629901954	0.96057935077347	1.24620642267813	1.20734415925898	-0.00329780489854688	1.12492257609497	1.10935382144882	1.09472592730207	0.395591078956177	0.976577104423146	0.873632734202939	1.11293848062404	1.06295539484452
0.732086902913865	0.774125901928037	0.830332468886636	1.12276862740349	0.80652044590124	1.11751825634269	0.800553767164943	0.953730086256437	1.10893332590426	1.05820424412796	0.958720748266239	1.15273580709114	1.10189258052628	1.12186424059307	1.12313690587998	0.903271827106557	1.20083118874098	0.817771112105856	0.890015608183424	1.28739395377299	0.41306362867993	0.78946221857347	0.531945648155016	1.10564776051102	1.14374378681751	1.1104575207554	0.757806790134066	1.03540340431114	0.748879230996334	0.994314085918743	0.982534705826021	0.930518500518295	1.0887377280101	1.02250575795414	0.578157165136139	1.31488576976693	1.084764549348	0.949161408936741	0.938207324255454	1.03516438297543	1.04993407385526	0.146800731737219	1.03737243269218	1.21310112920455	0.906864049179508	1.3293835727792	0.779737688164126	1.39386820152454	0.843028961997103	1.32904114141967
0.0617219113757264	0.0802743123652691	0.072485232221833	0.369556562881791	0.142256281233646	0.11793398793995	0.10063382844536	0.174749307730254	0.0672093303082195	0.0691613953742644	0.0623618876906992	0.133785016458916	0.0848837420197131	0.175823224991001	0.177793985198656	0.0935869412017941	0.0907364179563386	0.245186121443383	0.10311620483295	0.195543164675707	0.321798815445469	0.684720926103746	0.388487316892341	0.170908555943222	0.798668829967104	0.201324468882935	0.0727709410780049	0.0803912563190624	0.0738376997040573	0.10249289766961	0.147858784328781	0.132756114416675	0.400507711918597	0.071576732970714	0.465002352813851	0.111814320370198	0.0625781006825814	0.134426883222697	0.0646614689130107	0.0752625579839941	0.075722427188274	1.33721623342324	0.114823793117634	0.130232500608125	0.0480841617196745	0.84829913757156	0.0906452467535709	0.796373221102803	0.0699523804027541	0.501519463061752
0.683642331422315	0.570391709254274	0.7987832998919	1.04095172489343	0.793528323455694	1.11492090690359	0.912633488722341	0.895757019658523	0.977092505060859	1.04939610574721	0.931498137471883	1.08867041445992	1.03479871013095	1.10252919329439	0.995722459303193	0.831690530797204	1.21428402829727	1.04037953725934	0.834293584827262	1.29036507591914	0.494089957461208	0.74039800467241	0.449584511720055	1.281820660516	0.996739182850045	1.18638527264927	0.830534349693834	0.909266206819235	0.784434101732681	0.943028109634676	0.839232784445366	0.885508657483661	1.23521924842168	0.876347981647639	0.561357491284558	1.28884356948288	1.00404640061266	0.945283051225029	0.857742286774945	0.973443645159308	1.03102369101453	-0.00250214339706653	1.13865738282398	1.21543657435072	0.909587012430501	0.94187645288573	0.714020101876769	1.117124733591	0.867816066115142	1.31746663292893
0.99892275077811	0.777021687102649	0.850816724466414	1.44619359339056	1.27489485855681	1.19067518876099	1.00712799721615	1.13769666895785	1.04427305351816	0.97328034212443	0.921762723982614	1.19574178031631	1.25537949776548	1.13299402725357	1.21218842670546	1.06801848113572	1.27688722767923	1.21211205581253	1.01130607021079	1.54544523716573	0.516977650195781	1.04291616647607	0.720637225298362	1.44188785137148	1.55505749379459	1.41120331920885	1.20437593452297	1.33919737408284	0.95621892273153	1.36416269064048	1.50497291274796	1.23026715849781	1.16039603400506	1.20968573647166	0.760177013990073	1.4683176193344	1.11272769430009	1.59055040845507	1.13828880070171	1.21168061143548	1.05068918102719	0.0222616464388999	1.27696145403029	1.47362652259508	0.923900933492781	1.23981007105755	0.629441244322816	1.34940411670754	0.969474265354004	1.3718488255723
1.36626048450952	1.6201104719875	1.85970267197106	0.814534176257585	2.56099867513452	1.63962968388357	1.78378194838567	1.99968874255893	1.85407407446559	1.8967269514762	1.99806858833571	1.02850609369147	1.82349521738855	1.22384941547181	1.45764465953953	1.94926045301194	1.74544096709809	1.94699072102906	1.901206040585	1.70224548731104	1.15106795228258	0.999679042011212	0.971901821942503	0.727110582891889	0.955734074801552	1.50534850490001	1.75113816186208	2.02476287297316	1.92749758139234	2.12168355986791	1.79510336488088	1.84237779517003	1.76028471913246	1.89149814894716	1.04088293874544	1.03573006151649	1.80196214836745	1.657406669832	1.80788002826187	1.76274051302478	1.68749500712335	0.166850376809982	1.57659000330711	0.861725228751833	1.95641367877718	1.24271670695291	1.87284414052852	1.21026311285127	2.5167940642251	0.970971041873377
1.03627025292575	0.950162504234089	1.08400088659439	1.21609337228904	1.09998960321368	1.34825370979928	1.19943642712759	1.16983585054382	1.23176007300425	1.27510336795643	1.21129686381131	1.36614798294504	1.31896984383364	1.43029281302505	1.30701211675385	1.18686547388683	1.38958827903744	1.15106668829931	1.11461636750281	1.3748520061786	0.730843227057429	0.880384222506062	0.613619373408043	1.50464881204143	0.972727149361948	1.32544843338067	1.01518448577009	1.25056631520527	0.922748751309819	1.19988884036421	1.01656328409582	1.24732495249678	1.10096431066494	1.20915498883921	0.741615607657178	1.45021660631834	1.26301057627675	1.00510250301897	1.13763826862201	1.28747035462003	1.26291838574008	-0.0131657366790419	1.19454630683266	1.49912306149838	1.27321717727285	0.885919231386492	0.852578189988573	1.37987565442995	1.15514084773852	1.50028405053623
0.0228652888969168	0.0871876789061238	0.153771638208778	0.305701207996765	0.403710178331668	0.150066229133118	0.337001974212219	0.40964673962573	0.109374043971216	0.123379669473275	0.200208033473162	0.361544317184094	0.123801587666598	0.155275660493661	0.0810688021807528	0.198956054784915	0.24714750520717	0.277760717019146	0.287881499294395	0.378523715023521	0.619985836054485	1.00177651671514	0.712324483623245	0.446635232734922	1.0003155124443	0.26146304384879	0.296611247058554	0.367371992763322	0.196272147575982	0.347195466164144	0.990236916118192	0.884284720721765	0.470505983311837	0.0641156299127395	0.77802894546429	0.105804374879237	0.215406356099809	0.322021139829781	0.158286629561241	0.146640269888935	0.214652600301521	1.42498523597423	0.0159750337512965	0.213534526182135	-0.0577173521887955	0.620615337611701	0.0573801309218358	0.478006949834911	0.185233862308874	0.281201740648751
1.06906954393516	0.909810743854604	1.16134392861311	1.63097437691997	1.16317259275799	1.47598919828888	1.281227262148	1.23631663757293	1.32496829822357	1.40195597949161	1.29393768174108	1.47495819148066	1.53955609883281	1.48106707382145	1.55909788517882	1.11365347677325	1.57221062829408	1.32324161977385	1.19706202317915	1.69342136072516	0.760576325424659	1.02162407755196	0.834956131683579	1.76006514848153	1.8048680487417	1.63139694351202	1.17693160624188	1.352135729391	1.2399343722815	1.39766987341288	1.0718043821586	1.28419720183383	1.63847535710442	1.27754721093186	0.872385511553399	1.65412199443421	1.36699891138203	1.19905689244252	1.20785812975768	1.38395837565875	1.33247622548855	0.253227765033897	1.47334271448712	1.67890354842816	1.30944015091719	1.59906791288187	0.994788689055913	1.55526447286289	1.20344442478221	1.65204365336669
-0.00450531142474134	-0.0275601947177265	0.0179673915899142	-0.00460937646872463	0.176114595162046	-0.0329393170369681	0.230502165704303	0.158320211561022	0.041830813452013	0.00904586120573476	0.0134512786009812	0.07341724081833	0.0453255110377805	0.0383363796351172	-0.00914258417807554	0.0273878484084937	0.0304196402313696	0.17273535092556	0.114186929519034	-0.0104551921775573	0.19607180622704	0.384073028805893	0.338539319230802	0.084376327141604	0.170534823531332	-0.000199841129954144	0.215646586994206	0.0330860230271034	0.116778397822362	0.128106317150379	0.133832051680075	0.0359278484404209	0.074101720240467	0.0293763754494306	0.306228051421245	0.0665458106243296	0.0221909806656089	0.247203091615537	0.084963653490407	0.0128025758526195	0.076529189354742	0.567236611293117	0.000536842977043372	-0.00101901234180873	0.0144512259232966	-0.042994117981946	0.029509068058016	0.0928398322809861	-0.042736298370372	-0.0258943816796517
0.649921690522394	0.30146796283072	0.333399188432498	0.520935922850961	0.329920698503273	0.883734412010932	0.564242965372243	0.352078481327477	0.523711196816338	0.60945519677499	0.515033497408447	0.704921821110097	0.776588847529588	0.878682544845441	0.834517859111159	0.457709230042305	1.05301061783189	0.529654690840947	0.399132540415296	1.34429879872277	0.305589806503926	0.375848337709223	0.397541011562081	1.33148943673907	0.49752985605677	0.872535449373776	0.330640923655319	0.505629328683506	0.442562276046493	0.313351834964008	0.653106491874724	0.413968086808731	0.320930296506731	0.480412298220251	0.359659718591743	1.03102679140882	0.630312155479079	0.273751486711597	0.417976597712758	0.726250441351353	0.451323435689413	0.0649258588921313	0.910780452584565	1.12629862565679	0.510362240286076	0.487552560639005	0.114370886494634	0.996623164519972	0.342091154805282	1.08739705013539
-0.00420852647023898	0.00685556574375693	0.00355976219405642	0.0507129081614793	0.0833778599646561	-0.00690963325330838	0.0330051798294569	0.11658019416914	-0.0188950362319977	-0.000439413400295074	0.0371179180922637	0.0568144531470143	0.0425417295893687	-0.00321024077637617	0.0468798984314633	0.0621244226780163	-0.0180240123997505	0.00558995166427853	0.0273998506304517	-0.0111359351653256	0.270703191038338	0.329078958306365	0.269457238004773	0.0122023555905418	0.0803263819048545	0.00583254358686052	0.000590093615117325	0.0371900357735694	-0.0101168584782941	0.0853782889943183	0.35062197307585	0.27054487993023	0.0773121697156163	-0.0556645263808522	0.289746462449824	0.0136454742909626	-0.0140922014056701	0.0937240695340403	0.0317303720063967	-0.0140090581116884	0.0177441978444677	1.15549916425981	-0.0738827243056007	-0.0599293491413235	-0.0860978841304598	0.13401622740526	0.0275887566264031	0.0691873890807385	0.0360803367969913	0.0536797796238861
0.250587944036052	0.104228759132851	0.0668246329305423	0.670507126518577	0.422251542873154	0.46611142184353	0.501492234731228	0.572652154054286	0.371550187809722	0.293960118869777	0.266497372945458	0.536666795053221	0.329291445529745	0.459662932949248	0.602074160270015	0.649958294192659	0.292338413310892	0.512377428864584	0.258453803225296	0.205624205695218	0.768832165731397	1.23644455107168	0.801607908008448	0.543757875234937	0.473241950419285	0.275533611770731	0.601702846726436	0.21807944700753	0.53550297431127	0.4871642608256	0.77043585941483	0.274171887458512	0.326063842897972	0.464906273317406	0.935628208270507	0.840675672584675	0.341198426959051	0.71430909398957	0.105071617789988	0.716027365059676	0.266303960919569	1.44372351093794	0.235854234018524	0.628328658123587	0.298026734695242	0.743532729724181	0.329852583388298	0.610080848316534	0.120469722628539	0.572085535105201
0.0766675249089565	0.0522504411121259	0.0579286511986468	0.00319742632522337	-0.021749980795327	0.086109432285134	0.0692718309071128	0.0529100919867727	0.0598327981849521	0.0530891992067036	0.0686401099774557	0.119558348606207	0.0576876152021602	0.0986240268253081	0.190443534628649	0.0514693977923776	0.0908671702756288	0.0373290590363457	0.0842869451434404	0.12609715228683	0.313931367263565	0.303616152398973	0.315657574653337	0.333588419363069	0.114264493809764	0.0701434778119266	0.0558249952579608	0.0487223133146824	0.0595561522020092	0.0886404665937852	0.0514202504569411	0.0619070417016573	0.0793203212350399	0.0244101153771007	0.311068364771958	0.0611506238594666	0.100794898005991	0.0817801507370382	0.0505716468533447	0.061701774943538	0.0531913844274913	0.71395954855196	0.0672549915439664	0.0314838279422672	0.0520446693485434	-0.0286820238050839	-0.0347865943041568	0.00698594982447587	-0.0183243388400468	0.029767347473915
2.59231278656138	2.41161955358536	2.60716288073236	3.35043227931876	2.65972662609026	2.86150577186132	2.60647060436587	2.82037404308703	2.75718938636529	2.84342690235907	2.68274837643248	2.83594983962819	3.02220364611939	2.8570138594752	3.01569078093615	2.68789283726843	2.99642107528599	2.77436251566192	2.63959563910678	3.08196459873648	2.02372426921874	2.26084851094172	2.00418676978717	3.08170370204395	2.59120805571478	3.02793569493902	2.4359933263454	2.70251491800201	2.65924762235696	2.80571567296278	2.58478581701212	2.81784104841435	2.96933900364965	2.79201338683857	2.09625318331588	3.05602038981003	2.76621690198417	2.67858325441933	2.73173274895487	2.76467949698115	2.7919258065985	1.78492705030597	3.093006956614	3.14320327963428	2.67252729740248	3.38795244537513	2.51464845638172	3.15073399745295	2.71460120714	3.22574970962941
1.7850837982561	1.80559101494139	1.91478759153903	2.68991300950958	2.07784056195386	2.05551849582048	1.96704911167702	2.0724640348457	1.9690923966388	2.2495867851513	1.81070928418151	2.22888611570605	2.28187830301572	1.98445097471305	2.13642088609831	2.07786995021119	2.03104515407213	2.30293808587914	1.98397155816035	2.19440203824155	1.25562126027164	1.85770882489954	1.44341418870482	2.1157783281979	2.97638194265077	2.21651342058622	1.96825888902541	2.18845653194663	1.9336443309253	2.22815178710813	2.30937193728489	1.96814265394135	2.68631358125577	1.87115179119462	1.51891475795866	2.12594055928126	2.16433220421772	2.34712429665294	2.12845551513507	1.89387577120831	2.1340645452195	0.716012143862225	2.03660580658598	1.9868212546535	1.75041916563756	2.59755372899209	2.01741780523869	2.53140487025329	2.12756848151415	2.38061095227151
1.17085140333007	1.06467112569646	1.38135104638514	0.791742797063707	2.56206361690023	1.08082871812337	1.99773793701338	1.93717089003227	1.44482313663692	0.949590166367977	1.34315245258573	1.98042906977544	1.18640046319118	1.12818534893862	1.05191916633946	1.49045861934424	1.21329396766968	2.65453220312983	1.70798107357941	0.745585581419541	0.774683024687792	1.35045204952542	0.926342629736733	0.400645143254708	1.36374670789854	0.886931289232063	1.91605762584399	1.3696154151331	1.43119322890872	1.58323971378281	1.3489986945521	0.846850416298059	2.02624189571988	1.59305891301317	1.01715923464999	1.15443117242462	1.09287907529068	1.74478110993991	1.08433579097798	1.050141965573	1.71062707732716	-0.0169528878040006	1.12878922181229	0.385724892902461	1.29944020162555	0.884175557483456	1.61512002846295	1.07511392646706	1.73318713534291	1.16862994713839
0.568550038508147	0.392639858909185	0.373186102060972	0.49289477710654	0.326197122918698	1.08123618635742	0.698448028216663	0.442284522934357	0.715984540712728	0.71741874259682	0.777302855261886	0.930955710453203	0.760255399652913	0.99239073471384	0.995473195524681	0.390577497525834	1.25090955088223	0.273908395928306	0.548683270012678	1.23615392880158	0.42443616175024	0.372157860955405	0.299581092763738	1.05084778413085	0.0469928272951996	1.06509991764127	0.430085035349872	0.608975151465051	0.412644877396885	0.470349061925684	0.191024447224397	0.482576394699786	0.681276490677697	0.659774729979538	0.365391705156461	1.31997703324895	0.721126093260334	0.171226162796348	0.563357960392491	0.76610493312641	0.604794772272297	0.035599696395219	0.965136495772797	1.28487110909444	0.515182519045385	0.202538667092706	0.301947459504785	0.778433405738918	0.44035254192542	1.08214532217379
0.649923690083505	0.521952957818807	0.773309538163561	0.558004136007255	0.648537907468782	0.597011545018001	0.698934090635773	0.962043196560784	0.729510538240348	0.801750277883799	0.884630064822008	0.458181516810911	0.819830565058821	0.537061871247186	0.455335768926464	0.743597451069982	0.81017513838932	0.700113932306959	0.690614958764938	0.560834386383529	0.461747482684411	0.238980008935492	0.392677549247715	0.367214610750049	0.505227336482703	0.617695463954695	0.537894226792835	0.966846519830394	0.745833444552501	1.0125669089214	0.616615775157712	1.12547360996874	0.676858527975869	0.953483606172245	0.364468346955873	0.537538119393098	0.928448015166309	1.11026165248911	0.905187558958788	0.966215925837054	0.697161489106214	-0.050773835143266	0.763521372374815	0.611888646865165	0.729770019858118	0.406091719539334	0.455651202259715	0.659354180016799	0.881454939116151	0.771275985926637
2.03517992093678	2.02493095493388	1.67256127606293	0.47156754480642	2.55316305200796	1.69614397141912	1.98338870392993	1.66296090779048	1.90958517166247	1.4809755147709	1.88795361737849	1.16209842329637	0.81449033583254	1.28769394404518	0.338993082385914	1.93845695528622	1.67241827524666	0.99039192043836	2.14852150288973	0.188355476523765	1.63148555710355	0.780413891106573	1.55137089450277	-0.151236565662491	0.0132780457161228	1.01349929800288	1.93665651778718	2.0274122852642	1.73210782222411	1.41423247654825	1.41023665271355	1.75142724465203	0.719611623095131	2.22862868682839	1.32109011423764	0.91117218736006	2.02417374262835	1.44720928399298	2.01648979937015	1.98927559259064	1.93858503941654	1.50377502546977	1.86388584438143	0.0118366752479834	2.49676023462642	0.47416322285812	2.81543066149817	0.428312804828299	2.75890276734197	0.642412694892668
0.0992286624680084	0.128162011859877	0.0992503877519476	0.123605709803976	0.210076164782223	0.0719395094645567	0.100570154381756	0.302694115644086	0.0997160599795981	0.134551818022622	0.0603560370453043	0.110404002598063	0.115345585364475	0.0712839944766587	0.0746628902861497	0.17372945040878	0.227958346140278	0.30741864003428	0.206137967275313	0.11063443986688	0.301424521276559	0.315822926916228	0.361958250995191	0.0603560370453043	0.179219323344726	0.0603560370453043	0.185793164792724	0.139195854872768	0.112846384887614	0.276503175265789	0.390232672016101	0.0603560370453043	0.183337870309941	0.290081514799411	0.326401899729325	0.18554264181286	0.105276231075746	0.113903635300167	0.110440563553489	0.0721541069910296	0.0842391527061579	0.618507941859075	0.173685174133489	0.1846441917776	0.189740653145882	0.0949733639135825	0.134886136696256	0.109364116125606	0.177681436993018	0.120719287346923
0.499519893706204	0.498733848721384	0.602341063389098	0.193311700955725	1.18139069087917	0.769107424926457	0.641387101906816	0.880361097674918	0.90856772100474	0.764188919322681	0.751680472729649	0.948767956827689	0.712629328899121	0.346417160878801	0.52626077684256	0.666824413118682	0.557852762435668	2.10968280779661	0.850627163002115	0.465691477884133	0.265221217335104	0.613331235812755	0.270163999708542	0.0364561206399785	0.590887851707936	0.693730248787886	0.379694000961655	0.640821569758118	0.772146584939083	0.809686064570651	0.681435054673617	0.807064429991545	0.877798218905689	0.852056738646338	0.382905484285469	0.564798100064244	0.709399410482576	0.306096840431969	0.33340454793805	0.640946666067018	0.689920619794101	-0.0544869041056894	0.463438722020281	-0.000409013340066648	0.721839454243526	0.264088135580711	0.715431985575736	0.498140962605823	1.00991223043409	0.372008046952889
0.155276510848326	0.0421954567130843	0.150673646575072	0.178892978759337	0.403348092894599	0.176442738631158	0.248037658206161	0.342664952908036	0.336873282628162	0.169512783561899	0.122389088537724	0.169986731425164	0.153545750057087	0.167636905443229	0.06300218296144	0.235338614888842	0.195563018383539	0.364216870982612	0.311567979620548	0.0472628368157046	0.326172148398927	0.667368698001914	0.656836376185375	0.0321351765518026	0.0971312011872254	0.113854964685355	0.16888541714795	0.170962383798996	0.250597233121971	0.216211257474055	0.107061883209444	0.642584600151712	0.613240822902216	0.0893208256389361	0.550125740862071	0.171894987280354	0.0672486777574468	0.0861732231914332	0.195378071194831	0.200438542248352	0.204217825533256	1.12149095416085	0.132459088809734	0.0092440904799713	0.137209166801066	0.143335038099183	0.412821330827528	0.250835861196567	0.251551396542103	0.160015896355842
0.442325152321138	0.0995654154326008	0.193347457275227	1.07378554653592	0.283124571246489	0.423160252784658	0.317542045336646	0.567046095698436	0.312770736754141	0.221558242489793	0.265881391566271	1.06544707995923	0.816585520419725	0.657387831479716	0.94845777838635	0.248520867734494	0.708193588328905	0.661434458241651	0.472549614634922	0.995016216473677	0.0941757560975263	0.844932119775793	0.270808394211833	1.01396082068885	1.41311386720868	1.03521193796178	0.327829432560709	0.263230626338785	0.281936161917083	0.45829819449283	0.334605205612461	0.569570930992122	1.09465029277979	0.248797331549289	0.403305423361717	0.684265025291649	0.220465705730325	0.106801160533001	0.125473875998699	0.17048520619891	0.417943838275639	0.0335395548373456	0.577955568265736	0.984128302187531	0.0912467151865322	1.23409454469503	0.546839472920228	1.18724183583462	0.209248186163292	0.719341162132855
0.512049969433923	0.120836369095329	0.43295255951457	0.233940977393747	1.16127409040942	0.308503764520905	1.04488618010102	0.740208238722227	0.660924767488833	0.0817198089083241	0.0890186451038721	0.64949348217575	0.670079911578971	0.600316174665648	0.52045256375651	0.595120593417197	0.473031065980653	1.03202638015233	0.625885906051044	0.224591286255023	0.66205709783422	1.00325657477324	1.15671452930504	0.0135161306822083	0.637673269289633	0.343181082460444	1.12091808236893	0.45204427316782	0.90062497799369	1.09846422598072	0.938515074711319	0.203270586599301	0.91799015720478	0.922591125138408	0.940676067304168	0.467859142270449	0.322980287688202	1.11717914752545	0.468224500365788	0.593761348265214	0.564615182532768	1.19142896894666	0.346369493943147	0.0977867610569365	0.245061048910509	0.0248029032110226	0.521190816100766	0.383126405764663	0.361054836806865	0.32204873621688
1.05817180157247	1.12705662795823	1.06990374211267	1.32945090018904	1.34080115711916	1.35134374469591	1.30350318740609	1.24426035896529	1.36097254823289	1.11663306115746	1.22453928711155	1.37490079156066	1.20671940342613	1.47188750019009	1.03734387637195	1.30241980637217	1.42304749293978	1.2679872758398	1.19213670548903	1.10509442037741	0.759444788063278	0.842348679732668	0.715955784369118	1.31446618536223	1.85510134945527	1.26052471274073	1.21640199043315	1.15980102077464	1.06844376718571	1.2930993567652	1.41648165056104	1.08110973742425	1.35651520086467	1.27955809598541	0.772583084055023	1.24056038925848	1.2127201423529	0.926921157071934	1.00475533281168	1.29210202842509	1.2068392690727	0.387475163047206	1.23896158487513	1.16314694953159	1.30917902977555	1.59316659857116	1.14661447769202	1.4722578551241	1.16264651029617	1.31306984798718
1.9188320943965	1.90510737929111	1.91008100306178	2.27051815901929	2.5746072321402	1.97289623387845	2.32372706279251	2.4201610657827	2.16521195638937	1.86473079494305	1.8616412620459	2.15822993668562	2.2593711068621	2.00756764837074	1.65653337282788	2.49757505593224	2.06504331682637	2.529491759633	2.24000229974786	1.81023104720586	1.27280124790549	1.90478532955531	1.57364908802559	1.72319705534005	1.62893104263054	1.99057733479199	2.30894748904566	2.27697300833204	2.09414145763757	2.60533921636365	3.05393120652188	1.92216065008625	2.42394875553932	2.24216310587475	1.5837452218288	2.04801324998843	2.12284515264369	2.82748851526588	2.14653951110596	2.46283524252449	2.34939972364811	-0.0827910272013092	2.13211504600142	1.82260509762877	2.24261167384029	1.39938734057376	2.40736975804137	1.77719556726335	2.43355511909019	1.9844152725197
1.22292484398352	1.15837260101716	1.4490650129418	1.99363773344065	1.42491189802515	1.68014277264345	1.5216094415947	1.57946527790666	1.63043565657218	1.67257158623104	1.43646943579467	1.77412523837838	1.72746500069912	1.68091856710366	1.63126527450169	1.40131386441346	1.65901046019171	1.56451333839483	1.59286280219836	1.83556009791066	0.898977152204024	1.02478345020301	1.10278416447844	1.94563845093293	1.93926290679539	1.70636074092209	1.20424542879085	1.57707052100955	1.32428522315503	1.4858832038615	1.1447714369793	1.58287790228714	1.6387891840197	1.50386906973807	1.00884825562849	1.79397828096313	1.60446194596338	1.44664210792085	1.39177555252166	1.50219459998154	1.52079846843799	0.375914976056768	1.56735800196202	1.89955524414835	1.63595541301818	1.87392477026793	1.16486160081211	1.8388049418573	1.55964042666936	2.01360841572854
0.379586568372291	0.212882085614862	0.476416612332749	0.547997993643718	0.213540621074272	0.626296386397911	0.610733077358822	0.729296354641148	0.49892550088526	0.381833207664593	0.39735804949649	0.644338824324149	0.845615495176175	0.817259198977677	0.516288954731033	0.343113300437602	0.550802186312693	0.51884726598845	0.577522374908462	1.00327607629383	0.45407128773208	0.69012279066411	0.59110376699392	1.26078617416306	0.997992136349437	0.480326184294359	0.525843155048862	0.495528840989244	0.627667435531627	0.31023895414111	0.275518012538156	0.282027044302733	0.887972990293574	0.271724736027188	0.578432615130037	0.432806396273074	0.471180798118656	0.295656503848947	0.302279423564751	0.436481054500982	0.53455485492682	0.281970080327108	0.418088795853414	0.984196035396255	0.554219692297614	1.03659713154172	0.0532392279925316	0.569770568532026	0.278460474031437	0.688791308535313
1.97503926263674	1.93598931658987	1.80854257360693	2.24729508512783	1.91167733298574	2.05805736454346	1.97446577997197	2.07828589710577	1.86955123167981	2.06993387378145	2.04986775718499	1.90075947294307	2.52241276482063	2.23861947168243	2.01952133726611	1.68698968823519	2.10804611703359	1.69630229909704	1.98249785033156	2.39686528408513	1.69950398624605	1.61968032220047	1.56884955387788	2.49459403491399	1.90863146168291	2.5190670298391	1.41314114436535	2.23360538761759	1.86334995318416	1.87279882976302	1.22388833389024	2.36496853980882	2.15906339459117	3.70141776456497	1.6293446207748	2.54465711767034	2.18260005194612	0.529656150091521	1.85213030443034	2.09032097099166	2.03954611230718	2.10266313664522	2.43370879982271	2.77655658878322	2.3686046361568	1.99608685582003	1.69070985499048	2.22061281654435	2.15176066767548	2.73048906095919
0.00894028848596728	0.0934636915149282	0.0681631071952672	-0.0484964011195853	0.235743275890915	0.0465456360374102	0.164987358120174	0.536219666125024	0.0621075199637092	0.0726971053806702	-0.0292222332137212	0.121676124877592	0.137681896841502	0.242181557828761	0.0455518987038892	0.279004370912363	0.179141717638093	0.32213252910452	0.0884229749793182	0.00777453391206897	0.322721134399939	0.828413768302517	0.506968312757364	-0.0134206003934086	0.346704473727819	0.0542736609120192	0.2295118690277	0.0312491407717587	0.142789491344847	0.538578564590145	0.874503822218128	0.527795297374775	0.351864790863029	0.223286577194467	0.55270107181994	0.176727046155739	0.0694881282958652	0.394692985059047	0.156556703247578	-0.0276547067349701	0.13345372176297	1.05961243941692	0.0445857964676002	-0.00146896816184275	0.0803604772556498	0.0499450404443179	0.111580782363911	0.0316202112824469	-0.0114205956540331	-0.0294251641331131
0.435365065687815	0.242540408809498	0.490882933006966	0.164789374106007	0.553587649558201	0.384038583689528	0.49249036616468	0.309579681514782	0.497813050467103	0.321135388046422	0.342525304543351	0.361620791861102	0.238726395420422	0.182679238715652	0.200171180142226	0.490828578420781	0.293556117344054	0.439572796919753	0.413752718917944	0.209410592081126	0.602326994982159	0.534169739415546	0.692305966923598	0.196227013119533	0.399845978168481	0.30268132411724	0.411051752482394	0.444393579718822	0.450681549928997	0.428996100934724	0.576839435745154	0.332779308066549	0.190373455105219	0.642442251204213	0.609600900440435	0.210952669174447	0.230137853346483	0.508627502794708	0.470577768455714	0.359471786797611	0.356976032385528	1.51582697283431	0.266432855852588	0.214244258642548	0.406221335620263	0.52475775519757	0.543529767562056	0.547642111338032	0.547360200452502	0.28803724007541
0.54205366141986	0.613072162211531	0.809804472575082	1.15618123084897	1.13368362097154	0.911404264515984	1.11982976269892	0.749900330536082	1.13639724989147	0.751628477960629	1.05195225971562	1.04114671586397	0.844397941189944	0.688944301770194	0.749371281389049	0.855116431534184	1.15131483218105	0.994627261013151	1.04305187261547	1.23386846805914	0.501152772654853	0.692930759126708	0.491511685642697	1.43735464554077	1.27753460043523	0.962070962749294	1.13872488699719	1.01239383863483	0.787811289134554	1.04494066804616	1.35874314560296	0.646815854251546	1.32621815762146	0.862358734141072	0.561865072474754	0.659791051641081	0.847425879509102	1.0900298109152	0.675017929050238	0.982889158658994	0.864818861062659	0.0168963301218373	1.11149560106415	1.22468894520135	1.16948069904698	0.983091186242372	0.950127482705772	0.902517398742242	1.11249572879278	0.994387567552882
0.260483373449287	0.572413007733906	0.332025029121092	0.217273046239791	0.701984682936783	0.446030620999694	0.606967050374186	0.611963734856682	0.388071335430145	0.473446850597713	0.349443139890587	0.400271250793163	0.428519733294783	0.370513632707477	0.0113089095534342	0.592990093458413	0.465706179275023	0.841522296222706	0.413632822399941	0.401782137971975	-0.106445128447167	0.728212561552331	0.366425723434456	-0.0655941797303248	1.01423561095811	0.370044608789026	0.675895015450633	0.937509279373889	0.358230297394978	0.805394829838287	0.838800055508953	0.654823534294363	0.443769914187586	0.840640741133832	0.329397718846542	0.396971427777441	0.604660131872859	0.918818730661079	0.45017343602782	0.704305926743433	0.73380741515998	-0.127615489900296	0.468567675888527	0.188744746797578	0.609809119799	0.464366190346488	0.558339611819749	0.458029623366473	0.921592092595131	0.40422631026179
0.99665632687583	1.02070987583225	1.04798532838372	1.63731117678593	1.43880486906318	1.16774377650069	1.0067278373291	1.32413719082344	1.24357404961154	1.25330736057976	1.2145301815176	1.10321622453417	1.46409870501495	1.28175248779519	1.21495058634983	1.1584954703543	1.45588549203641	1.38273256161721	1.00611303464142	1.24191806853956	0.928223266977057	0.836138306686195	0.941614284814587	1.03923467878066	0.93793699200015	1.24453012291985	1.06429991679646	1.29044429231552	1.05569902883881	1.36833445671497	1.01028865011209	1.426521552925	1.25360992805385	1.59016968449209	0.901991952825946	1.46609427184194	1.2395994727008	1.19230030926222	1.2441378045367	1.20804138023579	1.11366420756027	-0.107686424209118	1.54854084154559	1.4622251436885	1.34053735915657	1.24803783314318	1.2032353744568	1.19822184775375	1.56069812477559	1.55715566360802
0.64329887585441	0.228109465608114	0.293360169934543	0.885246034171602	0.340436195295724	0.664616894728849	0.390864152179699	0.454170233230578	0.476016856318232	0.523352258364801	0.390205412062618	0.807061065192707	0.904284508315032	0.785588055754185	0.919881493100724	0.417786872774752	0.924594546155255	0.467003680772807	0.365972168545545	1.12572465269259	0.253890962734689	0.446026460119962	0.394945014657561	1.28830242435025	0.739170032915246	1.03264847187092	0.252274746339223	0.331743025053914	0.351437069974228	0.516232247505663	0.44693383591479	0.358169480359985	0.762030475294987	0.387524774941509	0.364954145837403	0.920002020599477	0.320841757167048	0.438405874849315	0.339728017823704	0.437941878791824	0.475782305537289	0.0797113446196561	0.715487421519653	1.27641774446794	0.357233623473593	0.943687380888713	0.164100203907573	0.833718583952406	0.252648982645514	0.947736111602483
1.45189287567172	1.29334749165523	1.27484859471562	1.80305597976921	1.59073381927386	1.4582154700931	1.60352400282319	1.24784396919948	1.4764020858533	1.41734841553305	1.4800112533054	1.76436380754757	1.69716302315668	1.57724492142983	1.65418256409856	1.35921345475563	1.58739521023442	1.34863844310852	1.34757226805715	1.62589074866682	1.03155400063099	1.04185193079934	0.938176630969928	1.80051962226833	0.959289552073778	1.60638121245934	1.48812788038469	1.36255513183678	1.15033603720361	1.22335269534256	1.34726410463964	1.28353021567381	1.65331914122801	1.34977994790814	1.00386085413342	1.87357977915308	1.55502598761911	1.12588345435967	1.35145365873512	1.46073022724455	1.60049812167616	0.217398368445337	1.68038854183666	1.6012718469759	1.3578110223755	1.42507605401834	1.62036554174154	1.57147910228002	1.70401051338965	1.72155102444239
0.559585013948759	0.418199815673698	0.538960198566274	0.183251022663717	0.40684937625408	0.230499281927915	0.275262226430563	0.390819246649378	0.298208612341504	0.34432243182878	0.215466052732183	0.196352782276536	0.403255604936912	0.208712713255385	0.449929295825706	0.601956291689172	0.334917389773939	0.413227145447918	0.469879417542975	0.160864537709662	0.874635630021938	0.725426702660592	0.703226867433173	0.113288424040967	0.105692738165609	0.129913139311236	0.311318376838656	0.3316208509362	0.192687942036158	0.327090815111338	0.584373154854744	0.613657217742453	0.196213841920298	0.474147450040931	0.767763066705233	0.527256831060798	0.364703368616199	0.192271038268305	0.215088013944072	0.251005347224425	0.225117773578073	0.846268858378338	0.263740430875404	0.205288367097169	0.448114856335715	0.166952453027878	0.386268704886517	0.343450065998157	0.503379137164837	0.160951777766167
0.505944922237069	0.576882941864291	0.426930728305975	0.930366216880564	0.403783256249297	0.935547009425156	0.785995694838669	0.322458115308204	0.866479290953109	0.769191880032198	0.72656768202349	0.823321443485777	1.09202837255056	0.934340779494916	0.872105258729416	0.654879128329565	0.979127678308967	0.454624034406593	0.595861952184409	1.01767913482682	0.316100553523378	0.465190054747953	0.401916049415411	0.998356243555716	0.535337348334953	0.945659041185769	0.618425092828284	0.672095806975501	0.604432060161394	0.663110377114178	0.645959676610888	0.500711754624275	0.756540696943395	0.538437261539191	0.394402219228914	0.824053344914172	0.572562754100762	0.454916722228986	0.662246391625853	0.839912050146369	0.792318860401164	0.00300974769333337	0.920894869736842	1.09752211292841	0.623590076921449	0.516477218515023	0.438717218070405	0.773977426770089	0.689887044195698	1.00505380027943
2.44686791978467	2.42769946869303	1.64829952484142	1.51176626296632	1.65878416794816	2.4720471342463	2.54476946749763	1.21684711480272	2.43315066334052	1.89822363694461	2.17456670476116	2.26001662791135	1.52018000580507	2.27955199828502	1.99884954580224	2.24179987276985	2.49925671456954	1.84287492340926	2.25560093352831	1.15896937063468	2.27261483940913	1.52198946820285	1.52783340309143	1.47891573590399	0.509957992918521	1.87735293586383	1.59363756825121	2.58943974504696	1.79687446740603	1.78235657789409	1.78479166518398	1.92752676717028	1.97091842250097	2.06822921605909	1.7741459035678	2.30276317561774	2.57156491317427	2.08942327568491	2.40619068349211	2.71957539474963	2.67908093456758	2.12627520635558	2.34540224100236	1.74923291521838	2.45267322755805	1.28074488154768	3.2013822067747	1.67005273715102	2.79262966773477	1.96871018091862
1.15619981931595	1.17599980672717	1.45859188501652	1.71180649696173	1.62937463268001	1.37731576565878	1.40760696663385	1.80504357843036	1.44608061011018	1.49839559935158	1.29980045601001	1.33540779107606	1.7632724312483	1.13620453328479	1.42881624522292	1.37521067704033	1.58033070510897	1.62268964895908	1.39708962365489	1.78068993180448	0.882650040916327	1.05515879228561	0.898038330993957	1.4840226477818	1.50754468816654	1.45468688077531	1.52705802363065	1.51859428584218	1.71293175276044	1.81463920142161	1.4892631793347	1.80739635075701	1.37795107163554	1.53548498985815	0.945282388065297	1.6149962095215	1.60812142038268	1.6781891618575	1.61798483606319	1.82445231660967	1.6616666656935	0.280310290439772	1.18796757478677	1.4845445168809	1.43366402861469	1.74847636144712	0.950131164362597	1.40511591145113	1.41265952402985	1.46115932410291
-0.0514865324300075	-0.0496046770175784	-0.0629294310983698	0.0561065975191418	0.147836238686517	-0.0415511747497824	0.0223439377885361	0.0824199774170411	-0.00169244726335217	-0.0608908208742116	-0.038218696008571	0.274032956859321	-0.00215832812594807	-0.0229486678031195	-0.0514855641184171	-0.036088188629902	0.0275712194321372	0.0966022502288352	-0.013111170637841	-0.0596931650222101	0.183265433134468	0.395223258985485	0.336145045819971	-0.05137867442377	0.794581016231173	-0.0515304079931316	0.0790653540793891	-0.0263120527575473	-0.0225473270252866	0.00901813879195053	0.711494269427017	1.25304873976583	0.0819089699797931	0.0316021943363228	0.304877912646641	-0.0322431262755383	-0.055708033265829	0.465821570957773	-0.00649814869544847	-0.0185468543450247	0.0184625494793652	0.435352160249427	-0.0110481518848458	-0.0276099695197957	-0.0296832481299671	0.0526413664599515	0.0972354919353454	0.0333054334110362	0.0535756888410538	0.0322969170209531
0.795961536428141	0.648327606752988	0.717200323879132	1.1708802114205	0.741252685107646	0.865460080129917	0.883361399330115	0.986278251346997	0.798923205230997	0.844197233409396	0.870375713936865	0.755328004089864	0.930113374257583	0.821348858563882	1.02845954233714	0.940416254043143	1.01964793012275	0.879540570957138	0.986249657695467	0.974536644710717	0.466801737075092	0.541649273665262	0.494950850979618	0.840260179383501	1.23630475066613	0.873115770474068	1.00676346388348	0.873037483216291	0.904999149664898	0.940586668858709	1.07287742670338	0.814580974254565	1.01798051267354	0.976646215539891	0.501133953906658	0.984551110357405	0.825427920746402	1.00841782134924	0.703940625913793	0.852585368651361	0.748424892430273	-0.0220916013213066	0.728520350103804	1.00569749111973	1.07341771124056	0.915032879642691	0.654500363691307	1.06474960609602	0.857979160979638	0.981891260103936
0.767857635671213	0.607042532177338	0.991814147925074	0.803273216870334	2.27764557105286	0.388704866192591	1.93553539011944	1.64292866280664	1.57393867976554	0.342573176371016	0.732240027495786	1.81465161135602	1.120854317851	1.30838745480437	0.690759814300612	0.804769459391591	1.03466983428657	2.41637729588847	1.69674964341123	0.257551698345957	0.485885765901178	0.978793401120098	1.0906664215193	0.0435352619508842	1.46282665673394	0.448583882792466	1.71149601579839	0.557252728842884	1.29188978596837	1.24003543677965	0.626838631685278	0.168857299808214	2.11557864659109	1.78650546436138	0.851781862846862	0.993371097295275	0.737788853313144	1.79851208465491	0.464641185726523	0.420104915803003	1.17561863686821	0.0746285835013299	0.803471966344474	0.236315829437976	1.04542882942644	0.4192629581477	1.34633848120756	0.660938337912275	1.03653489497189	0.3628640838338
1.9382111376234	1.94650577710024	2.12606970699778	2.61612496381295	2.07823779528003	2.41885076822771	2.18237200443861	2.25296842153005	2.28507802159808	2.35529997295756	2.24547585078894	2.42814769723951	2.39348256104283	2.3904148241401	2.41498094726012	2.16524276124467	2.36906196020504	2.08672157687797	2.1633282704075	2.55285544632184	1.53287743073426	1.8141320071469	1.4845970112666	2.68063576527944	1.99607187066307	2.51214353992381	2.2068147317895	2.29631597301715	2.1202700738103	2.39990434617794	2.11963096064068	2.29803039504592	2.44125970284935	2.15981944699894	1.61053548304925	2.4439035529707	2.30061299757471	2.3305329505838	2.24289953550222	2.2874083013097	2.39264719745167	1.58201432468612	2.41688129464931	2.52181753110402	2.06872674133809	2.42099701343264	2.02895466062755	2.39353227520201	2.2308367906351	2.59944584117216
0.356991867752203	0.805613406597301	1.01399476464812	1.14530447198386	0.816199697425965	1.17605579508408	1.13935935034662	0.712262500487791	1.19418116193734	1.39000641241782	0.873535624034298	0.521000366282187	0.889428585453751	0.749619979493545	0.366328281991313	1.12949573030043	1.06888908302133	0.792902951574009	1.04370292075104	0.712689965959409	0.549826435776733	0.553095400198892	0.507567292309273	0.52804259849451	0.431940128900487	0.840410564354391	0.848376270604511	1.01511520323789	0.969459414271582	1.09611495414078	0.648020757444237	1.39685050536188	0.925751689576532	0.924664398781587	0.536829709428301	0.614792621288393	1.04056906405374	0.786164809538132	1.21285612543533	1.30481914567845	1.13104444710254	-0.0540084597781988	0.997336437944384	0.144159381193355	1.31307340778279	0.358764481495431	0.891461162099828	0.343871702823513	1.38360744504173	0.746085639329708
0.401484239619375	0.233486730921308	0.134361120211234	0.988579545436627	0.071986039268247	0.550067172168873	0.258366367021589	0.247475831236042	0.270746220337898	0.192092037811913	0.153486799159655	0.957735334537752	1.13070979629714	0.728738887784501	1.01358316954175	0.195239318447097	0.822831265362656	0.710901362769931	0.363620392527045	0.906566497970789	0.240335874912831	0.526055827309741	0.384926274505846	1.05533731759791	0.503499341600075	0.90875488793851	0.206822486464176	0.368842071764934	0.336396066034703	0.292091106596633	0.205031072661139	0.0903815103012946	0.911881844215076	0.199420600758565	0.383772658909472	0.946295558750265	0.382650980267126	0.392484931200615	0.203342708571645	0.3327780846821	0.427270105860389	0.16918342892581	0.690715806439706	0.881731794022613	0.239543910133603	0.536675901071518	-0.00448239000314898	0.571330592338563	-0.028234372533275	0.830230556708477
0.332721622242952	0.454325362330572	0.0799437106426982	0.188407142705832	0.301416203543524	0.0346059453243629	0.233198295900484	0.370273170458213	0.0479248199861319	0.0104489637789529	0.149704118099899	0.391985521336866	0.216542449677324	0.0773317927364774	0.00213348024567158	0.226481040429237	0.177568737237101	0.25902951243893	0.350487694531944	0.11605222894197	0.377249646196852	0.448388962445858	0.596243861008016	0.408284146230183	0.86242852099504	0.0485867984365034	0.481949246076315	0.207407021894738	0.201057662058076	0.326617923906573	0.781315889511415	0.0595964891631031	0.205981427721255	0.311532358549539	0.473960823216908	0.105077367479924	0.141285756946757	0.445813662177426	0.100338632899022	0.153297738454823	0.32366115007935	1.87624117240173	0.210278298901696	0.0751792242303961	0.177089390201297	0.126388407404476	0.228595123392982	0.0456391867820437	0.25462934540347	0.127921772087418
0.775583797379777	0.629097108514958	0.939212041765858	1.19227027731443	0.763057854753696	0.998006065166958	0.886310195208018	0.914266242631318	0.968438405442358	0.992164941824048	0.869294497006364	0.924757780609918	1.04449043243061	0.981449376313088	0.927147653343308	0.850483702336878	0.983864913190893	0.811812670576394	0.962787639203148	1.09360366163444	0.569302487693597	0.652571616886877	0.453692298760971	1.17455433754824	1.24618478859191	1.04934177901562	0.684039138166666	1.10725962381708	0.765425587819151	1.02263302829988	0.688463169825497	1.10258135960545	0.898515308981318	1.09139711973751	0.558522134447148	1.0126722958024	1.11390733483729	0.919765431724868	0.843124816170298	1.02765015589033	0.926602051725938	0.771861765894736	0.891521431892038	1.26050482976557	1.12963266008373	1.02305999278715	0.519198102578055	0.977633369363356	1.00068555876656	1.15300634740933
0.854627104999246	1.09538570351764	1.20963165792756	1.37832650202103	1.29125778965619	1.33014106970528	1.13154385144815	1.4323052861607	1.17531512386805	1.28957331844475	1.30570240688672	1.06642436077232	1.4764039686669	1.40398495551039	1.38216493632104	1.20991906503188	1.43215377493123	1.28097672626658	1.07215272261944	1.05696064384194	0.752460263474658	0.939443028554808	0.712732924100557	1.15825017376684	1.511553277916	1.26113857848317	1.12861986046446	1.20449746892372	0.884105041944059	1.47506060024166	1.30968478214483	1.18704048132757	1.62058089678153	1.28450093187958	0.801545405376675	1.52501462273676	1.38371778804897	1.47401253952914	1.33958553409374	1.37955146804187	1.4049210926099	0.104471535793132	1.36284507506006	1.32686616479685	1.14573898429908	1.77243855393772	1.1741869176013	1.63212200462701	1.25553188891579	1.38800551501345
1.37577530267306	1.10460695227983	1.71338426689122	1.12466881951055	1.24007614610704	0.718890611080224	0.704978022264234	1.47916327373232	1.52637035124778	1.54327486128809	0.688058618944937	0.679483315322526	0.588814619474141	0.843001898200187	1.04035990151916	1.02156580571692	0.535783526852518	0.722446632127745	1.3940387717869	0.344973415088608	0.552841741220444	0.533677042417204	1.28431100861812	0.109260338874756	2.10578200351389	0.602410732705828	1.1938106071611	1.11658895665166	1.20193627942202	1.38376437589752	1.41817523694405	1.04980861187655	1.02962438305097	1.07843900156124	0.79027659741859	0.718015250617044	1.86610470039794	1.80154265767636	1.12606992848299	1.52048120301013	0.899942230933915	1.54931951646677	1.26247745819262	0.201271551157535	2.26398334219566	0.729761174127692	1.66829554840212	0.996294903816445	0.927237659100274	0.377944481894925
0.315471216225189	0.180033483795553	0.220539212768177	0.218310528321746	0.941525140740874	0.140579623951507	0.661231314668799	0.844810022566406	0.292638519393912	0.132619928535456	0.116341343057299	0.526693304686445	0.273118356646246	0.35402847856435	0.127351702180819	0.324304958202782	0.335285559940476	1.09202671432091	0.567619998116655	0.185559899625491	0.572363404923486	0.897150737948833	0.756715529083523	0.158282225315909	0.536670285810887	0.164362895565937	0.747424866612366	0.268723118533431	0.590414781614763	0.638661896627388	0.365272504634432	0.175713530474564	0.946406804121605	0.644708403767298	0.742076557318615	0.426787268994209	0.0984932903522799	0.899338889314848	0.241809678168769	0.229527882202854	0.304071741635928	0.882565198467527	0.19510858713053	0.246277422819166	0.116522288448325	0.146651719748848	0.529198316401479	0.201443305434462	0.351071106182298	0.201535555275319
0.67012464165844	0.418583141007527	0.734720959916328	1.24923639217286	0.685316900810304	0.889199867106192	0.745115949909958	0.712309773464559	0.897592530684751	0.86470137234306	0.761227604952415	0.983702640186687	1.12215552570986	0.938993898714228	0.967744137668861	0.785371590862896	0.951190791726083	0.737092016534997	0.759805469928248	0.880645595321269	0.42315691166358	0.649690569501432	0.388582461827317	1.20815950552647	0.980955856467307	1.07577694761479	0.659424801337623	0.899610600225108	0.418957196353156	0.907173978485063	0.661191217996143	0.850699866218602	1.0605200576877	0.732973993214591	0.487143314330776	1.15620949969415	0.919675181551667	0.884210716582187	0.753789675926437	0.702065121849155	0.755251520674052	0.0165238820014601	0.992118079697105	1.18878003999076	0.667223494043092	1.06691964985617	0.527918093105055	1.063403368875	0.634357156223894	1.05569957395671
0.352373174288009	0.231253902773781	0.259051937000539	0.249209926527578	0.855541120011188	0.190796334354006	0.691423060319044	0.593159866006945	0.379183451199724	0.167410105082115	0.126085707871829	0.451506680071178	0.404556671037824	0.34022168027622	0.438855474131856	0.404133086725052	0.429473770853568	0.607657464042856	0.484347719801226	0.11622320945111	0.711768827536148	0.808577102236734	0.840773056063812	0.0954599191790068	0.59923986407044	0.225431827165226	0.605993554078855	0.359775535433479	0.651337198618983	0.696281856365461	0.574109812736934	0.231754748084853	0.766842834231165	0.744942418133832	0.787039661945565	0.386459787150575	0.300461847086738	0.812016247203104	0.277248973447726	0.439350037711529	0.281786324957128	0.987058599117322	0.169715948005517	0.109509194911911	0.219334349150419	0.0832816856593326	0.351126314531753	0.33703243196411	0.212999981628984	0.319085899621045
[truncated: 3,861 more rows]
[truncated: 22 more columns]
