# Supplementary material for: Efficient proximal gradient algorithm for inference of differential gene networks
Source: BMC Bioinformatics. 2019 May 2;20:224. doi: 10.1186/s12859-019-2749-x (PMC6498668; doi:10.1186/s12859-019-2749-x)
Supplement: Supplementary file 1 — Software package for the ProGAdNet algorithm and computer simulations. (ZIP 8786 kb) [file 12859_2019_2749_MOESM1_ESM.zip › ProGAdNet_Software/Real_Data_Analysis_KIRC/data/KIRC_gene_exp_normal.txt]

2.55509900466156	1.3934864236745	0.949228556331656	2.64773823364164	0.336918602592091	1.19668618094838	2.22553570634392	0.697626478422746	2.70358054841249	0.791965256902966	2.64413812778519	2.4679010443692	0.251333941179012	2.70215991568325	2.47571458622957	2.13494756806236	1.00438772885934	2.91268262657675	1.98938798195763	0.622583155740246	-0.39142003596141	1.75803123855305	0.683305601295819	1.46775424594258	0.76545426376769	1.17567800615236	2.97796577024474	3.03678300291936	2.77196083971286	-0.369192824281696	2.17164174036227	-0.385798280257334	1.74466939844121	2.64727583539651	2.35065855473434	2.70327216461831	2.46188597582225	2.48904119768745	2.2180823431578	0.724648407265746	0.0293904200928339	-0.367734040878226	-0.437859861490299	2.00647084302113	2.72345183795194	1.75527632216004	0.804694400128019	0.804233572395329	2.7040175266159	2.35890596286246
1.29677414777943	1.74349801662163	1.21097549969469	2.65727940990854	0.593415808707182	0.0605242356364515	0.111506491500774	0.285694044177508	0.288949075251366	1.6331336335667	0.571937244254084	1.6884990101905	0.413900645548115	-0.146738631975972	0.0179632861888075	-0.144290085994929	0.679298606538727	0.713370033363045	-0.0896593098744724	0.510046462817688	0.501482442723491	0.209387525476965	0.35543498410023	0.698303121924792	0.0769240001234572	2.0314821280697	2.67457507208932	0.928832955846226	1.06629689798702	2.60818375642725	-0.163137280799425	-0.0807950355226344	0.887476795027575	0.89346808386295	0.380301590999561	0.376088762059342	0.888649241585675	1.34015226939164	0.539771730588255	-0.123612773518373	0.469320098948721	0.679555917497902	0.122033968997214	0.581289475623437	-0.165014330129491	0.599608983273231	1.09818921802488	0.962745010360221	0.913176130845961	1.23480346798153
0.269268370078139	-0.212506213015578	-0.0986329173924028	0.00524961324725286	-0.010438712406999	-0.115713730822494	2.68538527893916	0.204997683441967	1.15647647236462	-0.0918547375916248	-0.192531423333227	-0.214413299693057	0.275969483613543	-0.198472073546429	-0.206579431833183	-0.121668085714051	0.168712974392278	0.179368232264971	0.288521039134259	-0.133403685186583	2.03648902807199	1.79775641674429	1.91712272240815	-0.217039102664265	0.175084232034288	-0.197355796361923	-0.217200423308431	-0.216987358038475	-0.146325708525233	1.84030459740192	0.162637472640828	-0.158054317581627	2.61114388933961	0.197431816115723	0.173606422753234	0.262690265784798	2.07795263817176	1.99697183087413	-0.176913543601505	1.3415219266275	1.81669726683867	2.26499369785868	0.178452155391063	0.45274751180984	0.310349525391602	-0.0163002405614378	0.0645877851202313	0.572290074493154	-0.0646384559191217	0.00260601196207685
1.95720111188387	-0.0412400952337767	0.747690474614064	2.74955592013217	0.120846505946476	0.700382581763556	-0.077929200564925	1.87755728288556	0.417717184058782	0.378586655486031	-0.0147017663128077	2.00537795493939	-0.105648772479928	0.784694977024227	1.97237146522672	-0.0243231589439107	0.00757520886315031	0.0243306581226461	0.116562036858413	1.50592224322362	0.396642860647181	0.416252479922855	0.406447670285019	-0.149210696264374	2.34322362855377	-0.0308396229217717	0.851835356697804	0.518542406291616	1.67042482739092	0.315957233993436	-0.150424982376102	-0.0314980140950387	0.671627585349742	0.38750705330002	3.2325126740095	0.456615777732476	2.33581839340871	-0.135965179999141	0.0616267157092293	0.0244984945779943	0.621215751362827	1.38371160804714	0.0440650298658551	0.00757520886315031	0.123665015214082	2.61289309418347	-0.0814854866028685	2.07230753273648	-0.049753050049676	-0.094340524506167
0.0165278005055878	-0.0834396199492946	-0.03193342608214	-0.0725337082187341	-0.109484075453162	-0.0484269548332516	2.32067676940935	0.0199267245079354	0.596683391878544	0.0369149567742234	-0.0800612615474804	-0.0784186351262018	0.1211667196263	-0.0834396199492946	-0.0426520862774634	0.495059264470313	0.113670538186942	0.11027480364497	0.216654325464518	-0.0528545946008139	2.25896322854542	0.900478311411713	1.57972076997857	-0.0726150205411772	0.12521426115497	-0.0786904349996639	-0.0834396199492946	-0.0761354527969889	-0.0546616231614028	1.1143248692452	0.647417575941583	0.155081038682312	1.88845519216166	0.145057069640912	0.11027480364497	0.120787019526629	1.66920579240962	1.33138096335778	-0.0665580932516741	0.775543303104289	1.44537876918288	1.23958236040116	0.122999218380226	0.217410609890887	0.13309732103815	0.385331450454813	-0.098965781440701	0.03941266073241	-0.130440814914703	-0.110843797166075
1.68916796792672	2.20508726943334	2.53252188619814	2.9554762485748	2.29004584050131	0.157033436662436	0.926952708933166	2.34689376146387	1.19975969249709	0.379930048557375	0.751363650715539	2.17274124314562	0.569222665365582	0.787631402524647	1.95942484390009	0.48733644256828	1.62102563683148	1.48562857275374	1.46921087616536	2.67840144701492	0.554812257679062	0.930515872832302	0.742664065255684	0.663373207990009	1.17041616152164	0.618421657469286	3.15572953360164	1.49663518342177	1.35291883473168	2.3110454342097	1.08607850628647	0.208834224912559	2.28844465712674	2.17336228735679	2.53518834638877	1.22513129487523	1.01953653308945	2.46391801115072	1.56228853055639	0.796802747510065	1.25238079749493	-0.000692568302033087	0.103855429372811	0.521664483114058	2.70393454541865	-0.175637556136572	0.00521687948285399	1.48552397581916	1.68987172215433	1.13061973156548
-0.104892867948643	-0.201023820402684	-0.171763366807895	-0.0445640521032998	-0.0269170395902515	-0.190435901355832	1.84082127252487	-0.078882811694294	0.352611392274498	-0.17996277909916	-0.19419557176871	-0.171360594718115	-0.036916984843052	-0.152470035177369	-0.154078227032846	-0.139282183212181	0.0831664544757331	0.0831664544757331	-0.052976610633257	-0.160393154083661	1.50771331744438	1.43400487859606	1.47085909802023	-0.193671748298984	0.0831664544757331	-0.152823517160142	-0.201023820402684	-0.144864527568826	-0.185326813773447	0.968055991189076	0.596663026939012	1.80588506216857	1.849577998098	0.0831664544757331	0.0831664544757331	0.0831664544757331	1.56265026517457	0.926118842609776	-0.185870513161765	0.543790062491177	1.32126774976809	1.37136109864265	0.0831664544757331	0.0831664544757331	0.0894454075571286	-0.0577788978332868	-0.0584476376695221	0.198432264695169	-0.0656379238897826	-0.0584141349274674
2.15202488317631	2.36863609956426	2.25036183174307	2.06534900377895	2.34172385324341	2.28650418542461	2.31597574534114	2.42291672566292	2.36190975136232	1.82939227749627	2.67334037966739	2.34478687615389	2.54653769239439	1.96974379796548	2.513886148614	2.1341599500342	2.45973803033723	2.52206581284516	2.10500962148273	2.38928662718418	-0.178701756549469	2.39883470851458	1.11006647598256	2.25408111614675	2.34473052408944	2.29073655884753	2.3515871540154	2.15219199904044	2.38066837772846	2.51477674270828	1.86379954216169	-0.0365766598833182	2.16420305570405	2.19000775456932	2.25668605327933	2.42479539446203	2.3182912446969	2.31723795991354	2.44345399817089	2.21556182015194	2.44141319331435	0.0229536741176148	-0.0601455211095337	2.53505883229804	2.46210051348252	2.10382904342778	2.00904751287806	2.45990744317073	2.6054019561246	2.65531858462689
0.218826756400973	0.341802378945402	-0.0461453383047896	-0.0832445333674878	-0.0641569705528789	-0.0921028860495803	1.96474553044962	0.164045321961948	0.515763317574029	0.5349419057524	-0.0795429774332966	-0.132430845582047	0.142248988277204	-0.130024181291758	-0.134822250962777	0.386116382010575	0.0754959439872046	0.0690104887113865	0.884220959388333	-0.117651602403823	1.73384856565145	1.34279144239932	1.53832000402539	-0.128416446282406	0.459389760718914	-0.126321591368078	-0.116311971918805	-0.13134675630468	-0.0769922130216324	1.09464677281192	0.786641530146296	-0.106398502542925	1.77221054367734	0.0721929288980222	0.0629496370202818	0.212668852098188	1.79401836116133	1.29545136804639	-0.0881517037195946	0.561381310516345	1.16359846647926	1.40524315398742	0.310320621379951	0.927148544229783	0.0778297978153615	0.00960398782878075	-0.0312428554651247	0.0593687952270797	-0.0774059166250644	-0.0856591300902141
1.16212040140461	1.83152236042634	2.26394030588377	1.03346526786391	2.40906744214526	0.188565053905055	2.15993679756315	0.468397565133792	0.73585373661438	1.47486353472642	0.284235398112292	2.22842254051278	2.39963018004446	1.23691004722091	2.14689825197075	0.2788498808215	1.68208131561996	1.59126485645803	1.24026706096657	2.01949333005688	-0.194541257633561	1.70188807350651	0.753673407936472	2.4288121039172	1.56053516848914	1.76345131785234	2.42427050204095	1.17778189473532	1.78245676620748	2.31079730345117	1.9674718841269	0.530900312262962	1.15968554911796	1.21660945783437	2.11382034474919	2.3914106388313	2.63483321345318	0.314975921872761	2.48560612792511	1.89716131296682	0.924239074285752	-0.140957301645664	0.0748731571644305	1.39274009430138	2.56963233950834	0.893591875074193	0.48886238815716	0.688650412147085	2.27056900646979	2.23763681105744
0.847912102960125	1.5819459142743	0.486038807374294	1.63314127299902	0.0173395850755807	0.00450165819500092	-0.0332627017633713	0.88110281137134	1.55983642736747	1.5514814131189	1.44295253652593	1.46957764563932	0.0322418563688659	0.13414537465507	1.92681938349284	1.46421048628604	0.842417380239966	-0.0401924599963321	2.17178554893832	1.50095689041478	0.403704050246754	0.420197608806836	0.411950829526796	1.64428189831232	1.29311411622845	0.754926092043743	-0.00735757918313307	0.369352589852642	0.394422149806133	1.07782892450513	-0.0233648066796716	0.0295919138570179	1.59316048888931	1.25597811888663	1.61480310579995	0.612513438187931	1.35384868503825	1.71357119060435	1.56307019378249	0.236880752417672	0.129797757785384	-0.0748255767852863	-0.0602250842511841	0.904217252991186	1.48573757343943	2.08037419535103	1.00912988248397	0.0596541685399573	0.17868176464082	0.0470381096782475
-0.182998707662899	1.47346925245369	1.6056641670063	1.28940798906008	-0.131766559026722	-0.249623539809813	1.56859877346539	1.78998295426158	1.33248692454677	-0.214984578799654	-0.214555482436333	1.74494733146145	1.57290907291776	0.00706221608715751	-0.265130181147404	-0.206853638119767	1.65786257509521	1.60769648794953	1.59022506281075	-0.164677595782869	-0.231892811035116	1.42912463891684	0.598615913940858	0.0148785903613845	-0.0793064862140665	-0.150794605108217	-0.199753639613315	-0.162072328792911	1.43777843143611	1.6816777617205	-0.111932601944584	-0.0590381338859475	-0.162773293352147	1.97738912509487	-0.0772811761016074	-0.102266515019631	1.2507109034657	0.0536528352026485	1.53643340736917	-0.180075263756298	1.56747885463198	1.27437634658405	-0.11297763533832	1.78953656896811	-0.133481121992438	1.52347324406827	-0.0829197667193657	1.78634339425597	-0.179219044104319	1.45648443051478
0.0748000364382906	0.0748000364382906	0.0748000364382906	-0.097908103649477	-0.097908103649477	0.0748000364382906	1.77758161477979	0.101676801200703	0.210898236699056	0.0748000364382906	0.0748000364382906	0.0748000364382906	0.183975147442595	0.0748000364382906	0.0748000364382906	0.656015758385907	0.178970133617849	0.178970133617849	0.200536497838761	0.115334048055336	2.01274060638217	0.665890452151478	1.33931552926683	0.0748000364382906	0.20055346424319	0.0748000364382906	0.0748000364382906	0.0748000364382906	0.0748000364382906	0.836451941969282	0.656531226929713	0.0748000364382906	1.44299608515666	0.178970133617849	0.178970133617849	0.178970133617849	1.20882345096779	0.862139091616299	0.0748000364382906	0.517287975188014	0.999516929432146	1.11007296688141	0.195864279012252	0.261217271624574	0.178970133617849	0.242294520827721	-0.097908103649477	-0.0711975602154722	-0.097908103649477	-0.097908103649477
-0.204809126339884	-0.289953091972954	-0.295750634645092	0.52907867756364	0.541612448789915	-0.266025044469286	1.77119931883158	-0.163038798660987	-0.00505036616975407	-0.247066043273456	-0.276576202045049	-0.295750634645092	-0.281436445399522	-0.285345703996375	-0.295750634645092	-0.238443321640428	0.0542454574300247	0.0693893832683223	-0.287387254057808	-0.289683288789257	1.06567433785258	1.01891448650809	1.04229441218034	-0.288766930918696	0.0665467087013064	-0.295750634645092	-0.295750634645092	-0.288715165824595	-0.290053752452519	0.469135556040014	-0.012990072370281	-0.295750634645092	1.44155853836662	0.052769917048546	0.0525936191253813	0.067715545457131	0.57955647893728	0.04031887665881	-0.2720062868271	0.20663459106937	1.07160311754915	1.09200297142251	0.077281403838383	0.11256848094259	0.0566610699653158	0.572323969339365	0.582747606762791	0.554942989984779	0.550962675913456	0.52907867756364
0.0202956664706192	0.0292160113030265	0.0112489063595092	-0.39193156203741	-0.375126923710176	-0.00893118849299069	0.126225010361798	-0.00893118849299069	0.00836140387525971	0.0873249875669184	-0.00893118849299069	-0.00893118849299069	-0.00893118849299069	-0.00893118849299069	-0.00893118849299069	-0.00893118849299069	0.0316340766001371	0.0506499967907325	-0.00893118849299069	-0.00893118849299069	1.03026419716173	-0.0163114952433945	0.506976350959163	-0.00893118849299069	0.0316340766001371	-0.00893118849299069	-0.00893118849299069	-0.00893118849299069	-0.00893118849299069	0.1140045227965	-0.00893118849299069	0.170156076244277	0.0513766528046132	0.0491870137873376	0.0316340766001371	0.0316340766001371	0.531002829049731	0.228548731907748	-0.00893118849299069	-0.00893118849299069	0.0546637329001646	0.427675634227008	0.0484170966360299	0.0316340766001371	0.0471691695190823	-0.287274784981188	-0.39193156203741	-0.39193156203741	-0.39193156203741	-0.39193156203741
1.26400962783998	2.05941104305535	2.46759913831244	2.13587753967672	1.86509713492737	1.04932818830339	1.16100373723867	1.697794401208	1.83517383517556	1.25357321874017	0.942267079316944	2.13422583359277	1.78185908000741	1.61685154798604	1.39640257020397	1.00873771753368	1.31843251670373	1.95053394985454	0.315040495470655	2.0962477699067	0.219902015469393	1.12119807343403	0.670550044451712	1.29774148993758	1.05815205431104	1.77371252669528	1.68581406487135	1.87130739645434	1.86044644039618	2.54967574964681	1.45719025939562	-0.177512635695499	1.31680179418323	1.47922191304128	1.81037690518488	1.42367152438793	1.5634713662003	1.26301470336682	0.714065493557394	1.64001577403692	1.07442199970492	-0.212692275092596	0.331827864029092	1.04564922786274	1.05995142509428	1.37178894468095	1.47010747751496	1.08561049727259	1.63280381661586	1.44293688704693
-0.24014017161348	-0.338447605840289	-0.287999625488109	0.487222095978474	1.46883184856493	-0.280460303471294	1.69803599241718	-0.337568335186598	0.224237392074492	-0.285900697408078	-0.297526497854607	-0.287933078652273	0.243504782532891	0.74397148711344	-0.36692059903717	-0.111498467126577	0.145632400960502	0.248843380536797	-0.36692059903717	-0.322958837677459	0.972404910225572	0.97852723734375	0.975466073784665	-0.311694335008296	0.0411476558354324	0.0439875006807958	-0.358331803269995	-0.309300533096949	-0.283861194793826	0.9171054363671	-0.220344582731618	0.0179158532021969	1.09055397249743	0.0327004526397029	0.042789640647457	0.0327004526397029	0.456423767749186	-0.0732098485885782	0.533799869417407	0.0863980345613838	0.72429541758672	1.52895535709937	0.0327004526397029	0.938192289711552	0.0439950403053272	0.599388457605118	0.476133184667868	1.18935982211025	0.702923188648416	0.48259907493932
0.0682983220091476	0.0682983220091476	0.0682983220091476	0.736341938368673	0.97105325528406	0.0682983220091476	1.18281121055492	0.0682983220091476	0.0682983220091476	0.0682983220091476	1.48060948065514	0.0682983220091476	0.0682983220091476	0.0682983220091476	0.0682983220091476	0.0682983220091476	-0.293577041164071	-0.293577041164071	0.0682983220091476	1.14967664215857	-0.528636153832294	1.07965137884601	0.275507612506852	0.0682983220091476	0.629082872680558	0.0682983220091476	1.20236397225866	1.06596524945598	0.0682983220091476	0.0682983220091476	0.0682983220091476	0.0682983220091476	0.0682983220091476	1.18822237107942	-0.293577041164071	1.12519484371385	0.0682983220091476	1.1505029503998	1.13876005441589	0.0682983220091476	0.0682983220091476	1.50892395782171	0.562907342703256	1.01156285106601	0.661437688967487	1.38284814987165	1.25976699473434	-0.0726079645333401	-0.0726079645333401	-0.0726079645333401
-0.286822183669897	-0.29458201570083	-0.0603317127660489	0.738601668774097	0.608947887426395	-0.322801152953583	1.47410184738595	-0.222654185763176	-0.0185983339195229	0.240897379226349	-0.28067589688736	-0.333382065322453	-0.333382065322453	-0.333382065322453	-0.333382065322453	0.0566045904021651	0.0768478308717791	0.0768478308717791	-0.333382065322453	-0.325958262297341	0.937614228967913	0.936946195981726	0.937280212474825	-0.323687456366672	0.0768478308717791	-0.333382065322453	-0.333382065322453	-0.314073266856984	-0.333382065322453	0.214712934974686	0.704463587595967	-0.333382065322453	0.981067683077097	0.0768478308717791	0.0768478308717791	0.0977191939185248	0.263628501531461	-0.214501231340263	-0.333382065322453	0.0674629571797631	0.736253409444277	1.75136173456607	0.0836647304507011	0.204514016336387	0.0768478308717791	0.707438484235517	0.608947887426395	0.619493646530017	0.608947887426395	0.608947887426395
2.20356713157327	1.76688212897433	2.28288345613999	2.49624336376442	1.61250609591052	0.825861670897387	1.57711705025239	1.01577412948487	2.01628157723661	1.65227299948288	2.03780939538982	2.61041975172453	2.40215619498659	1.08429437463911	1.33091067329084	1.61023857658671	1.97288374533781	2.2329562455048	0.22881650596223	2.05499511009305	0.0306199167092359	1.85832791853987	0.944473917624551	1.74935223037229	1.38245628516331	1.93210657073407	2.35900679112956	2.31918535489315	2.42211187105669	2.57745795035161	1.22666503965517	0.150219973963915	1.88463592967065	1.71094776373617	1.90864705390915	1.82130088995824	2.00655102203805	2.08879891188871	1.65861766370513	1.47807974236538	1.83414271741527	0.122089792287979	1.92694315307281	0.967988092394657	1.38105940286125	1.81841385948413	1.58447058371291	1.91644476020485	1.97623431708172	2.51546029975982
0.473393671677137	0.390017301042318	2.26395085681087	1.61627525977779	2.65768724365627	0.100649774025562	0.0877400397047734	1.96244775932808	0.504732040179255	0.0804019634528289	0.906750333555064	2.89138188714375	1.22400758160106	0.293156311733866	0.0866156586465307	0.134266789349157	1.05222850483096	0.752160753222344	0.0954536542620384	0.250652006120673	0.265677587418502	0.578419050926821	0.422048319172663	0.223447141461232	0.456597246122055	0.100048779154609	2.17556909711441	1.09880141971106	2.01124573220393	0.70564887212555	0.107017745607717	0.0464838164960346	1.6656925260639	0.464016055376196	0.349576962434666	2.68595561633885	0.646777578074734	0.205992260325014	0.284360559709442	0.946882143310068	0.0832465874506848	0.0899689569935762	0.201615559839703	0.276981191449433	0.216812979622669	0.0903949816929542	0.108258109188207	0.0828567648821011	0.747774809843601	1.67046097568066
-0.0355593859889515	-0.0421541560347409	-0.0350006668185781	-0.118501374971084	-0.118501374971084	-0.0552959223458232	1.21248595084596	-0.0462144163144999	0.0388720985108621	0.105471426755567	-0.0552959223458232	-0.0552959223458232	-0.023253902106429	-0.0552959223458232	-0.0552959223458232	0.244036960039245	0.0314451490496482	0.0314451490496482	0.0623857839131188	-0.0552959223458232	1.37678348219335	0.641420693829892	1.00910208801162	-0.0552959223458232	0.0458841134527999	-0.0552959223458232	-0.0552959223458232	-0.0552959223458232	-0.0552959223458232	0.465973107590873	0.31139047614707	-0.0238526421680247	0.951156857761937	0.0372472404267639	0.0314451490496482	0.0314451490496482	0.531469235221727	0.281553891490055	-0.0552959223458232	0.189925707922014	0.699366075977861	1.33321179422528	0.0480360145421316	0.162504491447671	0.0365971848677349	-0.0635954871029636	-0.106803066063769	-0.114158684939953	-0.118501374971084	-0.118501374971084
1.61956492542954	1.49589350365548	1.64997431365774	1.78035441484331	2.13267299180613	1.88755145118808	1.54974991957751	1.24381011045822	1.57458849838069	0.469483724275551	1.73443937222584	0.13734687664228	0.763731042351814	1.80479340252302	1.71553335361507	1.21377350206938	2.08932003797226	1.53251335391455	1.62160870233078	1.5847801213689	0.252029707824413	1.11314179942032	0.682585753622367	1.04745387430449	1.73816656292872	1.20677445554721	1.72543950942511	0.455289790312395	1.08797988663935	0.686320015162048	-0.0142275973719833	0.15914934803287	1.97750972002662	0.028403372706311	0.981061347770809	1.50386019825474	2.09209004974947	1.74528009012435	2.09448926944637	1.93518215996276	1.85618257353866	-0.0366048374460631	-0.0334635980047464	2.11733776519803	0.815255314418392	1.62480087222015	1.51743239634967	0.0509879343102093	1.98276201603234	1.49452544086519
0.149757242826141	0.102675905154189	0.2677856404417	0.0389646595471643	0.0773475754868633	0.0454965289712624	1.05893881876669	0.136711885975772	0.126032540707155	0.0895421829682736	0.0708291243312121	0.000677306930292084	0.0361290279524573	0.019990232331879	0.0503161015113987	0.0458023097942802	0.111617112061884	0.183206946707983	0.543076131083234	0.00845140665284492	1.76945460352869	0.483053217585784	1.12625391055724	0.0112793036263752	0.108746105540623	0.0905375508651418	-0.00192158575518749	0.150271080119639	0.0275480105679303	0.615754218441875	0.743756036920821	0.458678996147393	0.954968752548914	0.0922563874350556	1.27447404705564	0.10536236213348	1.16485353328792	0.661178760856717	-0.00827120780199398	0.187126841217145	0.679924652323026	1.23708333644718	0.0839584508324125	0.148989142715599	0.233264648016693	-0.0809485546259143	-0.101451937636667	-0.0875922323282199	-0.127583091104854	-0.0974717426597771
0.468105178902613	0.0499973659456463	0.0371329230626143	0.0128575079478027	0.102854828311411	-0.00113466382150472	1.72612594290794	0.211113605858	0.232739681335688	0.330571976003674	-0.00590953493377572	-0.111608265092584	-0.00641051580959272	-0.0372985441049255	0.788305576638172	0.50384488777158	0.135654513098054	0.146901108408761	1.14662572589049	-0.0170483058947213	1.52926284843186	1.16483786273802	1.34705035558494	0.0167903151024923	0.449592636434801	-0.0776692026984691	-0.0671843246821042	-0.0724814015671385	-0.0756983842795201	0.621787877638845	0.63943497304989	-0.104805410329101	1.44932567685113	0.166206485930447	0.147312971761846	0.362233963419785	1.12353343543821	0.653575359747195	-0.0474215809483242	0.357992110492642	1.09977920885034	1.96030114352028	0.212016728061577	0.53321857466079	0.152495136123276	0.0309990257455619	0.0769960961619027	0.540186842252404	0.0497030411532373	0.0454989116294524
0.0358381521111449	-0.0721919162073921	-0.0160173450601031	0.044500291242078	0.0363250372133765	-0.0554862746616132	1.39245471018672	-0.0721919162073921	0.104300222839065	-0.0333950745664436	-0.0721919162073921	0.294747157257243	-0.0545621009364237	-0.0599670728897632	-0.0721919162073921	0.0336716021796479	0.133083300734058	0.133083300734058	-0.0721919162073921	-0.00526613493283834	2.24782508390006	0.00795488550149709	1.12788998470078	-0.0601228082330229	0.144086605259954	-0.0721919162073921	-0.0287692318549951	-0.00891520256883695	-0.0596702333506786	0.415607970607816	0.232623578775941	0.240200506339629	1.22664359823637	0.152303260605748	0.133083300734058	0.150909917856545	0.654946706053292	0.227753843455175	-0.0721919162073921	0.243375989920279	1.11381295418426	1.68916875896552	0.154710041553924	0.208636688347865	0.152825265784326	0.0822055811652691	0.0499777457728238	0.0593702170462557	0.0843942783987341	0.0363250372133765
2.16344762686794	0.263491478266404	1.36117743412302	1.8607887866906	1.22484940919457	0.521786424669808	1.31391663659396	1.24231470417166	1.10476566296219	0.599492309908415	0.201027538957607	1.75692849447484	0.550247675285724	0.897753423098454	2.26223625262082	0.921504952271964	0.809860660610909	-0.0607707741488164	2.41478565646815	1.38556028625815	-0.247256432308179	1.45060815302151	0.601675860356664	0.482355825050721	0.622969007069492	0.291456658945337	1.62573685731731	1.94474240992269	1.04052391229466	2.38024277074591	0.908003978402847	-0.000561969683572409	2.03874662329904	0.521507549958607	1.4315212923727	0.537284266868135	1.17176709969867	0.52564527030805	0.382594976610297	0.687019014255553	0.483772338835304	0.00460858319197669	0.753425328520911	1.22913831337009	2.35725196746544	0.60983219163745	0.615722562233477	0.556011394979853	0.587560739134983	1.94625725089054
1.26222080483529	2.2729370727836	1.61084447928257	2.12785468525623	0.347479039722235	0.245379694791404	0.0455693324635901	1.25826660818752	1.11231960887539	1.0461925894996	0.363219307652042	1.03801001442597	0.200670652444378	0.342068704010999	0.436442775920429	0.797421467393738	0.2275736610348	0.366039288053599	0.124106130627989	0.322254501666359	0.056296590901307	0.850288594927009	0.453292592914159	1.01950803368236	0.395789957193531	1.37754668589824	1.60172207116509	1.98932950479131	0.967485200870303	1.87444691957023	1.1507661204901	0.0850525146340667	0.541609785890451	0.631119765163887	0.758028192177936	1.84501870410838	0.573506679627437	0.18556772458833	0.0991425058890618	0.63153604231276	0.183985500696202	0.0509616505906421	0.374257806599125	0.327414237553755	0.297356641786845	0.260778521665601	0.162384531827102	1.10613140849113	0.153579008613766	1.67173508061119
-0.241573629211087	-0.304356207065687	-0.324645685784976	0.325403096196408	0.323718742910172	-0.324245596804268	1.45031762805617	0.600468859037028	-0.181941757955436	-0.216245084662178	-0.332519804768497	-0.336281612482872	-0.336275987831281	-0.323649008346297	-0.277451564729815	0.146564680820181	-0.0152807641463975	-0.0217693584704509	1.88775096721685	-0.273681949778051	0.920021756345062	0.89616820558629	0.90809498096568	-0.326163421619002	-0.00369944941871235	-0.200541506769521	-0.329192319927191	-0.33658863041236	-0.325792003975388	0.187915134011576	0.0125728110287765	0.6633049794862	1.16700048721949	-0.00172835235446625	-0.0227299964303633	-0.0243510436038435	0.239759891891891	-0.218983603276637	-0.328676537925935	-0.0280079789628105	0.862039950591531	0.907317890709981	0.034745374582035	0.0866151477740018	-0.0199069748911964	0.370285648611476	0.318665951521371	0.380197092286431	0.321353215173193	0.378950400488971
0.104481185458093	0.0236220731039105	0.0106760057871033	-0.333775990002353	-0.333681746332534	0.0192532718827745	0.463549735427756	0.0106760057871033	0.0276017497714659	0.0277534241340227	0.0106760057871033	0.019859791806644	0.0172643664845904	0.0106760057871033	0.0106760057871033	0.0427151562255363	-0.0298340374781829	-0.0236113949720193	0.0292888179877276	0.0232102098256688	0.847865749147726	0.256981356459856	0.552423552803791	0.0185333113200096	0.0307974902815925	0.0208746195383735	0.0405971468538384	0.0185903058305118	0.0106760057871033	0.157924843342987	0.0641469552727809	0.0341173394944814	0.345709655941215	0.102152529506228	-0.0298340374781829	-0.00819075842219999	0.265640658362205	0.156537525028671	0.0106760057871033	0.0788055104691148	0.16622896603171	0.110559031736634	-0.0298340374781829	0.00462726384808522	0.00198589622718992	-0.303164129178071	-0.32844110462824	-0.326381078954479	-0.33073885625818	-0.333259332561384
-0.22837128493436	-0.253493390427936	-0.0247840190222992	0.275987737231577	0.329682737908755	-0.264567620187125	0.990385033542635	-0.259323128330926	-0.165939242570847	-0.200175407392017	-0.250217348511254	1.00027429893179	-0.264567620187125	-0.238023508410919	-0.264567620187125	-0.264567620187125	-0.0237221725816604	0.0373944129387092	-0.264567620187125	-0.216598763613981	0.570553974253702	0.585227569629942	0.577890771941825	-0.233661229321983	-0.00310672535881068	0.210444522303832	-0.264567620187125	-0.0535503487911582	-0.260816540803294	0.341325644688048	-0.23689924108608	-0.169611332971198	0.388944600643397	0.000520581715163823	-0.0205048060595557	-0.00762791696169817	-0.206949945819417	-0.178690489381348	-0.215651787728707	-0.0510344445156702	0.252480445951871	0.788690838904505	-0.0237221725816604	-0.0237221725816604	-0.0207629643856978	0.287037663188643	0.310127124425857	0.435811148097492	0.275987737231577	0.652069045689739
0.420949039091299	-0.150118758577883	-0.173242688533431	-0.0205120289949633	-0.0204261416566783	0.870040752500356	-0.168153899979804	-0.284276551113715	0.3605764621298	0.29684476223466	0.512190048138265	-0.280821121391053	-0.263913599683954	1.93082043922571	1.23938590085345	-0.168086592776064	0.0481522443744681	-0.145839051077612	-0.283419651258582	-0.257684494798688	0.309343028682943	0.315579361576848	0.312461195129896	2.01275094329421	1.02904774456509	1.23506739994206	-0.301069873136654	0.0519261649147447	0.169904185734893	-0.169977652298267	-0.209448752507713	-0.293532178152563	-0.0392592863690494	-0.0263504787428729	-0.128830544207221	-0.0628548763662069	-0.229975480497209	1.49883425799351	-0.0689683653448404	1.93358239344524	0.47958723131821	0.337075669399848	-0.168949087792604	0.310591364262092	-0.164143623134954	2.09474053013833	0.740383553164921	0.422672107217047	0.261633497970664	-0.0200265865356552
-0.237149389527543	-0.233135573921549	-0.140515121839639	0.506992849472063	0.406902577140298	-0.249960311447913	0.422686342029184	-0.22690446999964	-0.131400569092499	-0.141557497566219	-0.249960311447913	-0.196258525940987	-0.190463425000629	-0.219843871700296	-0.156009138891061	-0.0185964748382474	0.079838890679306	0.079838890679306	-0.18100763300829	-0.215156927068535	1.84940154525702	-0.306918016351244	0.771241764452886	-0.229621800924607	0.116097895570222	-0.249960311447913	-0.249960311447913	-0.156205705755032	-0.249960311447913	0.00418793141661158	-0.196516121855977	1.22721386465605	0.861922729307167	0.137195619543334	0.108308320805456	0.079838890679306	0.369938009487831	-0.195375025737741	-0.2338707317646	-0.0280137853403954	0.911441283718277	0.445725148812789	0.704147518025735	0.133963133969844	0.106125872161049	0.406902577140298	0.437299598687676	0.406902577140298	0.406902577140298	0.406902577140298
-0.0042240220516454	-0.269411148837415	-0.197149056479976	0.395665479384294	1.02055351185608	-0.259189202307968	1.92965578549917	-0.276455634219672	-0.0148373421478874	0.142119827709165	-0.292172160717409	-0.0841639198351314	-0.202831845338035	0.0118814822403726	-0.245846990961148	-0.0885729070726214	0.233827001912397	0.112113290185853	-0.303298295097577	-0.263078879782008	0.829083321795142	0.834116792125927	0.831600056960537	0.0139966417725006	0.591921065493369	0.839842946089743	-0.280205733502646	-0.215034595653113	0.123796789857757	0.648866494167608	-0.261431995413683	0.387331885764037	0.464994164825733	0.0753623621107565	0.0830857135106315	0.0881019849771771	-0.0251282251864654	-0.156314341124255	0.477738039313788	1.25296876749087	0.435148062358937	1.4016367662472	0.079036994692497	0.104116200308838	0.06625923341962	0.514156538868085	0.464857874180903	0.85002559395577	0.418680021587625	0.791469176336036
-0.240596112547783	-0.227733022043864	-0.167815775821772	0.228177022724315	0.228177022724315	-0.248623169503032	0.33955439148028	-0.248623169503032	-0.195596610107802	-0.239214516003506	-0.248623169503032	-0.214367664417675	-0.248623169503032	-0.248623169503032	0.311643726662983	-0.226834924416949	-0.0192137797542346	-0.0312641267791079	-0.248623169503032	-0.205825860516878	0.414491869867983	0.402225805169976	0.408358837518981	-0.199716091702588	-0.00831769004141283	-0.171995946333163	-0.248623169503032	-0.248623169503032	-0.238203817913897	0.0856858758468946	-0.193544109185534	0.273296526435896	0.237417190483943	-0.0312641267791079	-0.0312641267791079	-0.0312641267791079	-0.237616123071489	-0.213929758854208	-0.219119594635495	-0.213965779394585	0.146667765691423	0.419456784940968	-0.0312641267791079	0.00276172560829747	-0.0312641267791079	0.268185773633593	0.30717213038671	0.248972576828967	0.303744914450184	0.237743230054566
-0.252230314081615	-0.136905393534112	0.867957038452505	0.394740006124253	0.233689208340472	-0.252230314081615	0.368651948039938	0.333042737603364	-0.223666081034612	-0.252230314081615	-0.252230314081615	0.22903763004157	-0.252230314081615	-0.0594496828912481	-0.252230314081615	0.150352096922478	-0.03171291054254	0.0572392881669315	-0.206530436355614	-0.252230314081615	0.331584195510555	0.331584195510555	0.331584195510555	-0.252230314081615	-0.03171291054254	-0.160626894824216	-0.252230314081615	0.45566915952093	-0.0890851100491191	0.479951958556512	-0.0259924705710731	-0.14337524802947	0.130547479256993	-0.00228100542545023	-0.03171291054254	0.0230327546277583	-0.252230314081615	-0.252230314081615	-0.165693171948253	-0.183331901878932	0.000994304928137957	-0.20830017559932	-0.03171291054254	0.00514222530105437	-0.03171291054254	0.154366092757645	0.0648119706217597	0.25450693128415	0.0648119706217597	1.23721594386013
0.102663713089767	0.0611066471727099	0.0729856636090991	0.129780038583729	0.144955771315406	0.0439688153740778	1.42460638101699	0.148615905740957	0.169176100034929	0.218773919878239	0.0515217931600144	0.108639330686632	0.0708477378578002	0.0457790600371979	0.0390218610747644	0.356289926686687	0.202694551043333	0.192016178056518	0.879228980158892	0.0468514496790308	2.72596117819756	-0.312058894009103	1.20695114209422	0.0480353749672656	0.194209878374488	0.050755184729557	0.0390218610747644	0.0435876221423552	0.0427147833648987	0.607292826035842	0.38840568775948	0.0481408524716005	1.17635141931259	0.255990864469227	0.177892607852435	0.203633594313974	0.798423134667902	0.429650500487779	0.0461164561040305	0.247156369561963	0.903804344403641	1.93558742666702	0.217416455314452	0.364837871870333	0.177892607852435	0.158579696971148	0.149429748363245	0.145879732219184	0.12672572852957	0.12672572852957
0.105034174580346	-0.190682580283903	0.223415892139792	0.360862643371962	0.681752218232996	-0.119329632029345	1.39823755318996	-0.450258048957173	0.519663440498503	-0.0973627101355104	0.934379804012692	0.989235244849473	-0.0866430105805954	1.36630633153388	-0.499456593388147	0.731151604822473	0.401537362514493	0.94749954004802	-0.499456593388147	-0.236095506610834	1.08698514993451	1.16384261779016	1.12541388386234	-0.499456593388147	0.0686684176198559	1.21508328004716	-0.12940741553213	1.71684556322638	0.354956393794495	1.0327349233877	-0.273527903381203	1.21993654430235	1.13405970699628	0.403000300327709	0.0290704437236657	0.144820377629355	1.74809763522171	0.0778657841320256	-0.255541372892907	0.126342829556724	0.918308657423213	0.337892690933264	0.0290704437236657	1.12910927703676	0.0290704437236657	2.00897005938915	0.514917861113633	1.04161819814966	1.29892330249631	1.71206944666391
2.021073912351	0.103253312333111	1.31590455110785	3.11241875016503	0.215764794252444	2.24557763139357	0.411539233719971	2.17617028581474	0.299373682660869	0.818568905362907	-0.202908438223677	1.63353848025736	-0.161746723735563	0.706971348444995	1.47011614966018	0.411264953202531	0.0289417061222391	0.0904955125567432	-0.0852811315927604	1.23829550825698	0.803567553671705	0.893544549835156	0.848556051753434	0.59137581639871	2.81430308236266	-0.0134491434584794	1.1117248020933	0.108436764146185	1.68405601010351	2.45168534451165	-0.250489870477102	-0.00393282772064835	0.244515675253244	0.715495043054559	3.00427543454803	0.513007627726657	2.39347518998833	0.0989900331821346	2.47800513797982	0.155646253440588	0.911851736700828	2.46631499702559	0.397610727269635	-0.000314607991834487	0.181803549220059	2.94397157483032	0.198679552206009	1.76365614324906	0.3815000013888	0.182483601636126
-0.0616594171536294	-0.234579791485419	-0.261913968507625	0.405640196488318	2.15665786714633	-0.0288374928629074	0.666709308479946	0.0338142927770687	-0.169824412826798	-0.313549444574374	0.498423040543045	0.57561631723129	0.0353673853835716	-0.0518931528562634	-0.250471182332192	-0.236754928490166	0.416473572676292	0.147250915137898	-0.270881252531314	-0.172118440791758	0.921158343097317	0.909341332173996	0.915249837635661	0.156965488217357	0.118361708735197	0.34214695616778	-0.264199924715067	-0.245839081155189	0.392237439917156	0.903154695981986	-0.315147368927972	-0.290612978252616	0.930332824427217	0.16687695968567	0.371375916497014	0.105571478045853	0.299828645733491	0.15402803858891	0.136889274028948	0.418162902926051	0.702998333993057	1.09807228521402	0.0453338980493517	0.38418281013817	0.152410386798033	0.77635440917956	0.79648935488761	0.844343714364169	0.528492092748836	0.504683207435987
-0.315365305090563	-0.159209712729372	0.48101459080905	0.415331210869474	0.394869938721155	-0.335925686443509	0.953875491982764	-0.30254829745534	0.341855546565429	-0.242145229648945	-0.338391135099843	-0.257103722516872	-0.307248772172423	-0.258872569681624	2.44036584228446	-0.143833437816934	0.111267656415348	0.740123817362991	-0.352561795916176	-0.151083347225236	0.765935789847216	0.765935789847216	0.765935789847219	-0.0286952809429682	-0.00424744220789684	0.0164580081251027	-0.282703994594593	0.0533181083760748	-0.340092529202252	0.431383778743742	-0.0571943027019512	0.139159361340805	0.801676489382634	0.0782581909448545	1.28550788991265	0.0386367930810112	-0.15217220102039	-0.16726603274597	-0.340520447890629	-0.0901596517540613	0.35223486325339	1.67617187850188	0.428451360360418	0.313709933274043	0.0154115647924999	0.505358908106973	0.506801379971411	0.411681907070098	0.522611924054853	0.45975496603719
2.37664018129712	0.608782345315299	2.09734250186422	1.01369974101797	0.588987655918989	0.593829255536299	0.836091873457535	0.700164014398552	0.756424762788205	2.22156753431634	0.281591049115508	1.62725525640537	0.266929391646238	0.235740912303548	1.32914299499535	1.48110016956057	1.14231991064749	0.039974629373568	1.26937647519303	1.08188126434826	0.524793882096535	0.842217479690292	0.683505680893414	1.25522909701526	2.17440845131484	1.6167580383681	1.81507287527058	0.889947933477493	1.61880250983413	0.87238532173984	0.707610150772289	1.16744905916306	2.16711392900885	2.37282104341098	0.91988535093427	0.996115510263464	0.182129752468529	0.206006567018013	0.107011077117366	1.04843388415343	2.19390381374771	0.246240431493074	2.06933700586298	1.59049535888264	2.22022604525111	0.281145508778305	1.21657146650532	1.23909001138336	1.76606466039573	1.31692333152365
0.14646079801849	0.180502811625947	-0.0115666782877766	0.182072308926156	0.253070021114301	-0.0211762811936834	1.61436985821222	0.12157911077453	0.128840133397959	0.286507421486117	0.100415529072314	0.0196307414956063	-0.00924686620266257	-0.0491770728016605	-0.0417120971363872	0.176294678545423	0.144480637313259	0.5451807622654	0.868865131315486	0.143612883584401	1.96057828106831	0.642883305634314	1.30173079335131	-0.0383461152591883	0.172960088760408	0.119821874423602	-0.0388435378888265	0.387594140871296	-0.0216459328625069	0.56583392715796	0.500607058751178	0.213157029221392	1.38676567899489	0.103363836325798	0.204196871720869	0.144368496158325	0.950610145364968	0.619708333440177	-0.0543860935307207	0.273952385318346	1.16119088438916	2.04211373164935	0.261756622263293	0.42717192851995	0.102760611877527	0.164766772443989	0.189747853361154	0.258283530966946	0.198100438731052	0.194956583132257
0.0221494215867231	0.0134018510992514	0.00983289353075385	-0.119679690394018	-0.122876918244381	0.00676766171481503	0.786879323088699	0.0331507232342574	0.0405643497268218	0.0313780758901516	0.0104538582665727	0.00169190806179949	0.0303509314925378	0.00169190806179949	0.00169190806179949	0.0534204714521708	0.00264817498345033	-0.00617111338639479	0.150679673640799	0.00169190806179949	0.90216111517363	0.640289567307951	0.771225341240792	0.00169190806179949	0.0108955526139118	0.00169190806179949	0.00169190806179949	0.00169190806179949	0.00169190806179949	0.178233274963699	0.139731853665614	0.00169190806179949	0.548147743894573	-0.00617111338639479	-0.00617111338639479	-0.00617111338639479	0.642692960553786	0.188155552819357	0.00542019215624169	0.0558700614645193	0.209338590262746	0.90550265026499	0.0727647363867032	0.0566991768312592	-0.00617111338639479	-0.122876918244381	-0.119403433440254	-0.120320479250034	-0.122876918244381	-0.122876918244381
0.37279872171401	0.441751557246086	2.07223327987768	1.26114080071442	0.296816903783689	0.351885575020534	-0.0525261312622682	2.30820100684361	-0.0591452322383514	0.069258067774465	0.018824276152832	2.12417309738009	-0.096107542799645	-0.0520298945925656	0.600281566550889	0.619185495439052	-0.101521887181356	0.00616512648510331	0.514782130030331	0.236580585544001	-0.083648164810688	1.02290343287776	0.469627634033538	0.213617269602867	0.909137967126074	-0.0523096978689522	0.314512672353584	1.79946073581299	0.306832098057982	2.12815930471299	0.332348548425776	0.01423376411132	2.80078949596486	1.60486103632007	1.49880245890626	1.89368973084144	-0.0596622509980041	0.129940376057787	-0.0892001519646938	0.031501519271764	0.31409201497989	0.446062456688575	-0.0465898333318436	-0.102359409126238	0.387473414439158	0.104759529728521	0.0878566649636765	0.519629183147263	0.0384902475102362	0.235629568148445
0.714151615014127	0.397400741722756	1.079430333007	0.00557416058830155	0.808488056349904	0.267029554395804	-0.0529555993489197	-0.089516709558002	0.0550999543176243	0.738681825912975	0.302764984071427	1.39463254394226	-0.12418467543251	0.765182354989626	-0.127984612650201	1.83655952318317	0.268269563330579	0.983975902278024	-0.172364077347105	-0.00614377659457771	0.277105536042402	0.277105536042402	0.277105536042403	0.216123204004442	0.639477763905827	1.80431965636535	-0.149073971157047	0.768341976828967	0.627381108740922	0.208296538313311	0.764642335849003	-0.160074623898783	0.0290863516615923	0.209382885368788	-0.133515427026323	0.543992823809357	1.9026085273964	-0.0318023592460617	0.246945002289112	1.69340586036515	0.596313960763727	-0.128433465285721	-0.158597485468806	0.846487186980944	-0.158597485468806	1.68797034599301	0.186260840622129	0.202601915688547	0.277315520987574	0.168815787425538
1.41810577946524	0.115797720642287	1.70109082040099	3.11952602718754	0.565374171653004	1.04756550194958	0.250357555549891	1.45271379937161	0.0402507454487155	0.116242046674599	0.581411710117506	1.10113893805466	-0.0328602914801714	0.520856116325838	1.89916316377196	0.629763700111851	0.0658921476241087	0.0926273999733003	-0.128370697619156	0.7836395131613	0.495229363176597	0.554126555749112	0.524677959462856	-0.0537961053312105	2.05893180768125	-0.0246629403198685	1.32131483285343	0.185787215387582	1.31358560575714	1.96089385550969	-0.165267328640173	0.21165117289999	0.199780363576532	0.123363883569148	2.84108389794108	0.197124929059828	1.35635300061179	-0.0671985473759245	1.06528905988534	0.0639490300271245	0.460176741797361	1.29493377101743	0.164897688447239	-0.0137914751742208	0.111835121550071	1.59237689153983	0.055960943736298	1.32053468137712	0.11773384582658	0.0509033564328383
0.130941974961396	0.0860349143269644	0.0706230874528366	0.167668333512574	0.177906051192555	0.0958971929762167	1.38190601490687	0.191981513940081	0.156434981085036	0.240934221342516	0.0809356064887892	0.447931769958901	0.0736252766668696	0.0533389449005822	0.0533389449005822	0.300027531459183	0.206890711258859	0.206149740907623	1.26123606095094	0.0577546389191318	2.84210727110347	-0.379423230418653	1.23134202034241	0.0582490856700584	0.237966790322442	0.0855017082636031	0.0533389449005822	0.145859191749636	0.0533389449005822	0.381783952934291	0.5041774204777	0.0685984098840616	1.22976006748543	0.502647096580817	0.212357370733818	0.304491908185788	0.822096658559949	0.412306772058092	0.0573385451419508	0.20807037036607	1.03181868132396	2.01570339171686	0.29524619394764	0.345968314457185	0.205407364987152	0.177615969755526	0.161186820811993	0.194392518043073	0.16819637639544	0.161128850151441
-0.0820984014012392	-0.0820984014012392	-0.0613820185539885	-0.0318591326795083	-0.0373635728367305	-0.0644926373838934	0.825731676374536	-0.0461381305829228	-0.0368083809906776	-0.00504284105685049	-0.0820984014012392	-0.00916579085585648	-0.0573484855760765	-0.075991081194041	-0.0820984014012392	-0.0545940648024418	0.0361352479562153	0.0425885976871016	-0.0534801388296536	-0.0611958518477927	0.81844945174247	0.81844945174247	0.818449451742474	-0.0659564894530023	0.0361352479562153	0.199274789382586	-0.0820984014012392	-0.0501708891234578	-0.0820984014012392	0.317051203710405	0.0514861841882328	1.53728365610618	0.626378101193574	0.0361352479562153	0.0361352479562153	0.0361352479562153	0.49690863948138	0.179719795391396	-0.0820984014012392	-0.00518591297142328	0.202295462483678	0.528343600439061	0.0418555510994914	0.0718385976446219	0.0361352479562153	-0.024277831451898	-0.0313480860487867	0.102494108489237	-0.0373635728367305	0.00877991751089715
0.645489486746207	-0.182857446658228	-0.149868154492345	0.987483047360386	0.327833094513805	-0.476643884948223	1.67635992884669	-0.105663375616093	0.155897617247771	-0.145717550671409	-0.370350947277391	-0.271034938155438	1.57207699715481	-0.350371526488983	0.197248984695468	0.557114698167327	0.52757451633737	0.10267091925218	0.820304295619397	1.68104304118253	1.12966555375772	1.48524461559541	1.30745508467657	0.790600815231577	0.996575886208327	-0.40311608610733	-0.238659245568804	0.155255060652559	0.203718763117636	1.24448445761482	1.04235377449842	0.468890233771701	1.33612976902575	0.150256268443516	0.225841023427909	0.223865987069917	1.68520995593022	0.551126398321677	-0.161399511129985	-0.286439025978537	1.1131219998576	1.79307004321648	0.845180926459305	0.214928889756206	0.182617002927646	0.327833094513805	0.37847642401738	0.402312172384091	0.327833094513805	0.465962460626411
2.66028623537404	1.47357373296265	2.47272756863792	2.16790872888194	2.36990063437264	1.92607392333868	1.54597906253577	2.1584092762985	2.70779248651547	0.896259201804464	1.23449132130359	1.9311439001755	0.776907471872925	0.749093941019871	1.63509768039643	1.13257442870236	1.33583851537039	1.08072597446546	1.47274037989801	2.87614961629194	-0.0335610900025107	2.09477821156216	1.03060856077982	1.30912104385057	1.09971826437584	2.78160005351704	2.3352743653753	1.9181163243856	1.3985453087859	2.49619526351491	1.1669420837491	1.571153894172	2.0649342781922	2.77218721411574	2.57879623520766	0.991178195492675	1.37537959491347	2.43319934944707	1.21871149146907	0.819963426187265	1.99341323814464	0.316948703616722	0.306932598938449	2.20723997866454	2.63326587358047	0.78846772460801	1.47138375237948	3.0536735026756	1.87391028336436	1.15918169981657
0.114296974120561	0.114296974120561	0.114296974120561	1.01968400051034	-0.0709019825311041	0.114296974120561	0.114296974120561	0.114296974120561	0.114296974120561	0.114296974120561	1.29226875926936	0.114296974120561	0.114296974120561	0.114296974120561	1.51699428195654	0.114296974120561	-0.261305980722195	0.67260877593256	0.114296974120561	0.114296974120561	0.302950339773011	0.302950339773011	0.302950339773012	0.114296974120561	1.05589366958247	0.114296974120561	0.114296974120561	0.907947383876144	0.114296974120561	0.114296974120561	0.114296974120561	0.991310700241162	0.874600259416261	0.357503944140332	-0.261305980722195	-0.261305980722195	1.20878768379399	0.114296974120561	0.114296974120561	0.114296974120561	0.114296974120561	0.114296974120561	0.468929846038987	0.829842698853375	0.587830623655329	-0.0709019825311041	1.20104307949569	-0.0709019825311041	1.29213828240248	-0.0709019825311041
-0.250334607066679	-0.00201174255517059	0.0532385651425104	0.255800083598329	0.415968787025935	-0.242721191883548	0.952520209504161	-0.250334607066679	0.736763812420155	-0.220515932411488	-0.237476335213135	-0.137204870788272	-0.250334607066679	0.0961157143051614	-0.250334607066679	0.389847485790756	-0.0536633290919607	-0.040115772022335	-0.250334607066679	-0.0123527390178196	0.513449368614181	0.525041847674955	0.519245608144569	-0.0711112648178876	-0.0666427393653934	-0.241272164707245	-0.186587935517194	0.166426928240672	-0.144183298359039	0.181040433811415	0.409367130410934	-0.250334607066679	-0.172659208992882	-0.0418896364188291	-0.0521385511195306	-0.0476076203714829	0.444378649478052	-0.151413131923794	-0.2448463546221	0.143368749106372	-0.154888784459923	0.751450507192861	-0.0666427393653934	-0.0603374469297751	-0.0621444860183517	0.255800083598329	0.255800083598329	0.313243961403797	0.255800083598329	0.298069221685163
1.11149464727857	0.57850241605007	1.11165787758774	0.448589086940252	-0.045875024220266	0.0606160471160308	0.229520570680803	0.477277880136631	0.140801018463379	1.80256735092757	0.512021093182883	1.19205395931595	0.140259237013546	0.539454278915594	0.375542025246335	0.743844288161412	1.76823940595511	-0.0357568455413411	0.138537040768643	0.183744420448692	0.348562263361415	0.347581136867187	0.348071700114301	0.246461510993692	2.06055611649872	1.20670374550745	0.735941729472344	0.526162500106436	1.6194827915856	0.3319785806213	0.326464576033531	0.135638479749013	0.878321429331438	0.839340299828831	0.0204215340162046	1.42909424898111	0.293516040207705	0.082158311751984	0.036086497032417	0.929903308761159	1.38840830781746	0.0549252210532541	0.0507772065803814	0.690983150265316	0.223800690390879	-0.015398575890161	0.778516015195619	1.11732907334869	0.834205347075407	1.18719827288062
1.40652041066888	0.0397389710417548	0.50270997169779	0.0333960533197403	1.18153534001768	0.0781906018879337	1.55297316510861	0.629082682402592	1.19103646354673	0.194834152791283	-0.0259612105192965	0.872361845450611	0.104634951360586	0.0924978173178577	2.13196241030013	0.465664130854699	0.718916432991487	0.0963817476365433	1.8741968376727	1.04806799920196	-0.612172124769179	1.31706861679926	0.352448246015038	0.991672716711761	0.345920694757254	0.659641960347267	0.72070438380265	1.0654175907451	0.00269886882504354	1.27326776651911	0.544795055794947	0.134389569442141	1.48098212856731	1.05050157944225	2.02830711912982	0.757999225335321	0.101486257452908	0.402948651497235	1.2818206450345	0.885425240427938	0.423255119355413	-0.0253242309881734	0.361213711187084	0.306361578281062	0.847951566434369	0.177449442748938	0.33058378867125	1.39308692206477	0.677884432975556	0.78080315345551
-0.0517395896161059	-0.0852899585071836	-0.082376944349939	0.0556250640922056	0.0449299204464197	0.553551822054266	1.13400591593883	-0.0765943453108136	0.0342074427104107	-0.0518920545759407	-0.0755744284800363	-0.0737369719513876	0.0136414361853996	-0.0857919070775209	-0.0190293732479111	0.146226330805974	0.0752847490119465	0.194194193358087	0.00789737273223125	1.12534157427147	1.89350527959741	0.139959780688258	1.01673253014283	0.410858355952766	0.476245500763162	0.111046275432869	-0.0699024596961552	-0.0842162531002216	-0.0826575493589076	0.135662512579694	0.140319522149801	-0.0486324564606506	1.02740231160624	0.0662179565982235	0.832867327979425	0.0662386134605272	0.635141571867291	0.0696293238580807	-0.0808353636456313	0.0758294342090716	0.885899762858624	1.44590342547889	0.0698002376929325	0.139528048696194	0.0659731177667427	0.0589475048217829	0.0326243916242494	0.0534327378018519	0.0390814877318773	0.0392977799310806
1.94876948137181	2.01451263399624	1.26889327871525	1.15204060068127	1.26105591009424	1.66869686675821	1.65974411280994	1.19537024206855	1.86773178786221	2.09744524424356	1.93062629602877	1.56645856917483	1.47803567318245	2.21933084680167	1.05401146079757	1.79327819599572	1.52149183225121	1.91623026275435	0.996636632382177	1.1642957537498	0.0608170647529355	1.70915402426398	0.884985544508456	1.74377906380904	1.74609636855393	2.06585955368907	1.70567344296309	1.51634935157113	1.98495366718181	1.295835347618	0.733627448089413	0.317180662107104	1.65470694238954	1.67851738598949	1.47151004573007	1.4171222755803	1.87410932715671	2.31281331002123	1.39275514584195	2.31744161396898	1.51236624762297	0.404063352659657	1.02333818519012	1.94549899065491	1.48491240033277	2.35487784162707	2.02963346008925	1.80192441339578	2.01672979501162	1.01154680007727
0.16497033349299	1.07195794843256	0.654243540867816	0.9990780770617	-0.199421653896465	-0.00994478649445669	0.809618972991926	0.0173819402235602	0.00270654221022011	0.382977358741514	-0.016652636125919	-0.00564753639768959	-0.025791779400969	-0.0147727279881307	0.213468957542697	0.985862526257201	0.021923296682443	-0.0422312817413281	0.254317314024861	0.264566027870448	0.265921521504696	0.373114613186587	0.319518067345642	-0.0112647320898972	0.951781836222094	0.0692080848481114	0.122506204347917	0.315517091808789	0.000466385514031113	0.111160022428034	0.308853515110344	0.0618733743188122	0.523854045623648	0.131713859983455	0.0824699212224278	0.458623743077154	0.0105055986600038	0.169812235667638	-0.0200299031203801	0.301899208971455	0.245178654087887	0.128405873558301	0.428012574183006	0.212777958790308	0.0679095910112328	-0.23316919213545	-0.0443093942891006	0.416282408507586	-0.242896055524689	-0.234723749019828
2.02798800619188	0.419397095065567	0.713937819325942	-0.14644203763641	0.503091011414645	0.352828340298596	1.71842271514702	-0.00507021869636076	0.290289291201129	1.80125217608441	1.01200558342908	-0.208193201450789	0.00571843300153224	-0.0133008156072038	0.43167525351563	-0.26093661845498	0.579952042996479	0.153570522963062	1.19851404558541	-0.0899960920739548	0.312217961665207	0.729953109773862	0.521085535719534	1.04456813148287	1.09047834166723	1.21493182294302	0.740842548403952	-0.287627842646348	1.31894258332291	0.401474176478516	-0.207911410527741	2.29469550196215	1.63640850697092	-0.0413792230140557	0.0363824894995492	2.16967993247941	0.310106286666921	-0.231892980522337	1.79897271115758	1.21351232889344	0.424671606285286	0.187003535099758	-0.0645324428253418	1.16926063768677	0.133806800091404	-0.210691945560544	0.0698292887048066	-0.0697291617088394	-0.14179525784635	-0.259891318913648
0.224986704353969	-0.102523726872634	0.204361904901243	1.31655450526635	0.896591310228359	0.109059061602777	1.69963390598648	0.519357590642087	0.635692492091173	0.45235781196051	-0.137313457518304	1.77240321002118	-0.184578355941616	-0.153181716283443	-0.177569487756267	-0.0016089416116159	0.291820945788297	0.572821872080088	0.21850193276274	-0.10660734327201	1.16099897772936	1.10914723130374	1.13507310451655	-0.0896622292879699	0.589593780704136	0.480624818249531	-0.141378681955968	1.1050022227831	-0.118744090687395	0.957081992716752	-0.153896027872968	0.718221225537684	1.27394558523245	0.199105512201311	0.18750236297625	0.943655460784225	0.34939464773119	0.100639830139792	-0.0750423345173199	0.11528501088895	0.716942897534706	1.96041670956286	0.254184242761056	0.513274304739766	0.172115458195538	0.673332637845447	0.650766885274682	1.78721735195931	0.625049934598394	0.586118898488493
-0.13164558609852	-0.128414578693695	0.524577986586003	0.467981216950638	0.85646485749731	-0.152387736059781	1.3468612362479	-0.19888263330959	-0.0714419244014456	0.0466150552398944	-0.202145247117995	-0.0315612325966246	-0.176773928555924	0.0210838367862734	-0.100064737834271	0.620970025094845	0.0755685958157347	0.0792243459173832	-0.0597523690270666	-0.182786203387727	0.898039575771909	0.934674773417771	0.916357174594844	0.0691272444683174	0.97411368104866	-0.0809735009855176	-0.176173273024026	1.3588316435407	-0.160138312925429	1.28201488206448	0.280106434733536	0.0477063292975054	0.670098924913342	0.0350916942808142	0.0156653026467053	0.0680047589120924	0.186419820558849	-0.0312615770352606	1.07648994052271	0.718334182951329	1.16564089376006	0.970300181525628	0.0338838729823952	0.18883655014494	0.0172309252766178	0.92719190907241	0.410826244398667	0.839389029873488	0.486501766884482	0.831182574733912
-0.00187927554709369	0.0980150701555797	0.00152112392301781	-0.0021822385449905	-0.0193160605633256	0.246337391998259	0.813658161585084	0.00312239835601611	0.0767015677892227	0.0618117963524499	0.0423405861616357	-0.0171882975734847	0.00690432788690981	-0.0164358182492556	0.00621585295750831	0.0804674501372397	0.140239816256534	0.0853880094827336	0.0539092943519144	-0.0263100595208683	0.833591019688013	0.844624484817043	0.839107752252531	-0.0263100595208683	0.0688396139880983	-0.0263100595208683	-0.00717277622779309	-0.0130592382954253	0.0344918639888067	0.268020728961201	0.199503349543146	-8.10848592983915e-05	0.856354995302657	0.0640633243899423	0.0589187899649923	0.112498630149277	0.429568726823431	0.145682491808578	0.0324735189641315	0.128794200710751	0.460076794882145	0.65159957267878	0.0895094034523731	0.208933744993001	0.177361114277456	0.0078236698289334	0.0224843185513047	-0.0141605067349212	-0.0213182633188828	-0.013824899380679
-0.265036085494598	-0.272720755337681	-0.234540167314651	0.526202730404616	0.387799270961225	-0.220119224979217	0.891107718837364	-0.24956637983187	-0.122983223518481	0.0299745319714881	-0.187071846561362	-0.280415731534186	-0.0393654683569299	-0.1940807209689	-0.280415731534186	-0.171538168426405	0.0784677229233093	0.00469216058428246	-0.280415731534186	-0.275044457381442	0.569021897540059	0.569021897540059	0.56902189754006	-0.277310819813575	-0.0370733177725887	-0.27234147041601	-0.229690120091631	-0.277285617081712	-0.25575454006475	-0.126078054284801	0.273612090330885	-0.23838997835245	0.62287881154358	0.00366848320088536	-0.0349058445127947	0.0651756567472603	-0.100127738210517	-0.160139685667019	-0.275549662460174	-0.196252591442926	0.228020429424688	1.17796139362133	-0.032742277532365	0.00299851548129976	-0.0370733177725887	0.398396197062749	0.388104403654945	0.386909986045644	0.550741118986997	0.413189028355368
0.0726589190137951	0.0542434836061675	0.233215629397228	0.144454009020304	-0.339583046845814	0.043400544820835	-0.000927473827510746	0.218716391762721	0.182062817843196	0.235493876955389	0.0936852001596474	0.160809923657155	0.309476119276101	0.0679094397717952	0.260896674734237	0.0877107657434413	0.0330218884776436	0.061938905901374	0.0769321472512349	0.499502546000705	0.409013697442871	0.301396594699169	0.35520514607102	0.0770629609165562	0.0838179831860325	0.0510802780288224	0.214007479635126	0.111983070848999	0.0735298592073719	0.393330719552485	0.036222965464156	1.05057671044802	0.357068066530629	0.0287510526806002	0.192749124979769	0.0461447910165503	0.38786267146719	0.134535404748189	0.0209103316227349	0.012102057837267	0.231833122860175	0.267771364351633	0.12805481908108	0.0421948247117625	0.0224654774943852	-0.356866446446665	-0.327724684480779	0.00178863036886545	-0.353371784964387	-0.317929014445806
-0.227304306517447	0.100087571169188	-0.243600572699215	0.24314639439892	0.827109505073271	-0.261681051564071	0.806203717818812	-0.270356043284808	0.341943743693097	-0.258765930407601	0.487856944664202	0.356602504430823	0.115287532400036	-0.132705371438928	-0.213428495478522	-0.212128785109694	-0.0111111603792251	0.0229113050258972	-0.270356043284808	-0.128995961231782	0.527418533687944	0.520207996447108	0.523813265067529	0.120381630154687	-0.0471940695547	-0.260042370242863	-0.262592758621403	-0.224403407748908	0.0815454823903932	0.194693807247406	-0.270356043284808	-0.270356043284808	0.158661021610505	0.107751982655987	0.0202535267468849	-0.0471940695547	0.221876348818696	-0.0389109750458438	0.943600562695412	-0.0387906292220268	0.393156121548272	0.363016277825196	-0.0471940695547	0.400673044855746	-0.0471940695547	0.24957658968527	0.277208224304421	0.251755313481369	0.42780684608596	0.293506855647918
0.0198027890260655	0.278073857464908	0.129286065599245	0.0443290546710733	0.0140563681183767	0.0270703388064236	1.15510377210463	0.632800039471993	0.0541975103946296	1.66326650109295	0.00987970955098443	0.00987970955098443	0.0566320142373764	0.0332658118656984	0.0485839286341948	0.454942635033712	0.0513155169154863	0.0513155169154863	1.82916254106367	0.0236131363612668	1.65965065340383	0.403710962279851	1.03168080784184	0.0256401813384768	1.40821434792984	0.00987970955098443	0.00987970955098443	0.00987970955098443	0.0227670652757654	0.296724169173923	0.347404434698009	0.0258627447107077	0.791887237537801	0.447199472775124	0.0513155169154863	0.0628117891676772	0.612023151038586	0.254552917818462	0.022325531041838	0.138007008581281	0.650550981467623	1.65160198306613	0.757126596032597	0.275855838141082	0.0716363022260677	0.0158463649045271	0.0376518485595176	0.0030250396355347	0.0030250396355347	0.037814710741205
0.0102133083548723	0.00228968781051742	0.0938710504879302	0.220013456437529	0.152599702743751	-0.00829609108314788	1.08927085782753	0.609870139995069	0.0651833152527685	-0.0151870074033569	0.017131575075998	0.0897873069705732	0.0515472707542663	-0.0245673766153137	-0.0294967596869198	0.014027374901635	0.117177062993039	0.183177494504144	0.00119914131548722	0.155144845777522	1.00370235809658	1.01642273572252	1.01006254690955	0.0321947634137036	0.322184485665522	0.00375134912043142	0.0136124172799356	0.116582423749299	0.0537718407181119	0.602836119263541	0.103793758817577	0.666936963646567	0.99571422062302	0.147819769759552	0.311565869027743	0.433105469335184	0.78438901966645	0.351545136632237	-0.0243201495719445	0.192596619477962	0.529578620764831	1.22696570490255	0.137986014971558	0.139952403342045	0.115253848454669	0.0242492141307359	0.0136772570746564	0.0611241446111634	0.0136772570746564	0.0281040467026926
1.01101552009529	2.00593248626816	2.85133957622391	2.89475270572398	0.822928354316643	0.170070041132829	0.435423540929705	1.69540266932311	0.416498181148355	2.05689854848754	0.647208115123322	1.80662583827058	0.199996205792003	0.183569148201103	0.285310856156691	1.11259108368949	0.232546869859258	0.348766138879472	0.666174448959326	1.78637943572688	1.38150724545285	0.482433363539271	0.931970304496062	0.613436007714354	1.10531978378884	0.767337564310731	1.28306831541632	3.86802649003642	1.19099845492288	2.17499986202394	2.06686345902415	0.523819607766024	2.34456638979524	2.40600833400629	2.62696462966561	1.80506007493512	1.14533241010869	0.195349913665844	0.400101941163462	0.347169090970909	0.934846615809877	0.817899792810509	2.47577067762487	0.168872911556089	0.338908698268705	0.431552328165706	0.176436807285375	2.04738924980934	0.0773392195960246	1.68557847714395
-0.134456835868597	2.63986857731157	2.43560363722782	2.14594723954776	2.57187252795785	0.576642240236211	-0.214911538233486	2.60520790023739	2.5899300153403	1.72798772804292	2.63146879608549	1.484831085945	1.79344652252942	-0.14513274321602	2.3089137672632	-0.181337540105024	2.54852865436103	-0.167165248786605	2.07610962791936	1.79358126018301	2.44838869693178	0.718043517313059	1.58321610712242	1.79318999218476	-0.202808463922434	2.32520123141381	2.44528963152163	-0.176055396352299	2.60941127924409	1.56778723473016	-0.214911538233486	-0.194854058585045	1.89468159077568	2.44997702683334	-0.254673143782733	-0.254673143782733	1.78182871846529	1.80906686178847	2.56460886238525	0.355712111202283	1.99413550573834	2.47577485157147	2.02138067060223	1.90602047743271	2.95367167260243	-0.304521300506899	1.68638035754587	-0.222806069059428	1.52990544035709	2.3369646537904
-0.028214316436533	-0.0367740167437188	-0.0299805104125937	0.0141441436857991	0.0181462044650386	-0.0367740167437188	0.91928341313775	-0.0367740167437188	0.0272262261280061	0.0340984412933301	-0.029448791713006	-0.0367740167437188	-0.0367740167437188	-0.030861462940046	-0.0367740167437188	0.11692678677026	0.0970938754059822	0.0970938754059822	0.0101874012812599	-0.0367740167437188	1.88490335195337	-0.269345240559337	0.807779055697015	-0.0367740167437188	0.0970938754059822	-0.0367740167437188	-0.0367740167437188	-0.0367740167437188	-0.0303387289500799	0.126889786878284	0.12318112994807	-0.0132456721159123	0.612340490591612	0.0970938754059822	0.0970938754059822	0.0970938754059822	0.392255999290579	0.0916427894176942	-0.0367740167437188	0.0230363901889107	0.473125061998463	1.55581876824363	0.0970938754059822	0.132920878087451	0.10218702794325	0.0214859991459994	0.0138487973201433	0.00881557252866515	0.00881557252866515	0.00881557252866515
0.15457644453705	0.126538891371443	0.0362030802748424	0.281003162275234	0.297901850505955	0.340916396108648	1.67222954595933	0.0403713374371519	0.119804520517206	0.309964196673608	-0.0119189207876297	0.522694628074538	0.641992673665148	-0.0341900903165451	-0.0246576126050478	0.484419073341905	0.261857175819091	0.273787265382447	0.0601989835426696	-0.0240357214143723	2.40700679262573	0.0563598793870105	1.23168333600637	0.152368312811281	0.25551737046394	0.0274168832680327	0.00225185174120281	0.311833901823118	0.0674868095797086	0.568813797091859	0.751001782573717	-0.00452548979837829	1.32956388369626	0.24025004450111	0.298403390532384	0.371879503109471	1.09632884034023	0.252757514399605	0.155423864838102	0.28491784403552	1.0977756901116	1.6722007270516	0.223758355529664	0.466599618680395	0.238910304366481	0.402788488762584	0.321690918831139	0.287692773036537	0.34983200456875	0.263928045615266
0.0895980480129315	0.0995489478522098	0.100314417267874	-0.205912678867052	-0.233136678507564	0.165790761255799	0.126996078504589	0.106910739162485	0.0970317459550443	0.452081110472162	0.0907120500759322	0.079239421703685	0.0878061830174728	0.079239421703685	0.109833412510775	0.14592433989152	0.0123569502181554	0.00203603582221564	0.177465652766494	0.0864218012656519	0.533717579677003	0.147732987276804	0.340725283476903	0.0833940863486949	-0.00654864402791391	0.115828149950504	0.0832980067828572	0.165979097074087	0.0859861960060866	0.134685394822239	0.139094148694859	0.166907175898554	0.144323717316	0.000716473693347439	0.043131958894429	0.00666423548332154	0.20501685119474	0.163592876838834	0.0857472178586359	0.0831093266360614	0.161136945045191	0.141479154598933	0.869744937000088	0.0359295788050925	0.120677831809699	-0.229783709841291	-0.209397104333063	-0.219889381461236	-0.123900311375941	-0.218081412299233
0.100427608129119	0.161746023617463	0.00209780383739548	0.166558122093308	0.00444133611554402	0.125320476876202	1.05361609555791	0.00209780383739548	0.108811038376312	0.139426345801091	0.00867166749607354	0.00209780383739548	0.141710125468657	0.100690189481854	0.00209780383739548	0.446473006098258	0.216580410095712	0.105720325740575	0.415615620328178	0.134308734386673	1.52557556003055	0.365799261631242	0.945687410830895	0.121587307374743	0.626088022074554	0.0856563726012456	0.129613971348635	0.0630231075807494	0.00209780383739548	0.38360816496722	0.290597910083777	0.00209780383739548	0.789052927683046	0.115943160470959	0.133070819721876	0.211852885629401	0.852860369074506	0.537827514024377	0.00209780383739548	0.329453860118517	0.433090221150855	0.907645417693755	0.1329602770617	0.328005132201366	0.237966505184717	0.278963741560373	0.00709534118701993	0.127267380701602	0.014999514976798	0.093063164206969
-0.0443051423128361	-0.051879340619742	-0.0231539901714454	-0.00990547316539545	0.0227326442757893	-0.0603148611312971	1.07102102665353	0.389458068077335	0.00337979729115448	0.241134291758294	-0.0298565142242011	-0.0585587088641142	-0.0421158540916649	-0.0578610445939992	-0.0670354666703647	0.106996280364952	0.0704113699346635	1.34576541503843	1.21944647898794	-0.00905751747983113	1.26991439635742	0.59361393027913	0.931764163318276	-0.00584216699663982	0.111484639509533	0.888235485162513	-0.0670354666703647	-0.0547188771591686	-0.0574115069194644	0.294770342629259	0.459523521586316	-0.0380946422606647	0.661170781844914	0.053342140213273	0.053342140213273	0.088007124917595	0.459086800231017	0.207114111289802	0.126953298515138	0.0618207891398433	0.585716936938629	1.24279389853114	0.0745012272692764	0.143895787011235	0.053342140213273	0.0463284240703722	-0.00538121826637263	0.362591014236263	-0.00336724944010339	-0.00990547316539545
0.0110229168510418	0.0110229168510418	0.0110229168510418	0.134408798927564	0.132903851724977	0.0110229168510418	1.13222280398621	0.0110229168510418	0.0366850136281585	0.0855194766384256	0.0110229168510418	0.0110229168510418	0.0713737317144233	0.0110229168510418	0.0110229168510418	0.0630732372986393	0.133472438167241	0.133472438167241	0.0522227187888785	0.0110229168510418	2.24524704161428	-0.396463440086193	0.924391800764039	0.0110229168510418	0.133472438167241	0.0110229168510418	0.0110229168510418	0.0110229168510418	0.0110229168510418	0.294261322747746	0.21825309765739	0.0110229168510418	0.885314036188081	0.133472438167241	0.133472438167241	0.133472438167241	0.414013629449747	0.161043193337396	0.0110229168510418	0.115821944911435	0.728286200836267	1.37207293795606	0.133472438167241	0.166433802335047	0.133472438167241	0.110505755606477	0.110505755606477	0.128565699281012	0.110505755606477	0.110505755606477
0.0633345972632654	0.158906529133197	0.0619394652310107	-0.126236705508038	-0.0805004896466175	0.100449742326891	0.707783102714755	0.0535172340630957	0.100170178186392	0.126563334836543	0.0749669163130734	0.05108361471521	0.138187157126105	0.0944502005857581	0.0262361375858245	0.237303621010704	-0.00154096279473053	-0.00968490059213133	0.148120981860457	0.0420156167112706	1.12760554309497	0.282835975706552	0.705220759400763	0.0443714199460806	0.0436006169748959	0.0572916481544054	0.0879582568471261	0.0620396878589135	0.0262361375858245	0.240925959960928	0.167974191846039	0.0385562965676721	0.323330040933363	0.00614787526957297	-0.0240603634176892	0.100106165998283	0.371982017141744	0.276531460470931	0.105773450699101	0.0852394271359531	0.192710725620652	0.705002707991556	0.0171077804915165	0.305945893954725	-0.00466205453741033	-0.107815623915535	0.0434920163587141	-0.140605794781719	-0.0308348384014189	-0.137048536880962
0.155427939217278	0.141338729078999	0.130280490654117	0.00855155056599126	0.00426112671900408	0.192080506027368	0.941879308466797	0.137913912581121	0.177144462974812	0.215281783979947	0.130280490654117	0.148539795348156	0.206583643338077	0.135302663940034	0.147035006492282	0.247464782846918	0.264429976776419	0.323761313143832	0.270196937995074	0.16409787579207	2.69510762270319	-0.768300875961446	0.963403373370867	0.15770197318082	0.245851977820736	0.187890556328039	0.136827850665071	0.181569509369369	0.382012558550551	0.362594388234685	0.278505002094216	0.427662735440411	0.534421605201732	0.274260554579135	0.245851977820736	0.255570258772446	0.673731835490615	0.444427089790892	0.140765329960753	0.245520877796054	0.555331405743509	1.47437430306958	0.268862460864525	0.319720101417685	0.245851977820736	0.0266568474821973	0.0206030383741836	0.00454924934415835	-0.00488399733864275	0.0286702616043401
0.06843242912656	0.0777871797335388	1.52460690652938	1.09468954908745	0.108469906105446	0.0863564259846389	1.59147741760491	0.0969976607561776	0.114560866034655	0.089394662637625	0.0535880420891965	0.206009661533602	0.0887097873317117	0.0528006598122663	0.0605146536481213	0.232658001617494	0.169454657237548	0.154769721479361	0.718849750968988	0.0495246937281954	0.573982702096492	1.78631658021405	1.18014964115527	0.0495246937281954	0.14965906585583	0.0719130871265729	0.249164762979288	0.0669032921066745	0.0601387833034916	0.410375496592512	0.536624661522755	0.31679225879618	1.0538151788451	0.387111634411315	1.55873246380864	0.21393253519824	0.832254798966067	0.60663199173343	0.136837084414247	0.241618656006231	0.8365402295262	1.43934331303879	0.14084171405298	0.186400084421945	0.555786829346759	0.0857521398133413	0.0934103966882808	0.687071640095161	0.0820802055062965	0.0451534252958374
0.632810118723064	-0.00458676577121555	0.129610914858495	0.106535703681546	0.04855442047737	-0.0241282216125866	1.23673014775456	0.0254864883420881	0.0558594157801775	0.24414400411715	-0.00149841285401585	0.277600052689489	0.0204933842337127	-0.0313398758309397	0.0312590022824579	0.141708046285623	0.265295650679546	0.0722172580621233	0.0212347247439897	0.00200319138173834	2.46033167297159	-0.234679067137876	1.11282630291685	0.063904251541275	0.918898549107838	0.17254959314871	0.143004415783204	-0.00531117347793425	0.102840274051979	0.340246533894968	0.257213488876835	0.0808529886130693	1.20201777782404	0.462143622006909	0.124749863692553	0.139382927409686	0.604246677100783	0.209406265098346	-0.0261421840678768	0.253554815648947	1.04924920216058	1.87789847417047	0.0722172580621233	0.446965546254465	0.397228385067013	0.0850113123959426	0.0814639980708453	0.340044069785396	0.216802339155659	0.14440605982202
0.0570876542127568	0.0699103156683411	0.0610704295512076	0.139897775653134	-0.0176328787069897	0.0464365531519208	1.00927729552991	0.138074663133618	0.0822937868580184	0.826123183279746	0.0678021971791722	0.0338380120646592	0.0477595197706252	0.0338380120646592	0.514530750060803	0.372565328618294	0.034981709335527	0.13815104347263	0.735631372418672	0.127771895607536	1.9940809114892	-0.107080901039127	0.943500005225033	0.0338380120646592	0.105732849832364	0.117461896287759	0.0338380120646592	0.055219282330936	0.0338380120646592	0.295839710400771	0.24971866728317	0.416898117973998	0.691473884345202	0.0698637367901877	0.140207641910452	0.0249297999676763	0.599519827734338	0.208214555022653	0.0380876829784102	0.108090879881178	0.556093985993567	1.4818429175994	0.444431132320461	0.35754578736556	0.0284081624527527	0.0248228790890161	-0.00847173964453921	0.0711138892104704	-0.0116294654179888	-0.0206963386676387
0.255526334374284	0.713598689951016	1.03570143984073	0.465231630403476	-0.253382415501879	0.114412427895141	0.180129965697506	0.186100675365351	0.117230758680652	0.617330827370228	0.0937800110522056	0.0760550174007026	0.45417178511383	-0.00352322893860282	1.04561303712095	0.681418767783893	0.0499588218479233	0.00675601661574435	0.603641780320364	0.78361790480515	0.3069197798001	0.859329233222965	0.583124506511533	0.344927488724527	0.184482123475513	0.205694214696762	0.26628998041106	0.481534406932652	0.017584282299514	0.268501732097024	0.509340962544856	2.45097728932543	0.249595005986053	0.136910935654648	0.116479434470261	0.126264831143314	0.670730787560791	0.265961809745893	-0.0260399089279909	0.0472773734719336	0.135555552994864	0.338001560599764	1.42466401379326	0.0906585365860303	0.122269777060076	-0.0806087651738231	-0.239428008306535	-0.0939170558958702	-0.329305567834987	-0.325392497827091
-0.254190263056403	-0.171509396813766	-0.0275825046099149	0.409750005028355	0.361386315252735	-0.11545647895269	0.866917808519547	-0.163099010573004	-0.190811369027462	-0.108919331047027	-0.254190263056403	-0.254190263056403	-0.186759946640422	-0.254190263056403	-0.254190263056403	-0.216963938730148	0.00905587774740973	0.00905587774740973	-0.191507091050543	-0.236899778578641	0.572465481193916	0.560846769106808	0.566656125150366	-0.254190263056403	0.0584294516939493	-0.254190263056403	-0.234831690726654	-0.230388274027578	-0.254190263056403	-0.0767149820595219	-0.00107176487061988	-0.254190263056403	0.307076397949401	0.00905587774740973	0.00905587774740973	0.121857367724733	-0.168039833622535	-0.239770384183473	-0.254190263056403	-0.140777116959893	0.283196483618819	1.32078472804483	0.00905587774740973	0.0492751526395083	0.00905587774740973	0.418475052093697	0.316339790192226	0.301292368108979	0.388234100702753	0.301292368108979
-0.00577798498919792	-0.0141924360314572	-0.0616112540675788	0.164076920429368	0.169968855519588	-0.0616112540675788	0.760728508469072	-0.0616112540675788	-0.031339089002595	0.121580134295337	-0.0616112540675788	-0.0616112540675788	-0.0441332599700346	-0.00136094289140092	-0.0616112540675788	-0.0616112540675788	-0.0663700082043163	0.220272353261505	-0.0413692980762236	-0.0541743936394992	0.416702151677667	0.386412072059188	0.40155711186843	-0.0530557772683097	-0.0823006082707459	-0.0505167787116197	-0.0616112540675788	-0.044545981494513	-0.0277721165990018	0.284113734657381	-0.0616112540675788	-0.0616112540675788	0.0862301395842922	-0.0823006082707459	-0.0762926553635784	0.00538833546350073	-0.0329252969728464	0.0632043291371502	-0.0548740221282626	-0.0458276065192579	-0.0303003251486744	0.621023947302478	-0.0823006082707459	-0.0823006082707459	-0.0767710912430444	0.544012123538992	0.551017833639373	0.168742482267486	0.17263377971583	0.188950799611329
-0.119610495639887	-0.148281290998868	-0.114443737221308	0.340573235720516	0.800444302514958	-0.160332525702523	1.10730081261575	-0.166882571857608	0.278905898030093	-0.160216667542987	-0.10686894723131	0.0816391420739135	-0.136328601786698	0.0132327372843735	-0.166882571857608	-0.0465152947808835	0.10655756729482	0.289129523649178	-0.166882571857608	-0.146887096936274	0.671490268728604	0.671490268728604	0.671490268728605	-0.122642176502381	0.070737017427298	0.335645940755984	-0.166882571857608	-0.107858604028515	-0.154377178613778	0.363081487689644	-0.136226938188377	0.0792177853180295	0.324940832936512	0.0676434204072318	0.0661854831141295	0.0607513922482535	0.370549598650196	-0.101073241741961	-0.157667573394923	-0.125927359554071	0.185192669576088	1.77837880659772	0.0713200624903244	0.722206621309536	0.0607513922482535	0.382194052740041	0.354330572457113	1.11935876642194	0.377018987837976	0.897663352432169
-0.0662623483641039	-0.0663372808339851	-0.0754335023432814	-0.0844321836624309	-0.0869084807038666	-0.0754335023432814	0.774492570577113	-0.0548776339703696	-0.0545393000588966	-0.0442523089941992	-0.0720212066891869	-0.0653495239167338	-0.0754335023432814	-0.0726830613385439	-0.0754335023432814	0.0508412894490686	-0.0401658578866083	-0.0401658578866083	-0.053832879848761	-0.0754335023432814	0.786557469922219	0.408178865331839	0.59736816762703	-0.0754335023432814	-0.0334783398888558	-0.0706368550763049	-0.0718436935851346	-0.0754335023432814	-0.0754335023432814	-0.00618137017500418	-0.0432879493032074	-0.0571569584680222	0.406114967428118	-0.0296376661030052	-0.0401658578866083	0.000827856104379063	0.0902715109289506	0.0385239558422136	-0.0754335023432814	-0.032907858939246	0.314013842844388	0.610042844000014	-0.0200145966104764	-0.0335814364617299	-0.0401658578866083	-0.0839437582670978	-0.0869084807038666	-0.0810100663164816	-0.0869084807038666	-0.084211085102531
0.0804498415213213	0.108229186896909	0.163901867855125	-0.213421168495701	-0.242461480826432	0.301420068399282	0.500737418093347	0.0427659618647304	0.10132887941338	0.449987186354048	0.0715531503259713	-0.0159355560841351	0.154886074643505	0.256377464174043	-0.0115156266506873	0.123249684058486	0.10873098494746	-0.0267568275492804	0.318395703406307	0.0652516715226353	0.835263903618089	0.270918079990025	0.553090991804057	-0.00703019050442629	0.12821274869282	0.0365990904536596	0.0687992127596813	0.0298768430971327	-0.0123516040073945	0.113745903274983	0.119449282939139	0.0388660841271805	0.302263531538687	0.0582573135559035	0.106466182604675	0.0850900531803675	0.383765477035984	0.149668028455982	0.0876641768214273	0.0292437373742862	0.169335547815549	0.747823540033771	0.452972988742481	0.299390070367004	0.0850469902197615	-0.170494911643423	-0.0829940757631076	-0.174673177961114	-0.180155078013315	-0.227466521002072
-0.0718153943612826	-0.0650211408506278	0.221676363355744	0.120696864139103	0.00943454556030659	-0.0749779979065274	1.02623585494713	-0.0917774262057343	-0.00744738601075055	0.0308680279955314	-0.0743024308506289	0.0363917383082275	-0.100370294123494	-0.046689392127141	0.323450473458831	0.309973213331169	0.0301125798483817	-0.013088672542474	-0.0496018193038406	0.292836273351938	0.872410972692362	0.864491239935574	0.868451106313971	-0.0715991522282626	0.17464734054475	0.0983986066716424	-0.104260247448549	-0.0939607912994312	0.0164314848269144	0.124324079698294	0.0238960247571604	0.657232786500967	0.762001622798716	0.135136320224271	0.00216585205730499	0.00551492715302239	0.448110703805947	0.146020033361781	-0.0898866608391178	0.588662128517682	0.420650753349384	1.06477421558613	1.2585114360358	0.00865068330096889	0.0440910425066009	0.305556077254064	0.514159464827459	0.0188604687399022	0.00709562103681668	0.365478948446198
0.543850925489414	0.848580759008927	0.0875973563673222	0.321623370614808	0.777394940734314	0.0875973563673222	0.0875973563673222	0.0875973563673222	0.0875973563673222	0.0875973563673222	0.0875973563673222	0.0875973563673222	0.0875973563673222	0.923790451726984	0.0875973563673222	0.699652669325838	-0.0759742762136101	-0.0759742762136101	0.0875973563673222	0.0875973563673222	-0.218697772341445	0.812468292941425	0.29688526029999	0.0875973563673222	0.912449292464454	0.0875973563673222	0.0875973563673222	0.0875973563673222	0.0875973563673222	0.0875973563673222	0.82405589489587	0.0875973563673222	0.0875973563673222	0.615307270011884	0.608301427526623	0.452069302924784	0.0875973563673222	0.765846418322342	0.0875973563673222	0.0875973563673222	1.36800401431925	0.972114828031708	-0.0759742762136101	0.696869944580926	-0.0759742762136101	0.671237284771745	-0.174785677565976	0.699908241078088	-0.174785677565976	-0.174785677565976
-0.0568717360717783	-0.101786476723533	-0.107161586682883	-0.183692034486264	-0.188165463467633	-0.107161586682883	0.35662206232787	0.314031323487639	-0.102455635051574	0.00249988813765674	-0.107161586682883	-0.107161586682883	-0.107161586682883	-0.107161586682883	-0.107161586682883	-0.07963233681697	-0.141512350991444	-0.141512350991444	1.47239639167142	-0.107161586682883	0.453465414101681	0.367741723143159	0.41060356862242	-0.107161586682883	0.0031569749140789	-0.107161586682883	-0.107161586682883	-0.107161586682883	-0.107161586682883	-0.0705586807140106	-0.0791917181048158	-0.100608834985914	0.0584986499434277	-0.136813954158448	-0.141512350991444	-0.13668135849577	-0.00735326141123206	-0.0560319118154604	-0.107161586682883	-0.0893228292429087	0.0504150541055527	0.556639486248292	-0.106458116094926	-0.130572532583354	-0.141512350991444	-0.182932383495873	-0.1745571488486	-0.188165463467633	-0.188165463467633	-0.188165463467633
0.640914541364015	-0.250745312375272	-0.240996652011018	0.470189380106267	2.3699130017395	1.61720640757332	1.35121826330547	0.85318302286017	0.0363856383950845	0.122290107405312	1.01751319637358	-0.232514261708685	1.87579138776254	0.0232578556943555	0.777715295250321	0.587238046869635	0.124254482392907	1.46230972282648	-0.25543133106517	-0.187170141383643	1.03518965470822	1.04916103636645	1.04217534553734	1.56443346611292	1.10323030726451	0.0686053841209525	-0.249918997738331	-0.249745349601667	0.251813476123649	0.738037194677561	-0.250322383690717	-0.25543133106517	0.644869330676223	0.0945800101739196	0.0124499360792566	0.0124499360792566	1.58481035186088	-0.0459445644439305	1.44602638497192	1.14785498442558	1.86749842305774	0.990252724353031	0.0124499360792566	0.950766357050389	0.0160836173728226	0.954751392797875	0.482720285137396	0.528992067254484	1.0501444842195	0.466382303422525
1.81642049485183	0.0878533351207191	0.487519185077475	0.246931594494285	0.246841763835391	1.86165925935186	1.66882184410772	0.0999120998522995	0.468416587865954	1.25049739558059	0.0853625283035114	0.229195531977452	0.0844472172678371	1.47327137128494	0.0844472172678371	1.21644952636824	0.0935715672024877	1.55183444471206	0.0971430318627542	0.0914142747353679	-0.318055556181322	1.34652131585967	0.51423287983917	0.215275775782046	1.66218452223438	0.118251099829802	0.0844472172678371	1.25903202356787	0.0943167003728433	0.270858211477756	1.45363893487085	0.527426418339346	0.0876113094443525	0.0943874694932741	1.38444742642352	1.95642220092047	0.0864013455387964	0.0851584049284876	0.0844472172678371	1.42185555192193	0.180185016408733	0.0844472172678371	0.0910919172964427	0.090024132949953	0.0936904360910322	1.65960222017326	0.247743524583645	1.55669246313916	0.245185386033815	0.24630091240108
0.0641321121625811	0.0565483656045853	0.0565483656045853	-0.0140365084807017	0.00253202435294001	0.0565483656045853	0.801292543587161	0.0835253803578796	0.0823832964998148	0.0992513051125698	0.0565483656045853	0.0565483656045853	0.0565483656045853	0.0565483656045853	0.0565483656045853	0.0669695096814254	0.114860816651531	0.114860816651531	0.111484066383438	0.0565483656045853	1.57391504906835	0.0819427909260444	0.8279289199972	0.0565483656045853	0.114860816651531	0.0565483656045853	0.0565483656045853	0.0565483656045853	0.0565483656045853	0.197350752409709	0.0781703997477967	0.103454498138882	0.647039480091408	0.12367710534071	0.123354559815873	0.123648127582624	0.441940591833466	0.239350422315123	0.0565483656045853	0.129542160946066	0.46482936524856	1.22742309853934	0.114860816651531	0.125846567634468	0.114860816651531	0.00530252292637871	-0.0140365084807017	-0.0140365084807017	-0.0140365084807017	-0.0140365084807017
1.37530361786016	2.54637374044128	1.14657995639302	1.10345720255628	2.78191706806887	1.04435354294666	-0.0092453117503142	1.5016601203889	1.6135697909943	0.108094622362126	3.01723135658076	0.736757016222018	1.6777529963408	2.02510446456226	-0.0203974641303773	2.16585845863527	0.704283363144256	0.520004766398355	0.033667526819618	0.0308154977486365	0.724416268366189	0.751387436052906	0.737901852209551	0.287370707346004	0.430918227235816	1.57912470725655	1.21284688708796	2.25688012445927	0.64701512312983	0.404672994243966	0.46144966560567	-0.0393526549275688	0.75564821418171	2.45762144048533	0.329181865173272	2.27282327886297	0.216274518302991	0.0028314932438666	2.69396874575415	0.0893708959787648	0.414346967082696	0.421057544383392	0.0493835502358241	1.13776950155131	0.119675589441071	0.300976391274085	0.531956569131647	1.86465334189144	0.995275707325349	0.305484004965009
0.008305729561014	0.00346638253155156	0.0100926146202313	-0.0568997171600049	-0.0666088001321532	0.0439166839932484	0.803016814303598	1.28977112427092	0.036003081437071	0.0362866227974665	0.0176391542258486	0.0140457142969663	0.115840657049024	0.00923245282260756	0.191595300007617	0.446574957562207	0.104637209140605	0.0833313101423948	2.5658139678114	0.0359048232576199	1.24020318891302	0.107590179350376	0.673896684131698	0.35925057736693	0.0972591846154085	0.0421039738227502	0.0109807593519612	0.0188268578616905	0.00974236625090031	0.109814429897444	0.0437110883325136	0.0112540636927704	0.143344802197005	0.0998969760007684	0.0993239710059649	0.0944764326786715	0.149076450764136	0.0512425690773539	0.00346638253155156	0.0884456476271955	0.134594197399791	1.47760031224821	0.376318516386462	0.215452741955191	0.10761280853369	-0.0822810100440071	-0.0710056648812635	0.103096803325971	-0.0354178748919599	-0.0765806179715764
0.0200031213979553	0.287311154147167	0.475804000042216	1.22471046211311	0.498001147756429	0.0128342172084203	1.72267836126116	0.645816756237253	0.239512682809035	0.597282580829199	0.0156894081003073	0.319779079961943	0.381854998545505	-0.0406656272521727	0.934196750227068	0.275019160497832	0.0474585910581062	0.0692392085737406	1.85984182142165	-0.0113243901485707	1.14913650682844	1.69728873360654	1.42321262021749	0.0807342826968503	0.372920047312095	-0.113434620675114	0.00291692276431033	0.0887302333460913	0.0964146896227563	1.10007722989337	0.889525830316718	1.50131669076095	1.46616185885019	0.825532863730381	1.09779206402417	0.288662802003397	0.952396716351208	0.378117640308733	-0.0107304498413217	0.264280561249413	1.09156564048534	1.92436468120751	1.01518186664438	0.563709706036556	0.526487369900594	0.0787944251365108	0.0465543229505014	0.231502212320145	0.248227352847892	0.204383778700035
0.187570196853977	0.170351639171957	0.170351639171957	-0.214659735089469	-0.214659735089469	0.170351639171957	0.295444251970205	0.170351639171957	0.170351639171957	0.180552997919532	0.170351639171957	0.170351639171957	0.170351639171957	0.170351639171957	0.170351639171957	0.205254819603131	0.0841995748083533	0.0841995748083533	0.27448082037542	0.170351639171957	0.970981993001546	-0.0654504273247138	0.452765782838417	0.170351639171957	0.132497194982494	0.170351639171957	0.183844797628886	0.170351639171957	0.170351639171957	0.209498394208728	0.195115116569848	0.170351639171957	0.194572966101443	0.0841995748083533	0.0841995748083533	0.0841995748083533	0.247732106654867	0.195709713827567	0.170351639171957	0.170351639171957	0.19597266609762	0.452339316055617	0.0939461130655002	0.0841995748083533	0.0841995748083533	-0.2034386999107	-0.204321796987093	-0.207007114767038	-0.214659735089469	-0.214659735089469
0.101880362321813	0.100889912889574	0.219524168124586	0.400911432542025	0.317600909332859	0.0154237766523186	1.28415616677942	0.66066928762345	0.177744968932891	0.181255902781153	0.0154237766523186	0.0649856923788093	0.0154237766523186	0.315998793685456	0.291611443002821	0.179582582845473	0.301009380369647	0.301009380369647	1.8850787405569	0.0154237766523186	2.46617407704796	-0.0408037817473346	1.21268514765031	0.0523306883773424	0.390347459728538	0.141283176163528	0.0847757210017452	0.656652109032527	0.100769524154121	0.529610656441816	2.88848879755138	1.00130967578215	1.39512498265044	0.425922683359748	0.37321246457121	0.301009380369647	0.782457048246449	0.314963410096468	0.0154237766523186	0.164530140771303	0.892391755414548	1.75624646898903	0.590211650604662	0.336089039928665	0.349135524237288	0.196292572938605	0.196292572938605	0.259163803732608	0.271391373882749	0.253205118955738
0.796978979923807	1.18466583557542	2.17401066964858	1.67348413389987	0.121040218045037	0.206086567912912	0.343959083998776	0.739745890810454	0.25097495417197	1.32512639485434	0.268987984917882	1.1564334930218	0.202888219035513	0.193587345038922	0.254127187840374	1.09750530266114	0.0919487347859721	0.112917241003644	0.294623480182674	1.76204607274442	1.01422990437848	0.384692920434098	0.699461412406292	0.245061153586117	0.576786239784202	0.398069201869432	0.407637542711229	3.37923725098684	0.555776812387532	1.83832900541931	1.670545402609	0.33237446775021	2.10361491583073	1.67033209258867	2.1298444158059	0.880077198945852	0.721233281512991	0.263534294032199	0.274665341218196	0.199958907212171	0.403210419021398	0.888943436825936	2.10396665592445	0.116165289136909	0.112669423170762	0.470937423379462	0.085527896911049	1.99500269134061	0.0360038933413538	0.904362622480662
0.319522379115312	-0.00128190973815143	0.20174938691621	0.230703851416938	0.556204347553596	1.04181118158253	1.46810120428537	0.196783831535744	0.497110474370293	-0.0142038347447003	-0.0296469177117084	1.2229000628223	0.00791582700273007	0.00369445264000447	1.70532940545271	-0.0304459074169915	0.0981829642784679	0.0637635581143404	1.31027522608358	1.90153608440641	-0.527066292661237	1.32511906207726	0.39902638470801	1.69757158685849	0.377809746670189	1.43232785000004	0.146433395759347	0.108133083965148	0.72356350657345	-0.0412318108217776	-0.0299013814615425	0.0185715188698561	1.43918291245604	0.725614601055476	2.40081708455426	1.27255278527033	0.821874125286454	1.04383914094739	1.17881703808131	1.07784387774247	0.37634922263466	-0.0412318108217776	0.0637635581143404	0.156797646546337	0.124687277383215	0.255225315742919	0.266204237395837	2.12932574082319	0.398199423982458	0.207376633943635
0.0428606202133136	0.0719831272250039	0.0197601700325289	-0.0218045134798287	0.179613770263525	-0.0165703294058581	1.11269206261079	0.230773361194105	0.285241500939561	0.251494902268757	0.607293743382275	0.209026594379044	0.00514801827109868	0.430552216114283	-0.0421704010303351	0.305787687937202	0.190486539468929	0.0868866050167154	0.0956464473772849	-0.0297856594444535	1.86457410884952	0.147437952876964	1.00600603086324	-0.0373697800066248	0.152021240287705	0.127755672714845	-0.0421704010303351	-0.00489554312000613	0.146235532598474	0.235252560918217	0.410675370130117	1.78790756035897	0.767522715710954	0.641691028228221	0.0840909776349343	0.303279114165128	0.577382241321882	0.327574865255283	0.0865085551835139	0.0577547145804689	0.709377624952511	1.61921804792741	0.245242802090822	0.616412242968966	0.0332588045984487	0.139342748539139	-0.0501056560493069	0.225168400119346	0.225394795549877	0.624925355270911
0.056058213144086	-0.050493556797865	-0.0838377755632188	0.455061357974962	0.434100516390661	-0.066553378184988	1.26021658799888	-0.0839093430057277	0.08190139011554	0.722626018282381	-0.0861343553287325	0.217849282808224	-0.13074684758589	0.0924689738433229	-0.0545396770554371	0.251769665065927	0.0738092064144357	0.262139540770007	-0.127268369384907	-0.0157248608425321	0.823426150865728	0.829833738916169	0.826629944890951	-0.0263300571008721	0.200582516216724	0.00989899457883894	-0.0930785244095182	0.544547003207591	-0.110378633719325	0.791799018875768	0.526950227200426	1.15150599077446	0.543637980696087	0.154150998035215	0.104868640733283	0.12343697532902	0.308427374474564	-0.00944137341854406	-0.0606890591902598	0.130226402936282	0.286371498436824	0.920053358960304	0.115175419064245	0.171781965931551	0.121151866751135	0.611138253590251	0.491560176039425	0.496330803710496	0.391237079459464	0.490938506769112
0.0416359417629276	0.119910744378966	-0.000923282963184655	0.285180489950582	0.230085670319881	-0.0431292735234633	1.23689094447761	-0.00645733670138536	0.0461548079232815	0.248141414930395	-0.0210818346298969	-0.0352157446436888	-0.0184356206246096	-0.04218182000018	-0.000573329719260357	0.129765145117211	0.00609582204816259	0.0165249998966269	0.512635632182789	0.206815464839632	1.00610055925455	0.881258203397761	0.943679381326156	-0.0305642994694465	0.0351335489157035	0.00107956369322575	-0.017057907499277	-0.0677281576729292	-0.0698062313188585	0.241431211700763	0.273137516914056	-0.0676580887212684	0.928963888651534	0.155810440204957	0.0247558655018636	0.0699443205265046	0.53077017671161	0.226515449825847	-0.0528039351629524	0.0533656018249035	0.478961405738807	1.45624450034806	1.04873698162432	0.368755389413596	0.0221169342599811	0.399753720505368	0.240796416288287	0.423170418423065	0.202597244839743	0.195856598185495
0.0983320262574282	0.113645877371658	0.229691606507582	0.0292675731531143	-0.156464381277265	0.0263318879024292	0.902225504129991	0.174139846153205	0.0609688719303193	0.369494573414247	0.0425710602722417	0.195480640170635	0.0210596386672423	0.0268138558378841	0.314432139519098	0.338927200382855	-0.0455776401033848	-0.0552317068288559	1.08175244069514	0.340906681338668	1.32814616336494	0.270132724401548	0.799139443883246	0.0247920518071476	0.0457464278524201	0.103888720410064	0.0284599964537035	0.0121394804294482	0.0147953399274753	0.161763050572206	0.214208795087062	0.523107634852093	0.355039639163604	-0.0235952028951412	-0.0249479549534783	0.123493253924503	0.495170320017882	0.192088042072885	0.0111832774001954	0.0837892687866956	0.312930082726431	1.22425296169922	0.479733223936589	0.14883271435537	-0.0570929652706496	-0.0972309531154563	-0.134540642749805	0.380891544439384	-0.152938182794093	-0.131467340339586
-0.138793006174473	-0.165842299054178	-0.147120992767653	0.157746492871887	0.207148594764234	-0.142159706615345	0.602228175075244	-0.15333401625321	-0.165842299054178	-0.157742503188139	-0.155625153855522	-0.137545766515757	-0.154520872154787	-0.149485982766185	-0.165842299054178	-0.128987165099605	-0.0176116973117962	-0.0381064438681164	-0.165842299054178	-0.146911258708768	0.320040271039477	0.308954271922092	0.314497271480786	-0.0941283768456228	-0.0182730161660405	-0.13785987472531	-0.165842299054178	-0.165842299054178	-0.165842299054178	0.0377979588462131	-0.146094963985309	0.0446787133914021	0.115154977350679	-0.0300711677047761	-0.0227534017113261	-0.00687568397736472	-0.138014960665505	-0.135824373731777	-0.15717277679368	-0.135837117489497	-0.0166867551361309	0.334581177670645	-0.0303638004668527	-0.0183107411730621	-0.00356970484790482	0.280795819892262	0.174805525010831	0.154982920715189	0.142981350585898	0.159260250489877
0.0682357560312533	-0.0473298350820807	-0.0403603902175835	0.0647588079365	0.0588787260662679	-0.0298396335723804	0.771423345084784	-0.0473298350820807	-0.0186623939915423	0.0676223442890473	-0.0398141697207368	-0.0473298350820807	-0.0393371053723389	-0.0386227969328359	-0.00788059979911597	0.112461377921087	0.0770468393307514	0.0770468393307514	-0.018896794163733	-0.0132522880025007	1.80667166604067	-0.268938601667527	0.768866532186571	-0.0473298350820807	0.0770468393307514	-0.0473298350820807	-0.0473298350820807	-0.0156082288753977	-0.0410139325539705	0.137719670598422	0.173460064712312	-0.0473298350820807	0.584252329747441	0.104486058893856	0.0827263797187923	0.0829467714965151	0.211412098312201	0.0198938316524618	-0.0473298350820807	0.0291112660349917	0.462657995640688	1.44267745843831	0.245635766469297	0.181646303343271	0.0822736920584783	0.0535424805211737	0.0905297995228065	0.0341869143188298	0.0341869143188298	0.0341869143188298
-0.125059193035082	0.732476347699895	1.092314623017	1.43632546249495	2.23443808272712	-0.224595901289383	1.62554861609564	1.05853123797463	0.41040913252173	0.138380753011089	-0.0592183706575709	1.36143330077081	-0.211035732282559	-0.314222810749302	-0.0359641738673548	0.0932089074742972	-0.00609338541922957	1.66471327569438	-0.0462748303798958	0.703493294376345	1.01858942967804	1.47876317248498	1.24867630108151	0.796168491533595	0.209046668496348	0.244624993422397	1.00311996984036	0.957233601823415	-0.272954292865036	1.22133820881429	0.860479205864815	-0.303619541678406	1.32742893993408	0.784096384799252	0.629253035206302	0.941753669236451	0.567790785678057	0.452432697213748	-0.307182471005498	0.215238412731979	0.890912038441705	1.17206154002639	-0.00893640834525168	0.75331101082859	-0.0205767303202863	0.439891410139304	0.371225013055595	1.35912379720444	0.378393780286562	0.610417200226264
0.780216677560424	0.744306439531371	0.866067325331612	0.164961998346322	0.846307806781054	-0.123964351043473	0.631365247972609	0.113052049918289	0.259449692786652	0.877774166492102	-0.0391622584112086	-0.166115461325658	1.24235646147876	1.66022250575701	-0.179953937392968	0.848858215815612	0.110582914465113	0.0862197117810674	-0.179953937392968	-0.0302005782167876	0.520527699906956	0.520527699906956	0.520527699906958	-0.179953937392968	0.40305943138213	0.599387480964274	-0.179953937392968	0.0276519092597204	1.38386566352687	0.357067040715578	0.101691411052503	-0.179953937392968	-0.0396626232309876	0.389362909512716	1.17460265956843	1.54249355268724	2.53235501917341	1.99198867114767	-0.164208589907524	0.982518133881272	-0.14698814558321	0.0937797173142394	0.0776347643514766	0.0874648700345165	0.0905953515186484	2.05163456575903	1.60318708051714	0.173939075458964	0.796791224340235	0.217577527396896
0.118544812224001	-0.000746962941014312	-0.0860006272089035	-0.130306788763757	0.189075625205372	-0.0554891197330472	0.839480395639902	0.202587017591686	-0.0173970048024103	0.375740930906259	0.0239574798640017	0.271444492938675	-0.052123385414163	0.457363107428843	-0.0872656501425092	0.216335052843176	0.111445321545921	0.925656223060322	1.08864603203743	-0.0454536904017852	0.93165198942141	0.749355849874769	0.840503919648093	-0.0562694132991246	0.928214069404652	0.661018024138885	0.0948527203750337	0.32362846061874	0.0117688891911647	0.248507519809925	0.309258199928254	0.974404580053083	0.532338358724937	0.449756661593177	-0.0215190570566397	0.197343188340093	0.894533557558676	0.465185183063741	-0.0876299454338473	0.243666733176899	0.212543421284169	0.818019439259876	0.10047599706751	0.0873142391458712	-0.111733967684354	-0.153816894119684	-0.139419052798591	0.412852895067144	0.0952260912599695	0.299659223928708
0.207467153452172	-0.00951419227894285	-0.0842510165585368	0.277250608963805	0.400550580181818	-0.125873586134585	1.7899512042924	-0.27559176321251	0.525483934035452	0.150803397757849	-0.28156936043714	-0.28430914805893	1.1237550714198	1.93601382660479	1.31854266833176	-0.17639965975574	0.917576272415804	0.337457969681369	-0.30242203899778	-0.00707409796479186	0.919498756037871	0.931463245833066	0.925481000935472	1.63881196532888	0.581317326532543	0.630685117351611	-0.308944668517185	-0.237547505247543	-0.21581172699808	0.559333784644114	-0.0594341842807458	0.819181491403473	0.764332085843763	-0.0866420787689659	-0.0222485271445116	0.600118114560062	0.563717112917954	-0.0311264963306148	1.7367884929722	1.2085101473289	1.25704646615831	0.917630454287083	-0.143741640428087	1.55096277586811	-0.136498129455635	1.27156342485751	2.40234839344989	0.596945461288262	2.21543577259908	0.47050373071833
0.0155329514338454	0.0370764995377883	0.0147084631742349	-0.20575490126371	-0.122439372370752	0.165601436558117	0.34896880912948	-0.0372018672575173	-0.0385964186525521	-0.0431962745042111	0.00379959098842776	-0.0510585337707808	-0.0394032559522884	0.00464124446754746	0.983222097695907	0.434536513518807	-0.00355716645295107	-0.110962260867427	0.00760505482013177	0.0273968511850185	0.39319526134184	0.386103524705728	0.389649393023785	-0.0261598599069873	-0.0549910592775477	-0.0560604877173577	0.00739220066024276	-0.0383327735175223	-0.0566436106199688	0.0165734889637079	0.0334510261891666	0.871110187895244	0.155232737862632	0.0216978673279549	0.0188612088070249	0.0912146409170809	0.27760829919878	0.0526898531599313	-0.0530530688566893	-0.00928752716876884	0.0383446805893263	0.25695533480853	0.0473928274465859	0.118540668836495	-0.0906059399933545	-0.162816673975974	-0.14461885869697	-0.165101577545711	-0.125233998670972	-0.201777480435465
-0.115288569179555	-0.117988112035325	-0.117988112035325	-0.109964217188584	-0.109964217188584	-0.117988112035325	0.487865034892872	-0.117988112035325	-0.114887857959247	-0.0936153821992509	-0.114002242967384	-0.117988112035325	-0.117988112035325	-0.117988112035325	-0.0966847897499662	-0.0754541672412752	-0.0349167331303509	-0.0349167331303509	-0.0251272643237463	-0.117988112035325	0.340818317806489	0.333123745822296	0.336971031814395	-0.117988112035325	-0.0349167331303509	-0.112390037867452	-0.117988112035325	-0.117988112035325	-0.117988112035325	-0.0859366208848677	-0.0808212677648514	0.0318545106445262	0.240662261742935	-0.0287283415039216	-0.0349167331303509	-0.0255968223830712	0.0278279588989702	-0.0945792213544836	-0.117988112035325	-0.0984571653019264	-0.0145401067045528	0.0699530305430422	-0.0349167331303509	-0.0159319059084864	-0.0349167331303509	-0.109964217188584	-0.109964217188584	-0.109964217188584	-0.109964217188584	-0.109964217188584
0.0411447053562651	0.731309870839016	0.663595433129367	0.297207939791882	0.943593715879071	0.232739257748576	1.97907728330745	0.0743044698966221	0.287697608736922	0.65282713143601	0.135485554800027	-0.0255038964070109	-0.00360032396338594	0.479308728796224	-0.080359261353519	1.37206470016717	0.315561579249368	0.0956972316102512	0.850090161051357	0.00865931301371906	1.73178404703043	0.910715016678783	1.32124953185461	0.0997945441245571	0.91871376623142	-0.00128152014567193	0.0717506982375401	0.648062404265936	-0.0345432958906359	0.435767628783247	0.725182824731368	1.02151581805662	1.13231262315873	0.189813308920032	0.216063199774313	0.741649104301651	0.837144390220319	0.573582974251564	0.753813738366869	0.649559141045318	0.883168470696817	2.46898135902389	0.793732528707447	0.951687373116339	0.112897792230574	0.503259588665299	0.29829065370801	0.657151512475097	0.424805110614973	0.133317961264409
2.2886030499422	1.71925000557889	1.27252159097988	1.88053701335738	3.27373815458114	0.61750749812356	1.45134118274793	1.716890305015	1.72958807138139	1.46125081598529	1.61283632198393	3.10038023323654	0.163476157245639	1.49631372762918	0.802521344157606	2.516019831939	1.36371497823243	1.69838397532081	0.502514935173709	2.30613931400229	1.09442500276164	1.38661873356636	1.24052186816401	0.819118738298732	2.84687209634232	2.36604184799712	0.702064118351596	3.20544638988579	2.10930963379893	0.842925059765805	1.77594919505293	-0.0625029355485854	1.98652472758629	2.53817432179195	1.30124898284234	2.78497627784765	1.7490350367833	0.0887279373643676	1.73568496984234	2.19329207810739	2.12902176100001	2.62024533962229	0.997250699875699	1.48415211623739	0.895366259825632	0.83375486077125	0.799448637895181	3.46617021956738	2.35182657625546	1.81260468935313
0.278485879806551	0.902890158121938	2.0903324536493	2.0202563619974	0.31459845824571	0.42968463829433	1.08698672112588	1.85242581306495	0.235581633209892	0.400856938870167	0.0389156962411902	0.911641385970392	0.327964227065479	0.126568778457846	2.31202108725553	1.10090211692906	0.0754242989250728	0.0910141375254327	0.328188358056807	0.650461837038595	0.440073644673707	0.590488794089962	0.515281219381836	0.473592031416746	0.761927378971163	0.31965561236107	0.712480247328474	2.42217922527891	0.192426540957562	2.23030803852098	0.275570122919547	0.131253924466346	1.37495481235606	0.383468771501759	2.5266326021438	0.105620865103139	0.0822479856779717	0.0887802173536347	0.13219455560056	0.0880064767219376	0.359469753175415	0.396852996605384	0.981372551735142	0.606172857864847	0.284702316451436	0.108022785593922	0.166498306323395	1.39258185241904	-0.0172663035913548	0.482625431877879
-0.0713966316804635	0.0286679291383475	0.0701140194743435	-0.0496342586202202	0.768823755111731	-0.00501473679045746	1.03797275016752	0.35007245771381	-0.00543996714505546	0.26713060733676	0.0105341968382626	0.0402470764255256	0.391441395006316	-0.0505534567849979	1.47515326658162	0.121951905013042	0.0118449801915275	-0.0187046232830559	0.215533283794786	-0.101420111338453	1.00038092704431	0.687709823072313	0.844045375058316	-0.0655542429200441	0.120028942599497	0.00631626489325254	-0.103735801593405	-0.1005617874475	0.0635941672167805	0.0707979327843885	0.266476474363193	-0.100541437330804	0.529767360477265	0.0296982257044708	0.0722118319672614	0.20870748073119	0.481982782442432	0.16696623514358	1.26182788800014	-0.0630291743777354	0.484676062162724	1.08001839958157	0.157739330670861	0.213862371545184	-0.0167308957158402	-0.0471545378415247	0.286957637818677	0.217231095045862	-0.0431258070376887	-0.0362833048250444
-0.0723173837094404	-0.0974398721572948	-0.103304455007181	0.229093608404272	0.254088709473326	-0.0187247187496585	1.11837968982333	-0.087360578814004	0.400141084768091	0.0891692204738192	-0.0901869123461541	-0.103304455007181	-0.103304455007181	0.162412576840928	-0.103304455007181	0.133616702571055	0.0543522049252586	0.395450368575163	-0.103304455007181	-0.0792571461087803	0.785904033307243	0.742980145415356	0.764442089361301	-0.103304455007181	0.041261287883141	-0.0676964034655781	-0.0972144901696305	-0.103304455007181	-0.0833148308603734	0.339716849660888	0.197156142425449	1.56087724576401	0.4454906054134	0.121567658196724	0.041679172204771	0.0473605915989248	0.11099706786274	0.0272343544983091	0.906027607405329	0.111058144697235	0.574103371172944	0.765029894848254	0.0221975088709941	0.277608818218811	0.0221975088709941	0.263270898688492	0.257662154797091	0.461641466019547	0.344945188706908	0.285442881415371
1.75932446240307	2.02438441440683	1.62652512950913	1.69399685473808	2.02669005719769	1.73998682172086	2.34404744511288	2.01364719998248	2.15099547519403	1.74912665421453	1.89347541329532	1.93574402388671	2.20804385398903	2.07267810869217	2.01382794599478	1.91841822670716	2.38608210737041	2.21639698477512	1.22206109978017	1.95565674526226	0.0298332583985814	2.18822827314278	1.10903076577068	1.93905210150103	2.22077018320159	1.77834425349353	1.80953505047562	1.3319504194616	1.90040400383061	1.84054424626175	1.99972635067001	1.52387639026574	1.97826304976623	1.90531476077602	2.33954653627628	1.69006133055495	2.00606976255851	1.78973208759815	1.85852573078974	1.98421202790413	1.9893640212583	0.437546859831218	0.107089805123382	2.13848399378064	1.94372738474118	2.1245676468068	1.81828507429098	1.52678970373974	2.5197675129894	1.98473864393302
0.546510978482364	-0.166939896524502	0.817872883477172	0.598034056785415	2.59793213133184	0.904296941211382	1.67446588565701	0.137848365711831	1.7414288001922	-0.224863918589861	1.24852712241888	0.57255501762187	0.740302438424972	1.23107054963639	0.0616644019380341	0.073035852687967	0.38001005096999	1.81906503829528	-0.284974396818364	-0.094960292126352	1.17415982957848	1.20693029417424	1.19054506187637	-0.252889912323436	0.200758136316788	0.647920074148929	-0.21868471270743	-0.258006416858525	-0.018867820302482	0.846319406316202	0.199832117687646	3.03019635073688	1.16251634093925	0.13838364949181	0.10789002947867	0.107816344566065	0.899124361442652	-0.0249936548031059	1.38751468881831	0.309629131157571	0.705839821318581	1.56196639130044	0.0476850317211853	1.59561809253456	0.0521837018839619	0.571759737689682	0.500815276049121	1.17607168468076	1.77370188123366	0.527748394851259
1.48827701774856	0.82635955813432	0.0650039447017425	-0.144123675178613	0.164344668857786	0.358075335323693	1.00755607556488	0.0347795307336205	0.367850573312274	0.327575138339867	0.297702888823209	1.18673231018496	-0.0135115151250865	0.00730026200266749	0.0758183863634815	0.241386372661379	0.062727206226515	0.0556721057358853	0.0798429297518655	-0.0181595402662618	1.04029938217814	1.07927808717837	1.05978873467826	0.0813282486056475	0.146256868095175	-0.0309389400263552	0.606263324648277	-0.029919657937781	-0.0456396872135527	0.362846431508297	0.0887624240381535	2.05713769335297	0.702441748894753	-0.00829870335936612	0.628404911176285	1.00657263773445	0.941027528707655	0.753114585753357	-0.0442338863190541	0.602430486175174	1.24556994038339	1.14169474874919	0.0235289711567927	0.377447755221225	0.222875089876749	0.842299400677106	0.535417081077314	1.1384981027799	1.57079440464527	-0.104832820804256
-0.0187226640872472	-0.0280184148279858	-0.0160763966553604	-0.0170949496025798	-0.00867799802262886	-0.0129156256730954	0.442058021277576	-0.003539833992267	0.0312614614758809	-0.0229018245346466	-0.0215386045714183	-0.0280184148279858	-0.0219885017236229	-0.0280184148279858	0.151751852684265	-0.0229815035568436	-0.0368064116107568	-0.0245869971036821	-0.0210340709860929	-0.0280184148279858	0.918054000909246	0.336531287496926	0.627292644203086	-0.0280184148279858	-0.0210320606457695	-0.0189516925150663	-0.0280184148279858	-0.0049855048102291	-0.0280184148279858	0.0448408311310845	-0.0072793327729314	-0.0280184148279858	0.406871642930672	-0.0368064116107568	0.784801468664644	1.1205178173735	0.328826453172095	0.0655658106917098	-0.0280184148279858	-0.0067006388721718	0.213522565994017	0.527596771706247	-0.0333316738654794	-0.0368064116107568	-0.0278517365302841	-0.0264667313528423	-0.0264667313528423	-0.0170752317721608	-0.0264667313528423	-0.0155981326968003
-0.180534646771542	-0.183287699444083	-0.0920199947847224	0.180940523817301	0.175311223354386	-0.202355680965106	0.0522077043715347	-0.207870872134762	-0.19410875675665	-0.158083247128993	-0.207870872134762	-0.0787541522674254	-0.123367446850462	-0.17103768258323	-0.195202843696851	-0.180987249561014	-0.0717092847800471	-0.0776841998344426	-0.207870872134762	-0.207870872134762	0.359248009585862	0.367623266345419	0.36343563796564	-0.16480866889439	-0.0776841998344426	0.394856138077087	-0.0976182015871154	-0.201444843092487	-0.122616081145165	0.0798814760854796	-0.207870872134762	1.09625856734741	0.0904771270761097	-0.00423862128306571	-0.0776841998344426	-0.028854184215332	0.18036275008624	-0.184615953326049	-0.207870872134762	-0.161381678562519	-0.0845143161975744	0.642647594893909	-0.0706380505830646	-0.0776841998344426	-0.0776841998344426	0.142148462429579	0.136588896647762	0.14555885614855	0.131898537273281	0.131898537273281
0.0214936763059296	0.0459340009787245	0.0345885758551485	-0.0739783176984703	-0.0506042014219603	0.0542482690685812	0.450544094205573	0.0099483795640974	0.0146592942381349	0.0183897167038718	0.102174718842223	-0.0036312577124374	0.0206985951894479	0.0115109821837698	-0.0036312577124374	0.0437595667828632	0.00775931384053686	0.0380727359457329	0.0463441743875053	0.0348388885813217	0.592511248186062	0.583343487104129	0.587927367645098	0.0115554903411899	0.0557049460398664	0.016084847398353	0.0778998416661674	0.0264539993126383	0.0208408936854301	0.106109497593684	0.0418569287414318	0.0216833685446496	0.317373048137473	0.0653278769008139	0.0101064503318385	0.0389344147857854	0.43653687604419	0.164346639362053	0.0112945230937375	0.0629363547854137	0.152932565471977	0.554046255386911	0.0907271665461618	0.157536467662967	0.0609811893227429	-0.0759626514878216	0.0749740808980047	-0.0495529040604077	-0.0514669334066691	-0.104119948210326
-0.0803348184099396	-0.0803178158348591	-0.113451499201512	0.199759863645165	0.195171794046378	-0.128990695195124	0.264954641514698	-0.0774221912258835	-0.116981536380888	0.0796570881611386	-0.121247123787923	-0.127057306894422	-0.136406374158748	-0.126285451670606	0.110069978918952	-0.0499982623076366	0.0399471059830121	0.0211203432870813	-0.0646544236995167	-0.104000466756972	0.579692552374523	0.195862107745494	0.387777330060009	-0.136406374158748	0.0454063888385113	-0.136406374158748	-0.136406374158748	-0.136406374158748	-0.136406374158748	-0.115436464253948	-0.0882886057377831	-0.136406374158748	-0.0360259784376624	0.0309286318748316	0.0489321335950511	0.0592409269189768	-0.0901386765044532	-0.0998107983658463	-0.13106114122253	-0.0876772904410401	0.0341497968463326	2.40081186444148	0.102167543870194	0.0906514015124442	0.0341310223197441	0.182196431123252	0.175868368515041	0.220976828606306	0.177542175891719	0.170948183178833
-0.222602314295112	-0.204256292855841	-0.193485574351769	0.347805727964374	0.33933721618089	-0.184524108829641	0.521243648900767	-0.218244491556789	-0.177295969083048	-0.18706451806528	-0.209107372458208	-0.227715509154288	-0.191097759352462	-0.215634009471837	-0.143190538430589	-0.190461096183366	0.0335897852762105	0.0217708092706409	-0.194597648412108	-0.1643333483773	0.478100782594724	0.483873743493822	0.480987263044275	-0.203807897384869	0.0474885193236737	-0.222396603762697	-0.208156860616459	-0.195879448377622	-0.211200282163074	-0.0895045942511788	-0.128770217669194	0.329191594869834	0.357801790862788	0.0471776835637259	0.0494244056728714	0.0450381001842008	-0.0386709988554438	-0.169454725833625	-0.221328927917688	-0.132224719168269	0.0970689209268952	0.969265190274382	0.0357808213399556	0.0401180987844736	0.036574388351529	0.354941546712175	0.337419515002009	0.338845669589164	0.334231075361399	0.328654951917333
0.362631951039031	0.516133443524656	2.14115990020794	1.92790246041034	0.0807068356786269	0.0180027224835467	0.139988975996696	0.182174775634315	-0.0219663072572358	1.75617823426665	0.101005042366815	0.40676743793983	0.210889985518056	0.102175310504019	0.0647679588536813	2.19079461827379	0.075087099153832	0.0692829677406532	0.537937329808742	0.311562891785467	0.376349245128958	0.302413819525438	0.339381532327197	0.136746668669438	0.184845351590069	0.228557304187786	0.488461118172583	1.38893896665241	0.0629728166386596	0.502035426706407	0.290167912293368	0.489723026201921	0.620317209854926	0.932847912731571	0.178784598954784	0.0912938402021813	-0.0219663072572358	-0.0219663072572358	-0.0219663072572358	-0.0219663072572358	0.12927353404571	0.0575598781568761	0.87796469538055	0.164586296230487	0.708675524659456	-0.0302834366133155	-0.0315253121957825	0.653874653407174	-0.0216144832792722	0.457562146005574
-0.0564979412625124	0.00188205860770324	0.312624086132107	0.0539293441516699	0.952387633734452	-0.0564979412625124	1.21607193045474	0.419909887686308	0.191662657793449	1.38679277051067	0.0921253481665466	0.518570539308975	-0.0564979412625124	0.942484209612919	1.59337634513159	0.0587246592967036	0.113893970047708	0.187330208248242	1.03453748783934	-0.0243529604270582	1.05879301353682	1.0239523118827	1.04137266270976	0.0139110287076679	0.247449534092205	-0.0564979412625124	0.0430744756658394	-0.0197929393189182	0.160024595605673	0.365710482603533	0.159811391452653	0.993742399165698	0.426841580776966	0.132051834441576	1.39314207757811	0.130068128238155	0.631770063071713	0.241336303103923	-0.0273377877799864	0.239177303305513	0.431687040459529	1.6878456476504	0.321402863510956	0.175132968072529	0.226368895722568	0.0351648186966777	0.00493720426624417	0.104404832734213	0.00493720426624417	0.00493720426624417
0.0132976368516356	-0.00217537950113657	-0.0147600283828666	0.00669159702467111	0.00153341818310413	0.00978220486197913	0.716776017811496	-0.0147600283828666	0.00130817646475373	0.00723328803208153	-0.000689998733759974	-0.00425747780526407	-0.0147600283828666	0.00219000021814333	0.0225450666937348	0.0290013601149079	0.0716420585153986	0.0776878615038753	0.0291388610137092	0.0588675994731174	1.56603695882423	-0.157005171630922	0.704515893596651	-0.0147600283828666	0.0854691678828216	-0.0147600283828666	-0.0147600283828666	-0.0147600283828666	-0.00852998350252693	0.144396248168725	0.0667781013581561	-0.0147600283828666	0.563008480945259	0.0826741726428205	0.082290469317617	0.0772093861151081	0.146961545057674	0.00621002093926573	-0.0147600283828666	0.038542332181282	0.399941656051015	1.13425987242659	0.0770018606837052	0.105149667514833	0.076571557210876	0.0138012908119558	0.00153341818310413	0.00979938853649732	0.00964391729005216	0.00153341818310413
-0.158849857089603	-0.168640132597849	-0.174014669632483	0.345551703122707	0.323603786088028	-0.172445852877004	0.677548363370961	-0.149619909921846	-0.128228928499329	-0.0976512392548509	-0.167314095344236	-0.170504557738888	-0.17989261523603	-0.159798545378524	-0.17989261523603	-0.140217579853973	0.0265002847865038	0.0138057402407385	-0.17989261523603	-0.17989261523603	0.456361091604193	0.498035217773136	0.477198154688669	-0.173071652975513	0.0261697076358098	-0.17989261523603	-0.17989261523603	-0.17989261523603	-0.17989261523603	-0.123671678759269	-0.17989261523603	-0.17989261523603	0.619489872926446	0.0332865143498417	0.0279932895853923	0.0138057402407385	-0.124663937178299	-0.167296004218355	-0.17989261523603	-0.103799238662719	0.0760487561783175	0.626701845394072	0.0138057402407385	0.0495511255148044	0.0268709160992755	0.381043054091764	0.314295110620164	0.410562355172849	0.314295110620164	0.319339421582271
0.0807594904669078	0.444022110427396	-0.00640727649916384	0.128205692510369	-0.111054531678354	-0.0164850271577901	1.19941124898759	-0.0363774895156176	0.0382520850765478	0.418862704488528	0.00297450098761076	0.387655185145347	0.0861845281635037	-0.0341070292661252	0.149368392396572	0.69959528152295	0.107749826479188	0.198578642975395	0.5786013490867	0.987331412319208	1.91804549759028	0.153700819409746	1.03587315850001	-0.0103077473126939	0.166292482136679	0.237768111038385	0.155936084394826	0.890880718302766	0.00580017065788915	0.305900217419805	1.07907014539696	0.321359454840217	0.726665371494097	0.412964150935016	0.110877472568561	0.34794956763524	0.858556578559028	0.617597096172733	0.0243948696565418	0.0358265358207868	0.622530605703554	1.65187220529184	0.716506496507681	0.405331110365724	0.101932491031977	0.85713715379939	-0.0933113308239665	0.187506292091766	-0.12231777786363	0.759774291274075
1.0287898726634	1.89553748424979	1.47903189978845	1.6697608966939	1.51372398773806	0.310337858924797	0.715457632564047	0.937789930740446	0.473222684409129	1.44627811306474	0.570899744375338	1.8324073905893	0.897597722772656	0.1649030668759	1.30828067750923	0.756518940781812	1.13652778487374	0.400448625831591	0.969549235478776	1.64689856644797	0.325938121186598	0.908457788051385	0.617197954618992	1.80965244544048	0.826313194488817	0.832089800672686	1.78262849436915	0.573621424482322	0.456482285705044	1.90669457149767	0.404727525466378	2.3735219164765	1.39406317177086	1.18777452565839	0.273722322608162	0.60024613249493	1.38663919081513	2.05491351124777	0.785322366024169	0.788903142443399	0.958204098494296	0.439294140039196	1.06404350814915	1.40326153246432	1.26377694408152	1.01244131994664	1.29357755858401	0.524858279603468	1.25055416061665	1.37282745516476
0.0156226698243033	0.0131635630370628	-0.0167514356248863	0.0176576227754271	0.0240676619053647	-0.0356038021594263	0.599566181714569	0.00471840337750081	-0.0132381036704493	-0.00396784118125639	-0.0227609084256234	-0.0493730778075889	-0.02300572929717	-0.0205898206090016	-0.0440277916768469	0.0908269870355996	2.86911464985199e-05	0.0208335903489273	0.576681598321933	-0.0470739217276999	0.677509856727779	0.713163143672276	0.69533650020003	-0.0318443781269349	0.0369542718600516	-0.0558894982614624	-0.0558894982614624	0.0146831751064971	-0.0558894982614624	0.0742346455015796	-0.022797397400829	1.35153725552334	0.523880197271209	0.00242681067365223	0.049431022040255	0.0383988434794193	0.247441293099393	0.123524861440227	-0.0412116793146266	0.0195216540838166	0.353801212212112	0.842558726488623	0.118498267284899	0.0457510001154062	0.0222337100606738	0.0157645310200593	0.00816631380050561	0.0232351829101006	0.0253357624174145	0.00816631380050561
1.00731186711725	1.82680887708043	0.991590305343498	0.0161816161675785	2.17555101938071	2.00136200245906	0.944991896323098	1.50558322867055	1.49499356764961	0.897823861919278	2.39613046236457	0.703604547612339	2.07325457874188	2.12286389124115	0.218545823108785	0.676915785629574	1.9680695084612	1.69387019093945	0.824880659117137	0.71883394949648	0.725987519363425	0.746259404515972	0.736123461939702	0.987400055374438	1.21132248491453	0.401105514922114	1.34287091777428	-0.0580275767356017	1.11992749409771	0.0411849451299882	1.62882156068225	0.350512327098342	1.54987133810511	1.13719016447769	0.8589668760439	1.90712138263665	0.915808084296918	1.7354969255088	2.05399227256112	1.11818026275971	1.59118135766766	0.7242561876464	1.03908447411221	2.09207639303791	-0.0795132711145436	1.2041704754824	1.48056502433871	1.03206457088549	2.30814436550074	1.3743498909678
-0.0193346977398811	-0.0531614938685333	0.0852835046688539	-0.0577604358815994	-0.0886934536376879	-0.106701105957064	1.08025034183287	0.697902115519328	-0.0700969724779448	0.612320009157354	-0.0645378283143884	0.0432335079659309	0.0287547187010519	0.120021844162727	0.214245354660793	0.5589581152777	-0.0106220382603527	-0.0689287929236375	1.99518488056147	0.285654584837783	1.16903541434239	0.597253141547208	0.883144277944803	-0.0116692191496831	0.0456213668918513	0.105508613313464	-0.0346287535874851	0.191581372750313	-0.0733042486475927	0.633346881247095	0.834966408429528	0.804622714919564	0.460610889799875	0.789946014720481	-0.102118379289991	0.316843457279083	0.398277388903888	0.252489832942043	-0.131034054779683	0.303589926349704	0.417854726337629	1.26081527606351	1.96218452636124	0.244422818805821	-0.04578768528829	0.553477632851538	0.44916146493932	-0.0387919744517388	-0.0382506825348918	0.298791455166471
0.292900577371039	0.172863872402177	0.0757182761520001	0.618673021895848	0.430864233499271	-0.0289413992860065	1.53780841451959	0.16570326544073	0.162973057860846	0.374214876053188	0.12760887936071	0.0881149010470861	-0.0833401571496988	0.0625155561448002	-0.0445340822477607	0.468668694321186	0.265228830500114	0.304376036744523	0.141405260915815	0.234666313337077	1.691108246047	0.704747648071225	1.19792794705911	0.0197921768488021	0.439177968168696	0.283702253364535	0.115854461599538	0.36596179887865	0.396038630604071	0.400294328143945	0.569547506725355	0.0747782058768901	1.44858987515826	0.575450617600835	0.187217105540648	0.292006432789575	0.622951607818466	0.39931851261038	-0.0684220996645433	0.453438215035411	1.02751047828718	1.67080521618144	0.907811085633493	0.358296481901034	0.511993560473097	0.722083954304547	0.79250182268456	0.676661273480119	0.487439315042526	0.781722666873385
0.0463333745820727	0.166624378207051	0.117301194509502	0.107290601448209	0.182190918758581	0.02560310776551	0.892714420667753	0.00537693466917203	0.0326974004802812	0.0622915165687465	0.0586454348274048	0.19233718116883	0.0200571626371357	0.0105245353721118	-0.01432909674778	0.0754446526189639	0.0879167167526074	0.271537976787825	0.0643530872247794	0.0339597895012416	1.85579291380184	-0.189178087069578	0.833307413366132	0.0290791033906101	0.132949176900324	0.046659864666686	0.0595564676575977	0.123534954412475	0.0112795937288257	0.15046627623518	0.108190657765692	-0.00845072600976381	0.697104774691667	0.233366476700527	0.12265308258822	0.103362905599902	0.263563501350909	0.141141492209477	0.0168928534070767	0.094292137200321	0.515445717797098	1.35296542214604	0.101737330738737	0.181496854544327	0.133017238831152	0.085341445430903	0.0908393367995462	0.152685196363551	0.080613131084064	0.0660742619149574
0.775890594617521	0.127912381569485	-0.0833092915032598	0.425967678144025	2.00343932389436	1.0434796595871	1.59118935936315	-0.243180084603118	1.47761088740919	0.153302047913502	1.14509269284881	0.735106871739071	1.16978220990865	2.23223983187432	-0.260904903974198	0.488407932561966	1.31465143974725	2.21321735281149	-0.358132026828243	0.624779948903803	1.1920427840895	1.1920427840895	1.1920427840895	0.0800195662516592	0.162934775709089	1.34473281863132	0.207848263572755	-0.27952312455654	0.839971868379401	0.775951254339011	0.266024207990591	-0.344882416358585	0.864844128108201	0.4274139591657	0.0991150348611618	0.134693446415446	1.83762400243457	0.848305626564521	1.16737192205987	1.4363983731018	0.987967116894631	1.28375649340315	0.0889197723436811	2.00505167766733	0.0989708971759055	2.29429058492669	0.609784483575595	1.77310834518489	2.19284524437726	0.961097014332943
-0.189291765117857	-0.15441232272158	0.225616933682533	0.230696379423476	0.21447021730638	0.140828804108886	0.18247686178743	1.19926566836558	-0.0546789916357949	0.237842604665916	-0.194103830440661	0.0677854800319301	-0.198835000280166	0.00288648905321512	-0.0292427681726049	1.00293002172885	-0.00833694457937221	0.530170720612284	-0.157792329419916	-0.185697729007955	0.441658204112904	0.537019902488188	0.489339053300548	-0.169126264006173	0.094111249405013	-0.136627220229185	-0.165137757056451	0.599134408515584	-0.16280775920835	0.0131203943439851	0.792216119722138	1.67559967529706	1.53885838557486	0.0258603924075326	0.088543716381062	0.172294589003925	-0.118982091993202	-0.16671351080504	-0.135291924290162	0.319142718294391	-0.0263920132570379	0.473384356093212	-0.00953312356110899	0.254167388278945	-0.00982289312455479	0.216936308811425	0.204443248673617	0.242742258629733	0.211464810140595	0.204460187838227
-0.0189634380044964	-0.124144522809369	-0.133786830183957	0.200759689763295	0.334619344912619	-0.107670923850617	0.548760225398697	-0.181382463981532	-0.0593798505679114	-0.165090979232666	-0.166925597627311	-0.00763446417096439	-0.0671740086729134	0.0869192597494576	-0.205582051840373	-0.0261259788797344	0.13551047463977	0.108182732420251	-0.205582051840373	-0.186888396954724	0.438128126351129	0.443745763707914	0.440936945029523	-0.0980286240341124	0.0813640482711203	0.0213952022409726	-0.100548869329954	-0.191196322250002	-0.0114796002448574	0.361752158030509	-0.180054769577066	0.259497961705262	0.199064871083542	0.0303259957193731	0.0256958271653984	0.0722887778827679	0.112004358253469	-0.153382030069243	0.228015608480444	0.152013623764982	0.111612563361872	0.167893531799868	0.0256958271653984	0.136177064210147	0.0298085866250654	0.565480867666488	0.233812415500513	0.247550138794613	0.4276606792429	0.23778723937303
0.882017757518915	0.940820615849695	0.486691806079417	0.447352690895021	0.421199272529239	0.070500184955177	0.128445123389144	0.1625137321268	0.279938026207268	1.1559856263805	0.308036481720199	1.45806340678543	0.74511177805327	0.034082731160042	0.503420170859044	0.19223398950631	0.773617696668452	0.158942165723902	0.189157643742056	0.928543741895575	0.362734064608356	0.357821095876493	0.360277580242425	0.649546979680164	0.025720152475547	1.35568696426799	0.459426874766967	0.895681168239885	0.723405866056809	1.19078757528196	-0.0895149872772212	1.07127285698039	0.952443609303615	0.997249875655796	0.174656397959204	-0.183783358787156	0.674933505287355	1.28418739811893	1.08387118587545	0.338827035886808	0.210488816602754	0.580454437872779	0.948665650072626	0.886887056764306	0.216158404303315	0.556719515288035	1.60642758400761	0.515261940858026	1.36382542736317	0.972571084754332
-0.17927932622422	-0.154379859078808	-0.145939366332091	0.261903009061322	0.255808786614122	-0.190549535728263	0.536958203213885	-0.190549535728263	-0.160533675746805	0.128801743272277	-0.190549535728263	-0.190549535728263	-0.190549535728263	-0.183789235310251	-0.190549535728263	-0.11780168660509	-0.0254111405255892	-0.0254111405255892	-0.179764071968223	-0.190549535728263	0.383844866126774	0.375647426828035	0.379746146477408	-0.190549535728263	-0.0011933137474953	-0.190549535728263	-0.181743843114699	-0.190549535728263	-0.190549535728263	-0.109452736283277	-0.0514385103295838	-0.190549535728263	0.171184735336071	-0.0254111405255892	-0.0254111405255892	-0.0254111405255892	-0.153118333226188	-0.182162260403708	-0.190549535728263	-0.158250179565308	-0.0349401953725528	0.998500701834227	0.0341247111180591	-0.0172338465005083	-0.0254111405255892	0.263107706754003	0.255808786614122	0.255808786614122	0.255808786614122	0.255808786614122
0.45588060600459	1.11791947487626	0.615762948181542	0.535385788920123	0.558364447279655	0.50735105291027	0.384584559317526	0.862771807662155	0.743635465618491	0.356616979570277	0.910145042376163	0.613484454396589	0.357714069251322	0.341485344875618	0.705580466821635	0.0138337293896459	0.631910847867665	0.983499894422838	0.111737859342232	0.686482223237972	0.0117769280882766	0.564575081361973	0.288176004725124	1.10836145804407	0.719326515706519	0.403135058968129	0.612095304861349	1.137030624927	0.650150132850583	-0.0330802502014202	0.913265384006943	0.583404659999313	0.47852151450723	0.68217639760658	1.02901636415662	0.576261859762682	0.793576687336223	0.407207791568158	0.00834096791704998	0.695637317585826	0.612680350278177	-0.0305615718466143	-0.109059558956942	0.823692516599577	0.164786638096151	0.298593009140972	-0.0454448727550581	0.956644427616513	0.401141956053413	-0.00420739632787144
-0.243019937151746	0.300033753531111	0.525008535345338	0.970259547000048	1.61386189615898	0.248294253019079	0.444781370753964	-0.108312115684655	0.71504691652731	-0.228974650850481	0.226294056457838	0.446435114852711	0.485034287056726	-0.148800636813544	-0.234444206564465	-0.0984766874734222	0.0965666940627701	0.706311657043382	-0.252221868184592	-0.0502198820485172	0.503786609359317	0.503786609359317	0.503786609359319	-0.268934667399166	-0.0555138379186904	0.175006886901498	0.611257637218534	0.948295900978194	1.09013831687386	0.296592518398063	-0.165931818788907	-0.268934667399166	0.196240591601733	0.319019231672101	0.51652964138945	0.0645682323767941	-0.200943151499202	0.547053013235118	-0.257889151210703	-0.20743188888774	-0.0285898141666602	0.63927502453883	-0.0145001758693744	0.0654464583320351	-0.00601557133972531	0.104755673761268	0.267957085634708	0.435712521509165	0.14334361327617	0.690817420151551
0.119942669340456	0.178550689606223	1.10341495048744	1.01129019426164	0.236809117830839	0.0487871118750821	1.2054700639684	0.75889772865056	0.0741746747273842	0.2490083783517	-0.00241033143878974	0.165612597764594	0.0306972628509715	-0.00305653770340324	1.13799923892789	0.430765647580863	0.0717316867012873	0.0609866508110421	1.90874760892704	0.423314628636832	1.43011595334397	0.842465577771362	1.13629076555767	0.110167613249632	0.1530166116565	0.251517538550039	-0.0183585220416709	0.571376845309345	0.0225561262283345	0.585712577680446	0.417203303122836	0.00390923238091616	0.943321355814867	0.457285689784734	0.287169369860955	0.182923025415248	0.69752660177067	0.444001568580592	0.00167615347058046	0.156468822306819	0.677966007564683	1.28237488754526	0.987574408045445	0.316751280205348	0.0650092235110224	0.139932864903388	0.238128198409178	0.567050111265441	0.0699383193372754	0.0925416314575324
-0.00117534075789748	-0.00117534075789748	0.0210892037766468	0.0343582257580787	0.0343582257580787	-0.00117534075789748	0.572418767639308	-0.00117534075789748	0.0177547943301667	0.0708378355712769	0.0110122902709097	-0.00117534075789748	0.0253715310284528	0.0369664670390255	-0.00117534075789748	0.100824583647959	0.132677963607974	0.143129676358052	-0.00117534075789748	0.0102456785328494	1.39886196079445	0.0296875619069253	0.714274761350683	0.0119431890065349	0.132677963607974	0.0157334786705252	-0.00117534075789748	-0.00117534075789748	-0.00117534075789748	0.0477800408363622	0.191031145031501	2.47163496417958	0.623207138866782	0.142291754194756	0.132677963607974	0.132677963607974	0.239349434958771	0.0980779571911983	-0.00117534075789748	0.144618709317686	0.506696834586848	0.826971135880432	0.141929700915842	0.167675192836723	0.132677963607974	0.0343582257580787	0.0343582257580787	0.041611382076117	0.0343582257580787	0.0343582257580787
-0.145478409722023	-0.0342994851341408	-0.0516418977313098	0.313253640243978	0.313253640243978	-0.170190376935085	0.751343496938334	-0.170190376935085	-0.0786947836161712	0.363080484606565	-0.158996803446398	-0.153460579657459	-0.170190376935085	-0.170190376935085	-0.170190376935085	0.0991671095782302	-0.0156284889736827	-0.0156284889736827	-0.170190376935085	-0.170190376935085	0.692620174981709	0.395900934122505	0.544260554552108	-0.150294309198852	0.0371364345400405	-0.170190376935085	-0.170190376935085	-0.170190376935085	-0.170190376935085	-0.135661261652305	0.273301372390644	0.100502193159667	0.270554515454486	-0.0156284889736827	0.00957639045399913	-0.00111225210690187	-0.116220402708002	-0.133843782531525	-0.170190376935085	-0.100545223736754	0.142645724440795	1.21970741308131	0.60163681060555	0.0382721178722852	-0.00258372442993747	0.345132583723426	0.313253640243978	0.313253640243978	0.313253640243978	0.313253640243978
-0.138649183264288	-0.115159415861143	0.115483214716519	0.339555398108245	0.456216440145786	-0.0884453496680427	0.708173288584725	-0.137750603226353	-0.0915991379293384	-0.137869098197737	-0.16751757455329	-0.156243546985194	-0.0984737934938721	-0.162462911536372	-0.100464764204584	0.00275818442328093	-0.0307677959079211	-0.0573913701924812	-0.0859751019678675	-0.155875727964462	0.656472071796623	0.172996098797231	0.414734085296927	-0.131790066143615	0.243230115456034	-0.0726300454436268	-0.141738613906887	0.0710123878521449	-0.16751757455329	0.300214946057456	-0.132079386207222	0.117367682125802	0.247098147482662	-0.0301474403227242	0.0488167650367465	-0.0591073327734975	-0.139472107968124	-0.0916351936642105	-0.130583801936646	-0.102099719794829	0.053781846204274	0.436943814017928	0.240123712290089	-0.043976021995993	-0.0386821843755703	0.228419400891386	0.190768382092413	0.325927598329148	0.202044328739658	0.244418834285441
1.19339281766139	0.0714889531916363	0.62277655699834	0.541253672526179	3.17050940127254	0.98955125908911	2.51316052306118	0.51466992524376	1.43965427821911	0.95868621299591	1.34491501729454	0.74168244085586	1.71020695717982	1.45696446641525	1.27244528376491	2.16087157506142	1.00632417099072	1.60423098172476	-0.418738127790571	0.444732103138588	1.90024508807998	2.14935765984563	2.02480137396282	2.06223380191396	1.04925877556115	1.78438365700029	-0.00526471051343574	0.76344207024391	1.32057086130365	1.77760800140391	0.0303747935271823	2.72399301919129	2.1638924916599	0.332333196834391	0.335687084794049	0.649725994403062	1.48630826229854	0.66412980123456	2.34715891106852	0.98759589925467	1.93264570238526	2.13443231031607	0.0989620169764836	2.74507008019032	0.317339047992722	1.61315433712433	1.112773464166	2.32051561921003	2.4774620646166	1.32432712007305
1.85884607108617	2.17625719201612	1.78883305731075	2.10207446382353	2.0795348196705	2.20997980483087	2.21499307715372	1.80106488021272	2.19326060402676	1.42843334346154	2.32048955235004	2.20358757703842	2.34018667649183	2.09503395292987	1.93285554380479	2.08557230703447	2.3400730025148	1.8859305415783	0.617159705279673	1.84491875574136	0.219957508919938	2.26232955523741	1.24114353207868	2.1371435088443	1.92155008671415	1.17783923196279	2.21030597175155	1.71252634788705	2.19528881855499	1.84951300041766	1.81550761918548	0.115918562432763	2.23796041074168	1.81632706404899	1.8295309575208	2.58284148954297	2.07434822617994	1.98753797880423	1.7558606932501	2.32329905889718	2.46837524260116	0.774018294840979	0.420545417975261	2.44940187777946	1.52931084624807	2.36678403972307	2.3016358998623	1.78448360482742	2.24889046058583	2.22727973873648
0.441602571595389	0.673243679732328	0.674529100929276	0.457582161212118	0.529914447541115	0.368771327195435	0.10579544467569	0.825078617264441	0.420804577297544	0.641819780775641	0.997343670980728	0.971471234818908	0.54958853014922	0.25532762935198	0.247333938553016	0.946322359608238	0.828216171806127	0.422334873075041	-0.0692490636003367	0.951433568454798	0.257774374676998	0.293242154670985	0.275508264673992	0.956252724881348	-0.0124331967219159	0.659324924793343	0.60416576885428	0.789674684070856	0.746666001042958	0.484249795272353	0.41820189975004	-0.0677096062879902	0.270738351896042	0.168434297750412	0.268390253891844	0.320303085272217	0.597404825642999	0.977952345004988	0.598206427501899	0.874782480719735	0.0260854452874797	-0.025831934361766	-0.0755508031249976	0.60764136635011	-0.0666866921004159	0.996171683448285	1.01214089361213	0.957250364428963	0.916530279117875	0.905841894047421
-0.143634773179441	-0.218486510494925	-0.194218867574367	0.0106575394798521	0.0106575394798521	0.438037082428888	0.500848163373676	0.064196765980374	0.0399956907239891	0.0749254119734071	-0.152804680799505	-0.225224377855001	-0.101499380174064	0.360733538050731	-0.225224377855001	0.664463747537901	-0.000526757950122095	0.308393279865487	-0.215506255574312	0.150612754293573	0.416912322751139	0.340338402770378	0.37862536276076	-0.201309491229112	0.215293881870898	-0.0173685612160289	-0.210006177453289	-0.225224377855001	-0.00409782708524994	0.0610527917729621	0.232915520074424	0.0271526220900991	0.100782729923091	0.0114245201746305	-0.0778213140839633	0.00372754086317101	-0.0466382368636549	-0.170945305575304	-0.225224377855001	-0.217666762070214	0.266984735587609	0.138954225886301	-0.0664929256689795	0.0457941764791087	-0.0725768862889145	0.183845901416116	0.0106575394798521	0.0529701278239375	0.0277362463443194	0.0557482013949892
-0.11729079229857	0.451211916428745	0.851500769005597	0.537005582980643	1.97652131028148	0.27340009602326	1.41805630784856	-0.0693822265551516	0.654253129630447	-0.360029960923326	0.660948291235737	1.07399283261748	0.283609140409024	0.886532448679077	-0.175562463074707	0.0738797721121685	1.25090759105425	1.04813787627269	-0.385546113562818	0.39032032580568	1.07773700985704	1.09162512364269	1.08468106674987	0.394398675067789	0.179617968090875	0.241194413938442	0.543020202223274	1.04220028505396	0.860188818749457	0.798969725267607	1.3911820660451	0.41186922397099	0.727321935301357	1.61437141963351	0.596144497492084	0.53450591813049	1.05523253149216	1.55619664020282	0.716673438245537	0.275568870597116	0.764635182388747	1.09714279312238	-0.0811280962746446	1.1692424972881	-0.078992142158311	0.617519314204067	0.430606655089234	0.482488833454502	1.1266092973497	2.28091463391563
0.489374599513947	0.804742465706862	0.717331848907179	0.365469361471161	-0.0948170638972144	-0.026127171046839	1.14271699863248	0.0623332452055269	0.185772157647287	0.885284104777927	-0.0440749699114294	1.27908585646498	0.248701230343475	0.0260441428180292	0.994352530345565	0.826614912295112	0.193958020287668	0.14683296177593	0.575118940459574	0.923076856337356	1.33156423141182	0.924042053931866	1.12780314267185	-0.0432592743068828	0.384342348098787	0.431548250753053	-0.00144757957462172	0.81558362960781	-0.0218407625481367	0.721072373338535	0.729074100650179	-0.0582604263791251	1.09392383089371	0.303823973957391	0.0996712985824259	0.359229732255099	0.781123415609131	0.37318599382604	0.0771499606528209	1.27164064187966	0.572401720602868	1.59458104447462	1.11836589728719	0.529614895479093	0.134883338440615	2.34549555535123	0.0793855843876719	1.15973141296933	-0.0335023869511531	1.38708930317589
0.315066822628788	0.0979338534059725	0.0472111621891025	-0.0894514582243292	0.838540644377185	-0.0163675784818296	0.604526461953216	-0.0741120848993225	-0.0399462730773397	0.00438147271786743	-0.0364393859675523	-0.0582897433555186	-0.0412349786088748	-0.0308965298748885	-0.0458957655065035	0.139867900850218	-0.0277766786465469	0.0340659694203902	-0.0684956657416856	0.00419951190321993	0.662891840911896	0.670208948056948	0.666550394484425	-0.0168230529748064	0.548797964634777	0.547680544764424	-0.043041923067907	-0.0598134286558592	-0.0303548469748785	0.0718561311513485	-0.0555242699048073	0.499754853235627	0.350736927888533	-0.0407839965374571	-0.037507620987192	-0.0141839854102896	0.212945017377394	0.0528748010342125	0.778576496994515	0.379212144731066	0.567786216191118	0.586617069803502	-0.0407839965374571	-0.0118406447054831	-0.0407839965374571	0.166719278813825	0.0627954307040288	0.626138619428498	-0.0651181663122486	-0.0791602810761511
0.0633467128970592	0.101541357321951	0.00936693273922452	-0.00741403448889212	-0.0115459696708249	0.0279348065984099	1.08411324739726	0.336207890407934	0.0218016795550956	0.398062859239774	0.0835930768646252	0.561316278336759	0.088110866631744	-0.0113192461977336	0.0512013475306689	0.353288590076654	0.121769203410406	0.214745626902118	1.52125608309663	0.0240766854236126	1.28170934240052	0.393964903950952	0.837837123175739	0.099729157328627	0.245196794483258	0.135093912836002	-0.015794835189745	0.248424426607238	0.0126511224464925	0.272069319966755	0.236992122185601	0.470061680906925	0.38792291055106	0.191271339217691	0.0928292213633916	0.238731942849213	0.249461940608435	0.126044347478496	0.0247794036844077	0.0318822884401363	0.617079902956219	1.80292866401169	0.252123775286304	0.239911681763042	0.0677243212553547	0.242383202128835	0.0383494259718747	0.368368036957202	0.0173572931334402	0.00221403205122578
1.16089949373222	0.474153319284725	1.64871130565683	1.68880173018582	0.633257257940748	0.100278020887921	0.968366496602053	0.058117396014623	0.196931289313631	0.421735952735068	0.316534751679035	1.06538841854613	0.922233950435563	0.704974550553907	1.74091942716747	1.21452379257513	0.571272974170759	0.801136460904102	0.347380861294608	1.08736045529587	0.28928733743862	0.491550773997023	0.390419055717824	0.701833735672462	0.36784106437999	0.895751448187676	1.04272263412809	0.394645298838838	1.08883076686887	0.151665149927052	0.113474457952554	0.0564068358169605	0.536389221964566	1.36356512839229	0.552827379082777	0.407405875728241	0.911788868166926	0.126130268619137	0.0422311653916891	0.941535622926537	0.092640684378519	0.057430365740577	2.27655620869885	-0.000933090514940574	0.435728286819233	1.81470857281819	1.13492242338377	0.137595061503928	0.644903725744082	1.66413971266125
2.14668329715888	1.73990685863703	1.27414079214497	0.6534718657449	2.33517580094222	1.70282223811818	2.08000445563647	1.02730334640565	1.67777359800084	1.53146243769106	2.23476214452919	2.18402365990128	1.93144767794387	2.39057643548847	1.66274285117299	2.14410881613754	2.04005088445299	1.7435833456012	1.49982771106542	1.96964203336732	0.563556654437279	1.6975861689351	1.13057141168619	2.05969811712424	1.58550115996522	2.14153416418331	1.50992028532678	1.84373723799948	1.80946137621944	1.39309482170457	2.17759077788123	0.874400148924778	2.15467392768439	1.71664847548833	1.70358509210672	1.86309066970454	2.5413317500107	2.2229607868492	2.54186239516137	2.5209003902285	1.71835680117562	0.525975003729747	0.33759818505219	1.91342577600591	1.93094548833916	2.63950199243325	2.42624020694204	1.82565488277008	2.29666834396259	2.54839755770591
0.409464512911297	0.625411743256766	0.135930699683941	0.140496555394118	0.551075125868732	0.759576431384048	1.21515842150707	0.912295492023744	0.906644024192614	0.513327800481556	0.33166429452474	0.344069949021379	0.174086545853405	0.676771555722102	0.362178473822201	0.11328582966239	0.592896190557691	0.739310922582939	0.0457589017060081	0.418421720766718	1.92367206160346	0.692983529703132	1.3083277956533	0.928662627965718	0.632704465714217	0.409216799115897	0.0895865547114483	0.30005498475166	0.715031438682699	0.645296138049814	0.25284994248318	0.667777452074646	1.34395024896077	0.823535655832052	0.626420472155553	0.857211967257904	1.11922329965149	0.56045824442765	0.126851932346585	0.958287392886857	0.932963094498499	0.795501741910288	0.334159838794584	0.702281038688217	0.4790604163221	0.570182008112477	0.585832744644289	0.0609540422009853	0.230529906129935	0.0304616798308326
0.595723648797182	-0.116689270328443	-0.160303191625953	0.336508119974698	0.386990756422583	0.452097035025908	1.05920296688833	-0.160303191625953	1.46815716047924	-0.12891217077538	-0.150131938462692	-0.0525895715869378	-0.138046058470561	0.0148227524989342	-0.160303191625953	0.0364443409420803	0.287547980101768	1.81096394346827	-0.0760094599052455	-0.114636644396861	0.79113095141852	0.818292596599204	0.804711774008866	-0.108124131937579	0.231705809165792	1.02843724627203	-0.149606601883762	-0.160303191625953	0.721371803245834	0.408434488488391	1.87021582079127	-0.149210253591533	0.417763541249272	0.0456182274495925	0.0456182274495925	0.0456182274495925	2.11360145353981	0.608180628219305	0.20979574683453	1.89144255810155	0.853979289600017	0.168672218133522	0.0456182274495925	0.885637263491924	0.0527163416532375	1.92062889124278	0.360483257491817	0.354306545226402	1.23673157737281	0.521835478812309
-0.00537458386620369	0.687950879058631	0.299345322137769	0.388402927399647	0.203817382413667	0.0241637956597096	1.09203293995084	0.0771258850114586	0.214458933012438	0.0956551100944616	0.0354841964785926	0.000790821219723903	0.0650540427913716	-0.0540992538423444	0.0834656908684056	0.661466946868332	0.115574499271802	0.00957779391880087	0.504345021688068	0.0619300626604446	1.14004649387378	0.467068403331099	0.803557448602439	-0.0180987233671755	0.603825661572212	0.0320126594714996	0.195255820547821	0.382812213305684	-0.0461663041927834	0.153222689062251	0.377898761644394	1.31868714253119	0.425968013756645	-0.0102467028155445	0.0965455186999713	0.196242599094015	0.216166033736042	0.168304134693702	0.241036279716536	0.159527604434956	0.421647176564777	1.07179326493496	0.269237901056243	0.411367842367873	0.17235725152837	0.0639023318841558	0.0297923989615918	0.0587203016615158	-0.0665453839158075	-0.0822902211651443
1.33514886870904	1.30731142739547	1.67018190303205	2.00721920201018	0.945111262255662	1.22134253327185	0.273673811537367	1.6964576022638	1.45923029477173	0.465368429287453	0.560551597318446	1.53197939804004	0.186146563817185	0.163031499292489	1.61820687602622	0.325967716340227	0.264942400862953	1.23800810472056	1.36603841064015	1.25778709692796	-0.12050417976482	1.25963361897683	0.569564719606005	0.848612963647575	0.653679433780532	0.773174137447551	1.99900788197067	1.00638958869026	0.553801208030882	2.24254650841935	0.719949666277546	0.14472619302142	1.18559746248321	1.45835631530791	1.78023507635268	1.65352667246696	0.247926060891866	0.718984982743023	0.14472619302142	0.165747809748698	0.618230827033836	0.193338944258596	0.892851290369775	0.0623114120272479	1.06888010291813	0.10207110497777	0.22170254996349	1.36736143739162	0.148875226903958	0.135404961845891
0.282177359368166	0.178261296905517	0.454743343927808	0.0827668375654485	0.0377028000433253	0.157900453355569	1.21528881949288	0.15889575873909	0.215818941410404	0.335668599183588	0.15437383187655	0.163954056626649	0.133915833105471	0.282604248419199	0.187479342153124	0.460578930808978	0.127627359329332	0.145162966661404	0.172706335949919	0.230223641335655	1.09369425277714	0.578282135494908	0.835988194136026	0.186965975404032	0.219886958618238	0.18884714340325	0.297315627527048	0.301495895655149	0.209660607284303	0.296654806470381	0.372099436797122	0.133915833105471	0.722818370801957	0.188844728623361	0.226346286598773	0.248537754181857	0.445759783563413	0.244509428141092	0.151306168656819	0.283334437428506	0.450844523987206	0.893915247878109	0.219971283939038	0.243961617532636	0.148948980819943	0.0142208089534148	0.00164894144200604	0.015044543910286	-0.0532841904893475	0.00923365516799794
0.253017097513811	0.463226419590865	1.08750687825801	0.730270145052805	0.472785933516899	0.15028034526528	0.15028034526528	0.279794732857093	0.187347053948874	0.387458862068274	0.196970379078693	0.394301246972616	0.15028034526528	0.15028034526528	0.398012044101153	0.252035067313146	0.0163677127392121	0.0761207346443338	0.15028034526528	0.15028034526528	-0.821699714912975	1.50793276078139	0.343116522934202	0.357571346452502	0.0620396347275141	0.471351706031847	1.16130358591022	0.245693809875817	0.191583735475286	1.80388501619735	0.196247936794196	0.224580833641856	2.63786210451183	0.31682547849286	0.54623047537358	0.291844755104274	0.15028034526528	0.259180520152098	0.170722435939911	0.15028034526528	0.240391092718316	0.205763015084129	0.172440382621387	0.0163677127392121	1.65745439183517	0.071314563844131	0.0911831759371044	0.177787373440485	0.071314563844131	0.674638122072664
0.154380623068059	0.0363423096743491	0.394162210095351	0.369659775673737	0.862369552719287	0.185777968266985	0.901767328894184	0.0941315333148703	0.514585158151134	0.241782480570132	0.0608772575660175	0.902477769255739	0.0883350674943513	0.0363423096743491	0.0363423096743491	0.354740846047176	0.360445995257347	0.413754157281921	0.067692752068143	0.410081420915212	1.99655760715796	0.189012375864106	1.09278499151103	0.133461753586607	0.290656137991468	0.156935631430832	0.0363423096743491	0.213364625666544	0.200650437177074	0.319532043531551	0.905873209357485	1.18236270721456	1.03557393344146	0.286398570828129	0.321069076886862	0.266673898046028	0.508831812441182	0.543988255597184	0.057268552739175	0.294573802465525	0.828452274415918	1.36250745326939	0.266673898046028	0.336771921634575	0.266673898046028	0.361985580212247	0.229274582751425	0.313406130130364	0.283610022838865	0.287997308986382
0.00740089063739924	0.00740089063739924	0.00740089063739924	0.231163518965197	0.231163518965197	0.00740089063739924	0.516396857965693	0.00740089063739924	0.0546691900442816	0.00740089063739924	0.0179104500659367	0.00740089063739924	0.0303804957402508	0.00740089063739924	0.00740089063739924	0.00740089063739924	0.0520505828115154	0.0520505828115154	0.00740089063739924	0.00740089063739924	0.636495922106481	0.636495922106481	0.63649592210648	0.00740089063739924	0.0520505828115154	0.00740089063739924	0.00740089063739924	0.0187892422217137	0.00740089063739924	0.172270775324559	0.00740089063739924	0.00740089063739924	0.489762218526217	0.0520505828115154	0.0520505828115154	0.0603008967846124	0.288008095433978	0.0852676843936062	0.00740089063739924	0.0480555764269705	0.144780634680039	0.170955365938225	0.0520505828115154	0.0520505828115154	0.0520505828115154	0.231163518965197	0.231163518965197	0.231163518965197	0.231163518965197	0.231163518965197
-0.0138722353713038	-0.00957954126114131	-0.00447398630202308	-0.0165002296796643	-0.00893649819592649	-0.0138722353713038	0.730265236956907	-0.0079825253330352	-0.00591288564011147	0.0883468094974542	0.00619294623226496	-0.0138722353713038	0.00833618470328925	-0.0138722353713038	0.0135977752673278	0.108786859482603	0.0502434032291652	0.0502434032291652	0.0732018727950549	-0.0138722353713038	1.16285803986097	0.128963497261718	0.645910768561342	-0.0138722353713038	0.0502434032291652	-0.0138722353713038	-0.0138722353713038	0.143283643052503	-0.0138722353713038	0.0534331109136426	0.120810918461822	0.0970096990658972	0.442251249801063	0.0502434032291652	0.065492965337707	0.0587466961355672	0.203046009208869	0.0646642097132425	-0.0138722353713038	-0.00292543132488604	0.283010399270769	0.997516926969626	0.0502434032291652	0.11056892575263	0.0502434032291652	0.00214576399943125	-0.0165002296796643	-0.0165002296796643	-0.0165002296796643	-0.0165002296796643
-0.0625710022281997	-0.0896152712495694	0.223223765229052	0.367137853587502	0.582787432937536	0.0644430679181721	0.992910723352224	1.50988518968432	0.917298832217364	0.136880115330604	0.0677298923091551	1.12657761655093	-0.0854560890338742	0.990895295040194	-0.111371988701866	-0.0688492492350685	0.032485366653676	1.27124401312969	-0.0365040447780063	-0.103948185676754	1.19763419126619	0.554849947924394	0.876242069595294	-0.0473339411901671	0.10837731015583	0.711778743245591	0.0309963784571001	0.00828395152192413	-0.0597886954023602	0.546322003003242	1.21344361353655	3.19973791117327	0.875850682701646	0.695321082046248	0.0783957799596045	1.92189002112261	0.0237982227839801	0.481606274212792	0.207172958112395	0.111182846930782	0.321753408484344	0.616453224298902	0.255134069886274	0.202196125049178	0.0423306983770456	0.511403708281266	0.393398284231449	0.871860005070783	0.472740612630257	0.462047209142972
1.6757533894128	1.02077893381158	0.878312417689066	1.25078679512339	0.813936006923382	0.637719589233566	1.69252565336571	0.742089657016405	0.77685388816415	1.28393966334371	0.361764831957758	2.23439622392601	2.43702274226599	0.651934512354299	1.75793107219622	0.926008939883556	1.61600036424808	0.709575091357448	1.62350783566617	1.81583606467175	0.325619133173496	1.32444746312544	0.825033298149465	0.515271109212402	1.4904052664564	1.60982398441935	2.42709747330073	1.38436662481798	0.999702953692746	2.54815041042566	0.571215095316961	0.48917772723501	2.23684667496181	1.18183293024421	1.98178699324411	1.55413819400048	0.794089439087564	2.26819186238414	1.45616370184845	1.54581592720467	1.18698943738786	0.0267352473289161	-0.0211496794261029	0.654891802647267	1.93345205431104	1.99059647031125	2.49590083628582	0.747722287691895	1.7038774939897	0.528070012657183
0.127796982315599	0.0999438173142358	0.0823463130646056	-0.0879782903168991	-0.0966202557630453	0.0805386050838001	0.671991813856949	0.0400658835573738	0.0761262608410098	0.156211322379501	0.0400658835573738	0.0575312916586516	0.0400658835573738	0.13533618410868	0.071566824320043	0.212892399623534	0.053885097368244	0.0619147204337185	0.216111099870057	0.0828631925435278	0.95774586491122	0.288171778684892	0.622958821798057	0.0400658835573738	0.690149502734752	0.0565111646756153	0.0646351924859564	0.0774829679938352	0.0606604570378523	0.205521565965974	0.220141938338205	2.61656535575781	0.168370786497567	0.0511754293461741	0.334720670077533	0.0959199285749156	0.220011392091361	0.127053670318615	0.0599559257104309	0.137559633935503	0.217391885884862	0.625448641155405	0.131774956139256	0.198583058997662	0.265637072455289	-0.0720047094258338	-0.0686613247085173	-0.0188186817256845	-0.0738340353255845	-0.0870540484327944
1.6479488762818	1.52756734589973	1.11530208935137	1.35822460568701	1.72060668882735	1.71304050002429	1.44526596596253	1.20598047881938	1.53326816587574	1.08733663243397	1.71040898786753	1.02145040023063	1.82817575514128	1.72658650670605	1.84712775584042	1.72664493822905	1.62398212359451	1.43963997347995	1.52821853102759	1.14304108355947	0.0242346831722635	1.68769726717046	0.855965975171362	1.3440305333867	1.12726020279798	1.65848166382762	1.47202606225545	1.24994525292699	1.70298367802162	1.68973231601583	1.89925566305186	1.54293015158222	1.23762983435724	1.63102389286103	1.55471770459523	1.40736312888167	1.29598084006557	1.43111982219229	1.71609512035517	1.78685898280128	1.28708046922782	0.237206738358116	0.180576223962209	1.7321816400639	1.41808609050884	1.71244094218574	1.85786999277177	1.37976401260067	1.79908300210662	1.66011030205274
0.134515018127281	0.0803556687783654	0.0579395051381243	-0.129625580807234	-0.0832267632366016	0.0583098135736212	0.431691899304554	0.0594095087777457	0.0454755959728679	0.363517531346068	0.04357373144448	0.0407285798402237	0.0448383050164032	0.0589827727451499	0.0475688426498723	0.122651865957579	-0.0965314912654732	-0.0696692846207594	0.256661242210054	0.0530952690731422	0.399642723735439	0.319166010456523	0.359404367095983	0.0444288876759613	-0.0546772683603081	0.0323603622043337	0.0777188629225303	0.0504740439628057	0.0470599357275192	0.173049117535284	0.131009390828819	0.0323603622043337	0.106875856323872	-0.0481473106500776	0.04199859522358	-0.063892161285114	0.323032193254539	0.0545339373890665	0.0418687692799083	0.0705005879008656	0.134312449953651	0.571809966068167	0.966081471622243	-0.0310908001543371	-0.0609839748782305	-0.108553327717668	-0.0950526433956703	0.16974788216926	-0.0985275634459226	-0.141812978700083
0.00952027335152354	0.0512506209915158	0.0496765886101506	-0.177022962366139	-0.203603162818771	-0.0127022922447693	0.295197995840125	0.077804657525133	0.00559457281135574	0.12575620318006	-0.0127022922447693	-0.00559119586857488	-0.0073619466650314	-0.0127022922447693	-0.0127022922447693	0.155964561023984	0.0108899592750905	1.1345077319605e-05	0.684780282909333	-0.0127022922447693	0.314948170970726	0.319358792249912	0.31715348161032	-0.00754289413179204	0.00127381186293004	-0.0127022922447693	0.0119329466014848	0.125082361085068	-0.0084956776598812	0.0303712069039022	0.0276240744911485	0.779667274960807	0.0552279296786876	0.0102745334189022	-0.00451355036620727	-0.000607872972590245	0.0680851666038701	0.0416351733957451	0.00330519742290764	0.00155612924408454	0.0506611837444049	0.390127998623267	0.100499212362794	0.0405134263664885	-0.00809786179829847	-0.17092669643838	-0.20684418178238	-0.180930756805333	-0.199734948979705	-0.206827018496077
-0.103303264065683	0.484876756599519	0.561836585957741	0.683241315007431	0.386397734019152	-0.138310095191905	0.238902993833056	-0.0781543341336437	-0.0804824381418817	0.375995792795189	-0.0426145002802253	1.12049259789185	0.0444682526387977	-0.148837207812171	0.632812322263494	0.0271765464616727	0.0490728481781889	0.102506746405089	-0.17258791504773	-0.0719166197619313	0.306538742392472	0.691991460230806	0.49926510131164	0.000192011892801713	0.146132623722161	0.51964136448466	0.0815739670897297	0.296396541160327	0.0348370104964187	0.400869507814693	-0.0878808639023261	2.00266722013025	0.103305540989424	0.264037933363389	0.16707458921619	0.229721698049755	-0.00163868902068431	-0.129306355759812	-0.0223522447788833	-0.0203469480857013	-0.00511953569760029	1.1484252462027	0.0729687659563034	0.0643781889735341	0.0490257752274498	0.434928391499755	0.197364522685422	0.648200384265605	0.183567517534107	0.272332063169198
-0.0624197424089543	-0.0471809247033237	-0.0895465306294181	-0.0883340717474045	-0.0880588857467276	-0.0277347797186476	0.0835534175414588	-0.0668065340629058	-0.0832054531803033	-0.0182889562646457	-0.113726893815583	-0.0404218875295218	-0.0849187066186066	-0.0925382795680043	-0.113726893815583	-0.0552341942032006	-0.0522134287610618	-0.0788292114510596	-0.0492565352458175	-0.0660155452207616	0.304882380937253	0.304882380937253	0.304882380937254	-0.113726893815583	0.00494402434096673	-0.0777426565223732	-0.0360974198147201	-0.0589453681649896	-0.0379816921616028	-0.0998334125985444	0.0113194459629298	0.895435098718707	0.259886969837983	-0.0383640219061022	-0.0127163212550269	-0.0684211792691196	0.0839032050490718	-0.0750129870218423	-0.0914873412746987	0.370264541968901	-0.016368726261809	-0.0832257079774692	-0.0788292114510596	-0.0657709751256465	-0.0258580775596059	0.133358203661163	-0.019047056633395	-0.0383813250741628	-0.0540509955908467	-0.000941675014528937
-0.0773192067877462	-0.10353968270862	0.0674353763372936	0.0799607989971486	0.156503650429853	-0.0487678786882405	0.868413727177739	-0.0015719211475034	-0.0909541454808046	-0.0967878754295445	-0.0108115710659854	-0.128221978742412	-0.0337195668576736	-0.0775424204643172	1.47254395881779	0.104052962339088	-0.0284494603136892	-0.0528252477793355	0.0468217100587026	-0.128221978742412	0.103645754682721	0.985062562519167	0.544354158600944	-0.128221978742412	0.0796687437597865	-0.128221978742412	-0.119345208006399	-0.128221978742412	-0.121033534920152	-0.0644622367995797	-0.0465764237969168	0.565157628889008	0.450060166260879	-0.046411278934497	0.219267735847432	0.250827875208149	-0.0261832433205354	0.0766768027705586	-0.079789600479011	-0.0737483768939183	0.188162942573589	0.0924380088999366	-0.0528252477793355	-0.0180553158132503	-0.0415101746575143	0.138333259169732	0.170380638696521	0.0820227524680121	0.107984686903593	0.0677591222667937
0.0517279514917126	0.0690377438216919	0.0638570838147823	-0.207555788773323	-0.226500165015075	0.0517279514917126	0.253882324959729	0.075381375714747	0.0517279514917126	0.362497009248047	0.0648451484645135	0.0517279514917126	0.0517279514917126	0.0517279514917126	0.0517279514917126	0.0785132235734783	0.0151710646684943	0.0151710646684943	0.210590201887214	0.0640235896970974	0.360583781969187	0.314681417382621	0.337632599675905	0.0517279514917126	0.0341868898025535	0.0517279514917126	0.0517279514917126	0.104858343810942	0.0632673648291751	0.0719796811074754	0.101563762412566	0.0947156933204753	0.113358406575854	0.0228655258451262	0.0251459256422827	0.0151710646684943	0.164206274067839	0.0987002757776458	0.0517279514917126	0.0517279514917126	0.0808086266592718	0.996731347292546	0.0465430181374265	0.0151710646684943	0.0151710646684943	-0.192953850497651	-0.215925082726866	-0.210979371498725	-0.197014196711601	-0.226500165015075
0.41089602005572	0.465450598735459	1.53399644830173	3.07432076099156	0.85101386609491	0.204135872407452	0.315551023778343	0.153699464562004	0.376627413114953	0.291736297961197	0.134116850388631	1.20522127344833	0.11917603141589	0.0517700930223937	0.462485536493281	1.73782785355585	0.0891198155300924	0.0865351129086426	0.101789998330002	0.135336766849289	1.49176443188534	-0.407025374636666	0.542369528624333	0.370875856851726	0.0510591269249065	0.17729902631874	2.09271238960938	0.793998364775121	0.372720107071578	2.22079201960704	0.148635047124278	1.60444597462991	1.08695442534744	1.17081274354016	1.74197608435262	0.871303070205653	0.36941513720839	0.278424051846439	0.129599424509062	0.0555509818050147	0.394822754424698	0.51925307207008	0.184232147659687	0.304075010137659	2.05737746373985	0.202256158109998	0.268122853203367	0.200657081073564	0.869124699767928	0.321576880170168
0.100464993306482	0.120880712232079	0.0752394149598439	-0.0151634435797083	0.0245355737040383	0.34320193418849	0.359857053304665	0.0812221638835719	0.0561256788191789	0.0100366499526638	0.0510710507861283	-0.00275222820133982	0.0884312319560309	0.0354107647903894	0.0334368702303494	0.144671432091001	0.18817655157765	0.0838985776432875	0.461946845276663	0.115933542935348	0.817468638359539	0.447705068668486	0.632586853514014	0.066274241282565	0.362220161569968	0.00402636785318778	0.0747104422033069	0.134585946746876	-0.00322935454074322	0.129197792621774	0.047883698483226	0.46329625786648	0.274076689470426	0.0523304911535309	0.109581640789939	0.333673843568338	0.392896132841761	0.27415885053734	0.137098102143794	0.0500290775026629	0.413001400725103	1.01334127347507	0.0230373417061239	0.177479363933699	0.0735370413254466	-0.0831919612897185	-0.0137528104187564	-0.0140988318433274	0.0548379229181983	-0.081124924233483
1.42967710622438	1.36557166131817	0.353013218619909	1.16477399584879	1.02078818584681	0.353013218619909	1.37344254345566	0.353013218619909	0.353013218619909	0.353013218619909	0.353013218619909	0.353013218619909	1.45139616359583	0.353013218619909	1.64514186485791	0.353013218619909	0.0855379983691225	0.0855379983691225	0.353013218619909	0.353013218619909	0.370760561042223	0.619207106999033	0.494983834020623	0.353013218619909	0.0855379983691225	0.353013218619909	0.353013218619909	0.353013218619909	0.353013218619909	0.353013218619909	0.353013218619909	0.353013218619909	0.353013218619909	1.07547211883001	0.0855379983691225	0.0855379983691225	0.353013218619909	0.353013218619909	0.353013218619909	0.353013218619909	1.73551489333941	0.353013218619909	0.0855379983691225	0.0855379983691225	0.0855379983691225	0.030402044454945	0.944400290015239	1.19992275785355	0.030402044454945	0.030402044454945
0.0594741576522191	1.06050531161614	0.518444330132796	1.33678126531903	0.7513189472071	0.540077502126786	1.65865314803395	0.0650361686360271	0.337133121279266	0.384725153078686	0.861359696799341	-0.189523812780769	1.49704515577582	-0.152272184512767	0.443199540143662	0.811294347939781	1.49929789465691	0.314749895176352	0.573368206395178	-0.0976236027921129	1.25054284662997	1.33128524379463	1.29091404521231	-0.0442410306515699	0.908564017000902	0.56402311224566	0.139141920154172	-0.0623111313375899	0.287442404817981	0.955704531991551	0.391091863274962	1.17735475185665	1.25932403954359	0.134299333245274	0.356726170974142	0.459564489571471	0.372914506903629	0.441688584622831	0.382177776483173	0.0526285550957241	1.39411157750778	1.97060047236583	0.444932529389805	1.51640405565766	0.275706197863291	0.567297906974778	0.474819461605427	0.646472415614608	1.79891203957352	0.533481765015023
-0.191768219504549	0.102426363289795	0.67210203169756	0.362437502887614	0.363160155609463	-0.191768219504549	0.386903570736475	-0.191768219504549	-0.0186119513144332	-0.124975228752411	-0.191768219504549	-0.191768219504549	-0.191768219504549	-0.17389593869907	2.5846253368549	-0.191768219504549	0.040559463043839	0.040559463043839	-0.163585195711844	-0.151298907437292	0.503409969867445	0.592242720778461	0.547826345322955	-0.191768219504549	0.274105197850446	0.110466194715632	-0.0021187325220742	-0.191768219504549	-0.172348552581031	-0.0682928453887802	-0.191768219504549	0.453618145756587	0.479682077906447	0.16495078653	0.0894626185434833	0.10595044853774	-0.0969253645383298	-0.191768219504549	-0.191768219504549	-0.0407682163908832	0.163855843156915	0.789813891263228	0.040559463043839	0.040559463043839	0.0561723081894292	0.346269421872307	0.346269421872307	0.346269421872307	0.346269421872307	0.346269421872307
0.268849189206624	0.211344349948449	1.65264201292765	0.118062047158758	0.355622935549204	0.410053110277146	1.26529821831334	0.365609368167114	0.220565416056473	0.249653086349168	0.153432244390129	0.373985698633993	0.110384282787324	0.124933953343422	1.38371043296873	0.401602112702133	0.487269238382904	0.425082971957784	0.509446752223595	0.175695000613646	0.481435759466635	1.85009526376573	1.16576551161618	0.163310705705908	0.310967282311834	0.202730071080277	0.379189410857276	0.121139152498829	0.410235829820138	0.288313128230947	0.284354650027512	0.584708898799001	0.979243547173839	0.472155225224284	1.59364561492695	0.673523652133501	0.772242968513742	0.536555128144082	0.451766195166498	0.309498838278388	0.782202080889533	1.11554391966263	0.287649994169729	0.239204522598031	0.371973055811696	0.166838113746505	0.506377154673279	0.657144670989561	0.598066119006377	0.368894020485261
-0.11487505358801	-0.0081254198937015	0.193845994276063	0.51821622547072	0.17289415377084	-0.0663171458782775	0.405474693570924	-0.119431862021944	-0.142390049926341	-0.0899054661914055	-0.0381640352097095	-0.12013946275357	-0.0199134416215905	-0.145777320967396	-0.0879201332774285	-0.12120655385454	0.17881499128463	0.0561285762194303	0.218155099556798	0.362624107279821	0.596689538780983	0.297728038443039	0.447208788612012	-0.14420977523394	0.0586523727524253	-0.131005608721564	-0.0982037432985015	0.0204004576810015	-0.0702915607308785	0.25176050951753	-0.0997060291982097	0.274610723590797	0.420514763906058	0.0447478254382083	0.02371624149446	0.0758330360998853	-0.0601977789556615	-0.137270553503395	-0.0942051976758451	-0.126965952133408	0.0344073204147505	0.680823701332887	0.402343677153378	0.103881314329553	-0.0236257528359615	0.22797541384061	0.250790604985504	0.182774820366583	0.14102389953439	0.196587452924541
0.139758896970646	1.18222973043604	0.0465901454758433	0.0326733040854059	-0.00899571848948651	1.1473474589544	0.0896266232827117	0.986799808342858	0.195836071126155	1.11092855477923	0.277013229111736	0.0392383274875586	0.229573073561731	0.727314126561535	0.0323480298603726	0.733605593705346	0.0431065598301641	0.106695315932619	0.0374401846152379	0.250185115583949	0.378634026072793	0.459808143348629	0.419221084710709	0.137846774272737	0.111273287299817	0.699717228206476	0.0785972523232067	0.144497271372424	0.130725046774245	0.0646034096252617	2.12549671790659	2.63527410553244	0.28922153269998	0.151740560552431	0.040938669849558	0.0358720522527471	0.14991119288129	0.046965253494591	-0.0370747407527785	0.0951228630194347	0.381213230437955	0.696147219798758	1.92662135271664	0.0925824411850573	0.0671459695635279	0.179708184191823	0.0714377980479189	-0.0512527166791791	0.0575141825260999	0.246929903862875
2.04292982591926	2.79469698259705	2.06830282682334	2.37417756247747	1.58459417687222	1.20015638380065	1.9332794999861	2.19347905088283	1.96353907099514	1.923721674512	1.050089927555	2.39985846940533	1.33803766095182	1.40790427454635	3.19322196673701	2.29903658391354	1.20539759425774	1.81044001498783	2.51992123581808	2.32771577223625	0.971233702567871	1.48520843290069	1.22822106773428	2.59777413731483	2.29414783705083	1.64926163114721	2.05997987322739	2.34987070677856	1.40697120631869	2.04310236917969	1.41309296424159	-0.162025038751921	2.04391508588634	2.27314709663632	2.9581336745931	1.41647724914208	1.91604343136205	2.22940248436228	0.876793722429779	1.57347910862017	2.11499576209454	1.26899020287682	1.52090647594515	0.871177511125126	2.41567238495246	2.11493189987426	1.8446803591752	1.6667950310306	1.38851988427536	1.2255609853128
-0.0201292585324893	-0.0401182711955596	-0.0196588434630437	0.0523546823574055	0.060696792315871	-0.0296413570606586	0.889006095271246	-0.0401182711955596	-0.0194804247027792	0.0346494170726126	-0.0401182711955596	-0.0401182711955596	-0.0401182711955596	0.00488801215117858	0.542824570017689	-0.0401182711955596	0.0389626072066465	0.0485267504172676	-0.0401182711955596	-0.0401182711955596	0.603255980258575	0.603255980258575	0.60325598025858	-0.0401182711955596	0.043892443390018	-0.0401182711955596	-0.0401182711955596	-0.0401182711955596	-0.0401182711955596	0.100462051098825	0.0251040661884603	-0.0401182711955596	0.295205916913128	0.0389626072066465	0.454955359610516	0.0389626072066465	0.10098435071434	-0.0276159479260226	-0.0401182711955596	0.00281803929284098	0.124822142915311	0.63432042822745	0.0389626072066465	0.0710408848630298	0.0467649750588268	0.0523546823574055	0.0615786716185231	1.31436889667454	0.0608974371415185	0.0523546823574055
1.09132250041772	0.224615633643329	1.23251354303848	0.00264533893035542	1.54303537710749	0.224615633643329	0.224615633643329	0.224615633643329	0.224615633643329	0.224615633643329	0.224615633643329	0.224615633643329	0.224615633643329	0.224615633643329	0.224615633643329	0.224615633643329	0.163058370423998	0.163058370423998	0.224615633643329	0.224615633643329	0.297035179184502	0.297035179184502	0.297035179184502	0.224615633643329	0.163058370423998	0.224615633643329	0.224615633643329	0.224615633643329	0.224615633643329	0.224615633643329	0.224615633643329	0.224615633643329	0.224615633643329	0.163058370423998	0.163058370423998	0.163058370423998	0.224615633643329	0.224615633643329	0.224615633643329	0.224615633643329	0.224615633643329	0.224615633643329	0.163058370423998	0.163058370423998	1.64230765740917	1.10932388349848	1.1453442464618	0.00264533893035542	0.00264533893035542	0.00264533893035542
-0.0113118607356191	-0.0299936134902888	-0.0298227219284354	0.0676564430076374	0.064185984065792	-0.0285874021379372	0.204019677159229	-0.0344611978823186	-0.00413889356884706	-0.0189174773482665	0.217590790525135	-0.0270482828048462	-0.0233979110967724	-0.0264404916998438	0.00479422369599253	-0.0298133902462393	-0.0127087480744837	-0.0127087480744837	-0.0344611978823186	-0.0297902225394967	0.49603638004881	0.504960268756942	0.500498324402878	-0.0344611978823186	-0.0127087480744837	-0.0344611978823186	-0.0344611978823186	-0.0344611978823186	-0.0257325832143759	0.0595428800396457	-0.0295913989487549	-0.0290176002270128	0.382402350589011	-0.0127087480744837	-0.00521203432260593	0.101010715623558	0.0895710153100334	0.0220633853318518	-0.0344611978823186	-0.00997130969235547	0.0568667850125907	0.734369266159056	-0.00520404504425927	-0.00785766790144258	-0.0127087480744837	0.0568598438465315	0.0568598438465315	0.0655196975746275	0.0568598438465315	0.0608244349297901
1.65938972677914	1.19620688736744	0.225986980943262	1.2683902041879	0.0623863557633619	1.09246457974283	0.225986980943262	0.225986980943262	0.225986980943262	1.201047815883	1.55330508417274	0.225986980943262	1.01492144910057	1.30777935063314	0.225986980943262	1.05894993647448	1.18762145907416	0.128085007178228	0.225986980943262	1.12162809931917	-0.31167133970073	1.36326477145776	0.525796715878512	0.225986980943262	0.929375328654844	0.225986980943262	0.225986980943262	0.225986980943262	1.50711304474566	1.24420012768529	0.225986980943262	0.225986980943262	0.225986980943262	1.34233167484015	0.128085007178228	0.128085007178228	1.46878636667053	0.225986980943262	1.07442671109166	0.225986980943262	0.225986980943262	0.225986980943262	1.39630513533067	0.128085007178228	1.65561865455691	1.52366970839397	1.65977024926564	0.913537163343272	0.992153196505977	0.0623863557633619
0.05728040387058	-0.144259964640644	-0.146887032087718	0.330943894703972	0.985339865182906	-0.010846181278428	1.24556126490373	0.712075513471534	0.322437972135753	-0.123365293891052	0.94954942214254	-0.104521459349709	0.619808867103919	0.87199074664007	0.369684352185436	1.0906075742918	0.585469859620934	0.772188879828572	-0.2326883717015	0.233089928283767	1.17110691242096	0.539185120329646	0.855146016375308	1.02384258706838	0.426651157551074	0.142879648648129	-0.189710170424382	-0.161217369400597	0.16057617499461	0.561573715151861	0.013031850310065	1.75346280580907	0.384531436187055	0.128728475575562	-0.0199284213378232	0.773730799855757	1.43686907054951	-0.00310988404517099	1.35491727015004	0.596575562144879	1.18587354227082	0.289847530558159	-0.0409455367858363	1.13241176192449	-0.0343947813849494	0.756752272323361	0.457168652033784	0.861190062725359	1.6017292137881	0.622573133158965
-0.125689005911172	0.185864106773863	0.0817782267720261	0.206095975178139	0.173470730029799	-0.211247412399312	0.522794753629155	-0.10288260079885	0.388519216980513	-0.0801572274180509	-0.156534163096698	0.198808611346844	-0.158515379258703	0.144744041293273	-0.1626370728967	0.578446153785838	-0.0278872145135766	0.0919762423063276	-0.19280159185233	-0.0291775391506079	0.347713174905467	0.530696320227708	0.439204747566588	-0.159815733689327	-0.032530917213589	-0.185524757932472	-0.0266160346296438	0.52696068637658	-0.116054384921584	0.409244360059813	0.0129326636983911	-0.147099446287111	0.00877359189354815	0.0422112295806345	-0.0189848316746354	0.0435613263484248	0.212647202083428	0.0238257740278331	0.31611873451685	0.747896149139959	0.193836130281478	0.517902235373624	-0.041815128934401	0.400403115820311	-0.0170414918270144	0.173146587067881	0.192053489304022	0.148551864649388	0.248304131712552	0.605562589035313
-0.0319685531070169	-0.0182045727324971	-0.0285244674814461	-0.0559082524275825	-0.0523723053921779	-0.0323935314241946	0.523724403103464	-0.0293147393049	-0.0185103969838247	0.00827497128391744	-0.035240592700404	-0.035240592700404	-0.035240592700404	-0.0313489400162403	-0.035240592700404	0.0541950317585665	-0.0193865060871014	-0.0193865060871014	0.355671895728656	-0.035240592700404	0.530080311317407	0.473035571934294	0.501557941625851	-0.035240592700404	-0.0170049611520049	-0.035240592700404	-0.035240592700404	-0.035240592700404	-0.035240592700404	0.0282421455334612	0.0344624772689831	-0.035240592700404	0.243574805714473	-0.0137674244179949	-0.0157567503214363	-0.00441481812972356	0.129818082518893	0.0258407118888705	-0.0311543560743936	-0.0208686419814579	0.107715658281122	0.688378029766785	0.0855214021385036	0.0713356929957207	-0.0177143162420207	-0.0559082524275825	-0.0521164526841412	-0.0559082524275825	-0.0503877014902422	-0.0559082524275825
-0.176157063402169	-0.178208685582806	-0.133151317203013	0.320892638940877	0.227522039808013	-0.161144437363412	0.508690224128631	-0.134847654807795	-0.160032725210167	0.215667859263377	-0.154623408288291	-0.177341936304251	-0.174209506911003	-0.177444395844701	-0.135525782460445	-0.0427428585374592	-0.0121991609524948	-0.0239534606051586	0.324636750749941	-0.186180862913741	0.373788333092222	0.445192714852401	0.409490523972314	-0.174456792744554	-0.00965692138933247	-0.186180862913741	-0.186180862913741	-0.163061170924048	-0.128093820018699	-0.131046271754154	0.0784243252783038	-0.186180862913741	0.189544036493613	0.3347793030398	0.00289754983493723	-0.0239534606051586	-0.10100548765159	-0.183190497711919	-0.186180862913741	-0.129384356084128	-0.00101174553393618	0.777525297606581	0.193148154702768	0.00896985457098843	-0.0198319356042989	0.223843865840509	0.21958217807818	0.221309135099284	0.21958217807818	0.300536271602512
1.46369662653087	1.32250194777354	1.24709592893114	1.33044770481062	1.72867420895884	1.20048532792305	1.28890683563127	1.14339857792095	1.1314298531972	0.879924142040435	1.03987066005812	1.00654157009875	1.14395700026197	0.66156819117723	1.28373613408933	0.534515192734262	1.30354937805731	0.978469898031253	0.712650584996876	1.14700809293928	-0.18765498538515	1.34406127109565	0.57820314285525	1.55671408510807	1.11910472053905	1.08788765865711	1.28724104235239	0.557800628903876	1.01690194196952	1.22538710493974	0.208287776307948	0.582942916123182	0.960946802937207	1.06201139511218	1.54396301343947	1.31625220710097	0.788451217954396	1.38229809664929	1.0306965690232	0.974792123727614	1.51125084791348	0.187365593117355	0.132697558876558	1.50361475942405	1.00805613715017	0.846826523331394	1.19361397810305	0.833497551574194	1.02848258158152	0.607009821223173
-0.113200747213208	1.26007777091222	0.475055568491392	1.65227732094942	0.676299205371901	-0.145175471556739	1.75118663732359	0.101235243145341	0.448817471126759	0.796662382261183	0.0299839956503777	-0.0564043656162893	0.0897020863877627	-0.139514656102237	0.253824413563603	1.48614966979605	0.0207277085510799	-0.017704189731753	1.19828596967015	0.354241199576481	1.0270871878075	0.354327161422221	0.690707174614859	0.608049411246782	2.03072562294194	0.99202191498448	0.83028880230299	0.146503280881468	-0.0257026930022793	0.243838437202379	0.89936816918062	0.0402239226663537	0.561122096414443	0.0559751058529706	0.190567009678242	0.860542551131613	0.104834148293195	0.697016819743478	0.765559191813885	1.15027409257809	0.724884438444442	0.287723541223186	0.069726524325076	1.22543520761832	0.0916897108720385	0.254173889351308	0.77880071878076	0.717359162890605	-0.0904358766692304	-0.10913770585815
0.242955508646235	0.242955508646235	0.242955508646235	0.712501482080356	0.0342209164390564	0.242955508646235	1.22164021120047	0.242955508646235	0.242955508646235	1.21801634358597	1.13221989250418	0.242955508646235	1.29609855654406	1.05827968968147	0.242955508646235	1.07591846417745	1.25123795245894	0.191701500563011	0.242955508646235	0.242955508646235	0.394408107671741	0.744466128780691	0.569437118226211	1.16467695682016	0.191701500563011	1.5261341229939	0.242955508646235	0.242955508646235	0.242955508646235	0.242955508646235	0.242955508646235	0.242955508646235	1.10875185649222	1.13065791575708	0.191701500563011	0.920994653106376	1.20887148248041	0.242955508646235	0.242955508646235	0.242955508646235	1.40801882174978	0.242955508646235	0.191701500563011	1.49675557006028	0.191701500563011	1.28355135313517	0.0342209164390564	1.15467915836453	0.0342209164390564	0.0342209164390564
0.0927696936193786	0.130440027727296	0.146992834378161	-0.0326279065680385	0.01728798388449	0.0785204978918586	0.856836197121388	0.112318964424434	0.0366051103827122	0.360517614150934	0.0929936831021646	0.124716877654933	-0.00979297497901111	0.0749441816645616	0.0408019621174376	0.397308409637768	0.128172161465563	0.319527151124616	0.734888797260692	0.164044703233476	1.31564953529831	0.290350692501602	0.803000113899955	0.100482415948625	0.33153113561057	0.263038593687903	0.0752116650754616	0.12602409043494	0.202653328002923	0.186262786830182	0.24878494940189	0.0854953351064906	0.644517802769292	0.228006750711263	0.0962215052447807	0.103712339722652	0.339433415237764	0.185680171787771	0.0684303558286276	0.0954485905980106	0.404148027342952	0.990858976967326	0.523449819853305	0.220234796019081	0.164148154352749	0.14921095092904	0.42595573333292	0.037283520792087	0.050896665155955	0.197255615705651
1.05368001364364	1.10471367660237	1.10359006350346	0.780396393039971	1.33657906883261	1.09252180083103	1.22570961722517	1.32814215336556	1.09959672629145	0.564850821852192	1.43126750235509	1.4220415018368	1.17022125028865	1.34235107120737	1.22894011238481	1.1644529781048	1.35975729166458	0.648041431818857	0.138000145051834	1.14757252737772	-0.00710332455752269	1.16499421431174	0.578945444877106	1.34406869285784	0.911142189390431	0.590335553228174	1.05423766934778	0.914665603663119	1.11665776695161	1.27410414441882	0.815602393467938	0.651805549885016	0.728764878901386	0.539026909289099	0.652819463078741	1.34767865459112	1.361495220616	1.12420957798372	1.36716291064469	1.34875014027548	1.3648156049623	0.127805502607921	0.758381512843551	1.16626596324531	1.25742574345906	1.08138625589105	1.07514518510777	0.771725528359985	1.48541541216504	1.05896005034266
0.0549013472792249	0.0970378194574972	0.0267204634784011	-0.0288424539309223	-0.0486027645890035	-0.0132080781951949	0.642762643741799	0.228827293051438	0.0335405157811317	0.740993687997414	-0.0146178332151631	-0.0117820051720323	-0.0186426650586088	-0.0112206053987476	-0.0186426650586088	0.167928021940487	-0.017915490178723	-0.0270457793215508	1.33253893752048	1.0376906201921	0.971027931992073	0.372328430066534	0.671678181029304	-0.0186426650586088	0.0122395330849884	0.105525920306836	0.0655391716133144	0.0199484795800362	0.015341038010228	0.0705728560057531	0.111391525165442	-0.0186426650586088	0.249570439976454	-0.0198673323736614	-0.0236125350894549	-0.0198196688979486	0.229507655962048	0.0487157161834166	-0.0147289174975665	0.0104702324110421	0.180706513670236	1.00317819958146	0.30820428730865	0.0546016275556305	-0.0270457793215508	-0.0486027645890035	-0.0486027645890035	-0.0347829235999156	-0.0394428731136942	-0.0449382803439322
0.0102131194622237	0.311605988398194	0.0812232686899274	-0.0434139192390069	-0.164816303882972	0.0202998281692367	0.336998754240518	-0.0169098726435786	0.115962261297787	0.477897462042967	0.127704671081151	0.352475786307703	0.0139466113605476	-0.00381349463495302	-0.0308245814670996	0.0159932993447392	0.116963548965202	0.0930004943626825	-0.0161979143240495	0.384720939416421	0.315183284551882	0.8951766109801	0.605179947765992	0.0797947338846114	0.0426083245989117	0.177525484085492	0.0567219450334648	0.154143440219652	0.0905038903354014	0.0756919616100344	0.259629332911654	-0.0193709133926845	0.474127083611233	0.198237474532884	0.0734639691277672	0.0715704597061766	0.425569964759922	1.17887864789289	-0.0308245814670996	-0.00834132151733192	0.144025421626562	1.69327437857371	0.0926532126380598	0.224597162508481	0.0205692402957076	-0.178215397797734	-0.179793557861371	0.305859816662769	-0.0719352821972719	0.184998250396873
-0.00747418575265964	-0.0163604519709198	-0.0163604519709198	-0.0798340398395841	-0.0798340398395841	-0.0163604519709198	0.502634685028231	-0.00827642438650861	-0.0111986159229353	-0.0163604519709198	-0.0163604519709198	-0.0163604519709198	-0.0163604519709198	-0.0163604519709198	-0.0163604519709198	0.0467831157151464	0.0734237634854268	0.0790409243282699	0.000478130680627901	-0.0163604519709198	0.49702959514556	0.436655307377094	0.466842451261326	-0.0163604519709198	0.0734237634854268	-0.0163604519709198	-0.0163604519709198	-0.0163604519709198	-0.0163604519709198	0.0540019636229084	0.066026537109574	-0.0021050549427292	0.295645476297021	0.0734237634854268	0.0734237634854268	0.0734237634854268	0.105788133408495	0.0397350711170217	-0.0163604519709198	-0.0032410587208881	0.15384444839282	0.0919760882136852	0.0734237634854268	0.0798435339351535	0.0734237634854268	-0.0684275941049805	-0.0798340398395841	-0.0798340398395841	-0.0798340398395841	-0.0798340398395841
0.00404761010807223	0.0101884629822248	0.025027830215327	-0.0495351442256589	0.0366821920165397	0.350194512797921	0.664468228807139	0.0596801053187341	0.0780492164099306	0.0886372988457357	0.0364712175666806	-0.00292573632579107	0.213931546831314	0.123495927437057	-0.0374426320299744	0.212129545874698	0.180537500840942	0.147101699461782	0.613400256050979	-0.0154018522806347	0.662998494599147	0.593908549886457	0.628453522242804	-0.0121497456100718	0.254744933786254	-0.00482773881908496	0.0607860256654884	0.0635242726912456	-0.010038156493941	0.156454740695745	0.258761679186107	2.06531918231119	0.298865186753427	0.0787663542157524	0.176839816748536	0.0665252245104292	0.235503173537756	0.256238058297932	0.04888727783116	0.0756632633483956	0.156614736429531	0.737352857871857	0.245529066419589	0.205860331682428	0.0767163545287388	0.117303112260328	0.0101758873592162	0.0159685922210619	0.0341262538076194	-0.0125685420701827
3.20267944941205	3.10312321823381	3.21972948159873	3.2756545129414	3.02746011685957	3.43090855989137	3.35061645973251	3.46998358540495	3.52563715055013	3.22499547632814	3.43484246566364	3.21658790737195	3.40736126730109	3.3540339251632	3.29530431376464	3.22878147937847	3.49904310726602	3.4690971928373	3.14617738169696	3.15236565978628	1.2924744194632	3.00162433776013	2.14704937861166	3.36441591109397	3.07484058841069	3.15191468452455	3.41098103757865	3.48659554649874	3.10201994037318	3.60227552935298	3.20523303765873	1.65003285128643	3.2586091769215	3.34842988094217	3.68647855649138	3.42422816677974	3.24679803421254	3.12943686507705	3.44415363121824	2.94603827001008	3.27697164786321	1.10162715623822	0.970160492473291	3.4122788150643	3.28532490073077	3.07984463530198	2.87887924128191	3.12688087910876	3.40864069190102	3.20666286131247
0.057780618945877	0.116308870950572	0.0654092107328326	0.0219623655389993	-0.0166309928589171	0.0286004303640555	0.526046594179828	0.0788085177191626	0.0890828683008202	0.13366377047051	0.045632914599151	0.0483571616300529	0.0483177050476499	0.059867929075459	0.0212965371897976	0.172185794559644	0.125814864812063	0.0942346497000453	0.397500910148651	0.129490939681861	1.0221366875256	0.217872584026443	0.620004635776022	0.0537613174879911	0.146585120458038	0.0299935947768449	0.0882865963855171	0.118291961791616	0.04272428001289	0.0822144994103489	0.0675649219345163	0.295459052497245	0.373737905383148	0.138692343853584	0.102173384907572	0.12128237264403	0.383608737014908	0.150443560905978	0.0317622698979126	0.039721672616751	0.191875613938991	0.772077919494147	0.216762040792692	0.161542177192335	0.136705405817361	0.010265513914503	0.0121270852980369	-0.0139932287754885	0.0197707668248731	0.0347101786838044
0.4172716874957	0.636742131747122	0.0736827865030489	0.0161005851508898	0.0363410644671839	0.0475559895332118	0.807149797358822	0.0768974547572564	0.0891247286970476	0.0882024682011493	0.0311468735211692	0.0881455087504843	0.0308630800983072	0.0287499691277361	0.0186221890749591	0.283504931298008	0.111826709100877	0.442174710476474	0.518695640219106	0.0706228896074109	1.0114112215077	0.722094548125908	0.866752884816806	0.212065730779325	0.0882992925747365	0.385146498349345	0.373123621543038	0.211738146425698	0.351983589983692	0.273247242457818	0.404816382204518	0.0436666817372731	0.744354654846875	0.519639452562918	0.340193705799897	0.15423627490617	0.436077008870843	0.104235810243606	0.0186221890749591	0.131932192333747	0.469653868208842	1.52470875092894	0.158661618006918	0.311844515925125	0.737267396675442	0.1785776404168	0.0342708917568489	0.0674184535957667	0.0123263167757654	0.453492541026731
0.213592520227725	0.38915523580724	0.127338837441391	0.427839783771323	0.714648145007039	0.0604345001534094	1.48733550374731	0.375815519097596	0.145380801303106	0.428301158187794	0.119341429687509	0.772440175032767	0.398253050957095	0.0810211147099927	0.605761849110598	0.378225469554184	0.204056998962371	0.159743937194279	1.1571355776875	0.346914478416771	2.10960457439216	0.201553519152291	1.15557904677222	0.122366950988155	0.450485597271892	0.38550560675011	0.185237582761386	0.251537021121656	0.118684625391949	0.532615255663138	0.779803094386338	1.18714053172343	0.893665295565393	0.361355659857371	0.214113941829829	0.796968576473754	0.573750847711787	0.378927614846572	0.0601542025958907	0.364357921923478	0.731918953060189	1.87937554790367	0.336144354091998	0.48875220142331	0.349798833434746	0.221961659416648	0.187479303269395	0.241073996207555	0.1812897998125	0.354141165235723
0.218705249151185	-0.0142974329807888	-0.0199281420611191	0.129033022343884	0.166835643858181	0.390813093886656	1.3029890020332	-0.0260895597550733	1.0566540261217	0.0508987961989526	0.29128132599926	0.00278424974418753	-0.0114378230902379	0.029511549232502	-0.0260895597550733	0.0591533049947395	0.104060521938955	0.217272672331656	-0.0175265485005947	-0.0260895597550733	1.50526505926607	0.0206259063055157	0.762945482785793	-0.0189386545493046	0.153717819690381	-0.00770316205829827	-0.0260895597550733	-0.0188858671738293	-0.0260895597550733	0.185615734255823	0.107689440842898	0.77446590756147	0.494110394722395	0.114388723865858	0.568902942818193	0.109274069448959	0.152958796487427	0.0438931614679671	0.00663427870199823	0.105945962730707	0.205424787415674	1.3384447616592	0.104060521938955	0.174367400517974	0.11323916523464	0.129033022343884	0.169491586035712	0.132480938780698	0.163777526232436	0.139554253545906
-0.00181635969257865	-0.0934229826126702	-0.0512539341960584	0.207347874403863	0.263432550020291	0.0394393526716713	0.580555621708616	-0.0208115936661177	-0.100904966161173	0.0320945629952933	-0.00883168937163166	-0.0924867292301058	-0.0986453649649855	-0.0467993608774981	0.156960606926144	-0.0456485255725946	-0.0227618239681171	-0.0133646760440397	0.461310850886876	-0.0649831278126574	0.470631231392552	0.508034326687713	0.489332779040134	-0.0240701329027007	0.0466634092173427	0.00091289518343235	-0.0476091535644751	0.278037533901296	0.00151264862827932	0.812637899097585	-0.0964354741319805	0.0939937983344843	0.135078570808031	0.162312740089728	-0.00312589727640376	0.114788635757387	-0.0892993774703957	0.00198955858054733	-0.101130305526672	-0.0482722223545094	0.0832400263459683	0.721364804971855	0.105362569317679	0.0425055455308722	-0.000369258748937056	0.2428186210612	0.644983843729599	0.319258372193901	0.228922424294584	0.381246082979412
-0.104587416488175	0.497988266202254	-0.0383961201459582	0.327235034290569	0.300323973406816	0.230424159079761	1.18798867566899	0.0136524476396258	0.297212915339441	0.128824745763711	0.808645155402677	-0.0938040359753089	0.103987627682318	0.533352356080058	-0.094499799548394	-0.0351514406218542	0.176479265031265	0.44117941307837	-0.140235068094517	-0.107746940815225	0.764631293357212	0.845655124495729	0.805143208926474	-0.0427260136299412	0.452083356911721	0.410508930688865	-0.0754586113404244	-0.00988480780353418	-0.0558482107491066	0.775588344325966	0.196505448404792	0.221317839056588	0.516840473109839	0.182237397465431	0.177237991262728	0.255359816789974	-0.0280178382764722	0.22579979121393	0.582964723625699	-0.0182615321574032	0.503715846208372	1.98693333244298	0.101313876862329	0.870096252605055	0.0917179700833999	0.24105683290518	0.19120949666069	1.10562380274155	0.831968386204096	0.313183100425476
0.313129476454641	0.832317097142358	1.50701938820375	1.83401710332177	-0.170616653845287	-0.181236710168332	1.16132928286804	0.381795435830241	1.19769687921646	1.17126249661424	0.176521719296151	1.74904683272756	-0.129901085545263	0.0892266399656892	0.725571505550518	1.05074943678832	-0.00378668448621276	0.0903709943103801	0.305264879690153	1.0982893168501	1.27170884079192	1.42005791773119	1.34588337926156	-0.155604112744262	0.380527292648754	1.29303927153449	0.903108659038398	1.644240564282	0.391692030804679	2.33111617548002	1.08674185269704	1.82728387819336	1.91581632299132	1.15700368181527	1.68720076170587	1.02252489537065	1.01454233058494	0.474246348813667	-0.174374710091676	0.0288285462930282	0.869636506781178	1.74437443672296	2.12593076775312	-0.0356529996369349	1.07247638999108	-0.14125209283234	-0.074795879659122	1.23830926316773	-0.170065550396105	1.14611877152421
-0.0132487463265701	-0.00915660704282993	-0.00879193542877015	-0.0699638537747816	-0.0795942981167397	-0.0123893822574634	0.376838616081386	0.146846364275926	0.0198991014378301	0.0724432292489827	-0.0133275240985025	-0.018669018962849	-0.018669018962849	-0.0165102333153038	-0.018669018962849	0.0589324160756569	-0.0273118471289145	-0.0300019702761835	1.09044043628169	-0.00874203241696327	0.633205263722923	0.288005876746992	0.460605570234958	-0.018669018962849	-0.0165928459842296	-0.0148990478661718	-0.0158505867338412	-0.018669018962849	-0.0139798804663152	0.0137333723404889	0.0399789451811613	-0.018669018962849	0.145115392550605	-0.0300019702761835	-0.0300019702761835	-0.0237233719182128	0.090059635822418	0.0272301991641241	-0.018669018962849	-0.000193533136496882	0.098960746425448	0.615728886990962	0.0938092284893375	0.039498867399466	-0.0263068243292541	-0.0726521194856293	-0.0774898789758781	-0.0795942981167397	-0.0795942981167397	-0.0795942981167397
0.691588902363497	1.00582030400571	1.20694666991632	1.57496223525747	0.113389843843315	0.0366714900621507	0.14837576251906	0.206013141773609	0.1610873926763	1.39223798156192	0.122438802383396	1.20287204131709	0.284840612582611	0.045077427041701	0.75530434570411	0.0511260172637882	0.133251820478251	0.170029629039884	0.871240033924318	1.28327503039844	0.363980228707615	0.368683800549419	0.366332014628519	0.990156443210658	0.720228637214898	0.482239509249823	0.483778062719201	0.332118996310222	0.396091195666842	0.787744235073128	0.17229563536245	0.280662883438032	0.71331286467429	0.767960612990409	0.76846383365574	0.00558139572530292	1.10740120935766	1.38147208034361	0.106523091733322	0.51304519312251	0.421073410673631	0.0882214075352487	0.490537067356599	0.322801032281776	0.474654462493092	-0.0213730344523554	-0.0262966520907985	0.545675636223425	-0.0304358951650272	-0.00606443980069684
0.166162963795629	0.525820940420299	1.16289280815268	1.22466054703884	0.823604328834853	0.372400929103527	0.284271992286181	0.257616048789677	0.541410025301035	0.126265664846205	0.69924607732038	1.21774248470109	0.557979890642882	0.106295059426221	0.0454469738679935	-0.00260962573377349	0.958832082604713	0.822066380253637	0.0389064970146375	0.263284239016453	0.213780212775634	0.397805645268748	0.305792929022191	0.100337536855228	0.142918490243266	0.466396312931702	0.874083092445558	-0.0857847466242875	0.896155287687348	1.55581005431535	0.0943795581441065	1.0042732243291	1.05445489432087	0.414741505248022	0.189567848879529	0.485539808163644	0.658486030785263	1.36225584777231	0.326853060990228	0.326346926081415	0.831440392588068	0.388637955967383	0.0350317706262801	1.24212619207267	0.202141391572653	-0.0828208378418546	0.244982150613636	0.274983253367234	0.850846903780222	0.931768864232018
0.071363228899695	0.255747731251268	0.191443593088302	0.00308617935641557	0.0032273056053632	0.0935885981614047	1.21905039594417	0.0770053067181794	0.111008726460535	0.737156489703429	0.0752946906872485	0.0627946994904705	0.0627946994904705	0.0728915443611187	0.0960608731420998	0.723401222917619	0.134528431964791	0.137440330196591	0.591187377936302	0.0627946994904705	1.23682622139851	0.219806842666573	0.728316532032544	0.0751791841629591	0.170299621358254	0.0687542231724529	0.0670552705997443	0.0674017969300449	0.0665211443362188	0.121056382208495	0.84252824489477	0.384012329725608	0.162345017702408	0.140442242006168	0.13025657444172	0.140177563266845	0.186834239502632	0.133588829547143	0.0837401332306666	0.105795002986129	0.634506063106617	1.17412834329187	0.915169426750831	0.570485343651563	0.133196261742281	0.0038339189020485	0.0104176618609244	-0.00115422464209673	0.00359067406554372	-0.00606707052339802
0.00180577425525637	0.00422887084939637	0.00463531128432657	-0.0995011074407869	-0.0629640496207759	-0.00163634058584953	0.358771958791995	0.0314352128520143	0.00619447005327127	0.0317037011837199	-0.00643774549168963	0.0584907229970044	0.00262363417806365	0.000120970611516355	-0.00643774549168963	0.0254566871220065	0.0694761344107604	0.0383869832108109	0.479611149681135	0.0262834130532834	0.794238293502592	0.185385532333254	0.489811912917923	0.0138558552148546	0.0448613674046657	0.00740926536866067	-0.00643774549168963	0.0110230830457353	0.0130292036165392	0.187807726812503	0.0169029972655922	0.186141646858275	0.158144309450445	0.0486351735468658	0.0267207099522586	0.0213153357753149	0.112036665137636	0.069530005251029	-0.00643774549168963	0.028755460592854	0.171229899176917	0.780021291188556	0.0603580512039779	0.0582519348581477	0.0213153357753149	-0.0850034784712482	-0.0992469044959159	-0.0907515229862334	-0.102465258597357	-0.0939716988897552
0.0245581976077729	0.0706091584660662	0.165061134715679	0.0375792542305975	0.0271446673569782	0.105309936689888	0.66213558777314	0.0757008482374905	0.109124778190015	0.06105657261124	-0.00567051866743753	-0.00560777320457556	0.129228707854774	0.041342313816858	0.0184438744180341	0.176310993297476	0.114464348529747	0.112720440437268	0.252316581594116	-0.00906861942655112	0.596021695647647	0.680833117345367	0.638427406496508	0.0191551295411021	0.120332676773288	-0.0019420108987171	0.0620258432930923	0.0196136607066252	0.0014831761230853	0.0676901107727646	0.160234390743782	1.39902670355952	0.324454978172198	0.0987575327340353	0.21737528820842	0.0680130510116751	0.241135192725666	0.259540528203057	0.131313715346268	0.0037802149916225	0.257095382243489	0.772487731217469	0.295801129577903	0.216204891007319	0.112903710195783	-0.0327975862089046	-0.018212564852426	-0.0407531521660083	0.00970391766000988	-0.0147481461645109
0.0458658820715906	0.05867771157611	0.0756927552320169	0.134552181010053	0.147856923900702	0.0540170129090769	0.523032916387342	0.0583291315283063	0.0609594615047601	0.101169453697334	0.0548974492758663	0.0395860670064771	0.04305413078295	0.0420891630709784	0.781620863155473	0.0940022461940528	0.0985155925787691	0.100155382086689	0.316250812701987	0.0395860670064771	1.63016727474394	-0.257705800818478	0.686230736962728	0.0395860670064771	0.200321433750324	0.0609985128208515	0.0428534530465529	0.0626564417561702	0.0395860670064771	0.138099498818557	0.106930673761031	0.187779519582469	0.540520286917241	0.0922967389679263	0.0946322474136776	0.106723669589086	0.247491316282363	0.0812042586659419	0.0422146290421617	0.12194498300191	0.248237000441644	0.779660655734093	0.126125401343944	0.156665712991398	0.0965814961418397	0.13365152554791	0.125607781661043	0.12919220622758	0.125607781661043	0.128060995596558
0.0446294823714216	0.24608152090923	0.0520005282432515	0.0919764429095887	0.0871330942353903	0.0397282642373912	0.334096905710519	0.0485976427028296	0.0831170897023658	0.0501864569565074	0.0469637691331579	0.0397282642373912	0.0586012754514981	0.0980292809837598	0.0397282642373912	0.0530922638421945	0.132526633568197	0.132526633568197	0.0617354140383957	0.0464983045173906	1.59444169607219	-0.285222124945843	0.654609785563174	0.0397282642373912	0.132526633568197	0.0397282642373912	0.0397282642373912	0.0397282642373912	0.0397282642373912	0.125885960694918	0.0467894859189926	1.2631913295359	0.503376361856654	0.132526633568197	0.132526633568197	0.132526633568197	0.219374072361701	0.125642724408437	0.0397282642373912	0.0541136472172832	0.189478542244223	0.988882103673225	0.13755873563791	0.153351410484638	0.132526633568197	0.0986567293700576	0.102796184519513	0.0871330942353903	0.0871330942353903	0.0871330942353903
0.806165865300538	0.453268364015189	0.672023821727213	0.7709896351646	1.29209552872854	1.22034763798053	0.605164170963255	1.01073410724824	1.17108422567218	0.247231895573922	1.07182775783814	0.721097130815979	1.07471932519496	1.50494172653446	0.359480870345621	1.14736289572	1.01334208889048	1.51621121488091	-0.234196636302181	0.792558619550278	0.455712472927274	0.583339769069138	0.519526120998207	1.02683874472493	0.35848397143385	1.30746912304459	1.55831397086778	0.941849002954568	0.690754817713811	1.3452794097522	0.971278972411438	-0.046139369108818	0.631453605692398	1.33216149435131	0.299780113374784	0.468844888297608	1.30007305948321	0.650330272259322	1.57242366852724	1.14769694287168	0.888183006586688	-0.21121916762368	-0.0749084877858002	1.2975652779205	-0.095558873179485	0.859967775208284	0.301664840290462	1.14764130464509	1.49726788505769	1.51945658911251
-0.0631222429676255	-0.0624912364726083	-0.0623910631021308	-0.0923392805343242	-0.0902154250713493	-0.0650851443866326	0.240732175859031	-0.0615255897046799	-0.0605666627575171	-0.0539865127803572	-0.0593075950308115	-0.0650851443866326	-0.0619007217728938	-0.0650851443866326	-0.0650851443866326	-0.0263033181224047	-0.0706344229284063	-0.0657306147091932	-0.0613409556665116	-0.0650851443866326	0.358031398407003	0.338512423705705	0.348271911056356	-0.0650851443866326	-0.0706344229284063	-0.0610741666714371	-0.0650851443866326	-0.0619383674798313	-0.0600955943157766	-0.0504141450032591	-0.0460142896281716	-0.0650851443866326	0.0467325040941254	-0.0683801196394678	-0.0706344229284063	-0.0660958474457409	-0.00755277706971826	-0.0314901327492458	-0.036527232362397	-0.0481984881948211	0.0127636992635446	0.333224518106699	-0.057700854356677	-0.0650433438801657	-0.0706344229284063	-0.0898219700770156	-0.0923392805343242	-0.0889959007961743	-0.0923392805343242	-0.0900510465726717
0.377701695478969	1.13133123717813	0.641469630584859	0.334918501041414	0.104465888519399	0.29073784305492	1.10914703192282	0.46785511959411	0.313345743054348	2.95152343006123	0.336652969762323	0.324522751548229	0.835469503000581	0.314633978818034	0.266840507629497	0.660394794232883	0.430143360985935	0.438684736528646	0.459202342077883	0.875839419860003	1.74906618478896	-0.0508458319515656	0.849110176418694	0.28876343885481	0.866626499366218	0.294772524730115	0.288258394672667	0.847692539541796	0.3020402954022	0.288260597483205	0.561717123284838	0.311903314809359	0.372792769807044	0.332930661564349	0.381708604344817	0.361694503945201	0.285951220002385	0.287292321092029	0.347408039292988	0.287203104539831	0.505220826186187	2.37327146563275	1.22973027242255	0.340695860893579	0.300965311425037	0.139577440745945	0.23593655157447	0.308220679005588	0.149834804496343	0.104465888519399
-0.061311202857344	-0.0601385016095852	-0.0705807608523604	0.0645890498202012	0.0645890498202012	-0.079036536995115	0.586982954093048	-0.0532492819982863	-0.0624462699793372	0.3884297000024	-0.057925282477654	-0.0725033057662223	-0.079036536995115	-0.079036536995115	-0.079036536995115	-0.0437986529615441	0.00950641936369129	0.000259615894919227	-0.079036536995115	-0.0723450660559687	0.505074863805165	0.505458031566878	0.505266447686023	-0.079036536995115	0.00728675825345592	-0.0663176206413646	-0.079036536995115	-0.0636600609233951	-0.079036536995115	0.000698442823334047	0.0151468588850847	-0.0635822363004327	0.31045167751341	0.00585795894737139	0.000259615894919227	0.0114163971809169	0.0192762469897274	-0.0521647462598838	-0.079036536995115	-0.0578767996952522	0.095003724422157	0.675390597655445	0.0071688162226639	0.020844072047465	0.000259615894919227	0.0725489961564428	0.0702693927873753	0.0645890498202012	0.0645890498202012	0.0702955506096981
1.20100017784139	0.238836914935035	1.06994426949417	0.0607471340991756	0.0607471340991756	1.19087535479641	0.238836914935035	0.238836914935035	0.238836914935035	0.238836914935035	0.238836914935035	0.238836914935035	0.238836914935035	0.238836914935035	0.238836914935035	0.238836914935035	0.186022610210583	0.186022610210583	0.238836914935035	1.23200176004301	0.399538084340516	0.365739712816076	0.382638898578288	0.238836914935035	0.186022610210583	0.238836914935035	0.238836914935035	0.238836914935035	0.238836914935035	0.238836914935035	0.238836914935035	0.238836914935035	0.238836914935035	0.186022610210583	1.23123134952904	0.186022610210583	0.238836914935035	0.238836914935035	0.238836914935035	0.238836914935035	1.22866793011721	1.50453961080308	0.186022610210583	1.31642050753749	0.186022610210583	0.0607471340991756	0.0607471340991756	1.00600473329232	0.0607471340991756	0.0607471340991756
0.213250871885321	0.242676931260269	0.135958146634489	0.062365059225524	0.170221948260583	0.224582008336666	0.977819218505198	0.267822962210593	0.221594151951625	0.197424568193823	0.311748982263948	0.13478966856055	0.287951222533139	0.250924620207089	0.187214446034351	0.428989545362751	0.316502067569523	0.274177822584892	0.559468402575766	0.197642106007219	1.67125909067359	0.157430144590616	0.9143446176321	0.174542811796175	0.33041848483179	0.200273557319565	0.0982178423979575	0.22603844037753	0.200868043572932	0.497336380421357	0.43052345213246	0.233827539566311	0.799023232746713	0.346974139096832	0.225346485016043	0.202935881489646	0.473071168534371	0.306959943196061	0.336304892541151	0.180123109571979	0.447672516304078	0.984919166656833	0.160661685226415	0.491581859575091	0.183491477198551	0.287864353927178	0.462288541449611	0.148544825008007	0.212917734933466	0.142840161961379
0.0323188190917937	0.0953743679609516	0.23072597810251	0.131928142133022	-0.111043142444699	0.0449372459715801	0.646701865783861	0.0454669618455502	0.0407462974144219	0.0811030653549589	0.0637797801679723	0.0323188190917937	0.0323188190917937	0.0323188190917937	0.0323188190917937	0.666570244637522	0.130001619215573	0.157027087425463	0.143256710793258	0.0423808583661146	0.610468713524025	0.46619947743322	0.538334095478624	0.0323188190917937	0.150839119203496	0.0472543066975389	0.0436155285646462	0.0663421158331565	0.0417636170403384	0.0957951050482216	0.160286716744528	0.0323188190917937	0.279277697086816	0.130001619215573	0.130001619215573	0.146706918991001	0.191023133951442	0.154951237449128	0.0323188190917937	0.0323188190917937	0.139185747650115	1.00095635808064	0.388634498753732	0.170688418204575	0.130001619215573	-0.119060632403914	-0.119060632403914	-0.0428271763441782	-0.119060632403914	-0.119060632403914
0.223620446117066	0.223620446117066	0.223620446117066	0.826187248502653	0.0247731263308707	0.223620446117066	0.223620446117066	0.223620446117066	0.223620446117066	0.223620446117066	0.223620446117066	0.223620446117066	0.223620446117066	0.223620446117066	0.223620446117066	0.223620446117066	0.136747449442179	0.136747449442179	0.223620446117066	0.223620446117066	-0.30099266227784	0.865822535757379	0.282414936739761	0.223620446117066	0.136747449442179	0.223620446117066	0.223620446117066	1.55920881977678	0.223620446117066	0.223620446117066	0.223620446117066	0.223620446117066	1.23723636948209	0.136747449442179	0.136747449442179	1.27386804092987	0.223620446117066	0.223620446117066	0.223620446117066	0.223620446117066	0.223620446117066	0.223620446117066	0.136747449442179	0.136747449442179	0.136747449442179	0.0247731263308707	1.03266429030024	1.29974358023339	0.0247731263308707	0.0247731263308707
0.563211504996604	0.786382990102831	0.588386164030852	1.03988991062771	0.37878294853195	1.05633214601386	0.729404518844237	1.50325079203835	1.12874705974047	0.627173276804363	0.107305535273725	0.523401987117918	1.05617669058434	0.198524165966206	1.18209401178373	0.0980552825862316	0.8687260327588	0.605574700819875	1.47311714207233	1.3718719938589	-0.12057342467072	0.956523389181641	0.41797498225546	0.188648940632748	1.06069990026617	0.181153327613507	0.602850150959624	0.172451615728052	0.460513659857057	0.975089172657175	0.353077545919064	0.682752978554332	1.00404168513024	0.265961068055174	1.20770619171436	1.02999232668291	0.296137340121799	1.03108220997285	0.510701241078593	0.0980552825862316	1.5357116096161	0.119291019415999	-0.0380990395813048	0.750602779564616	1.22213675175653	0.513317590674024	0.801706557052939	0.08696230591647	1.61825505990929	0.186809355678591
-0.000612138865030108	0.00849787213233985	0.00904858951443445	0.121921195350162	0.113384200453309	-0.00625250815613575	0.691744348917185	0.0139166516105513	0.0508650821186176	0.0569923653859146	-0.00625250815613575	-0.00625250815613575	-0.00625250815613575	-0.00625250815613575	-0.00625250815613575	0.0704087551166165	0.141967916294413	0.142289264156235	0.0661144393229565	-0.00625250815613575	1.45709837743439	-0.126477534860257	0.665310421287066	-0.00625250815613575	0.1335408724256	0.00797457118943165	-0.00625250815613575	0.0840210944470886	-0.00625250815613575	0.830184025736026	0.183874346286744	0.0289735734361301	0.53269092097801	0.140070267804139	0.141291129147404	0.292205659005245	0.151734302205895	0.0521977340846737	-0.00625250815613575	0.0471496883675392	0.264466110567026	0.76377730599011	0.1335408724256	0.221791816915801	0.1335408724256	0.113384200453309	0.113384200453309	0.119431137081693	0.113384200453309	0.113384200453309
0.314553972607568	0.350586497744887	0.0909687355724163	0.240841928088055	0.198087620223393	0.123428644483856	1.07491708152297	0.137905837578337	0.0959093454076168	0.293444361791836	0.154681247100864	0.115979401513474	0.0190250959160102	0.10334526659385	0.151873869681294	0.489872736507372	0.175892187978346	0.0754823014742425	0.447065579003939	0.307451089346963	0.92381765809757	0.857057616390214	0.890437637243896	0.0986214431295283	0.259030596082122	0.185196015991276	0.0976052422999018	0.12133464312899	0.108637741011615	0.21605034882698	0.459115241981171	0.0933439444402464	0.685868540681262	0.447691654188138	0.122887481903866	0.218862395192673	0.316494087146484	0.345684601854558	0.0468075330858118	0.254677569534165	0.443784618206565	0.708849171372422	0.73756988432277	0.368610957975928	0.230971458720956	0.286452565904719	0.381443052269461	0.183974136140589	0.144161429641036	0.231604438519358
0.969448326395195	1.1322410744506	1.21189450402824	1.27609896479715	0.0383268872696966	0.152195009237988	0.369501213797514	0.511792724351325	0.24136712745483	1.20124132199437	0.311733518429301	0.541162475320148	0.185850974510965	0.0827340665460995	0.960206450349799	1.0190766750251	0.00903163193071985	0.732457700078251	1.09362146505433	0.766870518490822	0.115680957602797	0.700413985234069	0.408047471418433	0.408923716812835	0.761835223972253	0.778569391332394	1.63160667684787	1.28744553077964	1.35011042025321	0.294624187689702	0.0413299837100492	0.190186598542797	0.784720222705458	1.70692375494057	0.641392083949032	0.778254950978055	0.134283687827949	0.599364748042256	0.0848310108331884	0.594149937541882	0.754146223881233	0.293045604149813	2.05672160581742	0.109363832151211	0.890725081896605	0.49273207929714	0.668797916534405	0.868418964380807	0.342309974663316	0.943367432194933
0.00262378090440667	-0.00833246818074913	-0.00300647194043729	0.209410096247818	0.209410096247818	-0.00833246818074913	0.224939108190233	-0.00833246818074913	0.0136706320356332	0.214861204685095	-0.00833246818074913	0.0247459998854062	-0.00833246818074913	-0.00833246818074913	-0.00833246818074913	-0.00833246818074913	0.057516702102843	0.066955086998338	-0.00833246818074913	-0.00296588990597279	0.360235125417297	0.302426494643431	0.331330810030365	-0.00833246818074913	0.057516702102843	0.0153484702629807	-0.00833246818074913	-0.00210697370843704	-0.00833246818074913	0.100306455975078	-0.00833246818074913	-0.00833246818074913	0.00255325456579097	0.057516702102843	0.057516702102843	0.057516702102843	0.00219462629617527	0.0250554752405122	0.25397663761679	0.0193007677687431	0.0566722055585329	0.3981830629989	0.057516702102843	0.0686045012599126	0.057516702102843	0.217688978416094	0.209410096247818	0.209410096247818	0.209410096247818	0.209410096247818
0.205415890374594	0.049512062873255	0.0515139486918485	-0.119741686095669	-0.263476509865776	0.0690433381838248	0.283944963770921	-0.0138905985656365	0.0432657196050103	0.629343484162577	0.146421051217639	-0.0138905985656365	0.0627428657626604	0.0164046226455775	0.901508270413313	0.0528926597902627	0.0168145428548843	0.279561513376857	-0.0138905985656365	0.021186938579073	0.37031331883582	0.295763320580298	0.333038319708059	0.0260368397895016	0.365017786526122	-0.0138905985656365	-0.0138905985656365	-0.0138905985656365	0.0189702708816143	-0.0138905985656365	0.442016597243686	1.68439591788759	0.312220778947337	0.261775115727449	0.509419383438411	-0.058278947915503	0.23318281003896	0.0234909591330864	0.101430722782587	-0.0138905985656365	0.30662893511869	0.206809774570968	0.091438705043456	0.0149230268589197	-0.058278947915503	-0.263476509865776	-0.231628640890857	-0.216706942703382	-0.147049179260176	-0.263476509865776
0.122572245534981	0.183713756844748	0.100924145939867	0.013684441431709	0.186146063392724	0.0988373882282593	0.765885882913864	0.20051777443225	0.061191797947525	0.683381010288047	0.4572963448061	0.240531408534627	0.0657715034755978	0.0498413948500394	0.0498413948500394	0.270088313742752	0.127860870178342	0.301946130697464	0.865493128204614	0.0765174305841204	1.60474262213519	-0.0763729231745894	0.7641848494803	0.0803900258428899	0.155732131230222	0.173492390084858	0.0796970646007793	0.0654753558338468	0.0625500565999503	0.20388898376365	0.128528162461936	0.685960192076046	0.404281018520478	0.402050388508756	0.160054347825862	0.457728310973128	0.324253665024599	0.300225553520552	0.0498413948500394	0.0782786946062416	0.405496791820604	1.08746549266304	0.138845297966352	0.169289898272023	0.157581381751483	-0.014420872664686	-0.0270632729922394	0.0598217033423731	0.0636948554705417	0.0286913422511841
-0.0959531858532618	1.00790269912655	-0.112238160041123	0.0730372331873	0.755132436278728	1.51377561627951	0.114377866415924	-0.188809909986767	0.37767940485764	0.118242033440027	0.819117920301603	-0.188809909986767	-0.188809909986767	-0.188809909986767	-0.188809909986767	-0.147287459744301	-0.173764513935509	1.73204053968695	-0.159644689391469	-0.188809909986767	0.30833286258125	0.242476221607105	0.275404542094177	-0.188809909986767	-0.0788785753101289	0.200931195334035	-0.188809909986767	-0.121127055172608	-0.18164308404558	-0.164811430037857	0.207115655961458	-0.188809909986767	0.509420450840087	0.141425228502924	-0.156232346165234	-0.0464733985784986	-0.177636150925753	1.0474619844497	-0.188809909986767	-0.12377760842443	0.642193311788093	0.262183240107103	-0.167281073870309	0.476679120011365	-0.112375696286371	0.207158050606368	0.0671011009574558	0.0671011009574558	0.162666431025317	0.121645640681012
0.190325237545264	0.409333015883819	0.185174315311378	1.37986845842728	1.22042994352277	0.0199359948710345	0.200990623870456	0.526681391233562	0.101866698690233	-0.0318324367858027	0.125354391577484	1.67386635668687	0.275971162768716	-0.0792102514297577	0.852762700477379	-0.0506338106325928	0.0816273035245646	0.142843413952633	0.131832247181725	0.851489542118111	0.231148072862361	0.596489479436564	0.413818776149464	1.64294987922957	0.154396153995524	-0.0339974128256997	0.867814185180895	0.831664438053579	0.83334537987648	2.23826504942937	-0.0489872133835729	-0.0854463981812725	0.0534790348441495	1.06433210380723	0.185325646953494	0.608315972976457	0.400921812190004	0.0303664331150705	0.0913456385285425	-0.00544636335406623	0.291269323803391	0.265990802506032	0.0758944808244413	0.115521389865993	0.251804870565355	0.0712100696110477	0.0990643931127557	0.197096018936484	0.702070911347821	0.0727012627876018
-0.020099737683673	0.058820435121612	0.038368126450418	0.20187830043273	0.160890024268528	-0.0565485224895681	0.343427634044987	-0.0933831940450777	-0.10166695311237	-0.070799635597129	-0.036011551853942	-0.0944713383495133	-0.0601664105353842	-0.0916705905356176	-0.0530520854447143	-0.080974218168296	-0.0114581103282487	0.00469021991301383	0.00570730541613498	-0.0807333652071448	0.545384851500655	0.530289356275271	0.537837103887965	-0.110138849744298	0.0137178415806779	-0.0367657859827419	-0.0749775429363638	-0.0792571079489815	-0.0983645872666829	-0.0532525092464358	-0.129540481508973	1.15668166161639	0.277221144842268	-0.00439649597511278	0.00195732228699972	-0.0127488303041355	0.025923099364602	-0.0720427162186564	-0.0712794558028607	-0.0357933184765144	0.22702255826375	0.540532156121096	0.479530695125582	0.192949054417303	0.117526094088681	0.267973215390311	0.276775662331169	0.24901941607675	0.174767447706613	0.189352442083569
0.178656421763912	0.0112176375493335	0.27830520499294	-0.00958701686101922	0.11818751322588	-0.0150949875369505	0.506028784661248	0.192359181770302	0.00857973073485934	-0.0125746555359909	0.0870329459099982	0.470478684153257	0.0353003265513639	-0.0118769242421546	0.694934420810279	0.0584280381459531	0.0414728727754318	-0.05817139440529	1.25534335212904	0.0119538664760116	0.739069534972921	0.356306823885815	0.547688179429369	-0.00904143447895956	0.00245393294624072	-0.00222558272099036	0.0119039309274968	0.0195691471006594	0.138793716722019	0.0623913029956704	0.182304107741341	0.0165666922784297	0.132096496287734	-0.0370569727183944	-0.0423779458078562	0.0683320653499308	0.134642038870051	0.0173228714430052	-0.0226946523387497	0.0413508666610194	0.141478258923458	0.626313019072394	0.0224760535518439	-0.0274182285446409	0.534824287693822	-0.0590333430303728	-0.0562088069099527	-0.0485609978995967	-0.082243963922499	-0.0154950580895679
-0.170873361344278	-0.178706061563204	-0.16659733902016	0.14826544534224	0.156628343884967	-0.105869680924912	0.379242401894541	-0.187418145652318	-0.156547874644399	-0.0859628883992871	-0.143302678314762	-0.163663031802697	-0.176566151859348	-0.0460393178803901	-0.187418145652318	-0.12217692787858	0.0287776815095772	-0.00072019709915469	-0.183198458608532	-0.158808592108982	0.354591903732511	0.332749735666247	0.343670819699379	-0.15220338715681	-0.0385028355447197	-0.147727375838344	-0.11161861803172	-0.187418145652318	-0.184550755081515	-0.173940557351983	-0.108679678938694	1.49200810789851	0.116244630602007	-0.0355584867973957	-0.0505947450789269	0.0266747375119588	-0.157172113256487	-0.148897706924698	-0.157547879065365	-0.15166231314242	0.0203350937533529	0.743936895674218	-0.0505947450789269	0.243724156554427	-0.0263623340516239	0.247653893548172	0.155560010637268	0.236343716397915	0.231088194158994	0.138859325307887
0.617646103343058	1.07373738621773	1.16256611177613	0.937150175585595	1.23112030563963	1.87264116563794	1.06708025438577	1.28493326341273	1.40547186200081	0.586832058692077	0.823341530424874	0.949914995343774	0.745511183340029	1.31625364018257	0.953026644513984	1.02275037970012	1.33395492280239	0.920738402337496	1.88566121583264	1.15956258270894	0.103077940735194	1.07073283654615	0.586905388640671	0.912681927695279	1.43845505247801	1.0500225502938	1.33521289019467	1.1476006016431	0.815481498484567	0.781797701304861	1.13325585406858	0.807620605437108	1.09143959977356	0.905982991320037	1.16613006001311	1.26301128070105	1.13076193137565	1.47556230458289	1.29427778015478	0.990775896692048	1.20839946477568	0.143247262637216	0.124540819895149	1.57224935556274	1.30065787571473	1.17959364673326	0.94468850688364	1.19562983769257	1.25215829440273	0.942520706471311
0.713097704600382	1.15098274830884	0.996229842077617	1.30271210671308	0.741472483704751	1.22431070221663	0.655435773166141	0.761732022003137	1.00633007091652	1.05723039226534	0.72688062491575	0.775841918997555	1.0474734525675	0.875591129800876	0.8516231099921	0.741429675196414	0.879500167788235	1.12845262821488	0.946977752090547	1.14380434039581	0.170653033285137	0.693902565495497	0.432277799390315	0.824252931356298	0.757214975396029	0.921579055960437	1.02257272585314	0.449254154454982	1.24303642750999	1.14339082998938	0.35950371255525	1.08710279834685	1.18652962229732	0.679612610727694	1.24615354926826	0.929579211206652	0.487437796786803	0.894078270377477	0.75512128497088	0.640130629953117	0.74282882526395	-0.0390301464542446	0.440342683851426	0.769935882531685	1.18992416029084	1.3544577920551	1.02933714654128	0.806393273791637	1.14707101590683	0.970383325540386
0.0077469448059289	0.00737817116639178	-0.0024737754778581	-0.112213888299706	-0.123237641966453	0.0230830072659693	0.278107909467563	0.0159533082538395	0.00618776491773491	0.275459232622289	0.0126093421693933	-0.0024737754778581	0.0097474611159817	-0.0024737754778581	-0.0024737754778581	0.0372511208363272	0.0243919755960652	0.0243919755960652	0.387535334905878	-0.0024737754778581	0.521041250605505	0.199221746256301	0.360131498430904	-0.0024737754778581	0.0391770743763653	0.0128675311014041	-0.0024737754778581	0.0094866590077722	0.0108012549162059	0.0203404215302631	0.0404311769574248	0.0095672359153923	0.0284561058396035	0.0416063395074792	0.0243919755960652	0.0243919755960652	0.0646421055510885	0.0193778039298667	0.00689586222157691	-0.0024737754778581	0.0703338788365836	0.74347102735944	0.135635265823354	0.0457906750472996	0.0321043202278191	-0.123237641966453	-0.114384372705785	-0.116692224823247	-0.110617660940746	-0.123237641966453
0.0673343405189517	0.187043699551108	0.130123571879125	0.0589626788126449	0.290524763376294	-0.0460670322533227	0.888826701868351	-0.103184792513432	-0.0642813150308229	0.256750975627527	-0.0780134436720187	-0.0665390786448637	-0.0757348069706111	-0.00941238738146577	-0.103184792513432	0.580872853544843	0.0429699019507969	0.240357424347913	0.180602276669064	-0.0153381413781256	0.729323996461605	0.607490071598837	0.668407034030222	0.0951758831107217	0.602971401784293	-0.103184792513432	-0.0767338176948082	0.231741283415685	-0.0598524924208193	0.0553900009650537	-0.0115405459702521	-0.0756634644016918	0.239856672536474	0.0564884375709477	0.0897759079393504	0.154364881811424	0.14878755150577	0.132177485385984	0.0286965163149807	0.28232963286635	0.149230418499159	0.980820073648848	0.179750767799648	0.237031472579171	0.142974158144269	0.0837684270053617	0.200109159902573	0.0857514996652026	0.121534019429619	0.136715265675931
0.355982008009757	0.144233239479259	0.145179258071487	0.647097699101573	0.266099796861266	0.654449088814179	0.44212736386806	0.637161437679372	0.480255104450166	0.211091248987045	0.116086129366575	0.116086129366575	0.91372156417074	0.141942575179459	0.570350829457386	0.224130074510736	0.329709999799301	0.636022022586697	1.5864344358577	2.01451429552728	-0.316713304452747	1.07017193873806	0.376729317142656	1.46784185333107	1.34102318195001	0.81871609212818	0.209356125447474	0.116086129366575	0.116086129366575	0.116086129366575	0.187044115804295	0.116086129366575	1.03136679463531	0.0952486630041412	0.826295016384471	0.0952486630041412	0.116086129366575	0.116086129366575	0.169018776586367	0.116086129366575	0.51364491892023	0.15457738947123	0.0952486630041412	0.127559460314702	0.139714905601535	0.231328296307229	0.22261852121543	0.256879189654208	0.231458299789466	0.528627575056454
1.55627040196926	1.85932910738083	2.07304190602184	2.57718758730696	0.369053605740185	0.289648530167418	1.8269732105807	1.76051214248967	0.64021630522851	3.57358133659669	0.272483514879333	0.65997885415909	0.225106653566743	0.231913420180881	2.28565244656757	2.03120627539539	0.525102548796213	0.50806042677257	1.77203368044541	1.84925084240101	1.99557363239761	1.29838868729694	1.64698115984727	0.41363246079397	1.71628735354742	0.993918226931771	1.555549730884	1.6749920370257	0.673366547354225	1.94707902322395	1.41401933043088	0.282026602164917	1.23959642738781	1.93566715115877	2.33872073943629	0.808557551332156	1.1036743729451	0.999117454133375	0.235303538058424	0.416885035465071	1.62006887415019	3.06877689359722	2.85128041010336	1.00492204933536	0.90077270302646	0.254482314873535	0.112609014899269	2.56081199367679	-0.10632615123212	0.0659570346925153
-0.0758243248511395	1.46102091829921	1.2528168541847	1.06363051057829	1.42152644265701	-0.0623327855452733	-0.0758243248511395	1.37006230590268	1.50838017394235	0.736222904252903	1.41618488928499	0.36405037116406	0.742416995482575	-0.0758243248511395	1.44512839005013	-0.0758243248511395	1.39846072650092	-0.246222457524651	0.901375359032132	0.748481694506229	1.17192788776682	0.514820890312712	0.843374389039766	0.759752859203371	-0.246222457524651	1.32013345900542	1.10356170419277	-0.0758243248511395	1.59023566960379	0.451458007973178	-0.0758243248511395	-0.0758243248511395	0.908528286469583	1.28329617131159	-0.246222457524651	-0.246222457524651	0.725891796785099	0.762640810840335	0.693044279775622	-0.0109795117724688	0.973749794471441	1.34144835150625	1.03396307313183	0.900623163242809	1.48113500726058	-0.237505278164246	0.789211423208454	-0.223969112186855	0.60393371493649	1.26495387271128
0.185153327567815	0.82905674528725	0.396319271335719	0.576371686533944	0.140349369190567	0.213486025256923	1.21569745897565	0.321323783639184	0.324410716125521	0.316509445459377	0.0983417843281952	0.0611544650110102	0.267896893426327	0.0900517147812693	0.74917519629088	0.922279908874444	0.344010771910318	0.280564457889396	1.08139638573265	0.184416084573968	1.23281479785328	0.357622393538044	0.795218595695661	0.17914134872168	0.950991311756993	0.684487207587443	0.341449131679172	0.289587911066154	0.105794200462011	0.245634322047788	0.514494529066434	0.463014188892334	0.807491409066691	0.0880274772276462	0.413540044949172	0.309790849345696	0.56490701989093	0.448347804577674	0.299025655994963	0.583630545225708	0.519023605686404	1.10907810303108	0.168248453367943	0.517560563564208	0.551220082204646	0.0318186457567871	-0.0277449149450969	0.107543317254287	-0.119791790576342	-0.0979799342717251
2.76568500227992	2.9066717525845	2.97761429218171	2.65224461957674	2.40324295831881	2.77291208747822	2.58082305741069	2.77790559745121	3.12326140836443	2.40621116053562	2.73185726725325	2.42672917240709	2.97249077493032	2.75855633937288	2.63134192996849	2.28969338474924	2.54467748903457	2.79279730253212	2.9083869265801	2.88157035044911	0.728139660561119	2.91990423162974	1.82402194609543	2.98938137228944	2.69530822075946	2.70290051156873	3.11295060846099	2.97926427223232	2.49758463083501	2.98788734631819	2.69275641659048	1.45552538457103	2.89621709233512	2.72667235545276	3.14258732457899	2.58649518791871	2.8888093964662	3.00001805392306	2.91631609511092	2.62070493815615	2.83781572493354	1.12824538566369	1.07140131401356	2.83417521266162	2.7460676551506	2.66253766922948	2.32918644050271	2.7983521007432	2.73244183660456	2.70004839245336
-0.0180907214244236	0.0119850962426361	-0.0352985385956054	-0.223425459928762	-0.108204736983152	0.0261394128182955	0.712562946786245	0.0416124560670656	0.0544083085023563	0.013699915254447	0.0595862761775603	0.208239319059084	-0.00608126241948294	0.0835019099017333	0.0854073175892283	0.473247705352596	-0.0318834877813931	-0.0976903370521343	0.265481465943085	0.263869892678186	0.540853761115125	0.17222228646112	0.356538023788123	0.211252827812496	0.360257815855772	0.16261490142416	0.0403311510982295	-0.0174533593250983	-0.013331216361797	0.00431112359515527	0.0398992912421939	-0.0503636743835937	0.137800022122548	-0.0403104126785431	-0.0900842819884088	-0.0466083736962902	0.0683594669150383	0.161869602513361	-0.0503636743835937	0.272148550532132	0.241346599105148	0.278974008962164	0.0281923317674625	0.230051971137984	-0.0876654728263878	0.167870645997234	-0.149010681442286	-0.0789096450602537	0.0913110493932933	-0.169252501389661
0.0308061747485578	0.0552126465280458	0.0728887397109659	-0.0344732489226202	-0.0395847893011722	0.0149768049358006	0.451091767573004	0.0479774377230881	0.0385897232764579	0.0440701451244905	0.0281697992626302	0.0272122552757402	0.0370274613168237	0.028884941730457	0.00676937208501121	0.064548078134172	0.0466105788100023	0.0606255678491644	0.0898964036215597	0.0260805745185348	0.825146978557871	0.160655764734365	0.492901371646119	0.0142876237174299	0.0649592567487116	0.0137266633168401	0.0354303908776709	0.0829438817206027	0.0129032062843514	0.0140667317955705	0.0822255557498449	0.00676937208501121	0.133790973224963	0.0695106431391156	0.0529250407687333	0.108147702733164	0.0627769352004443	0.0601712518192419	0.0519986917135418	0.0274374453377096	0.116508679461493	1.0865627772617	0.0976086163813412	0.0638902875636505	0.0469445199387201	-0.0396835679941506	-0.0363844394636397	-0.0575473537447108	-0.0461662259591307	-0.058627428136736
0.35883628974086	0.44576495436392	0.316083130560591	0.0815183822061271	0.0593601457064401	0.28984723427446	0.694296382073337	0.183679586535357	0.16753951659397	0.394297872450741	0.296549698641698	0.179382594777223	0.328262021970862	0.260127105838125	0.165825254580457	0.299155934773134	0.222081718740571	0.203479944781772	0.468486602282924	0.249236381716534	1.33636527464337	0.361052564507686	0.848708919575528	0.204570335870008	0.382771560181154	0.277230134529401	0.239305040725243	0.250478807060203	0.283888746048148	0.247856203644409	0.34250774594295	1.05380254136505	0.570191962549053	0.329530012390032	0.271549898572581	0.320273170640499	0.690084057365741	0.310173763494096	0.277713069977337	0.232512987704565	0.417680611875754	0.799109130820847	0.343154614290581	0.417266925946679	0.259257961065838	0.316654273801934	0.328943023921891	0.0570399223949421	0.055903932015431	0.187729700425107
0.36984752049398	0.218996537589533	0.224552667272402	-0.162764014684121	-0.228743597901556	0.106275741086991	0.387176313155001	1.01186159154378	0.106061564145819	0.581742159166115	0.0953728227845244	0.44579698139456	0.0871423918421239	0.0937876977954079	0.0871423918421239	0.144943784236182	0.0394199311542863	0.632364763641242	1.11066032062083	0.116938986656937	1.28840285416703	-0.0300774523093171	0.629162700928857	0.168536545154158	0.819588744237291	0.316777022062013	0.201747069213058	0.428090209041656	0.101376677500364	0.699950157776853	0.140502689789022	0.16191927422748	0.164039032846961	0.0646770170108736	0.0964132205699582	1.24400204937395	0.28593670993041	0.302147887867119	0.0871423918421239	0.111243683575202	0.197172882537026	0.757319433696304	0.387216971324454	0.0630970104242058	0.0451491789679344	0.241562003805859	-0.234850178512699	0.22060210355795	0.237667288305175	0.0964405978124084
-0.0731797757180307	-0.0286883077630674	0.0993987251118595	1.57394619757556	-0.0733290081133054	-0.141137413886584	0.535979334607209	0.0791537314830026	0.401560550676619	0.220753472913581	-0.144813496403683	1.03401916957526	-0.142405025330726	-0.138829590100882	-0.110220162294255	0.0242567278920586	-0.0311499110293592	-0.0328155696821199	0.0575404545450296	-0.0742544515514837	0.699091323736124	0.655542568738628	0.677316946237378	-0.0330509742017524	-0.0237527065284032	0.0738797549649766	1.29564858516519	-0.0391959871173644	0.298060238281553	0.565017333780659	0.54224448478222	1.04924392527434	0.451598579993371	0.117576256019517	0.0722427590286583	0.176427463365617	0.176045736668063	0.0313276874795486	-0.148036276350596	-0.0935050703381756	0.109786803982235	1.25213283629511	0.334107295250454	-0.0245273231429561	-0.0443660204190558	-0.131366788204768	0.0528000236796041	-0.0644393603661417	-0.114529563343966	0.349184191673416
-0.075721059034013	0.510516243297072	0.00326925084916005	0.105614153605014	0.103321725631542	-0.0902970299398228	1.16598404214196	-0.075190537352782	-0.0248372633640515	0.216594130452707	-0.0419424251994682	-0.095230276497994	-0.0813421450997839	-0.0470692346035289	-0.095230276497994	1.00987481025046	-0.0648088764446986	-0.0732111288031886	0.46343209027033	-0.0906321082822142	0.78838144994571	0.347719642300477	0.568050546123095	-0.0774351977853164	0.352011618091739	-0.088332973715371	-0.095230276497994	0.0142541572530901	-0.095230276497994	-0.0654669219187375	0.368316617555776	-0.095230276497994	0.185965398596655	-0.0634763387467342	-0.0697639369210082	0.270211812166706	0.029674820514384	0.012589002853541	-0.032261330506126	-0.00904937211254925	0.183366818369897	1.143023191177	0.250335885634442	0.589683618710034	-0.0703061180799172	0.062028575327413	0.138755493968782	0.062028575327413	0.062028575327413	0.0659307051561328
0.917215717048053	0.0713750755388625	0.450664499570664	-0.154009859652892	-0.126608510850995	0.166862026225797	0.875353050482414	0.291067551753132	0.288105105910187	0.730447873553105	0.351648149225135	0.0591467264699396	-0.0557686972121058	0.925810385301342	-0.0732266458530194	0.0971302176419706	0.20049071120531	0.469923925001145	1.35422737802287	0.0267183153072345	0.884587289603551	0.878425516468033	0.881506403035795	0.118895684581365	0.0591066396838535	0.0849433347616605	0.0244834099701347	0.0474243441027246	-0.0526322378905533	1.14350977533321	0.428961963551453	-0.039602659233404	0.578728797080338	0.113800165691296	0.0406446954103466	0.193794665034633	0.315810087536725	0.276608304104775	0.614538951132014	0.941836804596401	0.502284629643021	1.72641877265685	0.508464733510867	1.26867024049354	0.0556630256986645	0.520793430670793	0.296001278481613	0.151153918366837	0.0581905148395661	-0.182150286548263
0.170021785945383	0.194108552879667	0.0831008940053488	-0.146787061348394	-0.0207884665258369	0.0831008940053488	0.502143575440023	0.428616132526264	0.119498308848441	0.517200773538556	0.207702015623834	0.412281238274383	0.0831008940053488	0.154780248897446	0.196423014022896	0.233068785685563	0.197338536261365	0.145574988994998	1.56817720240327	0.165574146640464	0.549826137561583	0.417643237534603	0.483734687548094	0.176157241303587	0.291604534995176	0.196420554891427	0.0831008940053488	0.132112834587727	0.0831008940053488	0.344833792106538	0.241670940902829	0.0831008940053488	0.127267138762865	0.104888048315047	0.140887578045068	0.104888048315047	0.268606102227482	0.129071877019281	0.158263218532151	0.0831008940053488	0.277726272890943	0.553354730285663	0.20410130469531	0.104888048315047	0.104888048315047	-0.139949689570612	-0.140770390714073	0.13849136241503	-0.180722084551108	-0.140499488408981
0.126473325057428	0.0265787437912107	-0.00917763244173536	0.12529472635107	0.172883335470021	0.107447310516936	1.56784592368269	0.370133923709675	-0.00567080806955136	0.836137644036172	-0.0486997152572478	-0.0951183874702269	-0.0850987906046938	0.230475151928329	0.0192007544883856	0.338240234270763	0.00667791346196715	0.390230768737475	1.37658195301843	-0.116267097463558	0.671052415948949	0.74639000917434	0.708721212561647	-0.116267097463558	0.185392290098848	-0.0416618631142066	-0.0723999255690344	0.00708533574196464	-0.0677209871360274	0.0372179370229326	0.0582096588012927	0.19911187370115	0.518999237626738	0.0144716161071369	0.0240570630248391	0.281606027110196	0.192063670619077	-0.0485262082971208	-0.0269587681898116	0.132900333146853	0.257556886528662	1.12019695036161	0.148416840888972	0.400441039949091	0.049300331615806	0.0877245902977371	0.119899307033536	0.233791211721828	0.204544170680804	0.0868229844638755
0.353313064208574	0.0812164830337099	0.0313438702035217	0.0168435070102007	1.27128881869727	0.318306244307872	0.416727300621983	0.0968763446782699	-0.00214751599596583	-0.01840274214553	0.166227371851635	1.59807744572744	-0.0107312236161572	0.000734119809847576	0.0302718049992283	-0.0178516919086359	0.0717366250255165	1.36528017595104	0.0529501030041458	0.0413537854925103	0.530773824722668	0.236916477721551	0.383845151222111	0.309189934281461	0.15719343391537	0.521084318348346	1.32974021530755	0.130455220394303	0.0195233871413222	0.117252887220779	0.0246532065405929	-0.0284743601604121	0.0699815650108726	0.170063935485264	-0.0187921730067692	2.0847139592033	0.370508429678158	0.187352641294378	0.141444929260847	0.00476676034177038	0.0673578591375218	1.61097896087699	-0.0414427959867345	-0.00866773748572081	-0.0256361075817766	0.0838854110132973	0.116664631830338	0.0959918042000196	0.475457599051372	1.84409616599705
1.57176623509853	1.29379467306411	0.4227674785331	0.168647498541536	1.68576894658165	1.57145198111207	1.64227188402829	1.34465609505683	0.513507226305176	0.545418701341591	1.7738364495454	1.26383415630452	1.71504893161228	1.20634116870874	1.46902322020473	0.0755345563789454	1.60525567974753	0.59170942210368	0.222031129311	1.08451226379125	0.3800462649699	1.12067469070812	0.750360477839011	1.69036235923698	1.66603918348654	1.10356834249237	1.2122483047773	0.104227679788284	0.94329890561222	0.534431806174392	0.0354513561410334	0.363352380657151	0.93264829387105	0.57883623462483	0.657903886019503	1.38457144256121	1.29681930661693	1.63777116998897	1.52261021014309	1.66944307817957	1.4748623643526	0.735871077855388	0.307617860962435	1.76120790357978	0.597256369572393	1.78882037153179	1.70686803969572	0.8298977015934	1.80360545355839	0.874929365581594
0.189424965189047	0.189424965189047	0.189424965189047	0.151022733057321	1.19391405848622	0.189424965189047	0.189424965189047	1.12193499602987	0.189424965189047	0.189424965189047	1.45616051807026	0.189424965189047	0.189424965189047	0.189424965189047	0.189424965189047	0.189424965189047	0.115244244902663	1.16195745684089	1.49519341622037	0.189424965189047	-0.241238099391491	0.870936605112249	0.314849252860379	0.189424965189047	0.115244244902663	0.189424965189047	0.189424965189047	0.189424965189047	0.189424965189047	0.189424965189047	0.189424965189047	0.189424965189047	0.189424965189047	0.115244244902663	0.115244244902663	0.115244244902663	1.26137434875273	0.189424965189047	0.189424965189047	0.189424965189047	1.17925598037122	0.189424965189047	1.0489782905409	0.115244244902663	1.09572751420995	1.06275260171098	0.151022733057321	0.151022733057321	0.151022733057321	0.151022733057321
0.474030016211458	0.617829198309781	-0.111830860193159	0.132238981149856	1.17198217878335	0.685523167658131	1.48235634002808	0.82777938005467	0.858660242613571	1.11797262697318	0.633734474047271	1.12792874013394	-0.176694273757862	0.158083961770537	-0.171966660746944	0.357749956407795	1.92973824336486	1.60031950260761	-0.34835393525254	1.35118985448321	0.959041101689849	0.983963494452841	0.971502298071349	0.42292164116608	1.04488162584752	1.68549610677157	-0.36485413476241	-0.250545777917574	-0.220346739093454	0.483543123239623	0.663446524315481	1.46354791832152	0.790918595030591	0.110437655073367	0.126931722157219	0.308075908879358	0.961726671692331	1.22840179654386	1.57301445717584	0.82826804252827	1.38341546253525	1.24726068467171	-0.0626298117645906	0.885194099084562	-0.0540158829407986	1.38092431008928	1.47845430605113	1.62150467740803	1.93464914440684	1.45680928432203
-0.0335699837362179	0.243730233667042	0.00726999683898767	0.990538409241081	0.171681106903531	0.444434756091237	0.583448885026666	0.0396633579447617	0.100976662807026	-0.0673826312639736	0.0202536974174107	0.122775948212148	0.148365523778348	0.0161224864300327	-0.0293474969655194	0.0578478221644567	0.141699198129752	0.0873949913233486	0.37130958636538	-0.00963926109672603	0.624084039642936	0.452258953947377	0.538171496795159	0.199295126548523	0.416929537717893	0.0396670117382457	-0.0290434975556547	0.298691743121123	0.20461334602774	0.0961768320185527	0.111904587302547	-0.0441639660579197	0.196931834656122	-0.0842739220530522	-0.0274479700758894	0.286714000386858	0.372304148376279	0.495843086926731	0.318572942288756	0.212778522212066	0.263281572844086	0.847003095215055	-0.0143301988791314	0.272426136429872	0.0577483460993986	0.00627075139854966	0.00986717502832463	0.162425981844365	0.0867416903252726	-0.0422660533872614
0.0867425829022247	0.199726864083169	0.107800281021625	0.32773138193743	0.783394367936193	0.0372817636144716	0.735353085798366	0.19002240196769	0.0274206247951022	0.223391630117462	0.36454383915173	0.151929464572319	0.0434770128868447	0.0928989115509827	0.231897305528159	0.210431593800182	0.0933512900464456	0.29538927331543	0.000212905439532708	-0.0204028129336359	0.630619129165257	0.712973207949602	0.671796168557431	0.617922061700803	0.10797274179665	0.0728499053927277	0.396652737799332	0.414423519217634	0.579911806745671	0.630145361721737	-0.0297870104804399	-0.0327168766203412	0.494484937175409	0.1045153130842	0.0735186446595988	1.81497347371127	0.0794469990048287	0.146054548824714	-0.0052820026532068	0.316713503995805	0.308567503589275	0.339811429911172	0.07353979138734	0.142012215859328	0.160939120395253	1.25060231868238	0.411322192311708	0.318676645479424	0.391447453580024	0.751586599387427
0.0543970999768251	0.310659646658735	-0.0394749939410729	0.218569259486772	0.571662490213397	0.479154198827375	0.191033881951604	0.418248134288551	0.152285110282761	0.0796732255614621	0.28010269451983	0.563286420322762	0.779676748259062	0.0434490669397911	-0.177003848454855	0.330175335191243	0.253547187372277	0.67515128664055	-0.209844288668027	0.0820171477928331	0.530767548320311	0.542064279521734	0.536415913921025	-0.0343533555059669	0.318986778554299	0.423928574345569	0.273185524835182	0.0488602762121241	0.513252601925632	0.278565946700471	0.579132591341881	-0.146228554574094	0.298039888019519	0.0527428540368547	0.00158406574801714	0.361819427703042	0.187653508943329	0.198968030980356	0.232449427169616	0.411677954018722	0.258115021986829	0.188635960399514	-0.0519595874053973	0.0267749883588478	-0.0519595874053973	0.514848851902653	0.233423736384991	0.415453600212273	0.420688846083703	0.37524517563457
-0.0750975062432673	0.117723570061776	0.612747484038328	0.452032795518922	0.185013362819529	-0.0119965021272901	0.292421390302806	0.0711395419299929	-0.0515947953049701	-0.0732074097554399	-0.104092741270639	-0.0261551666430351	-0.0338953754591531	-0.0111124648063621	-0.0744554736285796	0.292799892621856	0.0246220737484181	0.228235342368046	0.0385538077774449	-0.0327111374306531	0.313308899150019	0.340200427392377	0.326754663271199	-0.0833328806255839	0.17787117801531	0.0669973685069889	0.0892161450499449	0.571108562623016	-0.1108930472946	0.182997706417788	-0.0278063181633191	3.05542889633094	0.355965722563545	0.33024411309636	0.53500968090087	0.123188863696446	0.0704105709462779	-0.00548816106863906	-0.0926691779774702	-0.06618912077062	0.0605715490802329	0.0975479205030879	0.0455526678097852	0.171657047852417	0.0652494713763562	0.113108214208169	0.0893541019378204	0.350431284336647	0.107818860558462	0.507122571872058
0.237200554038818	0.0752649840083127	0.281501167149343	0.175883006224147	-0.00021557975908873	0.114599493712251	0.590679180296656	0.0472107449100618	0.522940375441638	0.794722221402154	0.0693379554519063	0.0512611396667964	0.0419922485460976	0.0504449424350541	0.0464620040400487	0.179684810965413	0.113806975483691	0.17427969656666	0.0798284599163602	0.00733789778941549	0.617638326255524	0.867168757083648	0.742403541669586	0.0964646848746357	0.0660695690018797	0.110813864048512	0.241854011680291	0.00794956179967159	0.0572259230646131	0.552958877565437	0.0358964175204972	1.206265933293	0.697822793509054	0.543133965831424	0.282956317327075	0.128154045322013	0.384715903485289	0.197576625980842	0.0590016433847296	0.0928580986295037	0.287921164295935	0.672280793621562	0.208795665965815	0.139481500180017	0.0793049907985226	0.0482566214777191	0.00568490195247677	0.122414226463737	0.0591577911207579	0.00114488371328307
1.56239086318214	1.08312038770498	0.691081977641777	1.9682618424265	0.832515259861075	-0.0680400491350723	2.55562163091078	1.95675376117392	1.05223362657618	0.720754402492387	0.772571212634217	1.14335460131322	2.03058999801518	0.540065568324393	1.19651704275913	1.47993665246516	0.845065714821171	0.767581754708786	2.14240033443306	2.48128081195295	1.88599005839427	2.61383932956164	2.24991469397795	2.08166820810129	1.92713060258898	0.25254823586331	0.818789408917077	1.66537551183607	1.06092208010826	2.34661870463073	1.87137884966669	0.994043040932137	2.14566247365403	1.9390867291409	1.36584524685263	1.54284320284682	2.44797137269883	1.43872497988004	0.599030082656727	0.880078892320617	2.02322191814548	2.83161673827608	1.57094588330202	0.75923779721442	0.903320470622813	0.932729542754333	0.643051139667046	1.03496922802249	1.36011763634862	1.35706764922669
0.0715050870481011	0.169208787010818	0.191666761262884	-0.00926639462884896	-0.021087595012824	0.185837786314562	0.515383367382551	0.198794113783496	0.154897311012201	0.184918295026296	0.126141735070919	0.0749504790195226	0.094607702636066	0.127312297616437	0.115596117831634	0.213086154580412	0.154413944668605	0.0784097246824705	1.02128976980279	0.118663117197959	0.662726483230988	0.57896416597589	0.620845324603441	0.100338905383738	0.2243616615884	0.096206008130456	0.103546750445654	0.0747906161333074	0.0767749051491503	0.254861457361489	0.205348225687436	0.786552495207368	0.400286510671086	0.0603804446057025	0.18774909732371	0.0731304115561815	0.311747657262252	0.211651998352275	0.161107807756153	0.096157603763424	0.242751027896718	0.698259649801907	0.318338297934423	0.178009660078025	0.0897507550178455	0.0472852331516543	0.0157138905086572	0.0588463773084323	0.0285507689720382	0.0101346008690943
0.00271349842288656	0.00936665803245348	0.00271349842288656	0.0327262847321057	0.0327262847321057	0.00271349842288656	0.27460245620632	0.00271349842288656	0.00271349842288656	0.00271349842288656	0.0101591486662919	0.00271349842288656	0.0109886307567664	0.00271349842288656	0.00271349842288656	0.00271349842288656	-0.0179053669918885	-0.0179053669918885	0.00271349842288656	0.00271349842288656	0.387068586740982	0.387068586740982	0.387068586740986	0.00271349842288656	-0.0179053669918885	0.00271349842288656	0.010544824217141	0.00271349842288656	0.00271349842288656	0.0613887347736917	0.00271349842288656	0.00271349842288656	0.184874607899294	-0.0179053669918885	-0.0179053669918885	-0.0179053669918885	0.0695652304995825	0.0431019454257846	0.00899395425570704	0.0462910443380909	0.0264856100947792	0.0793186102748224	0.239516151336805	0.0434444778890304	0.0218843401256491	0.0327262847321057	0.0327262847321057	0.0327262847321057	0.0327262847321057	0.0327262847321057
0.275829217218645	0.228823628022924	0.186258579830762	0.143121642100453	0.143121642100453	0.186258579830762	0.980224073366335	0.24393607437891	0.186258579830762	0.620663075353745	0.200196639209664	0.23328446753388	0.186258579830762	0.186258579830762	0.186258579830762	0.330869632121857	0.130287534975691	0.130287534975691	0.452649987258076	0.186258579830762	1.47903592193681	0.0694755102526289	0.774255716094719	0.186258579830762	0.365449545296019	0.186258579830762	0.186258579830762	0.921487455262291	0.186258579830762	0.203524388826431	0.566492781782641	0.186258579830762	0.286204974401418	0.143350963533554	1.20097166974859	0.143203949658667	0.29620064648702	0.202761974349788	0.186258579830762	0.218570537069708	0.37607244278644	1.5041130441322	1.22821340504736	0.146582623767092	0.185309790538192	0.143121642100453	0.143121642100453	0.143121642100453	0.143121642100453	0.238793526714881
-0.0304123559946462	0.00556304215909205	-0.0330799030176082	-0.122907942336677	-0.0957915978066091	-0.0170180410834584	0.231013216685619	0.0379015028560519	-0.0236081328419771	-0.00915978823996875	0.00919549213460305	-0.0270411050469864	-0.0361505832157202	0.0710632948960077	-0.0139858078094757	0.021753134257345	0.021142322756937	-0.0126390872521547	0.0350605298451735	-0.0329582804864528	0.604649139087361	0.114420821170513	0.359534980128936	-0.0132979107745338	0.00918769583160797	-0.0432488868841793	-0.0432488868841793	-0.0228110231586756	-0.0376457637140996	0.0332189610866211	-0.00145112836441345	-0.00914403748339865	0.127833838713087	0.0430545878124356	-0.00775949370592433	0.0487841767498491	0.0474255182579119	-0.0122056791022442	0.00799877497764985	-0.0215179233700507	0.0661966707309528	0.503957152150142	-0.022046585307069	0.102201743064817	0.0352135385906246	-0.103966145085323	-0.00292948220942602	-0.10665075615208	-0.10731032245237	-0.132134719919224
0.648037590434272	0.854514171912395	0.0968705149748181	0.98491272642581	0.0386778291164449	0.89784079309659	1.03252317861675	1.32244370794104	1.10222596845674	0.0968705149748181	0.0968705149748181	0.884130405253755	1.16612583019893	0.556457596009545	0.702877244128431	0.994593305885124	0.857422110403871	1.0835878329589	1.2254770877598	1.07213974247089	0.426458600033942	0.426458600033942	0.426458600033944	0.0968705149748181	0.12951656241533	0.0968705149748181	1.143984694514	0.0968705149748181	1.72265752843311	1.49808446239988	0.553167509654415	1.03400510057798	0.0968705149748181	0.777244002179568	1.19431728809009	0.12951656241533	0.0968705149748181	0.0968705149748181	0.635435142133094	0.240737436418221	0.0968705149748181	0.477206588146327	0.79110607491147	0.12951656241533	1.1850563352598	0.48534754323687	0.0386778291164449	0.0386778291164449	1.38844764278478	1.1379154535103
1.35408698523866	1.13544695599251	1.41473544974402	0.992687978036017	0.486409076937173	0.802733270599803	0.593513720526717	0.977040632683334	0.707841690058285	1.3783318645899	1.13117834464416	0.935373807900695	0.521154791309958	0.885697536318598	1.06918916950784	1.3790621908329	0.833269838695786	0.357073629007618	0.222195684567091	1.41452728326155	-0.147968830360941	1.35554215768941	0.603786663664235	0.995361594603731	1.33046943213742	1.27335625497254	0.870129512149006	1.22290295600313	1.61360851091072	0.92643634995321	0.918706350065922	0.65780194269682	1.46569582917247	1.35615335219723	0.807235398792461	1.22730822645383	0.597455710607604	0.828168151451455	0.296763214788491	1.44646079269437	1.22846962235517	0.486605191433217	1.03070853491729	0.567233388813236	1.36590133790341	1.20192846645616	1.43469591769945	1.2283623724666	0.920521936426379	1.50012516842172
1.3213220760306	1.45923766709481	1.89506131497292	2.51786225117729	1.16591099626756	0.966848815226468	0.766954746460897	0.600420171385278	1.43372415913561	0.818377555707114	1.55257898908353	1.25704969630641	0.374290388006928	0.900883594906888	0.981253928511528	1.93899549120389	0.731123584144938	0.983767459555537	0.850049289997176	1.37285547752746	0.143382983713548	1.46934904599909	0.806366014856318	1.11704167634983	0.468342097807861	1.37261943239366	1.58956351109684	1.58868623577871	1.74518936573901	1.94125196390886	0.996067151860918	0.119997894759479	1.14926297592248	1.53537226017133	1.47698152718643	1.21668348996173	1.39010369232656	1.20225255274202	-0.0406153203548831	-0.0487667559916374	1.05623866710907	0.546964031106263	0.395103189906231	1.14906214324219	1.18228823010013	1.11200408880457	0.141364752677822	1.96037303164217	1.43896395403566	2.04396493584594
0.428712852906346	0.123576640334451	0.094334883547237	0.179672333722097	0.158401825620973	0.0911252688251042	0.718694765741297	0.0893554160647527	0.122944218089306	0.120425124786915	0.0922716928217989	0.0616044555185076	0.0616044555185076	0.140734336800589	0.0687370437677806	0.273576419803866	0.0671385742933884	0.0570739775768805	0.0890722086835382	0.0722708095353448	1.30719114919345	0.073619265380532	0.690405207286991	0.0616044555185076	0.150601572862522	0.0723135705583089	0.104047866634911	0.163387560589016	0.0639112086379979	0.131053915169396	0.167779795957985	0.0727270875990566	0.479502696825958	0.0570739775768805	0.131312246735495	0.436525809280842	0.272168095472793	0.170622432009985	0.0779118545831066	0.159825084341312	0.2988615763471	0.776044042241992	0.0884869837209133	0.1537080687014	0.163063502957398	0.148630589382116	0.128299583953714	0.128125201004999	0.121758601015618	0.120189609576472
0.350657639339817	0.123503199052792	0.377014730277399	0.080910863799221	-0.00838483636566616	0.257296168015492	0.652957011935056	0.103738899373492	0.0945590748371363	0.292099525648948	0.0953810737749939	0.0857231158495892	0.0994309387821411	0.0804628312566004	0.777320916738032	0.476305804464622	0.243452385428536	0.175443863848867	0.236301348926439	0.251943728361303	1.84948883101446	-0.417519728757433	0.71598455112851	0.21121144371863	0.451689352701985	0.109903262386941	0.160484782666652	0.145777168924803	0.43874946196245	0.151574860356078	0.120938171452956	0.315609107690263	0.501324962301371	0.382215708517619	0.133209787654886	0.162645708262449	0.392623906041344	0.180736195657547	0.068287354257888	0.15602025984511	0.386040150115494	1.27670372662952	0.729746557628713	0.175372028734614	0.207811031690033	0.139886208771762	0.00873976103067865	0.121888477738451	-0.010993351946073	0.159348932500398
0.278763815991706	0.13420725544518	0.0898028871618742	0.0868846152181392	0.164369651576023	0.135746389375801	0.729810838410452	0.0486164807636978	0.0572618848131623	0.107751999222939	0.427394237073461	0.0507689051753238	0.16557315459028	0.0496381949637341	0.0669284426520793	0.332949861339145	0.00177235721839113	0.00328157866514463	0.159918917851809	0.0789994074633951	0.618468422489943	0.569650440404223	0.594059431447082	0.0420134088762088	0.195984283519922	0.0391949096709898	0.0911946849182731	0.130000284373928	0.0550212797865429	0.178546533113049	0.101023418880821	0.0420455438161805	0.376730732478323	-0.000280167679568965	0.508334291189293	0.373871031731571	0.200608397621982	0.143757499363533	0.052315855818912	0.11622388863894	0.188226035711146	0.798173706646665	0.333317561344715	0.0831023006893804	0.808720923941213	-0.108102831403492	-0.090839176185586	-0.0813966280633153	0.0051040232262002	-0.108720324410652
0.075557275709883	0.070670984993213	0.0964900683952176	0.0732453801882951	-0.0441256326918165	0.0558606651001903	0.578963812893243	0.0408499008279337	0.0733952391798393	0.189384693127401	0.129017985666998	0.0954662922801286	0.0836842253515446	0.0317663400490856	0.0240889665327211	0.0548421208624038	0.047384279884764	0.168307927833231	0.164596781076356	0.0605929902592674	1.03400897950221	0.17183388724453	0.602921433373371	0.0452327675048076	0.0880320492578741	0.0446247346683138	0.0482071256479991	0.0530111181507881	0.0518705200134535	0.0836009334686568	0.0836936590305111	1.24027131337614	0.292531461357249	0.111484847840662	0.0545674707865877	0.154744516295387	0.226335134040202	0.182288043178255	0.0393340283972047	0.0360306926721286	0.247880317400482	0.768599790476321	0.191978470708248	0.0696850933535655	0.0453170182112674	0.0683102977886601	-0.0520635988894593	0.0428642614752231	-0.0571352617031652	0.0515341799403391
1.48818330411649	1.58774083999352	1.51042020163856	1.29527467354879	0.942379872294249	0.295777779014985	1.31620710385074	0.295777779014985	0.295777779014985	0.295777779014985	1.50851244692442	0.295777779014985	1.12644554889156	1.15681474586978	0.295777779014985	1.17488214956621	-0.0379668719471828	-0.0379668719471828	1.27255310483981	1.23903042519808	1.72003130384264	-0.0435991295491862	0.838216087146727	0.295777779014985	0.807156224512302	1.45884528547482	0.295777779014985	0.295777779014985	0.295777779014985	0.295777779014985	0.295777779014985	0.295777779014985	1.20815129036492	1.23018454809012	1.69172069916584	0.734136934524264	0.295777779014985	1.26393281019744	1.19193744680634	0.295777779014985	1.67827945373448	1.50494019149622	0.84521238159605	1.70712871943316	-0.0379668719471828	-0.0480062690976176	1.13971081579181	1.57858360132972	0.930558763007875	-0.0480062690976176
-0.0369991191541511	-0.023457753405468	-0.024045531159738	0.134856223631383	0.148491384688164	-0.0350418165018262	0.488162449951905	-0.0343685877158856	-0.0218412000969413	-0.0327693583161425	-0.0354551897073752	-0.0402396709131675	-0.0402396709131675	-0.0331403531006982	-0.0402396709131675	-0.0358117576052921	0.0614526875752051	0.0714946031960388	-0.0402396709131675	-0.0402396709131675	1.29954753255252	-0.28436290159657	0.507592315477971	-0.0402396709131675	0.061339471923035	-0.0402396709131675	-0.0402396709131675	-0.0402396709131675	-0.0402396709131675	0.0258848408096475	0.0224470861998114	-0.0253891442201252	0.319661298461018	0.0566596655171033	0.0566596655171033	0.0566596655171033	0.00581991252702457	-0.0169206554026005	-0.0361878706898246	-0.0260750241909622	0.171435494469362	0.64812166000171	0.0602683241269044	0.0792825013834557	0.0599753509061137	0.14797048258732	0.131646480667638	0.134427694703665	0.131646480667638	0.131646480667638
0.240777435743326	0.290686541796375	0.071682538116949	0.2316686079619	1.04368024436078	0.425517535098112	0.158408842920914	0.278068466341131	0.773729548829261	-0.0577757412356479	0.882865963577217	0.298939251685123	0.427651684979948	0.035069180472495	-0.074994374816383	0.158787435192908	0.762156987530424	0.88321029325854	-0.0256475314633581	0.302913475771077	0.296834273517374	0.265100804691374	0.280967539104375	-0.0296163161468155	0.0994873303034965	-0.0170322033784591	0.290055713594764	0.0119850772161994	1.53590276534209	0.16792498985157	0.100972501183432	0.382843449657412	0.455658200468015	0.758865493789121	0.169429936062587	0.292086213807143	0.064617574988244	1.30380366883063	0.895098407736297	-0.00342625509721679	0.8453666853151	0.346873337984968	-0.0614137192839577	1.0502296092315	-0.0545452678800378	-0.0469437027256428	0.536680428846682	0.0383594015385963	1.00492052549242	0.888815810214871
0.415952092468536	0.289683778563299	0.0582840771449959	0.327863473201997	0.609418010501597	0.988168219523644	1.53647013459604	0.35625359393767	1.413647572131	0.808050282015314	0.627505843269645	0.804033276565164	1.21655422990603	2.27020331935453	0.0862537703416309	1.15538204933669	1.19858315048334	1.47849349257478	-0.235111044948567	0.0594902236517319	1.1766697610643	1.19813607571729	1.1874029183908	0.709603433480374	1.13540703784486	1.02256510013439	0.000658061600732895	0.204759468650993	0.625807956253653	0.796687566668684	0.304759028932426	0.197788214040522	0.939424260001484	0.886438873520884	0.412956550863867	0.718434210703114	1.14062745797315	0.708536498496144	2.10902334672651	0.783426945918814	1.68071699563041	1.65212923632509	-0.060373155640587	1.89585255490752	-0.0552274334882389	2.04256802182461	1.18809979546288	0.955056921533915	1.92626049863572	0.817316231175208
-0.149672572867599	-0.11876399525855	-0.163636694111845	0.242550588047978	0.525491388770662	-0.171823072596497	0.852278753320211	0.42225380827095	0.344193060011304	-0.0631567996503805	0.272269110330101	0.91683131726028	0.2793928193881	-0.0739411046577065	-0.0802732915602355	-0.0755959936789735	0.0959251545297768	0.0949392052405815	-0.170420067642075	0.886816479699021	0.713271523603065	0.606627471473755	0.659949497538412	0.41418528300147	0.24428750798716	-0.154468494616227	0.0673601388967355	-0.153482218099125	-0.10625379941535	0.224545866863627	1.26947047790748	1.1061229203702	0.255048870365139	0.153549221607585	0.108200973619116	0.6646712010297	0.117946217460022	-0.00931347436004151	0.0108757173864125	-0.167856986619206	0.407783882901535	1.3444902720284	0.103637524833072	0.124935647863426	0.098257218678604	0.192271978618874	0.220411171365054	0.20126331656536	0.306001841362803	0.200662780410985
0.227033121788809	0.167513014662439	0.167513014662439	0.102821590470537	0.102821590470537	0.167513014662439	0.858152287173688	0.243003261080539	0.167513014662439	0.279429705458902	0.167513014662439	0.167513014662439	0.167513014662439	0.167513014662439	0.167513014662439	0.248113909499374	0.279197447988147	0.279197447988147	1.3326234498373	0.167513014662439	1.82393280454552	-0.217484034415101	0.803224385065208	0.167513014662439	0.279197447988147	0.167513014662439	0.167513014662439	0.167513014662439	0.167513014662439	0.284497346620988	0.2525451170774	0.167513014662439	0.607851467439074	0.279197447988147	0.279197447988147	0.279197447988147	0.338984685710647	0.253992323187299	0.167513014662439	0.167513014662439	0.408835336349005	1.1932612080486	0.302815339868567	0.339287672569689	0.279197447988147	0.102821590470537	0.102821590470537	0.102821590470537	0.170107144966605	0.102821590470537
0.400934440023442	0.878224341555128	0.899092099516202	1.19085895779809	0.168134234582882	0.246184103593032	0.221640218740779	1.39251751273003	0.899868903801087	1.35530658453331	0.143195951899457	1.15962662496062	0.837427026758961	0.142272212507455	0.160505850572992	0.176178109136685	0.152947712311267	0.0253625422636616	1.10207101841526	0.977431111775322	0.140724732617767	0.611428293898231	0.376076513257999	0.114453299610167	0.0951810761251669	0.204569086752503	0.283298364672873	0.185691676283027	0.124759868817602	1.62938353120739	0.147901767055059	0.127225543596544	0.976640240008493	1.4029771803721	0.905247819649766	0.170421911233948	0.141035788991623	1.39209372784889	0.119454122461256	0.120371494826704	0.645294865767913	0.233835447926738	1.34350093553318	0.0696251408492853	0.32351278905987	0.155520505654261	0.139719253751871	0.22342358383884	0.358135261136708	0.157859922004184
1.24112391502315	0.703660188062539	0.372648757346674	0.12535282179734	1.339827979372	0.69894845272819	0.669754720700886	0.503883452853908	0.658420654171958	0.599607793356463	1.09741634431337	1.58478262875138	1.21961996561863	1.78509954977011	0.182840881445924	1.23742897897739	1.0825449132513	0.813569058805638	0.102604436971356	0.572135599193456	0.372937007236587	0.544875101756818	0.458906054496703	0.780092357172597	1.15052243677636	0.849042085325276	0.65563996734164	0.524617070279253	0.561534514152995	0.373012921328837	0.815435137491487	0.837721695754116	0.469061663794626	0.855535161542787	0.212607830002131	0.834623670374153	1.19280397749039	0.782308560968677	1.5667454034301	1.42979759382153	0.904177829363606	0.21810100294898	0.439188747885903	0.589110963764643	0.285675708944996	1.64128404073407	0.853237933801355	0.662032451123813	1.08346006028867	1.96038123310638
1.75368040048676	0.922309298405281	1.20826761410132	0.744969329198252	0.593342977779116	0.614664181445916	1.58210617754576	0.856495562045797	1.51045817597007	0.918295114587678	0.49533822723361	0.428625773163412	0.234273593788163	0.75446507627639	2.59188712637396	1.32016452167327	0.572361201980407	1.58925613476324	2.07138247234769	3.40273601620236	1.83708497911418	0.873652301632094	1.35536864037314	1.62023712343154	2.55717840791399	2.28533297155097	1.0100181413621	1.35567133360617	0.198827242625183	0.252706129920151	0.984252936686439	0.0594162809188355	1.00742682407661	1.3941509942641	0.629811975307324	0.586625655309739	0.511040824250077	0.552138865648059	0.389470539577018	1.05989581072751	1.71492236058049	3.4691648927424	2.05805741051757	0.882848235150249	0.370992874660307	0.705304087010223	0.83066141517271	3.31049239048641	0.755680963023484	0.69354230848127
0.0524293810157609	0.413999157133991	0.264075751826665	0.562362761715494	0.630557980901829	0.158741906168153	1.22548954510183	0.0329195084302029	0.197031888472357	0.185209573637777	0.0830952365062188	0.114988614468884	-0.00271464421224604	0.0980774772031728	0.0937119766999178	0.611996312487494	0.550144901165596	0.244037879126682	0.362930923303068	0.100945943996857	1.66335639976858	0.257619592194673	0.960487995981625	0.10076906483768	1.08027228195881	0.126485462970826	0.130082324723355	1.13312338791823	0.133441606243521	0.345229789762346	0.442734328422631	1.00248794567799	0.879733441127633	0.216929589381016	0.374999418628315	0.661811801949466	0.141256006427226	0.242251130079492	0.028066910449443	0.375865600852162	0.556998113015663	1.30330668173808	0.145608169994048	0.547079846719637	0.42819094778869	0.275814124498169	0.495307775763956	0.567457596890144	0.42135891805496	0.326286951038388
2.36587284235626	2.64629693491342	1.32374153703074	2.57002756829621	2.8491668758377	2.45223986112442	0.493730322984491	2.55130790598981	1.53524723571993	2.02733375377246	0.757776191025451	2.36295751768016	2.82289585529299	2.48715658908641	2.43142893956664	0.576743000737193	2.63444153352758	2.61042134391722	2.71858371338373	0.987766153471747	2.81668555141324	0.799786894662911	1.80823622303808	2.83979526432859	2.51280820743256	0.750118148997541	0.807324657443465	0.74568744651145	2.68505755513754	2.26306988048257	0.59648819619546	2.26596248477619	2.66695501066961	0.700230102661538	2.72564017669892	2.57841845168267	1.16259291756403	2.58743879124794	2.51892622854465	2.2325895272082	2.56161337945933	2.6781466299402	0.582647653131463	2.90391382642709	0.707758700934108	0.506331931118182	2.38160216062384	0.624476844768028	0.808001902099257	0.596049130584906
0.757466707822528	1.08438522375491	1.15936228155977	1.22664638573953	0.656828928664755	0.178215512096871	2.22201142296841	0.562879215801939	0.711534680459232	1.36035940046158	0.354936613679742	0.303805301674428	0.370988662444899	0.807132435392622	0.212102741517923	2.21653156041029	0.40517979265809	0.102100499782091	1.1972399620618	0.584961318459207	1.78918756261241	0.743077866043858	1.26613271432813	0.171343082490292	1.79046185325944	0.408138327841542	0.376081784792259	0.522875998251241	0.129612460012363	0.574704294252411	1.1494812825858	-0.0205770559670504	1.10857966515732	0.324570399854357	0.790445017389236	1.14849603270805	0.455652654479345	0.710323373169883	0.357172978984666	1.08734517512763	1.18626512341498	2.04308627068937	1.34649812036332	1.58164413486983	0.152385718802786	0.404332837053047	1.06250949694659	0.857290941432633	0.169001146793281	0.0426680606492251
-0.0888690492678921	1.4892562004283	1.15074289589636	0.796782204466696	1.41007079475155	0.055424106933381	-0.091229263679938	1.22980520940725	1.26587274899256	0.934759553618322	1.56487634954781	0.646790013764813	0.757860366504168	-0.0856291869802137	1.43848699016614	-0.0770710497541217	1.43116454391917	-0.234287444849744	1.29104481877026	0.957838303029452	1.29578000111371	0.439530249407521	0.867655125260617	1.14066766364394	-0.233817855875192	1.16580616045232	1.04541431865734	-0.0799776042439259	1.10529610102049	0.50237015801188	-0.091229263679938	-0.091229263679938	1.00234075394013	1.18679099790013	-0.237245868463898	-0.237245868463898	1.02186108273864	0.947073860785632	1.45216958413092	-0.0478393163574717	1.05910337318519	1.35789260299784	1.09136934398662	1.18665527421228	1.28335823425149	-0.204714112626313	1.03714219870619	-0.210537488970487	0.875633089925187	1.12706363139878
0.091450582300231	0.232894254937993	0.270911675280353	0.0303657504638827	0.579695602059691	0.0832724888143845	1.06418174430043	0.611201732103058	0.113346467730784	0.527963840522584	0.980810334803531	0.0159589861360727	0.620672083826586	0.0471896162669082	0.098592203330068	0.124253432317424	0.748827746134353	0.104225486442674	1.6704392223624	0.27279726934027	1.1498723092924	0.484373242012411	0.817122775652407	0.422805029422759	0.786855256481741	0.2631449515746	0.036379393369217	-0.00182620602193097	0.0266127754542085	0.251268920525774	0.543717818926673	1.08201667821556	0.601474121633669	-0.0180655646470382	-0.0728037526043836	-0.0356346695446261	0.377090808796038	0.240473042373346	0.0574983595174195	0.113676009932305	0.234092197157306	0.671581520366383	0.332096346571158	0.906737487578836	-0.0703203939217844	0.0409876947151421	0.0858041115949121	-0.0242603997378213	-0.0193651938499805	0.00679760739947663
0.315616801460493	0.0985097557969343	0.243584456879444	0.217715235831303	0.596538737393264	0.0558102881528573	0.890825452521787	-0.0432056556860169	0.320111254280126	-0.00919591067029371	0.256931557694203	-0.0440663665757786	-0.114990198133384	0.431370259047686	0.0524335970694833	0.393595292820513	0.367252147637075	0.311536649604757	0.743452965128703	0.0374066982519743	1.19293467453099	0.543042287605833	0.867988481068415	0.420929122555807	0.408574709407563	0.630897090952264	-0.0353136937769137	-0.0992388678930629	-0.0230706246624247	0.17261490889813	0.387876271695663	-0.0990160572571027	0.726845181602331	0.253305572148494	0.0840041254518639	0.487988007378529	0.117723321116367	0.13802741628022	0.142390399605532	0.527869101853322	0.518812062889628	1.16318780526956	0.0840147016309811	0.497930001044626	0.263022462856997	1.19786659264412	0.363662325883634	1.1788286293584	0.40013663301236	0.227725642306427
1.09974662599343	1.27173143573936	0.693522315565501	0.769222835661083	0.901610911785761	0.481348853136462	0.902568126539456	0.897753582099536	0.689563938111763	1.16497681501547	1.12915303658881	0.868152382283391	0.999988400776116	0.378950489925574	1.81171102686266	1.49327488469756	0.833632855177436	0.804036013211658	0.437502908662597	1.26231548792863	0.19673137135878	0.827458834018718	0.512095102688749	0.764044498898842	1.19836636712359	0.910508196672906	0.766351333096794	0.969360572034856	0.124736458398043	1.00857141974006	0.926743982458656	0.267062019281476	0.716753713823336	0.660572393906298	0.939397256006936	1.37886904007483	1.18952036271906	0.71061688863699	1.50035194207699	0.0652716140042472	1.19470749011989	0.345704942313142	0.900624641951716	1.43320829197713	0.407666560714356	0.939224831818427	0.90308153480625	0.966738138503657	1.02562536554011	0.190293441901422
1.4862993828948	1.15344306207017	0.330685940468753	0.196379233481786	1.49636670312053	0.24134539201438	0.178340595800518	1.20306048305479	0.339805870912131	0.688672082542476	0.360740920298262	0.107015882911217	0.559614502495229	0.169600939073042	1.01885209104194	0.961410967649115	1.31186110351855	0.185753177764377	1.60919166517618	0.113259028071002	0.450048406428912	0.446585198830629	0.448316802629772	1.75863046849376	1.52212983139347	0.805988569053893	0.179811425236795	0.113212813668637	0.160403373775259	0.120088599957713	0.149094496205109	0.0959520166369616	0.875804583649822	-0.0471377937683747	1.05633320916797	1.68979969792545	0.200174180600689	1.45518932265378	0.494765046378797	1.36656499774627	0.611683524662687	0.479768180422821	-0.0351015223021554	1.12726081521652	1.09160013057285	1.56626300197759	0.379099521192711	0.201729907794859	0.42102044725333	1.34319209728486
0.039268900162344	-0.0677104462463066	-0.139047377798836	0.1775060230879	0.188839954473859	-0.018935772152056	0.693540016985508	-0.123627470116344	0.203936179672321	0.04228174341021	-0.0776067306502344	0.038340599232051	0.163969599000173	0.817980951533153	-0.150709510537986	0.653443702176489	0.324176883775	0.637659213149485	-0.150709510537986	-0.116034501286933	0.382448069466601	0.424340834528568	0.403394451997586	-0.019516431141094	0.28968588190523	0.034944169997961	-0.14476637886133	0.067792013052059	-0.014726380769802	0.05763161744231	0.752951549160957	-0.138481011239502	-0.024288397772437	0.0483102041963843	0.0234454923145496	0.00541912959050526	0.041169542992376	-0.0872467890739258	0.576693845566518	0.600093460454693	0.371611220442622	0.209852290991934	-0.0634918765341943	0.167394546012789	-0.0638366621847955	1.10157094509963	0.941630088613793	0.174757601888852	0.380512069333996	0.28717689402771
-0.116990293085976	-0.0889948197954865	-0.0874270419028348	0.305173192013298	0.441843332228526	-0.15357824105206	0.442852657004841	-0.112089529435673	-0.106399764634874	-0.0145000861880843	-0.0222727722824594	0.394347964300555	0.145118551799867	-0.108499892257814	-0.0463466257118254	-0.121265932479747	-0.00804791647420653	0.166183206036336	-0.113089521201563	-2.31650755153634e-05	0.291812697461213	0.321111731158941	0.306462214310077	0.373742469323516	0.00249680814731827	-0.0720656826192455	-0.138396926134925	0.0306532777011116	-0.156096617440979	0.431045671546878	-0.0933083207866083	-0.082325602003164	0.0154175142939657	0.032884362832796	-0.0205248245417247	0.102805621062372	-0.0498984209130144	-0.132290910594394	-0.141813993578601	-0.0337107573265134	-0.0354720058932684	0.616278709807943	-0.0141371460180893	-0.0159558366270353	-0.0177123630466787	0.172885828402603	0.164490274581754	0.243669998702027	0.155194101796123	0.154555203104608
1.95184107305353	-0.0279080672529823	0.905278766469917	1.65527614427556	0.867430420292173	0.957667796961517	1.41701249208091	0.81516987043046	1.19869434272215	0.2829491533031	0.531620629442115	0.154331595175963	-0.109568519694636	0.152763638130603	-0.0122619232382433	0.370514626176795	0.0380230339695064	1.3642518375537	2.05888593907085	0.0281171654024827	0.135062886266901	2.04248058190893	1.08877173408792	-0.105159580708384	0.494479005812793	-0.0782638133057809	1.01870287881189	-0.0168776937937253	0.206854251434593	0.123501102120469	0.380070938999091	-0.0292682017432923	0.83030536198011	0.0325642429609189	1.54864468937046	0.114941635712629	0.304707521146	1.70749099076082	-0.102624831493734	0.138019834853014	0.598623878695477	1.61174946589786	0.0427009175250157	0.27907992647372	1.80135413097901	0.440137819089153	0.356825789091596	0.365498512298523	0.420970650822838	0.368630030557547
-0.097729350174291	0.576752958645397	0.215869602201294	0.292798158267763	0.558309196395108	-0.146729201614516	1.13913120759737	-0.108350341024341	0.253146835200249	0.311258876700976	-0.126177402898748	-0.00852736241946792	-0.0827047304329309	-0.100901446379969	-0.110410583308554	0.854524801185309	0.0609968088129768	-0.127396082290887	0.294275256713421	-0.10613587318454	0.388559526970427	0.417896002309292	0.40322776463986	-0.073135594812732	1.25448059864675	-0.0340863918779279	0.897615830639459	0.509458756670378	-0.142903019304885	0.0135590817624941	0.653906091075285	-0.152219773001881	0.334644516364407	-0.106960955056811	-0.127396082290887	0.546200305578021	-0.0857634673171751	-0.0423701978848469	0.119989367607055	0.808407517691696	0.404671651619011	0.383873798513148	-0.103783114999593	1.01967081127048	-0.109760070211318	0.420149280382731	0.289697850235694	0.0620727800643231	-0.0652122802899601	-0.0585358893512894
0.108512387598297	0.499077948165289	0.197160859683562	0.0640838164963894	-0.00341488993912956	0.174253665033819	0.765810778559515	0.403773434207306	0.336831284421799	0.899151803931069	0.0692478670777358	0.223901984164532	0.108994712496942	0.0764876734477013	0.699088231450153	0.414098550349215	-0.00655162268522618	0.0495503304609318	1.51887738140488	0.478709016760451	0.77415056396158	0.903821090383243	0.838985827172413	0.161560387989927	0.218702740384389	0.273716658874871	0.200808478541543	0.536344183559742	0.119657041850134	0.480289287026908	0.331816961707052	1.40653558657558	0.596624144431164	0.363514827149858	0.716281152345011	0.424506519704954	0.423322582574571	0.295712844865112	0.0671455233883431	0.0722403976360932	0.325724312573627	0.640202156629854	0.462062940252957	0.0931808618445065	0.843403062628479	-0.00678906936570615	-0.0200746106513933	0.781111347590934	-0.0564626424854822	0.00231911954193365
0.437602510984128	1.19903278398814	0.0639333212544245	0.200992051009542	-0.0705535765842062	0.00241841152814972	0.468731312730717	0.0520121889985374	0.532708682037708	1.06242705783196	0.00134182751253542	1.01659372764711	0.00875370399249519	-0.00478999151133621	0.0117183891515135	0.136986386781532	-0.0742616495954326	0.979779707428286	0.292643997598177	0.880703441488445	1.41879326790819	0.00285006636654664	0.710821667137369	0.0545518732945893	-0.0121032020955613	0.340954121041137	0.659638461064923	-0.00478999151133621	0.164582253823822	0.272713744815356	0.120127604351964	1.23276552015528	0.315198581084134	0.394150492077056	0.140167130147612	0.348364238727464	0.320575434614383	0.373247380691925	0.00553927385615429	0.0308541220808051	0.208034780796555	0.763807462499818	0.652646852839662	0.00611487830264243	0.0158664388555666	0.443694427752349	-0.109693538272853	0.0360436501524077	-0.0898825860932204	-0.104813339777874
0.326034395521943	0.266574728393048	0.2262160995803	0.77581372612488	0.423324610404607	1.07556912625695	0.384291562406153	0.360866817636347	0.354318905001517	0.235780374744761	0.151890524241988	0.342451373332796	0.828765420586616	0.32755584314322	0.986128423518261	0.273305085415744	0.510375833467347	0.559267292154928	1.47266456164108	1.98959959331239	-0.26194704584697	1.13404649808672	0.436049726119872	1.74386085417956	1.32432863761939	0.78477242295587	0.393501761096557	0.269151300804624	0.174501745482579	0.153679393463184	0.151509012117414	0.120202405628294	1.05707103161638	0.0845284636865875	1.02960197316403	0.0845284636865875	0.17844116366756	0.120202405628294	0.219717600126232	0.208802242156201	0.705654628881003	0.311826082279247	0.108995378010597	0.313274549451536	0.128889278765166	0.260681951857687	0.233041905592966	0.474166128554756	0.242414176072002	0.918852156908393
1.09372236025292	1.1246605257757	0.968689270387026	0.812113009143495	0.555497381668798	0.107533927311292	0.648820943051328	0.322870074388556	0.304716285755239	0.354752313263672	0.262324741797641	1.07118506523153	0.038224980891806	0.55654936112675	0.967952183903091	0.812742072507636	0.644929984800437	-0.0323648945847402	0.203820561020907	0.727668861362963	0.0101930892549666	0.579697745857332	0.294945417556149	0.106361221765868	0.703131073132714	0.400201176281227	0.592181976604315	0.340045828766924	0.514763391740552	0.213156251360955	0.0711131542430859	0.124632228874866	0.861354689370214	0.822328180247312	0.306657658222748	0.599546694027966	0.303896196198579	0.269921249147107	0.0980105625526327	0.618397866852406	1.26960630606202	0.077258429594515	2.01516031827089	0.249656677059826	0.759360898617182	0.262344215353853	1.14594617536278	0.377605975661199	0.203136465483763	0.732944986140909
0.70744279975169	0.368095879597493	1.68129406108862	0.94797541278423	0.628654076986923	0.359599360402764	0.585063189171814	0.18248159293768	0.472156058899284	1.33173713773303	0.356887855415928	0.835485078942455	0.452291317898822	0.7605390348009	1.51413984420811	1.13692562016424	0.517820289660152	0.600225965597193	0.141743653452177	1.48838325878179	-0.0705477749965545	0.872351056768128	0.400901640885786	0.991489321897452	0.691660984556624	1.49050535714522	1.00704328570809	0.489503989082412	1.22989479523403	0.345486928495185	0.229104505466598	0.0758968706556116	0.711270292640878	0.78922214193291	0.506754830859157	0.0864701438581239	0.433341980395538	0.26008280678577	0.0392101804341812	1.5149159813983	0.28705942972822	0.0664582728849176	2.15584315819083	0.3271709047226	0.589815630039796	1.30410398764826	1.30290180563593	0.590818565354756	0.565919108141556	1.31845960672379
1.29013394421495	0.749394092114958	0.305861689212092	0.249701078766566	2.04817574949094	1.48798854125911	1.65232172502304	0.0186857405967438	1.27831508559513	0.751253353468388	1.93453689215511	0.388221856117409	0.728469414879708	2.61197872487157	0.869192992900378	1.84557302212134	1.15148079487044	2.18592721223657	-0.134066893166596	1.13287134758563	1.45972874067847	1.5072774694986	1.48350310508854	1.62231319737598	1.38272695061129	1.72308413300558	-0.100575146388945	1.35625052840496	1.19363642138325	0.838549082403398	0.5845762808722	-0.266960005201492	1.25525583578733	1.37173189216841	0.200079193954991	0.575534563574408	2.36260391734982	1.77459642705184	2.19956127200895	2.581960712238	1.80625991545193	1.43710636155243	-0.0483099563177327	2.04112575874334	0.0197395168100848	2.39168895685202	1.81270724513193	2.11030741378578	2.55631048660853	2.80705050117004
-0.0597248735825858	-0.128514547177575	-0.0450628902985918	0.223878739967975	0.205015632215806	0.0192449373027186	0.609502233535135	-0.134871546624887	-0.126138416281072	-0.0539140130383119	-0.0953493706556858	0.340256001762734	-0.130688855717481	-0.0486669043205864	0.221155906536417	0.488537483943356	0.0657037090223111	0.0238897443891704	0.140357830916212	-0.0203447162441753	0.329590087102085	0.287232061081546	0.308411074091817	-0.123955441653799	0.207735553215726	-0.134871546624887	-0.0958779606437631	-0.107159910464511	-0.125074863951531	0.0585325433152377	-0.131219830114339	-0.0248540229391333	0.0214317805118817	0.0778866076641806	0.0837639387118771	0.0297548656918804	-0.100060533248312	-0.0959630695152069	-0.134871546624887	-0.0982338778509845	-0.0947729249753737	0.829005122066086	0.0500334896986298	0.0646366643423476	0.0585787672074144	0.188960782292043	0.179031426560559	0.174567168212624	0.170234275341363	0.224738677112384
2.28177273285465	2.66499744016602	1.41761584498922	0.57828890403686	2.70055034894679	2.00294425420665	2.01672728485403	0.227389789525691	2.49308215270392	1.87094746640221	2.60540362921613	1.2218626938218	1.60793082446808	2.68455691190748	1.40378483481333	1.20007112112076	2.51379893195093	2.90654384172876	0.0502310037896431	1.94403606465544	1.16569856420428	2.03752283237871	1.6016106982915	2.19154613902155	1.57872248388335	2.19394796097952	1.77343829655722	1.42063045208194	1.76307157341056	1.53105246192976	1.90169181980601	-0.270996520535217	1.73377474374459	2.15452656475118	1.56763801163117	1.69105109980254	2.32555752707151	2.6458719403801	1.9242678991967	2.11161006696143	1.9259319486613	1.6833310119789	0.659105032375698	2.73687126044421	1.06467802902491	3.03135955504566	2.56643742152002	2.60349111018049	2.8716068153969	3.08645842743676
0.182621873070942	0.958928194861019	0.103320225858173	0.0288211082738072	0.208626147475758	0.238906784496899	0.505583194862696	0.0813925758552115	0.88106741471106	1.37403820336962	-0.0333887282470115	0.972211043329998	0.112161071027938	-0.00432578320250222	0.14321280647214	1.27583133671055	1.5958846543147	1.82383780014906	0.933219529029934	0.82388939487695	0.65931365893662	0.548368155868053	0.603840907402337	0.0109558880613097	-0.163803743071722	0.759226113581042	0.485341196645424	1.29154571181497	0.41496599804729	0.0742816020435155	1.75677320031149	0.0857899835892295	1.84598612736932	0.350891419178554	-0.0792090230993981	-0.201490554828299	0.175156608590187	1.08970917692956	0.0178306576890087	-0.000569393873250314	0.39469067980253	0.374349205506915	0.162623899056115	1.45902753215188	-0.121269991855911	0.688524273261123	1.10378686706128	0.125415608336515	0.0467434889035835	0.138204734674824
-0.0327519040390031	0.182655361187165	0.0202708240024479	0.278213551140804	0.251963659015527	0.0447461256666438	0.660805863303707	-0.13139898775215	1.28207002160835	0.141466572588587	-0.0848815538402024	-0.0824685686574214	0.177172636665717	1.69580015418546	-0.0639174019807631	0.00658308705955185	0.596199626146022	1.32877173847213	-0.0771625427323401	-0.0666208494116671	0.400779293646199	0.505612923028521	0.453196108337361	-0.0994367962267932	0.1074714658389	0.405060219740686	-0.0124675693086052	0.0999670975520179	0.402066210423036	0.191938925062265	-0.106230932812519	0.00983807878886986	0.383805855657356	0.118516951389682	0.359432732835456	0.0256188220286166	0.336981025407072	0.0521956694359609	0.274334731192815	-0.0360006075864281	0.0396293064213079	0.293257342036825	-0.0193327800956779	0.175893485000501	0.0444870625561848	0.421479268609189	0.432595891034207	0.334533592021552	0.436378712320755	0.366774101332816
1.64858187409611	2.10658006877422	2.08134869759229	2.55032305121523	1.34936896328544	1.62157394017501	0.588081963519603	0.957126378570799	0.883203464194366	0.66266415604994	1.72073941458312	0.553497921058246	1.58355835496612	0.563768155499075	1.39852556157964	0.325894041515267	1.66343376815358	0.405397395072087	1.61354631158031	0.682819149216376	0.216211945067649	1.68534853009851	0.950780237583079	0.580948533991739	1.44185169856786	0.992354428157139	2.4270768749449	0.960241679608289	2.24990366909374	1.06255664561095	0.803746609785227	0.439695261140105	0.72120234529106	0.960373248875247	0.867070067209466	1.31922186218765	1.96901197282633	1.29606355039511	1.10747179392796	0.351694061129931	1.57170805368303	1.21855088552157	0.23029750539617	1.14075760574259	0.861865544117265	0.562597592728493	0.188345764708252	1.47541578345516	0.940080906733316	2.41578927060059
-0.052807307844578	-0.0182249301681955	-0.0901035488298965	0.0112709263562592	0.0279158021342859	-0.0881374109332058	0.39383060610547	-0.117035745353427	-0.101750117544956	-0.0780477591184124	-0.100395093481446	-0.109243645213449	-0.107611493151253	-0.111724997753908	-0.110352742021244	-0.0734316103068499	0.0146981408608089	-0.0291844936162432	-0.0778657895121974	-0.110008389119137	0.566022995676266	0.200498594144158	0.383260794910213	-0.0874011130970436	0.0744025416554625	-0.100657459086622	-0.0858452662828248	-0.0891849844767398	-0.102045211520818	-0.0996497624917165	-0.0727867877085043	0.842272384742304	0.0160654798181915	0.0464821031546066	-0.0330367386101485	0.0200261508783455	-0.0423487499243797	-0.0792241062233345	-0.107445782716435	-0.0733596343446238	0.119157758938512	0.77535721122071	0.0439947645388224	0.0480370459981907	0.0357962915838277	0.0187337158265926	0.0826811008713041	0.030692537416138	0.0482427642184995	0.0360876026313573
0.336685281273366	1.131647055809	1.58624199326723	1.20582604375621	1.45889093520153	0.42827822942228	-0.0554559781399381	0.76715309188472	1.0582219149769	0.690018810527726	1.04259856129573	1.63953782462846	0.13354511727446	1.55190056417102	0.124968267216621	0.358203598585979	0.416133126350829	1.06501434257174	-0.123441764436349	0.874643323405522	0.602066873685862	0.633679906353477	0.617873390019672	0.517322332214989	0.111800545303132	1.38272412572621	1.75147888102807	1.41665707593241	1.93378702034525	1.75612693378071	0.0731715095538779	0.218576350545005	0.788094501993501	1.27202519958249	1.00971598854712	0.767947716179418	1.11339788538585	1.43617751401364	0.0701793745737899	1.0476833648672	0.341691858686459	0.384617394636727	-0.0384706736476419	0.368617525191149	-0.0558244345107585	1.0800101373185	0.182782849481645	1.65792833443879	0.790343340244673	1.51207632521801
0.0248677745143195	-0.00602473423077354	-0.143201461797591	0.15301957620698	0.8201079724184	-0.111170611264396	0.54259329717596	-0.0836379440036835	0.0725626507499414	-0.0119967540612835	0.185030465351493	0.296513270962858	-0.00373918174812155	0.374992968528903	-0.138976878209908	0.24058370715047	-0.0210658824048478	0.572089103157157	-0.158800578235954	-0.0380547467100475	0.489868183643595	0.436605795428538	0.463236989536068	-0.0441072465946665	0.106940122223375	0.307433164210505	-0.153812297694062	0.0146071207938324	0.0162807714672994	0.112544746552114	0.0505852354794324	-0.153468288969141	0.0738140040047084	0.226202257728219	-0.06864057363137	-0.0591576739002677	0.237499651322915	-0.113978018028302	0.233253018471274	0.0236783154451154	0.104706966522103	0.91082766809961	-0.0823357106400854	0.00118989831463692	-0.0840424546359692	0.476552440925957	0.174882909098942	0.408247200149512	0.2207891269909	0.240585738823873
0.220808254332164	0.229185071621368	0.310174884672202	0.167403616694401	0.100757462494998	0.151167593124276	0.320982121640448	0.170378752095005	0.163537632752821	0.272507714747185	0.196742954517026	0.151167593124276	0.201201189765931	0.163900947106858	0.151167593124276	0.207019902967941	0.217560416708381	0.281418775210436	0.190645127408977	0.151167593124276	1.60930184282007	-0.688044309883334	0.460628766468364	0.168094803018448	0.823421336047242	0.213286218802767	0.183634677928027	0.184569865230301	0.273038468540691	0.241903638217735	0.166583259576471	0.184855310341109	0.23460498782389	0.276633075187092	0.252598638573367	0.25359897969649	0.180040077522204	0.238222295878606	0.151167593124276	0.151167593124276	0.289134551374797	0.628480930240002	0.241193109314048	0.217560416708381	0.228616940898438	0.0822125209539587	0.0802385306782955	0.0917682396708193	0.055073308412942	0.137797200025351
0.0759074229505009	-0.127730367621994	-0.0804694363721832	0.116741395455149	0.37043397036822	-0.0991491700380238	0.148469016584836	-0.0690884108759086	0.495026603158563	-0.00703822521262612	-0.0475569952039991	0.461660000662581	0.361341089897277	0.12664057789233	-0.154929361881288	-0.135157210657876	-0.00164388915363133	0.374958589253697	-0.154929361881288	0.0530279715755079	0.271057571829507	0.319749760843235	0.295403666336372	-0.0897722069019934	-0.0148546801756362	0.171675904553546	-0.0926747996703868	-0.103793675395228	-0.0439827323137501	0.0829890156256229	0.241925739541806	1.45336710901356	0.000681413368389894	0.0760746381456578	-0.0192379216040934	-0.00939427333253083	0.278635750992872	0.0100351003672649	0.22943867101493	0.518197109521802	0.218949314156227	0.208603791388483	-0.0886380296445622	-0.0309327121698039	-0.0886380296445622	0.323550783841333	0.14064243052629	0.10505067519523	0.423846082786465	0.247057773996064
2.05022243337367	2.0116232644567	1.66406109977945	1.90911876244495	1.00148216073421	1.25840945505479	1.08454558613867	1.8448036167238	1.56597863867524	2.02694503661391	1.70989464103811	1.5271525546247	0.697709193861461	1.59823932924227	1.17672748392623	1.80467443360905	1.43763740209864	1.4667521990264	1.43189418795613	2.0534913071224	0.528509035963818	1.56243824589478	1.0454736409293	1.43103364578042	1.84563252987623	2.07684435094488	1.84520164724636	2.22594379787436	2.19064754445602	1.29237561193673	1.76827687368414	1.20215171578732	1.66763692770434	1.925269221642	1.64246914849673	1.77804890140031	1.34435461379984	1.82458963151642	1.08601661016008	1.72971817482681	1.77937693857262	0.890520167808636	2.04394012685767	1.35615418178761	1.93604138516076	1.77849010044859	1.95547449679896	1.78577122970803	1.42834137267613	2.07296443114649
0.0452341758396605	0.0590127893699423	-0.00299412448440298	0.0844217164282486	-0.0204314060124137	0.0369419271475775	0.692524920392458	0.200220654833352	0.0123302868761889	0.0628654860722483	0.0448573625590648	-0.0179521195314881	0.013261350302789	0.0158252544059684	0.136579386765581	0.104579665394598	0.0305241979330615	0.0169003979797595	1.21091827976471	-0.0261898885707452	0.664798841841287	0.334135878968495	0.499467360404892	-0.00163801184706998	0.0930032059489441	0.00623384072222022	-0.0177436091694024	-0.0384267223337335	-0.0224651888764334	0.0175234045439286	0.0301366421838646	-0.0407426771931707	0.163516695841315	0.0308984742168936	0.0240347039055046	0.00462932692733724	0.0973727914513343	0.125420202727847	0.0702707360270433	0.0807044694052753	0.114506759765277	0.690872210023034	0.115587323908026	0.0757104413220258	-0.00387871945539865	0.0324089519374856	0.0463394448145571	0.028813021639407	0.0586339426397571	-0.00263216643238712
0.444986207906046	-0.0830707386444794	-0.100055078681894	0.208243383751983	0.233436633556188	-0.0858219758073787	1.18465703786448	-0.136318586108768	0.136593146533535	0.132887435367645	-0.136318586108768	-0.0900700803175626	0.11968099704492	1.085446798229	-0.00702444220151072	-0.0791096179483718	0.674137929143359	0.204872603808173	-0.136318586108768	-0.100998444662156	1.23980307029922	-0.0558384064744728	0.591982331912372	0.306213584921305	0.465937326700569	0.296867369671845	-0.136318586108768	-0.136318586108768	0.0549018859872123	0.214183629158881	-0.121888473986197	0.0199407672670733	0.348589018500341	0.0399619429688185	0.0554134701893917	0.166113569616131	0.581945843919656	0.222698408209239	0.990683091049422	0.845199939678389	0.718571953347356	0.33203901726481	0.0453345627827925	0.0657077681491352	0.0561931408771631	0.933799468629889	0.316980662542459	0.220728765578166	1.02612491833516	0.225161811090608
0.954117676059431	1.30681137634655	1.56246650567488	0.46132352589501	1.09125573138339	0.25120180330537	1.31876345578763	0.25120180330537	1.45676915783235	1.54542297417136	0.940504183707539	1.00853766190367	0.867792919994781	0.876728359824633	0.25120180330537	0.894290376671418	0.843380426763681	0.00714318302613484	1.24735683423527	0.25120180330537	0.438820117398539	0.838206218113895	0.638513167756215	0.25120180330537	1.03062952337668	0.25120180330537	0.25120180330537	0.25120180330537	1.42502483952314	0.25120180330537	1.02511168075167	0.25120180330537	1.45105776897863	0.991977137073878	0.727575527098884	0.563117676447439	0.25120180330537	0.25120180330537	0.902144487182779	0.920802609224476	2.00413010217686	0.25120180330537	0.89500699405196	1.6558975872722	0.929035184192655	1.09143917595413	1.04362031624878	1.00803833461084	1.08654744042947	0.794906793588988
1.42030766507658	1.3164554607231	2.12023881269421	1.88304093044093	1.53834838250436	1.7880317102555	1.91091111153828	1.67515651344547	1.83054555452106	1.07019770054365	1.30678744992765	1.50068440556862	1.4285104947156	1.51033397234367	1.91390128771659	1.04760153695013	1.87089477897808	1.36658061129685	1.98981347466413	1.22098594728645	0.255902283747922	1.71880790394018	0.98735509384405	1.60021669471398	1.71906301832892	1.27413073979838	1.35627377981579	1.29693169356778	1.16537917941347	1.85555029202484	1.31451487762035	1.17699083038124	1.60627473607686	1.2630065991147	2.03544060320436	1.45216670879535	1.50181471945749	1.37322965918245	1.79499320737455	1.65476984796547	1.74120406932786	0.341323842204099	0.104398763941796	1.71586589109203	1.74936834628949	1.56332672938699	1.10856403513543	1.39845980209925	1.6447256597839	1.40949431335663
1.11376932738616	0.387071781059378	0.387071781059378	0.164999304406825	0.164999304406825	0.387071781059378	0.387071781059378	0.387071781059378	1.28596862242794	1.49519982464596	0.387071781059378	0.387071781059378	0.387071781059378	0.387071781059378	0.387071781059378	0.387071781059378	0.0356018863005107	1.11009371870526	0.387071781059378	0.387071781059378	1.01775396204071	-0.155425805364464	0.43116407833812	0.387071781059378	0.0356018863005107	0.387071781059378	0.387071781059378	0.387071781059378	0.387071781059378	0.387071781059378	0.387071781059378	0.387071781059378	0.387071781059378	1.38950109201226	0.0356018863005107	0.0356018863005107	0.387071781059378	0.387071781059378	0.387071781059378	0.387071781059378	0.387071781059378	0.387071781059378	0.0356018863005107	1.19411002805377	0.0356018863005107	0.164999304406825	0.164999304406825	0.164999304406825	0.164999304406825	0.164999304406825
1.59542704896538	1.84563052120981	1.53721503417649	1.40087180066461	2.24826201984749	1.55948881231871	0.997299135064504	1.87208695125529	1.6147032385813	1.66739196825363	2.22485973839331	1.64494243185968	1.53540798941615	2.07204473692705	0.72098917613287	1.82748049460525	1.87236111862748	1.76671275948185	0.538549200657301	1.28364410453959	0.627572246500854	1.48179809152095	1.0546851690109	1.50289300843393	1.71374507552149	1.43504377736428	1.53180122055881	1.57186643491718	1.69467170166561	1.19207804745378	2.0361120726858	-0.176931250604706	0.828336603690384	1.57388400136557	1.24495684850791	1.33446402620798	1.90104222486513	1.63047738227784	1.93233013016269	1.67373430068073	1.75334539321801	1.16566946877563	0.0388280699621272	1.53530155957938	0.79496358382633	1.95613946283325	1.70384558624503	1.95332052576491	1.7675298180973	1.77583722128135
0.0603819707358815	0.0413715337795295	0.0350192540209545	0.290473024099994	0.440432118771906	0.261237524648833	0.397654833846277	-0.0664395048009419	0.496062877034019	0.954340173255854	0.12666202337307	-0.0437279389940407	-0.018499996364783	0.203523897425895	0.0154015535660785	0.157103789504787	0.0253994630373889	0.536463992212477	-0.0606940540505699	-0.0827928641207833	0.52387327546831	0.522541775080747	0.523207525274531	-0.0783605988273743	0.181187240748039	-0.00368243714342151	-0.0275855149839157	-0.0878384003469694	-0.0636553237497742	1.61216255921647	0.00398070601013449	1.11924790515505	0.132627888413692	0.0268248071443295	0.0551627224369413	0.0617204835755864	-0.0381800905677662	0.0269625012645585	-0.0360551184746096	0.0291146248923505	0.0790106438343625	0.202528371916641	0.153363949907734	0.0854823388137772	0.0522247192860941	0.411705775547404	0.305335456439546	0.26907196198735	0.511350931078085	0.251131677208242
0.0144980920582964	0.0142880544142487	0.0441521713858415	-0.0788714302391695	-0.108343830452389	-0.00938998027559742	0.381206758184491	0.0918647489296916	-0.00938998027559742	0.0276175066252185	-0.000390923472029871	-0.00938998027559742	-0.00938998027559742	-0.00938998027559742	-0.00938998027559742	0.0754433964981767	0.0437340876303772	0.0437340876303772	0.41972306930432	-0.00938998027559742	0.489414211970533	0.296746643248286	0.39308042760941	-0.00938998027559742	0.0525714788638059	0.0186235727356564	0.0325618211070127	0.00273749690790928	0.00862072008513098	0.00429362786101438	0.0180435828876512	-0.00938998027559742	0.246136856191584	0.0437340876303772	0.0594044542401769	0.0507985628175748	0.0738539142812195	0.0101434527705445	0.00172384399320418	0.010929142424889	0.0777711869693379	0.354827447211697	0.0959596289631538	0.0871028815848074	0.0437340876303772	-0.0259500280004056	-0.0779226381626324	-0.108343830452389	-0.108343830452389	-0.0827905938440483
0.215190209055052	0.0712522975513603	0.106466144478224	-0.164961252781381	-0.28511301453224	0.0143189012619588	0.574206386799539	0.225682311268236	0.91455671463094	0.589540753132685	0.0269387180100142	0.344088472589126	0.0405383438753651	0.0173561989339332	0.0156264851849405	0.271565108968492	0.219330294041332	1.3301095739668	0.955772118458722	0.0381977119575105	0.432726397508139	0.526397686358232	0.479562041933186	0.0602810629166046	-0.148643572403607	0.736340509006635	0.300768502844861	0.0467595838539957	0.0183572833813882	1.17244257749431	0.169632282121616	0.0213053782311639	0.416260467516057	0.873915961841934	0.462997555796158	0.306739622626452	0.0813994884996535	1.39734732114826	0.00899061565982789	0.0166153663135665	0.263298861407166	0.781953190976943	0.057000397689378	0.734168653816331	-0.13147839301091	0.821559191970595	-0.278764074431956	0.0950954256511861	0.698745804206694	-0.26274290952756
-0.166501044474554	-0.167083537267029	-0.138699005095379	0.100917571254452	0.11725014027611	-0.138719496295427	0.561791851735815	-0.144810706156386	-0.163091583260329	-0.00649148804090488	-0.158614494939158	-0.0539747578330109	0.218764843333265	-0.173500123270614	-0.164906980978776	-0.144766357415922	-0.0488646101678953	-0.0416043796142112	0.0536470812252651	0.0328337508161741	0.360836400334953	0.332909755967588	0.346873078151271	-0.117665429272021	0.156019639392834	-0.0597794837760969	-0.177150847002981	-0.177150847002981	-0.177150847002981	0.158194240439695	0.0275202514065131	-0.0898339892272841	0.0531078383672311	-0.0423933131153994	0.128283966037894	-0.0370864937694541	-0.146849912522408	-0.170369878594843	-0.16387982139641	-0.0721563258807519	-0.0285609759675769	0.714461298777851	0.0546867560364582	-0.0360099046764065	-0.0495748317957064	0.19152133371417	0.104473491654765	0.291967944785078	0.103515001723663	0.113292301376275
0.793636386979463	1.50962278102519	1.96534201921571	1.8004060514524	1.28185462538516	0.431507114259126	2.65868733937962	1.11657622039863	1.34713625361149	1.56347726740277	0.352564649468371	0.311529085833252	0.566107994958049	0.453459089384388	0.440167000262121	2.61735052575162	0.436827250648178	0.0306274754489856	2.20826347944324	0.718181024086649	2.20991384213453	1.31916934993225	1.7645415960334	0.623308624130877	2.19402175965568	0.659384364351289	1.2023245631267	0.810242453605033	0.280288903528411	0.801462372993434	1.79066202274816	-0.00552382556347308	1.82760286028397	0.966129886171111	0.936518598036769	1.43420918096027	0.953635241826541	1.26286326111538	1.1544884753343	1.60336623507028	1.44965869075869	2.64892234535075	1.71115603441979	2.09591469141963	0.902013111800426	0.961166164317927	1.58353154974707	1.79969762042544	0.48136472311356	0.434897263307382
-0.0946982072657317	-0.0855370759693861	-0.0885510026073485	0.1091748649245	0.123788882562492	-0.103366301495382	0.613608411257275	-0.0993974986292155	-0.0721278772689798	0.091346510187565	-0.0823061658966809	-0.0969893543975443	-0.103366301495382	-0.032389080823032	-0.0776049973348988	0.031824211741539	0.0196155244694893	0.0152934110732395	-0.0482855649057107	-0.0993516924710621	0.551257744455412	0.381113552721003	0.46618564858821	-0.103366301495382	0.115110642192177	-0.103366301495382	-0.0988485823706169	-0.0662458171768617	-0.0977113628486469	-0.071733670906881	0.020706636139256	1.1630377983574	0.237468096351157	0.0765850721289021	0.0249232058826736	0.0503091825813526	-0.0167284488141562	-0.0493061384281508	-0.0727662636178253	-0.00623945605853522	0.155202617863774	0.849350729663721	0.0241617686784122	0.0861389530740109	0.0152934110732395	0.0998866378596581	0.103273582765474	0.152645172426319	0.0998866378596581	0.126349038475686
1.5502596379278	0.674570153219128	0.674570153219128	0.357896205098007	0.357896205098007	0.674570153219128	0.674570153219128	2.06338062192852	1.70338435865895	0.674570153219128	0.674570153219128	0.674570153219128	0.674570153219128	0.674570153219128	0.674570153219128	0.674570153219128	0.265767185884298	0.265767185884298	1.79435471288768	0.674570153219128	0.753143809941878	0.984107366236788	0.868625588089333	0.674570153219128	1.56363961491381	0.674570153219128	0.674570153219128	2.12861129933978	0.674570153219128	0.674570153219128	0.674570153219128	0.674570153219128	1.7901782321266	0.265767185884298	0.265767185884298	1.68034836504135	0.674570153219128	0.674570153219128	0.674570153219128	0.674570153219128	2.30363315825606	0.674570153219128	0.265767185884298	1.53796007924906	0.265767185884298	1.8712685608903	0.357896205098007	1.74928042497092	0.357896205098007	0.357896205098007
1.07035671491744	0.939860051515548	0.608049490225254	0.241717550889173	0.47639153163944	0.512945248330228	0.383978684550257	0.34602837334383	0.464533772641511	1.08680116580141	0.841949260056346	0.729465868497759	0.165506804593465	0.78178319485631	0.784062297837324	1.14407171630325	0.616190253287845	0.371835131469264	0.60961443700597	1.30312637607569	0.113887821662327	0.728836866543505	0.421362344102917	0.97596140081284	1.07642285259045	1.10763445693497	1.08485706796134	0.779996399074516	0.839213973480507	0.360993488926369	0.475233484358682	0.137229155984142	0.546559294899701	1.20894494973218	0.4003633217171	0.801732036903087	0.583438604504425	0.723231318011165	0.279356068203463	1.18267700071978	1.07980220572137	0.200477807787545	1.59598665043227	0.753268506348587	1.11065651225947	0.788737116155383	1.30882827770739	0.792909927729642	1.03186925141955	1.18307758548221
-0.138517588439873	0.155066101156839	1.13991185910539	1.29462543673709	0.0277567470408853	-0.102991135198603	0.000825376177376741	1.11752913196182	0.350855275751126	0.0480996434741238	-0.0307645037322202	1.02144410493995	0.410976493641245	-0.0271371995278722	0.303840765875002	0.317186316683617	0.363501260423378	0.0263685545595232	-0.0292795140963162	1.17242593033844	0.259293503374026	0.350275433532544	0.304784468453286	0.824466931452859	0.244514106729912	0.191715343006832	0.961428194383551	1.05627603916979	0.227225459168555	1.16411299051836	0.689083598178297	-0.0876991327007242	-0.079859951161604	0.262468765779365	0.419651188394387	0.310474707194826	0.74992269259887	0.185346242009843	-0.10702150434845	-0.108961220652117	-0.00152572408443924	0.225821918881168	0.163846505543937	0.069662070450362	0.051502363780334	0.524852580445034	0.0287481691163245	0.279705724977457	0.24138869870931	0.504406676889245
1.65069986921667	1.50807015245815	0.986600259164589	0.912234650262186	0.950512444925413	1.2709727956615	0.898247459915152	0.766976972572163	0.99640126023585	0.578740897866821	1.26975745998378	0.809092896911255	1.21643047666361	1.09332020776877	0.472547755602206	0.572277137820132	1.14305159538923	1.10443829454155	0.289902074642239	0.831835707341207	-0.101538987905547	1.05752266589189	0.477991838993169	0.718110130172997	0.880411420064356	1.20226151662793	0.420318096590818	0.285421163938847	0.907479529094319	0.141836090068625	0.976531137453825	0.0878068910925581	0.493414834056752	0.467083744627767	0.65173389311853	0.781342594718447	1.26267323222516	0.82682215653414	1.02026157012273	0.902606484445994	1.00017362862377	0.0632318782083368	0.181287655358492	1.26191759481	0.198315599716661	1.47302906242573	1.76632532902319	0.101220839907726	0.895528647064112	0.685958831828627
0.6651303875148	-0.111748144884615	-0.0682944169171659	0.870083777503897	0.91061455341494	0.73047382048209	1.15943155888216	0.138399415301422	0.573777921445964	0.428517798727948	-0.147397047611369	0.365434567115384	0.16195687742888	1.10719223256187	-0.110921935179431	0.350795909222214	0.321042176876119	1.3852961542807	-0.34582918231282	0.68214341236531	0.899450241645394	0.903895445641871	0.901672843643637	0.56947366976366	0.137462018384469	1.13189338258124	0.238779947200058	0.614381443059317	0.258256670022332	1.01732621144621	0.305105848788909	0.517855765612539	0.65552870191682	0.279288315272762	0.0600202702398965	0.169308405488389	0.74888675132705	0.91503733787531	1.12137163171963	1.00123391682258	0.506529179459176	0.9278333818617	-0.0199135076823524	0.736748847847426	-0.0308537571294524	0.869745412854414	0.746119084002299	1.69894721793193	1.00009793730589	0.6961578918757
0.20523978804251	0.190636759944012	0.0804443147238717	0.269652559727438	0.0312980040158019	0.136795729684054	0.882442399069268	0.112522865623953	0.266428851436255	0.737460292159874	0.162980432237427	1.08696339901492	0.215387807440498	0.0783209677924617	-0.0360028693279903	0.4718777856036	0.121241937012608	0.138156258870828	0.583475945333177	0.333192874349552	0.978747455180886	0.574179909284103	0.776463682232497	0.124549401295206	0.48078705863968	0.121100067484373	0.331790983764824	0.205341075236602	0.0989332049227867	0.269537116329124	0.2765941125497	0.206434758276074	0.429836300819833	0.347800111411588	0.0465831226100832	0.217118759181874	0.268917950220749	0.42525658633516	0.0656248559332377	0.23179784317473	0.421901357864735	1.20676664097909	0.326533646688741	0.356711851067616	0.227373892563365	0.400793739063136	0.020796175568917	0.104604573021171	0.015701831806539	0.092548623188944
-0.0131403475801904	0.0491508026197055	0.0123194933834904	-0.142447951713139	-0.135210764957096	-0.0172955878292955	0.208027775509916	-0.0175710134662247	0.0546090249404843	0.498906093333779	0.0266874697037665	0.0217400582366804	-0.00148083621168549	-0.0112567112497965	-0.0097648914312288	1.37087627431177	0.0497227050703212	0.0500088533481717	0.0161029515642787	-0.000476014310699595	0.817440549559078	0.017479014865873	0.417459782212475	-0.0125266276555787	0.0665948013020748	0.0347507387312336	-0.0139515942887021	0.56187053531777	-0.0187675607933681	0.0328131225829668	1.036030529109	-0.0124012054902945	0.143647499114442	0.10063175294911	0.0543180322521675	0.205226914465645	0.0711738785902734	0.0107524226782429	-0.0192874331225071	0.435984920875522	0.0465825784902538	0.322070606739039	0.0352001086797911	0.0349255297309556	0.0422457430140415	0.017539913170251	-0.0584796146860277	-0.041469780187551	-0.136086963728765	0.706943946267734
-0.0760644855010308	-0.0157141037315766	-0.00950876453665063	0.395072604949224	0.773720238268405	0.229374395010636	1.0931551764822	0.0213336204013204	0.158378362584541	0.271238912907878	0.350011171250627	-0.0320070174377252	0.697653535369993	0.823104257528317	0.0835169485551764	1.30839150109558	0.153255211349861	0.60790995792186	-0.123512313469651	0.750119692524047	0.772166406278483	0.777263718558539	0.774715062418515	0.661014847663136	0.0891768786070137	0.693160126076691	-0.111667154309123	0.780965263082433	0.27984943105894	0.476860315745025	1.12490740706768	-0.123512313469651	0.20673917223947	0.644182082216004	0.110143302604364	0.0936269188196208	1.35517331227104	0.138662753846851	1.1580297336583	0.0560937020484354	0.502787796289513	0.726404117250699	0.0891768786070137	0.63333728939554	0.100870607563394	0.769207149616052	0.400193634560249	1.27166499016481	0.535667100069505	0.756615348487145
0.937802459255296	0.720135509240268	0.893987393727616	-0.0141201370580432	-0.228785121126791	-0.161919712322694	0.599714344607231	-0.0692899310644586	0.433003425589334	1.37254278251558	-0.109102296760814	1.0874142138331	0.934829297410137	-0.140139840663318	-0.0149349354720096	0.517158738919584	0.309310302772288	0.188617844756445	0.486584634152818	1.61136565873882	0.827403145974562	0.71578499719025	0.771594071582408	0.667797159921462	0.316502896846932	1.17483254639137	0.297850129559345	0.669429481429564	0.231373377923328	1.57826045218579	0.451950424109557	-0.171233585088454	0.349782775535337	0.884107140888218	-0.0995328152979639	0.899079669588698	0.209110524229089	0.521535041815594	1.00540838072105	1.55993631371828	0.304491369705333	1.71282722011481	0.474255208345946	0.196884956664247	-0.251293078809352	0.114053063292046	-0.195045399760544	1.73909227102253	0.618632713660686	1.45981093637485
0.649177568776096	0.540636859719964	0.73749984890222	-0.0112672836836495	0.795350939991306	0.153119665781773	0.938581683028282	0.143453897232089	0.8117152588022	0.246012522678486	0.0992003348251072	0.101795875726746	0.0523558979469295	0.05064774496151	1.08456716357237	0.829154858061285	0.154554837843203	0.101764988733987	1.02997163709836	0.0728630689033726	0.379086445029167	0.970088457832953	0.67458745143106	0.033551414305617	0.632310394316972	0.096387427773345	1.38221999848291	1.17521286781879	0.173609579286893	0.275177741765281	0.338730332538321	0.015849658311355	0.367314040339629	0.191278451521082	0.103921635844051	0.636109057378566	0.170524092690994	0.215703758195202	0.197814871009039	0.638161760093687	0.522962924395964	0.0977296101084382	0.0786796642304601	0.578168569606702	0.488058418162545	0.0155800227117022	0.489901115480535	0.488245742873689	-0.0733599982701648	-0.0398755141579722
0.186742630893578	0.989119027759566	0.746430072720888	0.997506542803745	1.21565225402912	0.0301283727695955	0.0857134244549584	0.582963069049816	0.0884092358482491	0.736716661479839	0.0534238639813618	1.09327246871354	0.568073398852703	0.0670832888013856	0.94938138343122	0.179351856694618	0.515050032960902	0.134268848076561	0.495829974981098	1.0111689493175	0.315840241727623	0.404698880520253	0.36026956112394	0.9237520188071	0.172231133009867	0.764703385850319	0.990022490662702	0.969344997948658	0.986506929722268	1.38522730372664	0.0528797757177513	0.0301283727695955	0.72130635835845	1.06688523677025	0.877922945316182	0.312345283932769	0.88833681884405	1.30069698625142	0.765097122694878	0.0458302572990016	0.195897253102212	0.157595718379896	0.183679374421441	0.264117331235913	0.5200787530321	0.00526038369347125	0.398404948067417	0.545876225755392	0.557260608990656	0.737344502799864
0.779628635889819	1.08214347988467	0.376044590936135	0.0786184244904757	0.606836613800129	0.839005763736758	1.23810761716148	0.62364893368503	0.682315575416594	0.713042469178093	0.981059155297725	0.920181720860485	0.961096793426253	0.645681300757868	0.458569203966385	0.531919228586755	0.758286321959672	0.515856326619025	0.824101577747699	0.708826085741526	1.24409799265441	1.50716201553234	1.37563000409338	0.655817004209858	0.560406257510976	0.597058655744251	0.409674895024482	0.210481439006691	0.807288010946321	0.787561404063216	0.776687441000935	0.714967140486473	1.14691849104996	0.75556398630087	0.476281154855828	0.8088271773085	1.15488506712201	1.04788290524477	0.666842478252928	0.779506974317433	1.0237377599547	1.14274608905542	0.472010069081085	1.03296994932516	0.694625028368526	0.628971831249781	0.516644777336219	0.473976987194774	0.660357810559001	0.619623084277911
0.0434094418999303	-0.0433265470793928	-0.0662425874275767	-0.0695024438364202	-0.041523535188028	-0.021914568779231	0.143273896128883	-0.0503260859345583	-0.0460313188090937	0.0522478962459153	0.140181977557218	0.486672863090083	-0.0662425874275767	-0.0662425874275767	-0.0662425874275767	-0.019666030857437	-0.0221996775002639	0.363536737018784	-0.0495138817271249	-0.0662425874275767	0.447534409209896	0.376407813442189	0.411971111326043	-0.0386600355202963	-0.0221996775002639	0.298229912505936	-0.0662425874275767	-0.0384933401253706	0.189393136698895	0.00982293455706813	0.0159623240266701	1.90643832182125	0.10830231528422	0.0625882749091976	0.0161041200398645	0.174085563439118	0.0606311002394943	0.17232451121651	0.0243895648405652	-0.0405630715704244	0.00746680141975845	0.691523504707202	1.0523336477174	0.0030633708872604	0.0045978775721654	-0.0769182939069253	-0.0883020214455235	0.0338547272080505	-0.0734236324246465	-0.00154108683053512
0.29279539618819	0.229043317500965	0.915412723377014	0.339172514143007	0.201481824962878	0.655815035655423	0.986187698589385	0.570401884970729	0.300717611424325	1.12009845433777	0.363989986123584	0.54042013956237	0.105187497375696	0.229621034037237	1.0591755389346	0.588266901620937	0.214169762039275	0.225257887401121	1.6540098803901	0.122978751955205	1.32384985950393	0.709232516948846	1.01654118822639	0.309071290636691	0.493531261918994	0.324123137483305	0.324762399728768	0.517899345050087	0.158117124689102	0.906653672897	0.624982174036576	0.517282817763285	0.631037989249042	0.324724626942991	1.21025571958922	0.325659855494716	0.483597057998343	0.369242866193392	0.180585292113683	0.325576832590824	0.605015840303147	1.48449726572174	1.23214765940171	0.48392141774917	0.206484548287468	0.248732799332339	0.0624366179097497	0.223801006775362	0.0403611838614621	0.404881592200199
1.81966806377309	1.7144494360049	2.0484729972287	1.07897552070444	2.37458490503321	2.34323683897393	1.96043146228277	1.88539699450662	1.97689157530687	1.21433458431787	1.93730115841862	1.91961126748812	1.14247503307125	1.46993798684327	2.38553742765067	1.79194797995467	2.07116420081177	1.51621183031181	0.589174563248864	1.50359096284946	0.89748603119433	1.37413629158583	1.13581116139008	2.05430645375554	1.54655607232255	1.69761522466713	1.81394930036743	0.76948955904886	1.88030568168956	1.18689870151875	1.53711794736661	0.684146203898219	1.7921442922116	1.88432294951744	1.86157541038304	1.68602929136738	2.23648301625558	2.20963435859459	2.17091911920483	1.87689709509748	1.80479751849346	0.344858387558086	2.48850282172829	1.62869709237154	1.59174513395441	1.69803796792159	2.16484140529977	1.67245637922269	1.79816054797297	2.18862428708331
3.02087084129882	2.75766257750282	2.92818298720062	2.74801761105906	2.20737116581198	2.09575318890777	1.75502564030148	2.57924081523783	2.28758365921534	3.17070474378183	2.52184771420553	2.95232186658103	2.62397392105066	2.38288386855199	2.4782081073071	2.64333592565415	2.5019919441549	2.24291728717701	1.34921146145909	2.87010236311689	1.64455702516324	2.14028773507665	1.89242238011995	2.57032613573806	2.76347114974387	2.97490609779036	2.66903491349642	3.34287510924041	3.35019982329874	2.672455877744	2.64634440629652	2.81603737712409	2.56899811528533	3.0495189539458	2.57033534808373	2.84008125543492	2.49614297114778	2.24475108789282	1.4809183263646	3.10390328592319	2.76582150474963	1.25834422350181	3.44918576203459	2.22195514147848	2.92696064414188	2.76486302338554	2.85438847575232	2.70440588762046	2.83310032283372	3.2941954652133
0.0490485661569305	0.00108225551884698	0.0176193845249934	-0.0763653323788612	-0.0730438502029073	-0.00295688017711077	0.251668909774753	0.0292812705040113	0.00755380686401144	0.112453024157942	-0.00295688017711077	-0.00295688017711077	0.00705502011677243	-0.00295688017711077	-0.00295688017711077	0.0334662134412367	-0.0377241700902085	-0.0377241700902085	0.609207372423918	0.00126482648645783	0.710701746145972	0.00850699326719315	0.359604369706582	-0.00295688017711077	-0.0288878951211778	-0.00295688017711077	-0.00295688017711077	0.00194386625146129	-0.00295688017711077	0.0110349821234848	0.00580097948686396	-0.00295688017711077	0.0537853878892415	-0.0377241700902085	-0.0377241700902085	-0.0341792881310943	0.0940745731792927	0.0234889404947088	-0.00295688017711077	0.00157214287765236	0.109643230165547	0.672383170275566	0.17856455139966	-0.0079428854952903	-0.0377241700902085	-0.0724389378219868	-0.0657617670583115	-0.0763653323788612	-0.0763653323788612	-0.0727858300041952
0.178863117017814	0.225358954570969	0.0319163881406648	-0.124447899716901	0.342020606322105	0.923020356666128	0.618289671545529	0.187182642890398	0.27283752157616	0.12976842800153	0.327837158290409	-0.0268092674254264	0.0135609130652949	0.167654896203363	0.0372938213328273	0.354822020124692	0.217158289870054	0.230238750268979	0.698070860302579	0.0587889055656576	0.698196827715271	0.527159950521381	0.612678389118329	0.199582103794008	0.616700063735377	0.0798464319524736	0.301939799985145	0.0982461427888865	0.18226225608387	0.181930012835062	0.114281771500407	-0.0439145237704981	0.493458059160605	0.110139641954041	0.154502480543542	0.374457973416243	0.570380488661459	0.248186532576141	0.388208182605026	0.25445397598022	0.793500633928462	0.30230702630148	0.193631653766658	0.603124320551669	0.233998788913083	-0.0141515278682181	-0.0763044461795991	-0.00372911442926807	0.625380905275388	0.0117063930108209
1.12707105863867	0.0168219508273833	0.0639430809705296	0.0914183902270381	0.11474353598064	0.0195629210255703	0.826143060648319	-0.012266708904358	0.102650545204334	0.660356651276884	0.0304547476425342	0.0120829256437054	0.0237242528211908	0.0224742843018643	0.00276302026511944	0.33708171841493	0.0928151640964498	1.26367765663032	0.0357485361685565	0.0419124736929286	1.25159912089273	0.0721039210445831	0.661851520968656	0.0281154117279832	0.15109574144018	-0.0044544230303248	0.00509622013076044	0.00563461701180204	-0.00737041252332522	0.18279423224719	1.26306280180456	-0.012266708904358	0.351024040450333	0.0921001382162431	0.0707527298434031	0.515637975030614	0.0319776399732651	0.0355715994545472	-0.00287107862149562	0.0149939840109381	0.429367342804251	1.20605403020739	0.0954119447508301	0.136426092336091	0.0746207044282488	0.0859229900604062	0.0846297957438194	0.084381590549257	0.102517467809537	1.35579618525165
1.23017567436305	0.637220273687858	0.857526806273225	1.19801035445519	1.10856699590306	1.0917876733553	0.624005340238425	1.00851176179094	1.2516181356447	0.694213132036085	1.32945272433495	1.5330042170173	1.59475446997836	1.3573126186109	0.925149995283867	1.33960869890082	0.784645694007113	0.856023013385152	1.98545446274577	1.16914826631721	0.164675613341059	1.1156538584993	0.64016473592018	0.706077105632735	1.18548924200517	1.04103358180468	0.962603472192587	1.5697326983715	0.942024649944187	0.994314968058267	2.03407147510815	0.330505120132054	0.871775734699527	0.888345332217768	1.25510446691754	1.16111838160122	1.17179468843807	1.45599414472375	1.9114749877356	0.459710733611481	0.804530995092219	0.27872095573464	0.283971736643761	0.747336785050178	0.707623782628287	0.83200800823286	0.732373843961877	1.26994760400293	0.942463551403194	1.12370019988661
0.633553097351278	0.828495276595316	0.608245569617863	0.2300262082556	0.610047502648282	0.98326383031635	1.6943719081665	1.80853199583059	0.916162237359781	1.89870599755793	0.607992242719805	1.22504171509481	0.55582421951607	0.402483933405304	1.43107729789983	1.36450876876581	1.0711487363723	0.272304188309432	2.49809371248119	1.52596266925669	2.22734999106255	1.03820423394826	1.63277711250541	1.71660761837403	1.35696957669158	0.602570105090635	0.782484970551807	0.480844240961378	0.735717784752246	0.776606763266915	1.19366568862648	1.02428048735201	1.11673883710081	0.803998447970191	0.844902508485815	0.770915181256394	1.2483051586104	1.01015179353078	0.98804760419599	0.581367300020485	1.41960174496263	1.95448855859951	1.42228252389374	1.15323935897883	0.702038199566051	0.311348292104984	0.449895927965176	1.2168227789916	0.479784463171752	0.470282189892176
0.292240827033217	0.972711679673231	1.50302510669664	1.52022316261556	1.1767402603321	0.00159419529026274	0.671438750564682	0.372271006856423	0.175430594652124	0.234391785750402	0.0375839809533955	0.260626100130786	0.114401675206403	0.00305480086625794	0.714186417227672	0.841349798471218	0.159560399287393	0.251814516678521	0.26333995533823	0.393303792668402	-0.0927207628141717	0.772127617961598	0.339703427573712	0.255556775754487	1.34338868324329	0.194920418300699	0.957120057023767	0.861758940841829	0.445078305466649	2.27873843319032	0.16212715366983	0.0951223481978089	0.669578435649453	0.27736197353852	0.88021168468664	0.706725588257551	1.24409353914684	0.406668861477817	0.0962494355469289	0.660330213723354	0.448748728836386	0.0876779930775009	0.407743202495694	0.514282469828167	0.684498182700004	0.180043659568723	0.151002865888939	0.373152402823668	0.0928879030035582	0.0918635025290645
0.0155974979690684	0.0327875201333137	0.0148419828415521	-0.111931943073449	-0.105386457647878	0.0170262818331794	0.278209546691829	0.0960116053691046	0.0327518557980037	0.261299057981493	0.0154721099877173	0.00658406218566415	0.0115645072679409	0.0168901995078996	0.00658406218566415	0.0794496346011311	0.0283621357753442	0.0628208861054209	0.386851517519149	0.00658406218566415	0.335214724176851	0.346683093855493	0.340948909016174	0.0946552007570207	0.1950354598829	0.00658406218566415	0.00658406218566415	0.0394333776302603	0.018243712328968	0.0425570256640125	0.06548104266726	0.142765400037272	0.115811232509688	0.0359297575946903	0.0359807295890979	0.0995400932523432	0.1315176993401	0.0452643301873699	0.0141160059791557	0.00658406218566415	0.260394052364211	0.513647085272924	0.0883832833587068	0.123164485327993	0.0194151396554815	-0.0971868360219022	-0.0983085107958123	-0.102046382074648	-0.0869655121602253	-0.101396650308403
-0.076838952842088	-0.062806806628136	-0.0575728312088158	0.119421987132685	0.127488864327674	-0.0843023072996211	0.501266509977325	-0.0740098905982729	-0.0700491877124056	0.366603631385188	-0.0806079643328767	-0.0301711295797256	-0.08017964868494	0.00736434879651886	-0.0645270535578058	0.00689006241940826	0.0438058759630104	0.0438058759630104	0.119082921379647	-0.0808493967568211	1.02525148904229	-0.0243920060438487	0.500429741499218	-0.0497436759650153	0.0788438277771206	-0.0463669126077974	-0.0578002417436639	-0.0723812873835863	-0.0843023072996211	-0.0356970806172551	0.0107662804817029	1.88215333233891	0.628654522977466	0.0438058759630104	0.0493480585068827	0.0581163067858909	-0.022809733155587	-0.0344287877474334	-0.0843023072996211	-0.0602629885520504	0.0941236637141549	0.80062989289823	0.0695213138578201	0.0648535997213548	0.0922800863563056	0.119950940853215	0.123396096842845	0.123129738085302	0.129297632424243	0.123044956369797
0.277179297545285	0.378998307672276	0.713039448464821	1.4756578075036	0.127501643719315	0.0783992657143215	0.375823660755319	0.522546403265164	0.0337544724322394	0.108141747803466	0.11755894910661	0.703776229806336	0.161712837781963	0.124058206956937	1.84191425003976	0.477062227734583	-0.0444912682167732	-0.0406426559979963	0.121490232779871	0.596207360117434	0.282210177544461	0.280981667324152	0.281595922434306	0.678016617305384	0.314783910792795	0.350642343100197	0.174264873037494	0.312990579063363	0.0773490479874092	0.326595362452905	0.0855613591163563	0.0267686640321179	0.981187326124341	1.24540966407924	1.2610570159513	0.632199664945433	0.0306006268233958	0.0453415904599782	0.122707204396127	0.156190342287246	0.147422485823065	0.0874387544453556	0.0136715664166997	0.231329640071593	0.100245469630794	0.567696643813398	0.594406840391249	0.485363579809082	0.0898015178172411	0.244965398143124
0.053618268593471	0.695899395499131	0.671322456360892	0.774020097267502	0.225376491467172	-0.249449882479038	0.589904687166647	-0.014058205306384	-0.15187899199733	-0.157361492605061	-0.095848740191322	0.930038652308311	-0.240882230420128	-0.29590222808737	-0.314946613273519	0.716693513385611	0.163439681312963	0.635979402059429	1.05725383735509	0.256462756591851	0.523478971805398	0.668511407132185	0.595995189468794	-0.265774646703192	-0.129697698057824	-0.136604708324459	0.220299587197507	0.867651380862981	0.579086573147483	0.717909963055541	0.025583987514268	-0.268813338265275	0.296224982111232	0.647891211626022	-0.131504306964011	0.932391874409239	0.965274010741911	0.316794078128271	-0.154376190581546	-0.263596368105947	0.068340214371729	0.938276439922571	-0.0883502037169345	-0.142972473519092	0.348909825224818	0.430473486952328	0.183388363694753	0.169444488933432	0.232733860721205	0.846634472571776
0.625282077916567	0.768713997957374	0.616377055777697	0.150653728617842	1.06441736507142	1.46728118470819	1.15448694125457	1.03567038113422	0.70278784666627	0.54162624904554	0.67004672723763	0.0532821785300755	1.14359844671612	1.12472525163599	0.561799184264736	0.589165936488371	1.11118185720942	0.606605066668672	1.43567166776155	0.569205271598247	0.336958930634588	0.405275683734904	0.371117307184746	0.508183096409492	0.81198758428355	0.727590178970937	0.195985356004513	0.219042938556072	0.188256494650632	0.160611242674478	0.413855804093476	0.548017964583731	1.13357448035722	0.505407710208314	0.910894885579476	0.962354727717893	0.787687512488467	1.10639252729941	0.63522798982665	0.186968986525484	1.05231269245167	0.0262739189520781	-0.0410604958321937	1.26921779949273	0.318307207122104	0.468837578278375	0.850544131509685	0.832654173061259	0.698188097503328	0.426163484845036
0.218155157045806	-0.178847090977015	0.827829595783432	0.363444609679814	0.250236455562515	-0.187317737525231	0.299101755149072	-0.178046489561369	-0.164913740931763	-0.171505741845414	-0.163450463594959	0.573700445817596	0.014943765359221	-0.133830718629604	0.429530430855692	0.39891705967123	-0.0376788338516168	-0.0155188062202818	-0.198844629714779	0.119260019828364	0.377194857063915	0.419711800341991	0.398453328702954	-0.170781867246044	0.019103367119311	0.133086377683758	0.753935265129662	-0.152848123448247	0.56130735791474	1.14322503395728	-0.194857660827754	1.61083568913368	-0.109068057300598	-0.0140364718167897	0.467704253174938	0.049209870985893	0.697223666353319	-0.184456298026338	0.00927212737234798	0.279675931453137	-0.127811152257031	0.350391751626956	0.459519915921201	0.00387177205773186	0.0893903743408754	0.188680222121842	0.199706273662215	0.0303189774534417	0.05102223084889	0.792219438416363
0.584241203733017	1.59632851026899	1.50487818707486	1.78880856488434	1.27639827915034	1.5446505723106	1.73198299199745	1.32627507675685	1.37934264166837	0.621115739561953	0.431163050811424	0.722190846683096	1.93789878241768	0.63422492720731	1.93690869627963	1.77452948106677	1.517195434019	1.50163353242687	1.20091333021595	1.6188145715852	0.878914687745551	1.06600713984092	0.972460913793235	2.30925736235516	2.02030349334161	1.44974338908561	1.97988789168299	1.21085785440474	1.03979094170636	1.12475437470425	1.07938005029928	0.930338683365714	1.75288021831458	1.43139372929437	1.72758598659921	1.40309517425402	1.08542444128073	1.92966780236923	1.36181905087833	1.538909710632	1.33341541647898	0.55266378692996	0.63342177946926	1.44667768722531	2.56906680301769	1.80955664924102	1.04930229862649	1.61058952808968	0.978715733035932	0.809476631548968
0.0303608643566091	0.130021820570115	-0.00112770388158405	0.149396651760327	0.456807862285621	-0.000901528380931153	1.04122635452697	0.0533030117488198	-0.00629957124716135	0.289753593546717	0.336662688733213	-0.0164690850318005	-0.0127551047365063	0.00322559593829785	0.0371189320317298	0.52686328088033	0.0672876673154937	0.44119739859019	0.403643722869492	-0.0134522807945148	0.865735066416239	0.276899608584089	0.571317337500165	0.30561673350104	0.147280670772618	0.11810642748244	-0.0152417050027418	-0.0129462963337107	-0.0132422727346444	0.00105088562273175	0.410684138503546	-0.0129271687845398	0.140815305253823	0.0885350412433754	0.0671249528102221	0.164804995358982	0.187179330487598	0.0544851382593489	0.135098270998139	0.268330954793463	0.479800188405864	1.07295750667488	0.29104871374263	0.416001487174544	0.0654175267517437	0.146998864775207	0.148608429814939	0.169621402516106	0.141800538894144	0.132412192152191
0.00345312299657608	0.202740672057187	0.631176664155895	0.474337648422385	-0.155194839071781	-0.00850836107167062	0.617466934893707	-0.00850836107167062	0.00538535212427498	0.104457197630873	-0.00850836107167062	-0.00850836107167062	-0.00850836107167062	0.00578959946209638	-0.00850836107167062	0.564332446666744	-0.00315308979327025	-0.00315308979327025	0.488368002520168	0.00805939580193568	0.401163300956755	0.299857793419077	0.350510547187917	-0.00850836107167062	0.180950578894714	-0.00850836107167062	0.0772265013609801	0.738435496652244	-0.00850836107167062	0.0277964348789577	0.230074537841357	0.0107650821808777	0.264259165953581	0.010886517730551	0.0604619016454774	0.108033630230199	0.0540463430584598	0.00919906325374338	-0.00850836107167062	0.0424220719177089	0.156674175525507	0.484601382434639	0.191833012836842	0.0630369128184898	0.0772475367233161	-0.155194839071781	-0.100278273505838	0.0934217897207197	-0.155194839071781	0.241028414007822
0.125664401608831	0.110153871820895	0.110153871820895	-0.0922014018234723	-0.0922014018234723	0.110153871820895	0.151551541458175	0.110153871820895	0.110153871820895	0.146182244526782	0.110153871820895	0.110153871820895	0.110153871820895	0.110153871820895	0.110153871820895	0.110153871820895	0.118927398274515	0.118927398274515	0.110153871820895	0.110153871820895	0.336460515030446	0.231326079577028	0.283893297303737	0.110153871820895	0.118927398274515	0.110153871820895	0.110153871820895	0.110153871820895	0.110153871820895	0.110153871820895	0.132660393966979	0.110153871820895	0.110153871820895	0.118927398274515	0.118927398274515	0.118927398274515	0.110153871820895	0.133129382865573	0.110153871820895	0.110153871820895	0.110153871820895	0.827169198885028	0.153312238437005	0.118927398274515	0.118927398274515	-0.0528004973493421	-0.0922014018234723	-0.0922014018234723	-0.0922014018234723	-0.0922014018234723
1.31426459213608	1.10179755717159	1.19467434148957	0.360099168024237	0.619638232175439	0.714439450938044	0.645698936127727	0.894733990287793	0.376733194758809	0.913078072417218	0.915879139607655	1.10607551377542	0.430297124387975	0.60433114912731	0.810853066897622	0.863763214743614	0.934326361889712	-0.0593335734914099	1.26616823273485	0.817209794264124	0.272719025929649	0.761613477735189	0.517166251832419	0.847475274508818	1.36086127541078	0.992260943575277	0.724609452273913	0.749666178449286	1.09014450000489	0.385677953686136	0.294524768359758	1.92747713392535	1.09032743811507	1.07830936282545	0.487543259293872	1.03360145837783	0.670014216511683	0.470153724909914	0.184631668656225	1.21834929765343	1.35627040680297	0.225732730561847	0.785594471252575	0.618120993636883	1.24042414488556	0.508789567818119	0.652601709983991	1.0538874100359	1.02242934594278	0.961907522452732
-0.0523070608615834	-0.0523070608615834	0.203591707862794	0.152672312846658	0.159307398294588	-0.0523070608615834	0.214604048435071	-0.041370842219501	-0.0523070608615834	0.0204101091195062	-0.0523070608615834	0.271918059109043	-0.0523070608615834	-0.0523070608615834	-0.0523070608615834	-0.0278393331192456	0.0694622845668984	0.041992388201793	-0.0523070608615834	-0.0523070608615834	0.340832886215479	0.332080433462765	0.336456659839123	-0.0240871235887806	0.0583083144729298	0.170210573861829	-0.0429172271917922	-0.0238955531609038	-0.0523070608615834	0.805985711329942	-0.0350379058126142	-0.0523070608615834	0.0803034655786636	0.0683249683625677	0.0411225893486525	0.0343650375966728	-0.0201391299901079	-0.0523070608615834	-0.00873605510428018	-0.0260056522950978	0.0870945700907576	0.654337521397585	0.0411232527829096	0.043093345589706	0.0343650375966728	0.152672312846658	0.152672312846658	0.178349310010931	0.152672312846658	0.152672312846658
0.039610382903378	-0.015819575168463	0.332811274288309	0.296034139730099	0.652978003549296	0.108557806757368	0.656491867153298	0.044424761111643	0.897762217606903	0.147773059773676	0.071136031381498	-0.0753229291745686	0.28413588009276	0.142454604846399	-0.100555054264827	-0.0122261720792056	0.122531578859671	0.118495989724617	1.02507571570348e-05	0.050707118088286	0.384296875605976	0.67762474431221	0.530960809959094	-0.0150032756785617	0.0903335493571153	0.00676795594333003	-0.00186660090532477	-0.0145811093492182	0.00799928182441603	0.272112837070029	-0.0220707653005652	0.016518695105792	0.450147981232482	0.153027681279597	0.388978128263789	0.0756180489524006	0.026362709072116	0.116560456521612	0.00467006432171103	-0.0354866777610781	0.438378946337499	0.650564387006019	0.0119366632159986	0.170511832026473	0.174097362321224	0.638894479105851	0.348626935354791	0.579739948627244	0.376731928702385	0.327079233983959
-0.080870707730644	-0.00931823798085972	1.01853131538595	0.343459124057686	-0.0614991574824356	-0.0254403814068868	0.310921607472485	-0.0455937252528743	-0.0689857531411816	-0.017201084960039	-0.0949997538331448	-0.0949997538331448	-0.0949997538331448	-0.0949997538331448	0.00770144890267017	0.370590236200409	0.0463062618631547	0.0368980577004932	-0.0949997538331448	-0.0949997538331448	0.248635501446808	0.334402539935451	0.29151902069113	-0.0725728514961415	0.0433564651881254	-0.0144155467876411	-0.052231653571698	-0.0724693199803224	-0.0590020712866111	0.179148513497596	-0.074517114755041	0.490865348099133	0.279222335671615	0.017538910242794	0.000818259503543681	0.0468842753653249	-0.0754390130671522	-0.0949997538331448	-0.0126954491477095	-0.0170808195262919	0.194654114478542	0.345770481596105	0.413409747120845	0.0969016298388295	0.0788971116883101	-0.0255842303686165	-0.0614991574824356	-0.0614991574824356	-0.0614991574824356	-0.0117470295293241
-0.0826140348221285	-0.0826140348221285	-0.0826140348221285	0.251339674794243	0.255509893530004	-0.0826140348221285	0.345811063464003	-0.0826140348221285	-0.0651778481628315	-0.0481460801790375	-0.0826140348221285	-0.0826140348221285	-0.0826140348221285	-0.0780525952609589	-0.0826140348221285	-0.0233307613855421	0.0170821238693231	0.0170821238693231	0.0157075224593637	-0.0826140348221285	1.09106960668301	-0.357208980068137	0.366930313307436	-0.0826140348221285	0.0170821238693231	-0.0826140348221285	-0.0826140348221285	-0.0826140348221285	-0.0826140348221285	-0.0483255400753403	-0.0557182413546696	0.366850684045093	0.196216106482502	0.0214985155129971	0.0213464245775844	0.02152105184666	-0.0671449241009875	-0.0713625134971137	-0.0826140348221285	-0.060366039750795	0.0502712734577685	0.70934361376258	0.465380139794011	0.0333693746973699	0.0170821238693231	0.256260120371577	0.251339674794243	0.251339674794243	0.251339674794243	0.251339674794243
0.081554977897362	0.202772903487055	0.0578738795615157	-0.102825185275852	-0.00293659715138272	0.37186886167987	0.574437251780413	0.106155378962862	0.152110360837408	0.105868003874956	0.172770800798165	0.017587359506046	0.208719804259464	0.244511895100341	0.0206664048984095	0.320519885009663	0.299691683057578	0.0166892583288153	0.318911260630859	0.0345186642885457	0.63113620590398	0.172735527251094	0.401935866577538	0.0165569617003689	0.3541577812815	0.0565075195246206	0.0420560688295375	0.0935627882656312	0.0518878168054021	0.0535740660710497	0.146545897529267	0.0138535203391628	0.184489622894884	-0.0286317335392735	0.051223869483412	0.081882563092629	0.221063414184649	0.240730249192228	0.283617054412683	0.112374984280101	0.173428979345329	0.351130725625388	0.575093811574935	0.321510983949767	-0.0727815547526266	-0.0727421865996904	-0.00060339010002175	-0.136933399876133	-0.0153407440498297	-0.164865588841193
-0.0931451175232198	-0.0988517143411452	0.0594283342999854	-0.00405320869605279	-0.00869547655038699	-0.11019332263146	0.442789967890458	0.171328154579407	-0.105194526785435	-0.0952409439120011	-0.0337165997006019	-0.0397046345430024	-0.0960978301086391	-0.11019332263146	-0.11019332263146	0.0400296895995444	-0.024219879455753	-0.024219879455753	1.33863350031492	-0.11019332263146	0.450698604988374	0.350766161545549	0.400732383266962	-0.11019332263146	-0.024219879455753	-0.11019332263146	-0.0713691181036983	0.0603009895201294	-0.0935808396705656	-0.0361955834754072	0.10423010670773	-0.0497802824356438	0.0600566008569424	0.0149509450059893	-0.024219879455753	0.175887742673763	0.286389034660236	-0.0693428231319494	-0.100652466350253	-0.11019332263146	0.00829435824499737	0.98506979996352	0.328096087446369	-0.0180044524878121	-0.024219879455753	-0.00869547655038699	-0.00869547655038699	0.0642151364306036	-0.00139258406264106	0.000366080955070503
1.45361735660286	1.02031570578772	0.592908540633135	1.86127630502902	2.24282756549281	2.11851754361865	2.33059447225126	1.72662332546749	1.52049878542966	1.64163126588059	1.93579766673065	0.169260052881334	0.0844509734059577	2.88284448793954	0.0956888692134357	1.32816056991851	1.64266753812985	1.86713778364058	1.05430584319663	0.380590170926225	1.34645488829322	1.60759651642239	1.4770257023578	0.48272515193358	0.652959453789044	0.585846325918536	0.647894483085328	1.08380977428056	0.784844396617691	0.700864036418318	1.72394773430179	0.0260237854376334	2.29934368469171	1.30268816166243	2.38563276232472	1.44852454385123	0.374164568472793	0.985109547599716	2.88409397402727	0.791266884088161	0.564699478271303	2.5568095415364	0.21559139975094	2.33908060483563	0.184701378045219	0.66790454523407	2.01288321762877	1.08909138722085	3.74530898658872	1.47213778651934
0.225422810718052	1.10661884323845	0.680840744690934	0.280949792367949	1.11638103978259	1.65599632528509	1.19769939672588	1.99314166058427	0.753203676941503	0.262066723026235	-0.0580572261366823	0.0006914999718447	-0.0261356587083223	0.435619927712287	0.217511629245922	1.07363095396436	0.880159533037019	0.643816652543946	3.35680137110638	0.133808179961649	1.11663594241939	0.898770773847239	1.00770335813331	0.380567786447901	1.4519346948326	0.0594414883953547	0.955967404138711	1.03854402661039	-0.0249251109117613	0.571695299995935	0.58223375070089	1.29676566326253	0.877065750824431	0.173798596357833	2.96367317734268	1.13045140745408	0.856439080159731	0.480470293675641	0.47794295651889	0.827585284193751	0.954908605410041	0.976326810960511	0.409278816937405	1.01722150120308	0.799740823600604	0.210754523051692	0.312669277402842	0.665664915467577	0.688262848818594	0.0732216478414666
0.136037001129122	0.541058795127351	0.0672121525962998	0.121895480865413	0.122032347346263	0.186367990518346	0.558870911867369	0.0746784239134249	0.184035342390774	0.155475792347009	0.585933440662649	0.0672121525962998	0.0672121525962998	0.430018209662427	0.0672121525962998	0.123859887771671	0.301727122488621	0.125711530578014	0.162873641597189	0.0949647370746565	1.57973369263172	-0.194697249346899	0.69251822164241	0.0672121525962998	0.115405197301109	0.0757354562067287	0.0794843833331375	0.0672121525962998	0.0672121525962998	0.121351917505388	0.12844914329694	0.0672121525962998	0.382263698984427	0.134131759586281	0.119998436004818	0.324697435066658	0.254795367199002	0.14804231867636	0.429397023276116	0.0793346703794035	0.420120790038036	1.0520338818495	0.115405197301109	0.252373862226678	0.115405197301109	0.138961030143518	0.113089822796249	0.153924311268392	0.225774659044568	0.117762337118144
0.152870059767436	0.0651431763443741	0.104943592808715	1.03171844284571	-0.0670524251291174	0.982437910542074	0.140279989104229	0.110637849074965	0.195845843912851	1.05594575423579	0.0949453045192605	1.29862890030955	0.120646198443311	0.0771918624814031	0.279377062462015	0.152795338062255	-0.167254916172775	0.895115134894676	0.225019419868645	1.14381549265917	0.149024447605125	0.464974212267443	0.306999329936284	0.0828739182083687	0.807638469579396	0.0599045555087424	0.100214092444422	0.254186945179211	0.0662608406244016	0.0748791669086142	0.0907728535896727	0.101587866801804	0.794879739440328	-0.153321813439028	0.659386486255577	0.975328678724836	0.104553008907166	0.0949797847817024	1.18136074610929	0.074306423367481	0.115262713864942	0.466040000491289	-0.175040795393664	-0.171686595927101	0.651609664439341	-0.0966700014783543	-0.0870485590339697	-0.106133445368137	0.85043854357169	0.93662228791446
0.496678765699083	0.804511536046737	1.16021614592286	1.10765837073429	0.422770454175245	0.227692657786169	1.54688109348132	0.48679846705184	0.70780957045174	0.765704359091745	0.0745218589078858	0.231065530526737	0.264424829397478	0.286304078874089	0.533645986774675	1.15282512560126	0.401290875001906	0.387678470417557	0.820872868395965	0.357132088019936	1.35551520366509	1.11779966701655	1.23665743534082	0.580229330063537	0.806287588696777	0.467777430239643	0.618527877816357	0.712294887353086	0.138175876458128	0.62535289560365	0.924785295319223	1.31253969969937	1.27993999739854	0.687758131199929	0.551704564339612	0.720123090519288	0.994870545070526	0.548821288599158	0.482068410122555	0.649906820651744	0.728073299964045	1.57733218228454	0.520907127549228	0.730008931820326	0.974288115327403	0.570160397678861	0.386934368061245	0.869785833569995	0.117659347294241	0.0666350805470642
0.63396830668333	0.0268619401317699	0.0280483110866158	-0.31007222431911	-0.107126925677376	0.0369692097819978	0.378541597941698	0.736591135911891	0.204525692249989	0.109241618729908	0.0188015587647237	0.987294037024286	0.403680330017546	0.320091528079394	0.187631430964523	0.374296806304452	0.418421859262238	-0.0861871881450088	0.267307366307357	0.914460204167859	0.324179164534912	0.372557153512409	0.348368159023662	0.584512697975885	0.351228966323488	0.491003355594983	1.02565515759508	0.0929401272800458	0.634499593758043	0.00712026456788879	0.0413738209254444	0.0588356738541554	0.0823479958881403	0.852992823483531	0.0607610791070352	0.299961484284772	0.809589362448264	0.00654889556208899	0.140144503608634	0.73843467524002	0.117457167917579	-0.00612330520763761	0.46922978806304	0.28236216184539	0.51425904134907	0.97492675813037	0.192600239481397	0.81269802550819	0.254910832005547	0.167292843391131
1.57452927687278	0.287810618817986	0.212199072627258	0.0566554233386867	1.5481623697337	-0.0724521688220013	0.419944156680017	-0.0496701520338303	0.0068178980040087	0.41448317463381	1.39515644522847	1.41800701987871	-0.148866217733052	0.000140282013097709	0.384794764259137	1.22161647366203	0.541580022620842	-0.0867379714085357	-0.227949370145966	0.435732290536008	0.802696456764547	0.795164941855223	0.798930699309887	1.04976949068169	0.95280874836721	1.09661999296555	-0.0175771861976063	1.61591681487633	0.0668724936736137	0.293394408209108	0.454439502975587	-0.238031857562414	0.285665348001027	-0.0469859569557815	-0.0628874179953594	0.343293371226328	0.668051494999955	0.325505299404693	0.29586181049461	-0.18698577339079	0.357765429258586	0.822424127324156	-0.152487807283881	0.193013294946888	-0.138271376269318	0.119298142208786	0.359810329314184	0.699916712328534	0.206120040879564	0.465316229136338
-0.0390518728616102	-0.0390518728616102	-0.0228386500168377	-0.0736462726020529	0.250857750183373	-0.0390518728616102	0.350105482165856	-0.0390518728616102	-0.0390518728616102	-0.025183858823427	-0.0390518728616102	-0.0010117166500515	-0.0390518728616102	-0.0390518728616102	-0.0390518728616102	0.0638767845869988	0.0570963380184432	0.0570963380184432	0.0631409584002558	-0.0390518728616102	0.573170791706272	0.241301478702594	0.407236135204432	-0.0390518728616102	0.0570963380184432	-0.0390518728616102	-0.0390518728616102	-0.0390518728616102	0.11159234433476	-0.0390518728616102	-0.0304282279219381	0.0487845138652636	0.110767347012934	0.0570963380184432	0.0570963380184432	0.0570963380184432	0.11843244868906	-0.0302061194058902	-0.0242022336805852	-0.0390518728616102	0.343656502288117	0.591592880354639	0.0570963380184432	0.0570963380184432	0.0570963380184432	-0.0736462726020529	-0.0736462726020529	-0.0736462726020529	-0.0736462726020529	-0.0665712496002801
0.430427090086861	0.544665481898483	-0.0564702052101228	-0.0815317872629771	-0.0174457530802322	0.626879418034405	0.173605833737895	0.607030997388833	0.699016936351665	0.488204222464032	0.299763622197	0.0465497835876876	0.747598424924443	0.220117800743106	0.764773149277895	0.911659880720603	-0.0254738473009552	-0.133728164535033	0.461951762319464	0.0309660903099036	-0.175217484363743	0.757472176309711	0.291127345972983	1.48127044642205	0.761740041723667	0.0132923021519251	-0.0535083037701667	-0.0527678431792888	-0.0784636919829274	0.460446249973833	0.756157173064764	-0.0784636919829274	0.156301372193542	0.471570552440515	0.0105619242711388	1.47479946221332	-0.0299094744238483	0.00236290940474869	0.355093471379571	0.0703898836157926	0.593176508473916	-0.0123308930417777	-0.0880976153326522	0.241843682047397	0.382317846661242	0.154294613545748	0.977325302657457	-0.0527778825278236	0.0201760361126055	-0.0805891487243397
0.945843031571695	1.19539729455341	0.768465513001085	1.13025873811971	1.28951374553984	1.1915031622555	1.12314793995645	-0.342667743000965	0.606571320322345	0.923007928989815	2.06966000638144	1.41696027671647	1.38228120389743	1.14055811149569	1.34674767274604	0.504331876790012	1.17390142155483	1.89889532780704	-0.329358959626634	-0.118245658868148	0.217252626702049	1.27535749468447	0.74630506069326	0.0903914319445729	1.2706703753332	1.35811565357309	0.859159149457805	0.434553347232974	1.01969476241196	0.580681764944161	0.0240969408456869	1.18746615677481	1.25374141205975	0.94392087640694	0.97700259970743	1.08446077986328	1.71221190985477	1.45792974246631	1.27282278839232	0.338268576540184	1.43130580516029	0.900179868686245	0.428362248289893	0.92930449385047	-0.270579871451807	1.1934234938293	0.839987528382578	1.33332040842258	2.13923139724232	0.634611603031148
1.1926513073669	0.532760934140221	1.84830026074878	0.880078013439489	1.09700293752365	0.945899901219111	1.00493650445775	0.590750665422751	0.678715627512306	0.977627503071386	1.04617083536487	1.26874885916404	1.03066309444487	1.35728566384983	1.77074257962293	1.38552157583076	0.870601389885911	0.469300085585451	0.505951944433996	1.2045003352211	0.293483092420984	0.845726298348986	0.569604695384986	0.698772061916346	0.803324274562292	1.13539184398309	0.397742119098672	0.65746485563091	1.7938520657888	0.0781599379976534	0.640739952430849	0.116740735348643	0.487424932786407	0.780066571817524	0.704548835221381	0.776797810241541	0.904277740889257	0.928337566708521	0.306273282840944	1.58457026710862	0.49503996843105	0.498749797681846	1.91465211057674	0.491977376979805	0.735209472530189	1.42668952734677	1.80168337429333	1.29817115701423	0.82476401732743	1.26039430338497
1.62732087099807	1.18032937310252	1.59730127153077	1.94083039362967	1.78180283036527	0.184135314019928	1.43823257214368	1.3380820932562	0.373902309372921	0.645148318351049	0.313505014463569	0.990902777265547	0.358742631421357	0.258747908795199	1.17145471898036	0.453971470089247	0.488184016472388	0.490720514112072	0.765987528576553	1.65575245999468	2.62429338252107	0.289678127315555	1.45698575491831	0.184135314019928	1.33220372120634	0.246848129560822	1.97650882260993	0.484677275827888	0.299998433264675	0.845135140624743	0.619893321080863	0.702291491498049	2.27414125882405	1.45899257776638	2.18631822255983	0.608538641828087	0.461078246040011	1.30624681363997	0.225011444181039	0.702244960186384	0.695296570630337	2.62939248805827	0.941026431811448	0.162244101796044	2.04740365149965	0.421088582967534	0.462908724085757	0.702603343445017	0.877445767120413	0.463203737037785
0.0200175909804203	0.0692566770751786	0.0396570901325148	0.0170613128650557	0.0662885234360388	0.194491081834269	0.555754799973152	0.0531372409332514	0.0659952058889656	0.0228163696883945	0.0573891796966034	-0.0156478676648923	0.0931360467641256	0.0106548624949587	0.0205994629469021	0.274922683854262	0.0403872809182319	-0.0153903590409173	0.342108799015738	0.0866713909184566	0.829690064299692	0.126906868998356	0.478298466649024	0.117487232469355	0.442587881075534	0.0565127350322209	0.159772878514575	-0.00800606400958427	-0.0146997258195663	0.0350930621687411	0.050604342999046	-0.0179570345885244	0.18426411101664	-0.00693831884998371	0.00343273981902808	0.108170656380122	0.243136342591387	0.224438000564644	0.0562543420476872	0.192351028734944	0.213109293370263	0.583213912478228	0.0125580335689348	0.164014052682012	0.0222348999730486	0.12487675237497	0.0211976051614604	0.0770443346681748	0.0778080807561048	0.0468725505612718
-0.104012858641501	-0.0809792487709013	-0.0361183696734456	0.272055962561648	0.292669398007087	-0.0452125625924002	0.440117757057523	0.332606236684565	0.285192257897088	-0.0830987536756971	0.0324851494416317	-0.0163675712452453	-0.0757472348388089	-0.00758521026165795	-0.104012858641501	-0.0144275057498225	0.0752087439703767	0.291285625072336	-0.040114706739068	-0.0136548244796707	0.443589728342335	0.392217058715534	0.417903393528937	0.262786072917894	0.0722372029751916	0.0225839584982888	0.0385805170743347	0.45993739910693	-0.0811240021568981	0.33595941872026	-0.00974357419716805	-0.0490209350606255	0.329628139936855	0.118638153558028	0.0804135107697302	0.099232260788035	0.360404338910614	-0.0533703782867753	0.0933248984876867	-0.0781234531028974	-0.0293246846311001	0.0330529239294537	0.0428735037398677	0.135510979244801	0.0229444686987489	0.253508441306522	0.168411761031463	0.184561043168281	0.198030066157197	0.230565672357786
0.128737943318874	0.709680450795916	0.116917382776055	0.0661674350852069	0.84777150421564	-0.0341163711280886	1.01376675069653	-0.0436201979819454	-0.0642658096775167	0.574161996967781	-0.0910747988232895	1.01445633692559	-0.090737525467225	-0.0799317120738506	-0.0846605361050395	0.815071976100412	-0.139816232199348	-0.159321242051588	0.157894610404415	0.139405087685483	0.622813955998534	0.660572780898637	0.641693368448588	0.012688246903654	0.969960498206722	0.091053560675385	-0.0402363744389588	0.575441339254934	-0.0741618087570567	0.017562592907709	0.277497909828005	0.663742191935292	0.351721171136823	0.722161088597551	-0.15089188231742	0.417276005220353	0.223949050498649	0.084900986336411	-0.0822432715961294	0.371908135851896	0.143097606113675	0.943364732002064	0.442058809385036	0.3210079508652	-0.131528733199241	0.048073042229402	0.152637155841458	1.57488570873034	0.0491063497452991	0.158944047301485
0.469579747124246	0.227937659746516	0.136201142783362	0.296613006576551	1.02626055900673	0.14853323027365	1.32340711114701	0.112771155070622	1.98407531395967	0.730631371448474	0.319642420884466	0.845719563664132	-0.111330078876413	2.0112392265064	0.486299289310916	1.17266165725903	1.10787696043731	1.81235604163149	-0.0829170734727297	0.798355381246363	1.58315796364459	0.801864704599273	1.19251133412194	1.23671252924779	0.953486283930071	1.10642283710096	-0.084905709670796	0.401282037493023	0.704176287929547	0.829190763741533	1.17770340244247	0.698717785227836	1.03970182837234	0.300582612619895	0.164201072880386	0.27248063007395	1.94426547748289	0.860797549603972	1.19582994286428	1.98444616861427	1.72484247328171	0.696933287159668	-0.0428069809804031	1.58949078283665	-0.0196341044318216	2.09297780945279	2.03690519181967	0.848259257116271	2.3069218072924	1.45458705519379
0.17066272769683	0.969314299417145	0.479987673149479	1.03797823314433	1.68937663719857	0.0447632322552708	0.61703413539155	0.0600763399990389	0.100706105787493	0.392842051161639	-0.0156463379862966	-0.00141478026849074	-0.0365381528721358	-0.0334122112670041	0.231478014209791	0.721577035147135	0.547204479762027	0.102149828987519	0.717036782394844	0.0805489849793649	0.758123204961846	-0.0338518296226156	0.362135687669615	0.00835537864550245	0.436872363866711	0.0454835038499715	0.505338876102992	2.03257897062229	-0.0182267734505012	0.683028752974147	0.0210487729682722	-0.0366830321351541	1.04088003737227	0.112036456707368	0.116390294262055	0.741876512847066	-0.0377414785301375	0.0785029242411829	-0.0300529518766064	0.644161728156176	0.0545732244015739	0.874776551022603	0.472618221128019	0.196968433883376	0.102149828987519	0.0962039077661249	0.14415429212111	0.513412042234405	0.407303722024262	0.101267404817676
0.0900933560820028	0.134887914137108	0.0687289884987158	-0.120940945924834	-0.0118163390951918	0.178201064463738	0.543332717260992	0.252380956997809	0.104299521709014	0.382368737907289	0.416183945339059	0.0118599202252043	0.116203377673168	0.0206742625550372	0.412332788497548	0.377608212634457	0.0310512664569485	0.0955888076185935	1.07577551453412	0.0867243712935998	0.619433163850956	0.500311370895823	0.559872267373391	0.114887536700141	0.337943259521273	0.030018285439711	-0.0180460298101712	0.00214240157127749	0.0661861548736268	0.0393907577349934	0.364475597590994	0.904148364220077	0.190139372077474	0.0205857252809065	0.336793374238508	0.0552001059929065	0.252690511303013	0.164106379687832	0.0158990734609926	0.0305127244728838	0.339385011716806	0.982958905319113	0.688518884038627	0.265148442301529	0.00663879206903187	-0.0867927976995793	-0.112656108441953	0.0349173013431411	-0.108363925270863	-0.0237222696025559
1.38000053901646	0.129618629525834	1.21444741074299	1.79325714026254	1.50706416741391	0.0376120798811736	1.05809970528206	1.1327642700169	1.22764586231845	0.456273585407	1.11964999299855	1.10048518573988	0.0304450537099913	0.0406928996528492	2.01998872923452	1.60027816895957	0.731557124787611	0.276661044094228	1.59579457893246	1.6364458206562	0.297708349182376	1.02580013678919	0.661754242985785	0.607309770763708	0.210056252618986	1.00951644325871	1.68424592816114	1.01207431133476	0.646874171302427	0.813612451342129	0.807619233973887	0.0874601022743078	1.66724010302293	1.0796145415748	1.23348272377068	0.521526232014702	1.92744919732908	1.59107751366879	0.807553663832048	1.09411316625733	0.555888743214866	0.0692834595885428	-0.0931290241252159	1.45380420509552	1.17896438189706	0.0157986652031495	0.019454974207409	0.886863322262608	1.7786156438642	0.942647305087642
0.373226423491518	0.637614650920095	1.20804347826442	0.393112460631706	0.670939362885369	0.648909284072162	1.07204565183333	0.861316409126543	0.335399731631384	0.323063608878148	0.893561953143728	0.349806436138987	0.817376081228474	0.138365155217278	0.199530357742909	0.583407183199295	0.456109787193303	0.136169504725664	0.611206378159379	0.110594662489154	1.31491680656276	0.869833382663536	1.09237509461315	0.73309931127962	0.25047180155144	0.19457528190938	0.980392304740901	0.261479765740332	0.395861754808761	0.372595114707387	0.273936306025161	0.873897290626821	0.77292212127096	0.59052507866142	0.274941288191043	0.516743337563738	0.728315391492365	0.50799641343095	0.166529281313977	0.230317519475273	0.717090081174128	0.873860305353062	0.318331971616271	0.487839726447457	0.294761202971011	0.20151931068854	0.254163453516822	0.321298981910948	0.393107933772429	0.121137462859136
0.684076641243619	0.562559081996929	2.27047818494481	1.81543923294427	0.926904268710069	1.43470832500509	1.52341487123566	0.434850494818745	0.704891337488182	0.907767848989107	0.845406710060259	0.661400809900195	0.620105535946348	0.857639324416549	1.47803428448327	1.31018501523317	1.55077223293791	0.749972969006886	0.573646997835659	0.719995113569549	0.0467090736531854	1.29164116375348	0.669175118703332	0.62196356260289	1.5087886613048	0.566648823962429	1.44309912044852	2.03233864410797	0.652084500275861	2.13446488254416	0.872980644447723	1.08540623290797	1.47354619492572	1.1377008849513	1.80427574726125	0.734525375272936	0.837601003189174	0.863178783045681	0.85267914226325	0.623927700881448	0.553445708876468	0.153300440076176	0.568288040288112	0.599844290836945	1.95057429243504	0.683012945198374	0.804519434264245	0.746063832882489	1.19894328774583	1.46325947845193
1.17463624921381	0.445255277052266	1.5474583859507	1.07562922725362	0.815565884849056	0.598268752648551	0.47638111330183	0.399228148708024	0.458063859106931	0.471166055715862	0.0875214053421866	0.311849291458666	0.812573765008069	0.119320013127576	2.83818722655381	1.08030737020142	0.24238360963491	0.0905105459528874	0.816550762438208	0.256530330552084	-0.283983868655899	1.57648240331716	0.64624926733063	0.687075143342935	0.950993382178131	0.130537257409168	1.05540724868337	0.676232523772896	0.554461340395644	0.603426083867402	0.100106047687999	0.314374989049422	2.21731679560798	1.00616812256195	2.20850549275611	0.600815342173199	0.343360770462844	0.286689120705669	0.0614483265453312	0.312163233882777	0.650734703760573	0.539440264950058	1.62883019981247	0.147894940698311	1.47612645557575	0.0667836147846115	0.00850982089492854	0.69428946160707	0.258902568909842	-0.000211996380484664
0.0331142497728014	0.00177117822761662	0.024395082858988	0.0664223711347974	0.0839179065828572	0.00317583738461238	0.445366846719585	0.0384591387504983	0.0455098655250887	-0.002691492234305	-0.002691492234305	0.0119939427279689	0.126977373904518	0.00133293002751806	0.0365223952048839	0.01109026812397	0.0681039237199434	0.015769541508438	0.120712300635778	0.0333026397915115	0.408424964239659	0.467442222552931	0.437933593396296	0.0285950084550182	0.0444090428422612	0.00430637440411262	0.0077442638484346	-0.002691492234305	0.0919020573958331	0.0560522842344917	0.0347786862744227	0.428816492865218	0.135556650176762	0.131772647518218	0.0232579851387521	0.0350116689448949	0.289254600658014	0.0169575520606113	0.04927999942298	0.0121513477449528	0.0674692938396108	0.323667030497822	0.0232659757515423	0.0301473676531842	0.0890927502337376	0.0494543915817779	0.0719868300585462	0.0537644069073893	0.0508219432069285	0.0529987320360982
0.372872897800303	0.19799878609071	0.139824154021121	0.035792647778252	-0.00144726979720984	0.127490082176472	0.923006781747614	0.720086901518659	0.173234057325293	0.755121526523083	0.823986253009846	1.0293627243452	0.25775786781114	0.370988819112256	0.200270984085723	0.618913029852586	0.410384371664697	0.520032611585783	1.33031080793371	0.542615923429069	1.24489171328621	0.787369618929634	1.01613066610792	0.787941926394734	0.19805955918488	0.948501495077957	0.471935098608399	0.132747379580934	0.115780460783893	0.233937081719671	0.6519756369873	0.924351835120247	0.715528607776925	0.541466110709	0.251567908035711	0.408618115916024	0.514956270100688	0.946401553590176	0.0469392052882336	0.227374421989838	0.568497490746793	1.29416084040151	0.501896218314821	0.18794325946749	0.0579916767300582	0.831166792923039	0.0201463341415155	0.145643730048669	0.205322379125008	0.0470710971104434
0.00662046519465341	0.0635792737144747	0.0151103936121831	0.0729302681277817	0.0377282420245673	-0.0104846956799967	0.529235511072749	0.332755539616653	0.0667853274393518	0.370534177185127	0.0628896559252624	0.0119702517901854	-0.00761212156708924	-0.000223628888746889	0.0233304103661127	0.14337947283223	-6.78323077950116e-05	0.355927017320215	0.130621908597717	0.0437892024737286	1.12004918163417	-0.0942817145458959	0.512883733544136	-0.00771578699022339	0.0407731619207198	0.267185808751622	0.0106966415700899	-0.00491941811433347	-0.00152981308106209	0.020652154086188	0.271304489978409	0.163182881040943	0.268252018804395	0.0282757166026743	0.0467211543148256	1.03059727601861	0.105361768687243	0.0883422163994857	-0.0104846956799967	0.00476850930848721	0.170273434419483	0.791975364721956	0.194954071045683	0.0642366107929729	0.000896881645008668	0.0477932260371719	0.0342754437355723	0.0405310464118903	0.0390117201100762	0.0342934227070938
0.0336226138544487	0.226904149940645	0.145087027316342	0.00963098362726381	0.424519788766256	0.282467588956627	0.602730109823706	0.228986644747127	0.146820267263761	0.0441280743380406	0.114572344284615	0.0422761294605663	0.191177061698351	0.141813553859999	0.0310462854548546	0.206991764661129	0.149216302071617	0.0061397882690196	0.232427200552364	0.0416266345555695	0.528033086040503	0.326522664830599	0.427277875435552	0.0387726828409898	0.345388345109416	0.0310462854548546	0.0797827968599648	0.256638193444756	0.0626508094515795	0.113670197808188	0.187087176104278	0.987409970954936	0.217555431031302	0.0641543107918677	0.000140686469448797	0.159441246758557	0.125019307521914	0.092649066121698	0.171335608445527	0.172375734714201	0.113835119008287	0.348935241422284	0.0244762920792971	0.207733758677466	-0.0106036110144695	-0.108625850216446	-0.0261082332623532	0.300492570049056	-0.000727496686774187	-0.154857853438058
1.29014542462032	0.97993779248876	0.206023706190568	0.202894376232425	0.558844726718439	1.70675148121276	0.817685238053286	0.287304442600048	0.95765864383434	0.174987809100705	0.648441361592051	0.0699698417949087	1.22273598398029	0.774386946750061	0.138578234603846	0.251810699219234	1.0069755354038	0.545014874278782	0.0552515727891684	0.180416000526806	-0.151662944997689	0.904981912245971	0.37665948362414	0.443716429614303	0.608228453631292	0.0296219344220696	0.56191021896589	0.216570560547733	0.513299605573331	0.711625437809202	0.235727962329808	0.170246251171205	0.494845981122294	0.276879760203562	0.411021644724617	1.31110291241845	0.0926848593530873	0.867122605214549	1.54079711062282	0.0268078475285902	0.95356116661995	0.166403243474722	0.157914367424948	0.953358397306576	0.159990295032136	0.0201462845534129	0.540383417794068	-0.0108727505660162	1.07655541994088	0.0333722469586689
-0.00809055985969571	-0.0226345532618831	-0.0135024124561691	-0.0753314066300174	-0.0612215036182173	-0.0395356976299364	0.25058281880435	0.297804391480146	0.40099407358661	0.726554038416356	-0.0395356976299364	0.0667453301593086	-0.0395356976299364	0.00484650675328019	-0.0395356976299364	0.0567882079857949	0.0398706570962489	0.0542445389216946	0.871412501796214	0.353276417883896	1.06886275424699	-0.201234695088398	0.433814029579295	0.183486698475782	0.0395650690748629	0.0114179626796274	-0.0395356976299364	-0.0395356976299364	-0.0395356976299364	0.108176929783246	0.993391141431444	-0.0291147918949484	0.217575096015176	0.0594647586647404	0.144959906991095	0.0376840140233625	0.026716817337656	-0.0299609325667611	-0.0395356976299364	-0.0395356976299364	0.10828086535614	0.545933336710588	0.276401878683463	0.0301822798228194	0.0301822798228194	-0.0753314066300174	-0.064639018719344	-0.0753314066300174	-0.064405343608486	-0.0753314066300174
1.06330862378418	0.219588568341616	0.424640998520965	1.42041945202569	0.00456721287066734	0.000374158607724967	1.11906125622106	1.08292572783503	0.643500293676002	2.41130810951112	-0.016933772124806	0.747696223933845	0.107346741028707	0.15540177513901	1.40379538279304	1.02397885451859	-0.0447721505568638	0.895957535997985	1.85940186022856	2.36271392951953	1.07555959622473	0.927645411370997	1.00160250379787	0.791046596286861	1.57897557192162	1.28736877188868	0.187663204758423	1.79128392880333	0.0587763833192516	-0.0120671649327965	1.80862500288663	0.797982896208145	1.35525264600008	-0.0818294544732144	-0.0656750258890975	-0.10259020292783	0.775031204299471	1.25791066050195	-0.0532445082498959	0.0498401721582956	1.25536999549465	2.21079513025694	2.15072523879183	0.847212589262275	-0.100235018861745	1.91747832065358	1.18748601634158	1.65903952197274	0.83192618171366	-0.0248726203756288
1.77876776464765	1.92560352728157	2.20676124306067	1.81273083919031	2.11383906002915	0.195665602651782	2.56927389525053	0.994468147962812	1.0887994732016	1.62105726461647	0.413008637623249	0.355586935579354	0.177363722106494	0.396075873890872	0.992508073910351	2.59259697868578	0.960729134193093	0.527744989295353	1.98290880296828	0.832556597189262	1.77906087858423	1.8867275496822	1.83289421413321	0.593229795102241	2.45012098816127	0.715226170476631	1.40877547628551	2.14283284104365	0.0825414650866095	2.89053100343553	1.60106553691996	0.403672753178226	1.83627250751451	0.631131386162629	1.06740443886947	1.56154967856084	0.887925481207262	1.09246453879968	0.46528710377584	1.6380926666214	1.49671306241207	2.59062671323192	1.94131536404563	1.8133571380415	0.817016129958853	0.56265168769641	1.25748763437484	1.61114178060712	0.581533954180626	0.231109670425829
-0.0191419874256722	0.0767058417535719	-0.00125238067546428	0.141453093174655	0.160991923022372	-0.0302000682940632	0.638230546087066	0.102743851277168	-0.0120260341100296	0.0452671117232624	0.00523593476448702	0.0237348106374942	0.0358621952007841	-0.0150184199611382	-0.0159719625009096	0.122598433959893	0.0332784327568476	0.0583867262730657	0.896629879766456	-0.0240253964988405	0.815748774121343	0.290003190495903	0.552875982308624	-0.0216520049633006	0.0743943870095893	-0.0202194396819604	0.0126408854976068	0.168503862014278	-0.0234769355121063	0.0110648783326924	0.139025009927061	-0.0315676228850921	0.33006699254373	0.0342833681833601	0.0341370650769364	0.0814037503757136	0.115653511714769	0.0480191645847323	-0.0113771341741752	-0.00111892023380048	0.230086684117779	0.896651700258098	0.205965112337282	0.139117024462792	0.034582038582933	0.189037768243066	0.139939640793462	0.133452345803904	0.157305799312155	0.131451255294959
0.0676896012024864	0.169499314521296	0.142287155163621	0.0441688924611415	0.0616413006405113	0.0290929143799454	0.460127941328369	0.0724245278627244	0.0169024588764374	0.795070905831705	0.139501444535306	0.0131361958094588	0.218539917513205	0.0218039097390813	0.0193385548496318	0.154616213573082	0.0940261345463919	0.720925285306863	0.709360069234457	0.145394417016134	0.889803859153576	0.2665104711187	0.578157165136139	0.00555972290183515	0.0994329853523258	0.195481827908482	0.215679386987385	0.0480250895551107	0.0229602321790952	0.0315888803366957	0.178232705244257	0.00555972290183515	0.221233815882709	0.0760293067745232	0.0736828383842895	0.30527337927557	0.169913571127182	0.549890068976254	0.00555972290183515	0.0305797776530925	0.142093431614227	0.975751917800018	0.486021255901407	0.107118492420323	0.0625487795593905	-0.0286545170519785	-0.0247582765193898	-0.0371174130246882	0.00307950011430657	-0.00833605259838653
0.826141376089453	0.888961864571499	1.20131243642656	0.859780513926912	0.713413005830055	0.606823390884751	0.154937717486119	1.43812263639053	1.08369217945146	0.692572725151234	1.10337699789244	1.19658613974283	0.0622863079241452	0.0898491827307252	0.567079197063907	0.3690612607392	0.839692813318011	0.588247040108758	0.409727477022666	1.14868134216908	-0.0550358900669812	0.985040595694684	0.465002352813851	1.22506015063144	0.16294341949592	0.996061723721483	0.946550819330466	1.1657309754938	1.00760034090761	1.54797613770859	0.41109168617978	0.126946229559973	0.118719165086949	1.03808591344282	0.56730088181157	1.13532956337901	1.25844155713511	0.696722359342149	0.131784469381821	1.12161101030424	1.19167039151443	0.141187051919237	0.311093853422759	0.0971557036351458	0.989414501008939	0.123527248658257	0.078993312466834	0.969433744872438	0.477514754855865	0.555844264896762
0.0131569995179599	0.130833545517966	0.0661801103797458	0.0980283752606553	0.0333311407105531	0.0256657795109179	0.67281171409506	0.172373649836334	0.0869110950719477	0.128026504364614	0.0745936488765134	0.0223875388085587	-0.0110339220361135	0.0729938338202299	0.0949698673921707	0.381072429270697	0.052893878745144	0.046783445602958	1.2815304105894	0.000647814768636776	0.949573800375957	0.173141182193159	0.561357491284558	0.559307176760947	0.147011792889651	0.00740945424720987	0.0548664173122452	-0.0178616243396673	0.0135058428965357	0.0526174866930508	0.215553258289033	0.145379369410955	0.278673681514541	0.0485523072535668	0.0368112031530956	0.0526793685269191	0.110287420402988	0.0564631547263426	0.104899592437825	0.0883070759361477	0.246653458202018	0.85832987971705	0.568707121923055	0.176570331554804	0.0412184077314718	0.0422420098475987	0.137825039983591	0.0511431219242786	0.0187304654337214	0.0390058410270799
0.1059276409628	0.269332078264792	0.209227242578421	0.183783338043904	0.145963534459158	0.104681177321695	0.827456864953756	0.381183757431789	0.0402432550607074	0.145154865838985	0.296748612407854	0.329154131358731	0.227237585975423	0.070797749912571	1.19520641302922	0.508431882870011	0.0557646561498873	0.11223143111462	1.41246208971465	0.580263581819285	1.20419353342327	0.316160494556875	0.760177013990073	0.079169428427375	0.556571942261775	0.450815099691801	0.055053547478583	0.762102652829253	0.0348298040929114	0.0506471918521	0.516317506344764	0.304332896624647	0.459001418590823	0.115235299682102	0.540703139198751	0.481174735775948	0.207673566783096	0.100011086548479	0.0227990630158991	0.229600904853715	0.437909150715341	1.65567142240725	0.503045099153509	0.327703326943422	0.0707901682956753	0.366608859071566	0.176684375130125	0.386699076629575	0.0587234358077362	0.285198837175119
0.0466292027374153	0.386217578600253	0.269757531891281	0.792275494000328	0.559496627281606	0.676355239766575	1.36927954403255	0.183965365190731	0.230578690257926	0.402384510637562	0.123378969577961	0.0610393953458953	0.527586289294922	0.129165267607225	0.204996474997942	0.602031474672532	0.780077274678276	0.330248708203012	0.891776821200912	0.19168094521567	0.940676092903501	1.14108978458737	1.04088293874544	0.359371841726328	0.789505837441296	0.402199154480091	0.200987068241289	0.147589405527706	-0.0273190302053507	0.181572697746184	0.698079538295088	0.0896007986463093	0.906121980382422	0.28459718807883	0.343948760069945	0.275030624135316	0.355417741039856	0.522152642111198	0.26457153283894	0.379172160720996	0.683223011019284	1.6312854875559	0.186771302676773	0.541489130496571	0.833603360076658	1.3459801085719	0.623060482220467	1.0125485253692	0.552104507710966	0.539240105907692
0.104295171622739	0.0557547585288697	0.0147811294910935	0.000933326663751717	0.388355254459692	0.455017086248004	0.781547120041991	0.0513038973960187	0.456044986105867	0.19060872259538	0.50797361259369	0.304593351206087	0.634327569404097	0.250649890960932	-0.0175163932146797	0.301519603133175	0.42605376652457	0.977439918632823	0.98633760364554	-0.00688866417545241	1.48819214135583	-0.00496092604147512	0.741615607657178	-0.00120804248024561	0.46982741907842	0.202099857189668	0.004175302769424	0.0897976942408823	-0.0175163932146797	0.0147126147947568	0.0567888465375003	1.11462183261558	0.422122382136887	0.0135841046370686	-0.00757372874736142	0.0404840932474073	0.163784342875666	0.346387592041013	0.59373301799771	0.349118958316085	0.506334358287076	0.933676788003832	0.0389158936562005	0.563646790537105	0.00460848914688797	0.224974909061111	0.00699042453419797	0.260749012680184	0.518002035598395	0.0172654152542206
1.08922981976844	1.18079286520126	1.18766319952141	1.17747605572984	1.13897702657127	0.719558512778409	1.37044928832747	1.07650285310149	1.24093592720059	1.43074071805301	1.63217691591866	1.65660051274438	0.948495908924832	0.658816018315219	1.64779447016652	1.32867206254521	1.10819630176911	1.26446405248518	1.70453222388158	1.56141280943147	0.191681449689026	1.36437644123956	0.77802894546429	1.59046224878658	1.24761886970772	1.31162578761802	0.749855715990658	1.27621307386765	0.762065733685575	1.47829627650976	1.37700347769068	1.32767922128111	1.52770257007109	1.29298451791497	1.12682297733351	1.63278767093257	1.59394853980949	0.893894030396062	0.712313549061203	1.48627189428414	1.45239887627451	0.340567603097992	0.980239176518666	1.47292522158483	1.02607518004091	1.25748119631254	0.833690942544388	1.24990612446097	1.19307672725895	1.27184175838163
0.0743778518429567	0.331129452093266	0.495265434564589	0.534031947621988	0.388532750144322	0.473938300822704	0.929365509611104	0.387254248079682	0.207691375345898	0.784376202781085	0.21900442543914	0.127841322848731	0.246085657876416	0.04990895736408	0.430923603775631	0.591240869558495	0.496398144705588	0.0828984360815981	1.47493574608855	0.271233741470365	0.853380968882126	0.89139005422467	0.872385511553399	0.461674084456015	0.682556400766019	0.364855574131147	0.481693954334837	0.525563345954805	0.143780110502382	0.260993392556622	0.253346980831997	0.197698455489898	0.721132384754817	0.136994682418192	0.258398702044121	0.252175927625368	0.459006643346928	0.35384205159694	0.254678977391457	0.449729710021719	0.38358548861135	1.17212556472582	0.402283686468225	0.335186961670705	0.474441316023209	0.522723805759214	0.0880273499098748	0.548326836516894	0.0179832222315468	0.0598943483139078
0.701620594134015	0.384411536915362	0.942405762941918	0.391099049887164	0.460713266051731	0.345239702445946	0.533591072254564	0.145222281565632	0.307072255680514	1.06738799310902	0.386565354112307	0.528353526455166	0.582886167569604	0.650876066998588	0.873845129851682	0.886262872021609	0.590748717697594	0.338511518500143	0.239927968876542	1.2417104634408	0.204155013358476	0.408301089484014	0.306228051421245	0.798991402405924	0.635759516007602	1.11968524063441	0.447497495256034	0.201783438851674	0.689493681265931	0.136932730130212	0.161054757642783	0.0505913251877564	0.496885588976174	0.693874850153126	0.182073061241792	0.211646048359737	0.45889060641104	0.195251687351079	0.143951410534988	1.22933761446599	0.371140660297481	0.149522234696087	1.54734281221693	0.396923498927603	0.481448125935095	1.36352138186235	1.21384702336673	0.562589777242415	0.607368783220085	1.11097899966007
0.0658609983259762	0.127896569304093	0.110766631888259	-0.067425809777712	-0.0273732142048022	0.152588693609359	0.206879039810752	0.063770681200163	0.0807882634506632	0.0543454155615583	0.0920872263395326	0.0387307955767717	0.169857475765585	0.0955627886144112	0.0806693913111362	0.355031048071943	0.0890581704154846	-0.00833749077351866	0.306975881627424	0.0667699367489818	0.244292544177331	0.475026893006155	0.359659718591743	0.0327699536381035	0.200154162379953	0.0573951605880769	0.0709303566002254	0.180849001606124	0.0298389367912864	0.0639903404818876	0.106106796672009	0.657653611079028	0.144280503788171	-0.00059688529939696	0.0832286778668616	0.0226107945130011	0.128658404738497	0.153087567232137	0.115356042040131	0.202729084295647	0.133882609337623	0.275143012831141	0.0275770841130654	0.0845322126405076	0.186214659241163	0.105436533119079	-0.0662106913682601	-0.0927186927141859	-0.0511256429593748	-0.0887543084968017
0.431123383680493	1.13292191246611	0.629207316034202	0.538906777598248	0.261161474665336	0.276036562402541	0.163751961333732	1.04503315677768	0.391208822029627	0.631926859066347	0.733816442847033	0.44739971218537	0.435575050237142	0.257689817879645	0.463435010443902	0.622088085077359	0.346265991575457	0.983892089525437	0.161895542838032	1.14920391032023	0.19317201374075	0.386320911158901	0.289746462449824	0.212003904562628	0.2770214341842	0.431194816116816	0.424616492472004	0.660077501300033	0.410877028468859	0.928340713502455	0.669035613660074	0.363283848728212	0.432480111198114	0.404690457111224	0.53457654683199	0.790164844207753	0.186120849141154	0.682708390133278	0.280778233527956	0.198342900444749	0.351980204270382	0.271894303604333	0.625524780854145	0.573968227317806	0.274921730551183	0.361862433344152	0.502985863684348	0.252502225703006	0.553420177810573	0.532749679616906
1.44815002340191	0.974183134477656	1.14511729338356	0.714491875038326	0.544960976972534	1.31252990855223	1.4044101213487	1.41530069825721	1.34664674433382	2.12171361451773	1.15105310795096	1.68885400162709	1.29561064709444	1.46218991760537	2.19724053217327	2.43115181076887	1.14004488266678	1.81285123086664	1.5839131265522	1.81245928336418	0.898193434157812	0.9730629823832	0.935628208270506	1.54113507994011	1.63054498340391	2.39196838124541	1.08669716121587	1.34695227073797	1.5709260253591	1.74611500408289	1.6322509098073	0.323088184233336	0.837712259392936	0.484571066553379	1.53141637992201	1.20932304382604	1.60062742117618	0.997565624348266	0.719635019585222	2.15967429792401	1.22417488827496	0.485219375466263	0.735559698493894	1.57469378308899	0.52045998640406	1.97835579451108	2.6139273214986	1.51540148276915	1.49581211680216	2.337284984908
0.647681826020857	0.101444746044282	0.477347043634876	0.217769449322049	1.09665091689507	0.29027025782982	0.966302732410519	0.986005206874731	0.150917345489444	0.514236866382407	0.940592613348938	0.728171562328525	0.697324322096859	0.689551218661954	0.969507570639268	0.643969297650739	0.325453403671624	0.68828011074172	0.590862213092754	0.708461716182139	-0.0817413648669763	0.703878094410892	0.311068364771958	0.926279560506788	0.973084861478272	0.398337668653833	0.261976878221542	0.572102909788366	0.149669533742095	0.0643641679519955	0.0460379922966473	0.0556227610990752	0.497174900600683	0.521005161801328	0.462008320108424	0.250636327675647	0.0938570418762285	0.148161823129461	0.831868609127368	0.788838389305654	1.03533398581742	0.0979759133468195	0.0268764706870983	0.0347991710421831	0.486042842110219	-0.0365464724238135	0.723888486341115	0.0250333194958376	0.678344675684467	0.602140875568601
0.845247758602701	1.68703166356691	1.02530611771704	0.496238346554075	0.816593805990202	1.65591071834001	2.17559042497845	1.76969608931449	1.27893185255733	2.31533824077361	1.84360275645127	0.409805849707772	0.498221171279889	0.34450223821251	1.43482374782018	1.37894810245113	2.03759212772029	1.55762398329455	2.40112938867331	1.85691904876647	3.02656877606726	1.1659375905645	2.09625318331588	1.17011596601657	1.65487990566513	1.5606190840302	0.75035154179648	0.555342524217854	1.90787977634403	1.05292235770976	1.90978900866903	1.87679336209132	1.75517387022299	1.38743207200398	1.31396252753897	0.40171709648054	1.513919538741	1.46211458531465	0.273618312431474	1.9134987003737	1.95621071348576	2.46207928333557	2.06576697655269	1.50371974203548	0.403371179222256	1.31692154346542	1.92890480396541	0.356700302592366	1.0541023813291	1.15374279767295
0.752444520490741	1.2996795734459	0.650506058897522	0.567754449111796	0.327665543061321	0.716058931828323	1.79660622221475	1.67762814146665	1.01006247397812	2.34195011771754	1.35379083873992	0.10920964920395	0.542742897599491	0.106822360417823	0.685411307987242	1.3112237351475	0.537922634854901	1.19104121193446	2.36716316449577	0.785329045931052	2.30656242410261	0.731267091814716	1.51891475795866	0.775824605487993	1.54975534366712	1.55526811906555	0.497422857551184	0.191282431909925	0.333306464595176	0.41381030487062	1.50905855177613	0.0690190395201275	1.29438912370999	1.20562692660331	0.863747882507206	0.473964440489161	0.933575393822243	0.924249776569992	0.490079091752702	0.419224483754023	1.54158684671254	2.20173058701176	1.31037134040444	1.4121693220481	0.674784835542095	0.304382075045879	0.318018773202995	2.02246866013717	0.886702064649822	0.187436827763891
0.800720164779641	1.51585492381118	2.06375128446081	1.67988835472056	0.535951645802729	-0.0264396255164341	2.41297317842157	0.543084710670514	0.604459361941933	1.27264728725289	0.0623067405513503	-0.0695929495447927	0.0252364335996898	0.261963942813639	0.135091127608392	2.80954043103389	0.201521899644997	0.182158421209358	1.67250126876634	0.55398172915566	0.922121207975545	1.11219726132443	1.01715923464999	0.20005127436681	1.18158185833712	0.241002721920984	1.29715300626958	0.0404320263598993	0.151188510602772	0.136278385367711	1.51065261025694	-0.0695929495447927	0.79062355974922	0.356136223917285	0.319369868041992	1.06806431961681	-0.0186622256915142	0.426886261616445	0.114214957776861	0.999750449685967	1.24190820939598	1.22718398757065	1.63744564013244	1.67346534785547	1.02167632641003	0.630426504644508	1.00831504066371	1.15426526196044	0.431752741786061	0.495846137616979
0.0376690071570967	0.067960430910158	0.0430221294216039	0.0155886158243831	0.00372428821451966	0.0627022879606884	0.286057200060632	0.0441702976179534	0.0529816324650568	0.0366737553366441	0.0445280205612355	0.0229870024007779	0.103703701487283	0.0949540089643016	0.0229870024007779	0.0877405024992854	0.0396134371493436	0.0253709897902856	0.101157316319815	0.0351968930161074	0.77144681520991	-0.0406634048969876	0.36539170515646	0.0324006350713548	0.0432407084092427	0.0291552312941146	0.0367106384462271	0.032473863300135	0.0344595450804972	0.0871767927125713	0.0679217756905738	0.362681151873566	0.143595723607812	0.0213594681412382	0.0374220636468701	0.031571215975302	0.178603289250294	0.0923185541757769	0.0757087328670239	0.0570551885343	0.0573280004832937	0.345576017736143	0.0342537047087599	0.0703341196555403	0.0179337687406757	0.0143506851759705	0.100144844456281	-0.0127616318692595	0.023361018802874	0.00182606120769786
-0.050773835143266	-0.034893077632441	-0.050773835143266	0.0433009798014536	0.0433009798014536	-0.050773835143266	0.356237969208283	-0.050773835143266	-0.0231317972825786	0.0036363638694065	-0.050773835143266	-0.050773835143266	-0.050773835143266	0.0757790938621	-0.050773835143266	-0.0181537464177256	0.0479748385987088	0.0296799661784637	-0.0279077176411381	-0.050773835143266	0.782560042070499	-0.0536233481587523	0.364468346955873	-0.050773835143266	0.0296799661784637	-0.0262344172287546	-0.050773835143266	-0.050773835143266	-0.050773835143266	0.035702784037331	-0.0164549391560278	-0.050773835143266	0.12003372732221	0.0438710654567649	0.0296799661784637	0.0296799661784637	0.0268750881758928	-0.050773835143266	-0.050773835143266	-0.0329404087492451	0.089961309504216	0.77288632987805	0.0692817993862307	0.0473866452076561	0.0663530308142093	0.0433009798014536	0.0433009798014536	0.0433009798014536	0.0433009798014536	0.0433009798014536
1.3346100142494	0.75537106568873	0.531972865507026	0.455464690989724	2.4436522365191	0.85325513166285	1.54051148788577	0.409553431165437	1.33730081464153	0.144877735883561	1.57687816230021	1.55782420945864	1.48954991542065	1.64403426675311	0.559144206197923	1.37585926719761	1.73863912135325	2.08844460820825	-0.192429095900874	1.14166963043681	1.07372420837325	1.56845602010202	1.32109011423764	1.3457338541812	0.476621888090222	1.36971124236559	0.99558528820294	1.2223510462085	1.31182413608974	0.57716070320239	1.33370671655634	0.0752731762077031	0.99272338437247	0.492125563385431	0.0309161465369552	0.784371589471873	1.74655592150854	1.54044905326773	1.81596449938178	1.8539603777892	1.46157291535971	1.19928606225314	-0.0136739532240371	1.90922682249705	0.000644112740660886	0.85972643476234	1.37291088767661	1.0144005567801	2.44109761427496	2.47377432978572
0.813259767381959	0.32706621724173	1.19387828383113	0.966143583719041	0.340033338397556	0.119042998806124	0.0844285609944112	1.02673910755791	0.251593163655685	0.286184103320014	0.186802039798337	1.39653754583466	0.0603560370453043	0.0914951628678763	0.500391568122557	0.118364623946278	0.215407586594788	0.849255823430893	0.109173112378668	0.882490866349873	-0.0646716889909944	0.717475488449645	0.326401899729325	1.13320302469118	0.400444675118235	0.264321859864632	1.01078202363994	1.23427220848649	0.317887585504093	0.957700286706961	0.184434966813194	0.127746136224856	0.152051350847464	0.562096435087242	0.308962696758338	0.49251879781523	1.22106793974372	1.0014523150963	0.0824034612556274	0.186908946355408	0.0865892290211242	0.296127338174017	0.229658447923962	0.268720192322159	0.285186724792521	0.159778399147006	0.231846600275163	1.1804229396652	0.0949733639135825	0.17362836812435
0.108215572556145	0.409791162800621	0.200712435308665	0.214071865142485	1.43749596675124	-0.0418338787564449	1.04334736037112	-0.0539041150451731	0.0252575955691283	-0.00345906304605673	-0.00113800211904842	-0.0635242253955311	-0.020713965804695	-0.0125831449690944	-0.0635242253955311	0.854730742474255	0.0278243897714298	-0.0527500193763267	0.252357601862564	0.0167499526348522	0.324639011702168	0.441171956868768	0.382905484285469	-0.0467821248194157	1.65286024891958	-0.0162511741836879	-0.0269498945079436	0.85231464974854	-0.0566270447171807	0.224233428454606	-0.0380078076403705	-0.0549661546672811	0.100593889291801	-0.0359283128398663	-0.0183021486493377	0.302386700105903	0.0356305164120992	-0.00729679693642003	-0.0467486543528388	0.822763738662417	0.20961825789237	-0.0190859006547092	-0.0294755693192808	0.136643574401397	-0.0472882736584536	0.303766644237972	0.307919034263965	0.220975594732255	0.140481024866277	0.204458162978165
0.969630904555209	1.08212770864856	0.348136983784463	0.307249779175977	1.02862994671214	1.69690315952734	1.02163487094037	0.916642292628622	1.53271374678462	0.84699280353615	1.49167990406624	0.59709059837106	0.676201909350331	0.584978832136028	0.673756333042356	0.930914824294679	1.55655486480017	0.940881370589862	0.18916549062975	0.549757077704143	0.742160712594595	0.358090769129547	0.550125740862072	1.09230791899859	0.945892110323232	0.833142809529285	0.645084759912365	0.326226611534707	0.661777799989819	0.517795086111715	1.03402879198497	0.508850823716938	0.856444835352449	0.789545145173317	1.01864292977834	0.486830550368881	1.29739058659652	1.40120570167786	1.63626657509614	0.653489562564416	1.33834938551736	0.114219091914058	0.0061990767002262	1.57245437459575	0.631543311625815	0.478777718644243	1.15274569068988	0.855385771414893	0.958621548098909	0.808879106573558
0.174362497160799	0.160463581385028	0.260173209274058	0.0755221475494067	-0.0138872345510883	0.0555473935992453	0.457142626275124	0.0821698748435167	0.0572879145388089	1.33032294060263	0.187877703689916	0.328530787600812	-0.00606695683174285	-0.0135715399515721	0.749718740172358	0.357505467741936	0.0119441275151914	0.0899416637083642	0.487120260711683	0.983311991419307	0.827608277165801	-0.0209974304423654	0.403305423361717	0.351257553484388	0.345305521008272	1.1503830531519	0.00926287083962465	0.165628187561541	0.00241855394282455	0.879397971766048	0.36162895059745	0.2590705363017	1.07794212755138	0.447146818609227	0.0865316788383442	0.275097451378768	0.113917597208335	0.0484048718849878	0.00118328703731185	-0.0238164232454026	0.289336965417832	0.165859009029367	0.421582657644297	0.372606635477508	0.117391849769402	-0.0966311536740162	-0.0421723304736832	0.322411588976095	-0.0708627869943533	0.0657766599280687
1.70851235178921	1.00754219587148	2.16770519105143	1.5617974552153	1.22678953741608	0.970714292528927	1.38914314568693	0.561908310043047	1.10655316092833	1.90588430362035	0.96558446394205	1.43967065736998	1.54456873080996	1.59131251921238	1.98251308165476	1.85435432606978	1.4709073053756	1.35048466546716	0.479886820075628	2.04999580664643	0.8418969176862	1.03945521692213	0.940676067304168	1.75934821181266	1.47139305831925	1.91463167431249	1.59281142235828	1.05990994036802	2.03795150461198	0.626161750049145	0.755417408017411	0.311317007377726	1.38760553328798	1.92705391185306	1.09200682035678	0.614245528896838	1.3100905431412	0.792856874341524	0.392660105010454	2.1224365222154	0.950179627422132	0.45893444394885	2.47243279928657	0.771862090039654	1.42015981667383	2.3835615117654	2.10892880826209	1.51547669381457	1.60596479641935	2.24746525085309
0.275772970814961	0.491787954310502	0.10108609265311	0.160971699620222	0.222004837370554	0.309039440428408	0.916000585564414	0.251680594603886	0.264274995841152	1.20651601508247	0.49193202458957	0.0688400322910669	0.176301374419406	0.242488797632708	0.0541852997323257	0.703673410685372	0.138692941792189	0.322908563417176	1.24129780280208	0.0708558049769943	0.875849999272984	0.669316168837059	0.772583084055023	0.0597635882765464	0.15554890210038	0.0466261334637825	0.0439745149165642	0.218108470726704	0.171369064700656	0.158780706405542	0.432615063108312	0.142618057717272	0.314725305097796	0.114853032086614	0.490122525073511	0.193286845159917	0.526750686452471	0.245800521634897	0.0501361682458258	0.26845898953332	0.366299540755639	1.24384762605449	0.433517685682114	0.479173644566741	0.142946396570584	0.10651116574862	0.123246795790355	0.135063202061573	0.119476499812864	0.0500917702003903
0.66953850072751	0.796710565657208	0.97351098474312	0.170291346724751	1.05780632319942	0.416229703880313	2.13201976980175	0.0550668901590557	0.742764913506392	2.51397197137052	0.427596131305454	1.02243498716439	0.398607234811369	1.53232586285858	0.497064625983591	1.49761337828557	0.954037431894072	1.89106524778861	0.663862868452736	0.660837087853508	2.37854676328295	0.788943680374647	1.5837452218288	1.09348042063157	1.71294766690191	2.55812963920397	-0.106012309721544	1.23090698871873	1.08542087404682	0.770158627405336	2.4619460697482	0.547204876042903	1.31249573707475	0.520891737799424	0.792914872058116	0.526046619772559	0.562849817205057	0.475787631925111	0.648103562472766	0.810559852419628	1.58519557828229	2.9583882995101	1.79377843186067	0.612123928474482	-0.109271790250288	2.17276060703748	1.27163946559847	2.25640862759516	0.365126913508302	1.35603014030053
0.345576636069691	0.283127514531084	0.602991604645229	0.313835347988024	0.257795545706516	0.55898691541369	1.12486576461857	0.61288487610229	0.176519426849957	0.585390157929421	0.41775682524529	0.246586088733771	0.43522536730759	0.393355076652134	0.404086632219036	0.772277884404049	0.541492158395563	0.196821983776605	1.63964677100503	0.591836668078167	1.38063165999069	0.637064851266299	1.00884825562849	0.269828089547128	0.562895744272917	0.596598081301251	0.367894479072112	0.191167041667555	0.527452192732646	0.186591865332178	0.281762268269424	0.0631304408389891	0.702057175703175	0.501740855893991	0.381381370246093	0.180433241128069	0.582234010075421	0.410233685525267	0.312573706323346	0.632422031723276	0.517469131896211	1.26978622242283	0.964399543426213	0.561520811297028	0.288727645297499	0.634967042925596	0.579511488523277	0.312970145940127	0.415399067407094	0.694196823905329
0.37589582468169	0.554001868926093	0.337433917497011	0.0198492469107335	0.0755009157654266	0.239816098453539	0.521791250155867	0.264515478342531	0.267338766889906	1.7127497055438	0.340260421869037	1.53005102936097	0.250592966700408	0.736595485160896	0.566213032624447	2.10064124027389	0.252859966344717	0.067447082203551	0.411864493730106	0.4993764511533	0.907678933384579	0.249186296875497	0.578432615130037	0.34978751071076	0.328042833188818	1.47601387615185	0.315526705680313	1.21593651842286	1.10572884006874	0.159437009473657	0.4869638648612	0.211925614161032	0.609364353937645	0.482735041849043	0.176037846378331	0.327017157739311	0.234389840458818	0.374110815524421	0.869178713282108	0.640972535942333	0.257613615091444	0.317960718728558	1.20905630696597	0.361647432071855	1.15797206496721	1.71988531780948	2.04120961084536	0.554189036112928	0.533519794434935	1.23926062668621
2.03497920824711	0.0786176094585789	0.429431277849038	-0.12406467750681	1.86623539370168	1.94594002625535	1.63869787818438	0.794475361677698	1.28815680524734	-0.0582677202163751	1.92564520212593	0.540813763681529	1.65624525380168	1.33651771950413	0.958836823240398	0.953853695565548	0.770795284690255	1.55525136623492	0.608481982502052	1.13093674772012	2.33348268888358	0.925206552666012	1.6293446207748	1.72294027042913	1.34621730371606	1.6968914853492	0.464493746545514	0.80052365272656	1.0434959187185	0.722326837495198	1.97448033290614	3.13107232558209	1.04146416453445	0.79865443410686	0.181100394449028	1.26052195810098	1.99323466030011	0.525494900141946	2.12627054961954	2.31032570365622	1.65395761667626	1.04024038766168	0.181100394449028	0.996872042156518	0.186465079090478	1.36221101979285	0.221942065403826	1.18643216218295	1.22346561798892	2.15555105408204
1.09460919870389	0.858209222232055	0.949057133065655	1.3023071421054	0.602475731960743	0.530159676626336	0.637043130335504	0.797961591621707	1.06629698845367	1.03365274814656	1.19063092857402	0.948485338548335	1.17671274558658	0.388966150706981	1.01391881793475	0.529996749028679	0.980238036827345	1.23865198134738	0.113174530457146	1.28984011967445	0.0143046273916914	1.09109751624819	0.552701071819939	1.15176758940548	0.84291991031918	1.06409360730598	1.18346214835026	0.904743411591613	1.24001194801218	1.45901194163136	0.647574711809223	0.508714156150943	0.751128680658953	0.991171182448005	0.854448163748841	0.718860787208503	1.25863427801437	1.09751326895115	0.870333736716762	0.558622529173992	0.837931719869773	0.645716850076579	1.07054331543946	0.473056702753148	1.06967460313117	1.23698900948729	0.751137734257545	1.02395987997025	0.963735244111215	1.13023519857629
1.46165470549941	0.66147336635046	0.358339771432856	0.131879443595024	0.935719157114482	0.708363189886445	0.934653158529763	0.186933774551462	0.986514027143066	1.17843207214481	0.401214251651108	0.548911326001758	0.395518155334181	1.08974504862666	1.23978037696305	0.485776757205621	1.32135628612948	0.212684570293569	0.19525261185294	0.702076055621273	0.602831024439038	0.616370776441827	0.609600900440436	1.47982924400481	1.51867894933419	1.17872435673031	1.12832832441745	0.191915404935944	0.841450730127481	0.72241238009567	0.296290458937712	0.344358755064289	0.434975898444115	0.982139959856636	0.243343247640056	0.343244028623363	1.83768266564339	2.03030818151015	1.04254101516902	1.41406511285112	0.474881449919607	0.453651487338655	0.0582615772505167	1.15508810130567	0.203715202690961	1.4995847669698	1.55789082853977	1.6454711815714	1.47709387411951	0.677112114835409
0.400611108578453	0.134691172491878	0.157560724575892	0.0215746077983087	0.0357018044145247	0.00705865009910028	0.730677931077429	-0.0326883688401795	-0.0756111570054868	0.651901016454871	0.170604452041206	-0.0246270998300567	0.0457301299666083	-0.106678765951069	0.314003734236854	0.403695313213243	0.13949557036371	0.0158582675496768	0.291920397455182	0.245932809174605	0.613935257365341	0.509794887584165	0.561865072474754	0.353695257079095	0.370419756181772	0.239508970611674	-0.06592089976832	0.0287951255161283	-0.0991499278476949	0.166264561554568	0.0322213205882203	0.278389424131191	0.33951068802038	0.0453883290255528	0.217990307668977	0.0750650110858108	0.26265201868546	0.284457700240889	-0.0552973512201557	-0.0210150507958107	0.125586588382573	1.31706294867404	0.14457235610546	0.0469608842366088	0.595562635813977	0.281118693986379	-0.0142762931088923	0.36727634867702	-0.0814952597348282	-0.0798518314225243
0.0179003947564852	-0.110895047868846	-0.0676771810961063	0.0616034296634085	0.0274912830304635	-0.102746184150726	0.467139471483695	0.624875452620268	-0.105018466828742	0.119103093516581	-0.137372335190201	0.00371906053278623	-0.137372335190201	-0.137372335190201	0.0657144172448902	0.366862331021631	0.00722473046602379	0.0397697233134929	1.83133123043354	-0.0356581360289868	0.333524621609784	0.325270816083297	0.329397718846541	-0.0378768499343264	0.424252038155592	0.325133912030645	-0.10629174294596	-0.0130588968636108	-0.106010297362782	-0.116508648677399	0.0335309094393922	1.2904953464063	0.159310484587415	0.0132109514562405	-0.0323450065153956	-0.0014982806926585	0.650399460944345	-0.0970095341505598	-0.128812642031736	-0.0890466021381609	0.293821473655332	0.739162537156033	0.0250618097299001	0.0468673841167742	-0.0323450065153956	0.0252951906630129	0.0803358226671039	0.479197236850568	0.0241177082407989	0.185894234569469
-0.106782349711527	-0.00667428571672234	0.0578595990177627	0.305104494428276	0.47161094435019	1.50045528260596	0.601092453907445	0.259356686126396	1.79509598234415	6.55499432976603e-05	-0.0257873595013013	-0.100724728446573	-0.0940385995967107	-0.0107458231100743	1.35531676741915	0.698922131727236	0.133700141366809	1.6461175250237	1.4434488897761	0.92478813314405	1.79282752912596	0.0111563765259396	0.901991952825945	0.647518783699285	0.31655608167022	0.413904419049513	-0.0210777622059483	1.07581634879347	0.587283776994124	1.30972741120232	1.906886525981	1.79490356549749	1.01029791042789	0.895857004054068	1.28679423316179	0.163837020115441	2.02884465803158	-0.0174282153258513	0.0267777727413927	-0.00945791439588332	0.287747594551415	1.20117198801108	0.110917236439225	0.800808936111294	0.11735931724623	0.13811497245002	0.135310344775176	0.16590603218485	0.226868222651542	0.232309701612195
0.0698023315603487	0.157888610533033	0.0740117146032684	-0.130770933036909	-0.138362803546887	0.042276883914308	0.104407552376703	0.115073818311998	0.0705706521141067	0.163371425623701	0.0509840890215824	0.029507288479059	0.0646631792547605	0.0437451154251458	0.963338216760507	0.104549581793528	0.109207617961052	0.0556517891095277	0.807554890499922	0.775010374810057	0.596609903447515	0.133298388227292	0.364954145837403	0.248433562127809	0.124959416510985	0.0733512945135532	0.0409395036195007	0.085446374914855	0.0665401480659477	0.0937044861726447	0.040135856143333	0.144942318594314	0.186678473191268	0.157284211283756	0.106350189956936	0.0704047314058263	0.16814011479989	0.355381407030226	0.0566191742308166	0.100541822631739	0.283770226963392	0.223300463727572	0.211080610971448	0.113072111391377	0.111689022336131	-0.0466628318631871	-0.129220414468393	-0.0721927962344676	-0.0987671028589228	-0.129139845431236
0.330472251168757	0.35752400359694	0.510702817355207	0.0944846837069619	0.413410099633642	0.241081414463459	1.28239263226965	0.905824122728861	0.296970361554758	1.3000879839073	0.800500657365157	0.428156217777259	0.0051048232441171	-0.00135377591128	0.510809602271044	0.477380066104985	0.0918739970436343	0.857500917641632	1.47588019721804	1.02992527994809	1.16449571964451	0.843225988622327	1.00386085413342	1.08212545384604	1.17693692968163	0.797231608995613	0.0149546525510747	0.258716410071911	0.0275465896215017	0.331887241823184	0.691669320922052	0.1750826673721	0.454180424535481	1.17618122910827	0.0954528939532873	1.01880115950866	0.61711131911772	0.396520544069533	0.0969093344344112	0.562675899200602	1.31481193920111	1.51105008976836	0.317709369526199	0.425631448586742	-0.110506753386175	0.263270121329291	0.0483366126262191	1.31782658952846	-0.0256827758999721	0.0171787270353702
1.73760156063419	1.36582760578074	1.52219940457657	1.30348279443041	1.32882015213774	1.41394802374896	1.78661083329365	1.09307047469415	1.44706528617039	0.872177772795708	1.25602003362051	1.15562877572253	1.46290874026085	1.24790533592742	1.51311614817824	0.586213635222571	1.26500831086736	1.18425612482633	1.02115974272361	1.41460556857863	0.106354725256872	1.4291714081536	0.767763066705232	1.18588827595443	1.40891150682293	0.921897269284784	1.07972999739354	0.922037494150846	1.02837624614118	1.58358927187658	1.21013362364134	0.380372593918859	1.23451674031258	0.913905675870553	1.22350325380862	1.13084344616636	1.32008176894807	1.20120869916769	1.71116717870364	1.0929308598207	1.07772225684292	0.0987072315017377	0.396308386837851	1.63031796758125	0.975373883535933	1.69065531483621	1.89845897660045	0.624429148635369	1.67177406280182	1.25076028706581
0.0300077390761559	0.103790463820071	0.0145607286611801	-0.105586186450925	0.117339312755839	-0.0148779148263863	0.337615850645007	-0.00347147342110163	0.0928068702443316	0.120350965976449	0.0116406300685605	-0.0299487016909129	-0.00690384136525053	0.114801942992565	-0.00121721159832813	0.0402720506353114	0.0136265215837699	0.187870079636518	0.0749571093291356	-0.0264673003034082	0.466126215746647	0.322678222711181	0.394402219228914	1.35505576169676e-05	-0.00212268544215886	0.0215372010381772	0.0634217421366566	0.000296638923515571	-0.00871474202039193	0.0337613302104212	0.23191332213364	0.440124951936609	0.160010774410007	0.067935247606192	-0.00900150533769946	0.0426113869702801	0.164770488902899	0.134664195850643	0.0739515021832706	0.0393577299278861	0.112424523520091	0.491014863452804	0.093053608172193	0.0327852736098149	-0.032591103195683	-0.0828301549733214	-0.0664817587019036	0.160466153575852	-0.0626938186834237	-0.0573843402873299
[truncated: 3,876 more rows]
[truncated: 22 more columns]
