# Supplementary material for: Efficient proximal gradient algorithm for inference of differential gene networks
Source: BMC Bioinformatics. 2019 May 2;20:224. doi: 10.1186/s12859-019-2749-x (PMC6498668; doi:10.1186/s12859-019-2749-x)
Supplement: Supplementary file 1 — Software package for the ProGAdNet algorithm and computer simulations. (ZIP 8786 kb) [file 12859_2019_2749_MOESM1_ESM.zip › ProGAdNet_Software/Real_Data_Analysis_KIRC/data/KIRC_gene4310 name and ID.xlsx]

## Sheet: KIRC_batchremove_rank_after_filtering_name_new
GeneName/ID
FABP7|2173
C10orf99|387695
UMOD|7369
FGG|2266
AQP2|359
C5orf46|389336
KNG1|3827
CA9|768
SLC12A1|6557
PNCK|139728
MYEOV|26579
GSTM1|2944
FXYD4|53828
CALB1|793
CALCA|796
FABP6|2172
SLC22A8|9376
SNORA40|677822
NPHS2|7827
CD70|970
TUBA3D|113457
CLDN8|9073
SLC6A3|6531
CLCNKA|1187
KCNJ1|3758
RHCG|51458
PTHLH|5744
IL20RB|53833
SLC12A3|6559
ELF5|2001
SLC36A2|153201
SLC6A18|348932
KLK1|3816
SLC34A1|6569
CALML3|810
APOC3|345
TMEM213|155006
FABP1|2168
FGB|2244
ALB|213
CRYAA|1409
CCL18|6362
CLCNKB|1188
MUC15|143662
LBP|3929
ALPI|248
FGA|2243
ATP6V0A4|50617
HRG|3273
MT1H|4496
NPTX2|4885
SNORA61|677838
CYP4F2|8529
CHIT1|1118
MCHR1|2847
SLC4A1|6521
TNFAIP6|7130
GREM1|26585
SST|6750
SLC13A3|64849
XPNPEP2|7512
LOC284578|284578
NPHS1|4868
SULT2B1|6820
AFM|173
RAB25|57111
DUSP9|1852
SAA1|6288
RPS4Y1|6192
FOXI1|2299
ATP6V1B1|525
WNT7B|7477
FLJ42875|440556
GGT6|124975
ATP6V1G3|127124
RANBP3L|202151
AQP6|363
SCNN1G|6340
ATP6V0D2|245972
GPR110|266977
MFI2|4241
TNNT2|7139
SLC7A13|157724
SLC5A2|6524
SLC9A4|389015
SLC4A11|83959
KCNJ10|3766
SNORA57|692158
GABRA2|2555
PLG|5340
XIST|7503
BSND|7809
LGALS4|3960
TDGF1|6997
SERPINA5|5104
VGLL1|51442
PVALB|5816
SAA2|6289
EPO|2056
TMPRSS2|7113
DIO1|1733
CLDN16|10686
EHF|26298
PROZ|8858
DMRT2|10655
HPD|3242
GC|2638
CLDN19|149461
SLC6A19|340024
PROX1|5629
ATP12A|479
SFRP1|6422
REG1A|5967
HP|3240
CASR|846
SLC13A2|9058
COL23A1|91522
PAH|5053
SLC9A3|6550
NELL1|4745
CYP2B6|1555
ESRRB|2103
OLFM4|10562
DDN|23109
PI3|5266
PCP4|5121
HEPACAM2|253012
SOST|50964
SPTBN2|6712
RAB42|115273
HS6ST2|90161
SCGN|10590
L1CAM|3897
C12orf59|120939
SLC26A7|115111
SLC22A6|9356
CPN2|1370
SLC34A3|142680
CDHR1|92211
KLK7|5650
C4orf6|10141
APOH|350
PROM2|150696
NR0B2|8431
KLK6|5653
STRA6|64220
ALDOB|229
ENPP3|5169
TEX11|56159
C2orf54|79919
FAM151A|338094
TSPAN8|7103
F11|2160
VTCN1|79679
CXCL13|10563
CYP2J2|1573
EGF|1950
CTXN3|613212
RASL11B|65997
SPINK13|153218
ADH1C|126
SLN|6588
MCCD1|401250
TMEM207|131920
PLA2G4F|255189
CYP17A1|1586
LGI4|163175
LYPD6B|130576
DGCR5|26220
LOC121838|121838
EMID2|136227
MUC13|56667
ITLN1|55600
C6orf176|90632
KLRG2|346689
IGFBP1|3484
SYT7|9066
SNORA48|652965
DPEP1|1800
CRABP1|1381
SCNN1B|6338
CYP27B1|1594
EEF1A2|1917
CP|1356
RALYL|138046
SNORA27|619499
TYRP1|7306
SNORA67|26781
G6PC|2538
CYP4F3|4051
TFAP2B|7021
NTNG1|22854
LOC100131551|100131551
DES|1674
SNORD94|692225
INPP5J|27124
CDCA2|157313
ESRP1|54845
ANKRD2|26287
C16orf11|146325
IRX1|79192
NDUFA4L2|56901
NAT8L|339983
FAM3B|54097
TFCP2L1|29842
LPPR1|54886
ENPP6|133121
SLC47A2|146802
PPP1R1A|5502
GRHL2|79977
C12orf36|283422
VWCE|220001
TMPRSS4|56649
EPN3|55040
IRX2|153572
FGF9|2254
GCGR|2642
CREB3L3|84699
PIK3C2G|5288
LCN2|3934
CA10|56934
SNORA5A|654319
LOC643008|643008
PTGER1|5731
SNORA24|677809
KISS1R|84634
RHBG|57127
ACPP|55
HAMP|57817
UGT2A1|10941
SCGB2A1|4246
TMEM61|199964
RGS7|6000
C5orf27|202299
CEL|1056
MYO3B|140469
DPP6|1804
GABRD|2563
CDKN2A|1029
PRSS22|64063
TNNC1|7134
HBG2|3048
SLPI|6590
EIF1AY|9086
HSPB7|27129
ANGPTL4|51129
WNT9B|7484
TRPV6|55503
DNASE1|1773
B4GALNT2|124872
DNER|92737
CNTN1|1272
SOSTDC1|25928
SFTA2|389376
TCEAL2|140597
TNMD|64102
SLC17A4|10050
SNORA21|619505
FTCD|10841
CA8|767
UPP2|151531
AGXT|189
VTN|7448
CHGB|1114
MT1G|4495
SIM2|6493
GP2|2813
AGR2|10551
OXGR1|27199
LOC100271831|100271831
SDS|10993
C1QL1|10882
NRK|203447
STAP1|26228
BMPR1B|658
EPB41L4B|54566
SNORA63|6043
SLC4A9|83697
PGA3|643834
SLC22A12|116085
SLC30A2|7780
LOC389493|389493
CXCL5|6374
HRH2|3274
LTF|4057
C16orf89|146556
RPS28|6234
ADH1B|125
DDX3Y|8653
MST1P9|11223
CRHBP|1393
AHNAK2|113146
GRIA4|2893
SLC22A13|9390
HECW1|23072
C4orf31|79625
OGN|4969
SUSD4|55061
LIPH|200879
HBG1|3047
ADAMDEC1|27299
LAG3|3902
CYP4A11|1579
CR2|1380
SLC17A3|10786
MSLN|10232
RDH12|145226
CCL20|6364
KCNE1|3753
PPP1R14D|54866
IYD|389434
PSCA|8000
KCNH6|81033
TREM2|54209
COL4A6|1288
TCL6|27004
SNORD10|652966
STC2|8614
SNORA20|677806
HHLA2|11148
AQP7P1|375719
FLJ45983|399717
LIX1|167410
TNNI1|7135
C7|730
MAPK4|5596
SNORD22|9304
SIGLEC8|27181
TRIM54|57159
DOC2A|8448
DAO|1610
PRR15|222171
KCNJ13|3769
SLC22A7|10864
CAPN6|827
DPT|1805
DNAJB13|374407
MFSD4|148808
TAGLN3|29114
HOXB9|3219
IDO1|3620
APOC1|341
FAM83B|222584
AVPR2|554
SH3GL2|6456
NXPH4|11247
TACSTD2|4070
WISP2|8839
GAL3ST3|89792
BMP7|655
ITIH4|3700
WT1|7490
GRIK3|2899
MTTP|4547
ACTG2|72
PAPPA2|60676
CCL11|6356
AGR3|155465
PLA2G7|7941
TUBAL3|79861
C19orf69|100170765
PRSS3|5646
NXPH2|11249
EYA4|2070
LHX1|3975
REN|5972
IGF2|3481
CWH43|80157
SLC44A5|204962
GPC3|2719
NTS|4922
ANGPTL3|27329
OVCH2|341277
ST8SIA6|338596
ANXA13|312
CXCL11|6373
SPINK1|6690
PRDM16|63976
TTC36|143941
CHRDL1|91851
TMEM174|134288
COMP|1311
KLHL14|57565
PRIMA1|145270
WNK4|65266
MMP9|4318
IL6|3569
GPC5|2262
TMEM45B|120224
SLC9A2|6549
LMO3|55885
C1QL4|338761
CKMT1A|548596
SLC34A2|10568
DCN|1634
ERBB4|2066
TJP3|27134
TMEM92|162461
GRIK5|2901
LRRN2|10446
FGF1|2246
FREM1|158326
HK2|3099
TMEM30B|161291
EOMES|8320
AMPH|273
ATP8B3|148229
HLA-G|3135
DNAH11|8701
MAL|4118
KRT7|3855
CCL21|6366
FLRT1|23769
C1orf64|149563
SLC5A12|159963
TRPC2|7221
PI16|221476
GDF6|392255
TRIM29|23650
GZMK|3003
CHL1|10752
PIGR|5284
GATA3|2625
CYSLTR2|57105
HMGCS2|3158
TNFSF9|8744
C4orf49|84709
PAPPA|5069
KCNIP1|30820
CKMT2|1160
C14orf50|145376
PRR15L|79170
HSF4|3299
CLUL1|27098
RBP4|5950
TMEM178|130733
MYBL2|4605
C1orf114|57821
CCL19|6363
SCNN1A|6337
SERPINA4|5267
IRX6|79190
AQP9|366
TFAP2A|7020
CKMT1B|1159
CYP24A1|1591
CD27|939
CNKSR1|10256
CD8A|925
ADAM6|8755
SIM1|6492
C7orf68|29923
PRAME|23532
CIDEC|63924
C8orf80|389643
LOX|4015
HLA-DQB2|3120
PPP1R1B|84152
PRODH2|58510
KDM5D|8284
CHI3L2|1117
LGI2|55203
SORCS3|22986
SNORD97|692223
ANO4|121601
MARCO|8685
PAK6|56924
PLA2G12B|84647
MFSD6L|162387
INHBB|3625
FAM167A|83648
TMEM72|643236
DIRAS2|54769
CFHR1|3078
HAPLN1|1404
MIOX|55586
USP9Y|8287
GAS2L3|283431
SLC26A4|5172
CD8B|926
RNU11|26824
CXCL9|4283
SERPINA3|12
SIRPG|55423
C14orf180|400258
UPK1B|7348
APOC2|344
ASPDH|554235
ASPG|374569
LAD1|3898
MAP7D2|256714
CDH3|1001
SLC5A1|6523
SLC14A1|6563
CRB2|286204
PRAP1|118471
SLC13A1|6561
SLC5A11|115584
PKP3|11187
SCG2|7857
GBP5|115362
TMSB4Y|9087
CLSTN2|64084
CLIC5|53405
ACTC1|70
GSTA2|2939
PROM1|8842
HAVCR1|26762
FOXA3|3171
VAT1L|57687
CCNI2|645121
VNN1|8876
PDGFRA|5156
UTY|7404
CD79A|973
SNORA12|677800
FXYD3|5349
HAO2|51179
UGT1A9|54600
ANGPTL1|9068
SLC17A1|6568
SHISA3|152573
ADH6|130
C3|718
SFRP2|6423
DHRS2|10202
C19orf46|163183
GDF3|9573
SNORA59B|677882
DEGS2|123099
SNORD15B|114599
PVT1|5820
TNFRSF6B|8771
FOLR3|2352
FOLH1B|219595
ENPP7|339221
CTSL2|1515
ST8SIA4|7903
F5|2153
S100A2|6273
TCF21|6943
STAC2|342667
CYorf15A|246126
ERP27|121506
TTR|7276
DHDH|27294
SLC38A5|92745
UBE2C|11065
GABRP|2568
SNORA31|677814
SLC29A2|3177
MGC29506|51237
HPCAL4|51440
BCAS1|8537
FCAMR|83953
GPX2|2877
PRRG2|5639
CLEC18C|283971
NOS1AP|9722
NIPAL1|152519
FAM180A|389558
C2|717
MOXD1|26002
WNT11|7481
PDCD1|5133
GCOM1|145781
C20orf54|113278
LILRB4|11006
SLC38A3|10991
RPS6KA6|27330
HSD11B1|3290
FBXO2|26232
SPAG4|6676
VIL1|7429
CCBE1|147372
FUT3|2525
B4GALNT1|2583
C6orf223|221416
D4S234E|27065
C1orf168|199920
LRRC2|79442
HABP2|3026
NEFM|4741
TIGIT|201633
TOX3|27324
UGT1A8|54576
PIPOX|51268
TREH|11181
ADAMTS16|170690
TMC4|147798
NECAB2|54550
ODZ2|57451
FRMD1|79981
SCGB1D2|10647
CXCL10|3627
C1orf116|79098
FOXJ1|2302
CGREF1|10669
FAM40B|57464
PON3|5446
SLC10A2|6555
KIF20A|10112
GPR35|2859
CXCR3|2833
TAC1|6863
RNF150|57484
LGALS12|85329
WNT2B|7482
PCBP3|54039
SLC38A4|55089
B4GALNT3|283358
CSDC2|27254
NHLRC4|283948
ARC|23237
LOC389332|389332
FCGR1A|2209
NCAM1|4684
SLC15A2|6565
ASAM|79827
SNORA7B|677797
GSTA1|2938
NLRP2|55655
OSTBETA|123264
PSAT1|29968
MRO|83876
DGCR9|25787
NKAIN4|128414
SCG5|6447
SLC17A9|63910
DEFA1B|728358
PROC|5624
PTGS2|5743
ACAN|176
ATP6V1C2|245973
SVOPL|136306
CST6|1474
MRAP2|112609
DBC1|1620
SIT1|27240
SLC5A8|160728
LAMC2|3918
CLDN11|5010
CD3D|915
CCL3L1|6349
CDHR2|54825
CD7|924
KCNMA1|3778
IGSF11|152404
PCSK1N|27344
NNMT|4837
FAM46B|115572
SFN|2810
AGXT2|64902
OR2T10|127069
GALNT3|2591
CLNK|116449
MMP1|4312
SLC6A20|54716
EML6|400954
MT3|4504
ATP2B2|491
F12|2161
COL5A3|50509
SORCS2|57537
PHYHD1|254295
PGF|5228
DAPL1|92196
ACE2|59272
GPRC5A|9052
SELE|6401
LUM|4060
PCDH9|5101
CNDP1|84735
PPAPDC1A|196051
C14orf37|145407
UGT3A1|133688
RIPPLY1|92129
CTSW|1521
EPS8L1|54869
SIGLEC10|89790
C5orf38|153571
IL1RL1|9173
TMEM45A|55076
SEMA5B|54437
ADAMTS15|170689
ABCA8|10351
DOK7|285489
SLAMF7|57823
OLFM1|10439
P4HA3|283208
NEFL|4747
TM4SF4|7104
SLC2A2|6514
KCNK3|3777
NPC1L1|29881
AURKB|9212
HSPA2|3306
DIRAS1|148252
FOSB|2354
UCHL1|7345
IL2RB|3560
ZNF114|163071
C12orf69|440087
BEX1|55859
ADAM12|8038
QRFPR|84109
MCOLN3|55283
PLA2R1|22925
RNF212|285498
HLA-DQA2|3118
ZFY|7544
A1CF|29974
MSC|9242
PYHIN1|149628
SLC7A8|23428
LOC285768|285768
PKLR|5313
OVOL2|58495
TPSB2|64499
CD84|8832
EGLN3|112399
TUBB2B|347733
NEU4|129807
TOP2A|7153
GPM6B|2824
PTH1R|5745
GRM8|2918
NCCRP1|342897
NAT8B|51471
IGF2BP3|10643
PITX2|5308
C1orf170|84808
CD3G|917
PLCXD3|345557
CD2|914
TPSD1|23430
CBLN4|140689
SCTR|6344
CPA3|1359
BCL2L15|440603
POU2AF1|5450
FAM26F|441168
CYP2E1|1571
CR1|1378
ALDH1A2|8854
CTHRC1|115908
LY6H|4062
SLC23A3|151295
REEP6|92840
CCR5|1234
IGSF6|10261
C16orf74|404550
MPPED2|744
CDHR5|53841
FATE1|89885
ANGPT2|285
FCGBP|8857
SLC23A1|9963
NAP1L2|4674
OVOL1|5017
AMBP|259
B3GNT4|79369
PNMA2|10687
TMEM130|222865
C2orf40|84417
SNORA18|677805
POF1B|79983
TM4SF5|9032
MKI67|4288
AZGP1|563
ARSF|416
NR1I3|9970
SLC2A5|6518
GZMA|3001
CPXM1|56265
WBSCR17|64409
KLC3|147700
CD200R1|131450
SHISA2|387914
ESM1|11082
PSORS1C1|170679
CBLC|23624
FAM169A|26049
GPR98|84059
LOC100133669|100133669
ANXA3|306
ANLN|54443
C1orf226|400793
HSD11B2|3291
SLC16A5|9121
MPP7|143098
CADM3|57863
BUB1|699
CXCL6|6372
C1orf95|375057
CRLF1|9244
PCSK6|5046
BSPRY|54836
ATRNL1|26033
TREM1|54210
ABCC2|1244
CNTN3|5067
TPSAB1|7177
PCK1|5105
ADORA3|140
RRM2|6241
NEB|4703
PTPRO|5800
PRLR|5618
SLC7A9|11136
SLC16A7|9194
RPRM|56475
CCL4L2|388372
RNASE2|6036
MRGPRF|116535
FA2H|79152
SEMA6D|80031
APCDD1L|164284
C15orf59|388135
SLC4A8|9498
ANKRD43|134548
CNGA1|1259
SPON1|10418
BATF|10538
EPR1|8475
PLK1|5347
AIM2|9447
FCHO1|23149
GPD1|2819
CLRN3|119467
RNF186|54546
ACSM2B|348158
PCOLCE2|26577
KRT17|3872
NKG7|4818
C6orf105|84830
CD96|10225
PLD4|122618
CST7|8530
GDA|9615
CUBN|8029
MOGAT3|346606
ITGAX|3687
FCGR3A|2214
DPYS|1807
CAPS|828
SCARB1|949
CES8|283848
EDN2|1907
FER1L4|80307
CD300LF|146722
MYO3A|53904
DHRS9|10170
SLC39A5|283375
CES1|1066
NTRK2|4915
DDC|1644
CXCR6|10663
CAPN3|825
CEP55|55165
CTSG|1511
PNPLA1|285848
RSPO3|84870
SRPX2|27286
S100A14|57402
HBD|3045
ESRRG|2104
C3orf36|80111
PHACTR3|116154
IGJ|3512
C19orf21|126353
LYPD6|130574
TPX2|22974
COCH|1690
SMOC1|64093
SLC26A9|115019
PVRL4|81607
PRSS35|167681
ADH1A|124
STK32A|202374
FOXI2|399823
TRNP1|388610
THPO|7066
C21orf62|56245
GLTPD2|388323
ANO5|203859
CD3E|916
SNORA81|677847
OLIG1|116448
ASPHD1|253982
AGMAT|79814
MAP3K15|389840
LOC285733|285733
NPY5R|4889
CD300A|11314
TDRD9|122402
ITGB6|3694
RAMP1|10267
F10|2159
CYP3A5|1577
TNFRSF4|7293
THRSP|7069
ERAP2|64167
SLC5A10|125206
NLGN4Y|22829
GSTM5|2949
PGAM2|5224
CRABP2|1382
SUCNR1|56670
CARD11|84433
GCNT3|9245
CLDN14|23562
CREB3L1|90993
EGR3|1960
ARL4D|379
NETO2|81831
CHST13|166012
KCNJ5|3762
COL9A2|1298
TMEM82|388595
LILRB1|10859
CCNB2|9133
CLEC18B|497190
FBLN7|129804
TRPM3|80036
PCDHGB2|56103
SLC28A1|9154
CA4|762
SLC37A2|219855
IL1R2|7850
CHODL|140578
KIAA0101|9768
LOC153328|153328
CFTR|1080
NR4A3|8013
SLAMF6|114836
ETV7|51513
SLIT2|9353
FMO1|2326
SH2D2A|9047
ALS2CL|259173
HOXB8|3218
FCGR1B|2210
PTGS1|5742
RUNX3|864
WBSCR26|171022
CPAMD8|27151
ABO|28
XCL2|6846
CLIC3|9022
MT1A|4489
MYO1G|64005
TLR7|51284
ADAMTS4|9507
SLC2A12|154091
CNNM1|26507
APBB1IP|54518
FAM150B|285016
CLEC18A|348174
TMEM91|641649
PLCH2|9651
RGS1|5996
PCDH10|57575
SH2D1A|4068
NPY6R|4888
SCN2A|6326
GLDC|2731
PEG3|5178
SLA2|84174
DUSP26|78986
CYP3A7|1551
HLA-DOB|3112
SYT12|91683
PTGER3|5733
DTX1|1840
C17orf87|388325
PADI2|11240
SLC22A11|55867
AOAH|313
TLR8|51311
SNX20|124460
SLAMF8|56833
NAT8|9027
STK33|65975
PDE1A|5136
SEMA3D|223117
IL13RA2|3598
LOC100130691|100130691
FST|10468
C12orf34|84915
EGR2|1959
NAPSA|9476
GAL3ST4|79690
NCF1B|654816
RNF43|54894
UPB1|51733
TROAP|10024
MAPT|4137
CCDC146|57639
LOXL2|4017
LRP2|4036
GRIN2A|2903
PCDHGB1|56104
GSTO2|119391
TMPRSS3|64699
MT1M|4499
TMEM132E|124842
TM6SF2|53345
MMRN1|22915
NCF1C|654817
CLIC6|54102
KRT19|3880
ODF3B|440836
MAMDC2|256691
TRIM9|114088
CYP8B1|1582
ENTPD8|377841
P2RY10|27334
ANK1|286
FAM81B|153643
ABCA6|23460
GLOD5|392465
VAV1|7409
C1orf161|126868
VWF|7450
SLC1A3|6507
FAP|2191
C1orf130|400746
NAPSB|256236
MFAP4|4239
PTGDS|5730
DACT2|168002
RPL36A|6173
NR4A2|4929
CD38|952
BCHE|590
RBM11|54033
PTTG1|9232
LOC100302650|100302650
PIK3R5|23533
TDO2|6999
LOC388387|388387
GPR81|27198
TGM1|7051
IL21R|50615
OPCML|4978
S100P|6286
MST1P2|11209
HRASLS2|54979
RASSF10|644943
PTPRD|5789
NCKAP1L|3071
MLPH|79083
ACSF2|80221
SLC16A9|220963
CCR6|1235
RNF183|138065
LIF|3976
LAMA2|3908
HSN2|378465
CPZ|8532
C3orf52|79669
FCGR1C|100132417
C12orf56|115749
CDC6|990
SCUBE1|80274
CCDC8|83987
SHBG|6462
SLC15A1|6564
FOSL1|8061
CD180|4064
MUM1L1|139221
SHISA9|729993
CD247|919
SYNC|81493
TRAT1|50852
B3GNT3|10331
COL21A1|81578
MAL2|114569
LRRN4|164312
CCDC150|284992
CCL15|6359
CDH9|1007
DMKN|93099
CHAC1|79094
CORO2B|10391
NCF1|653361
ISLR|3671
CCNO|10309
LRRN4CL|221091
LOC145837|145837
LAIR1|3903
PRELP|5549
KCTD16|57528
GAPT|202309
RAP1GAP|5909
TGFBI|7045
HAVCR2|84868
C14orf132|56967
GSTM3|2947
CES3|23491
FAM83F|113828
TTTY15|64595
MAP6|4135
SLC22A24|283238
GZMH|2999
F3|2152
CYP4B1|1580
DTL|51514
ACSL6|23305
SRGAP3|9901
CLEC12A|160364
FOXM1|2305
GLYATL1|92292
CNTFR|1271
LRG1|116844
SEZ6L2|26470
CCL14-CCL15|348249
BCL2A1|597
DIO2|1734
TNFSF13B|10673
P2RX7|5027
PBK|55872
LOC554202|554202
FCER1A|2205
PLEKHB1|58473
TINAG|27283
C2CD4B|388125
ABAT|18
GNLY|10578
LOC100130238|100130238
IL4I1|259307
RHOV|171177
DOCK2|1794
ANKS4B|257629
LOC255167|255167
C6|729
MFAP2|4237
FERMT1|55612
MMP7|4316
C6orf142|90523
THEMIS|387357
PCDHA12|56137
CCNA2|890
ALOX5|240
PF4V1|5197
KLHL3|26249
HBA1|3039
GJB2|2706
IL12RB1|3594
DUSP15|128853
HIST1H3H|8357
KMO|8564
OIT3|170392
SCIN|85477
IL8|3576
SASH3|54440
MAP4K1|11184
EFCAB4B|84766
NCRNA00113|54088
HSD17B2|3294
FAM64A|54478
HNF4A|3172
MGAM|8972
IL7R|3575
FMO5|2330
IGF2BP2|10644
C11orf92|399948
TRPM2|7226
CD300C|10871
GLYAT|10249
VGLL3|389136
BTBD11|121551
CA3|761
CCL5|6352
TRIB3|57761
P2RY12|64805
GPBAR1|151306
ADRA2A|150
SLC44A4|80736
GZMB|3002
ALDH1A3|220
GDPD3|79153
RHOH|399
CXCL1|2919
SCARA3|51435
ACSM2A|123876
PRRX1|5396
FAM81A|145773
SIGLEC9|27180
DNASE1L3|1776
AIF1L|83543
PARVG|64098
FPR3|2359
RBM24|221662
RASD2|23551
BDH1|622
CDT1|81620
FUT6|2528
PTGES|9536
KCNMB2|10242
psiTPTE22|387590
KLRK1|22914
SGK494|124923
PRF1|5551
GSTT1|2952
HTR2B|3357
RSPH9|221421
ART4|420
C6orf155|79940
SLC22A3|6581
WDFY4|57705
UBD|10537
FCGR2B|2213
EBF2|64641
SVEP1|79987
LRRC19|64922
COL25A1|84570
PACRG|135138
F2RL3|9002
FGF7|2252
KCNK15|60598
HLA-J|3137
COL9A3|1299
MAN1C1|57134
NEGR1|257194
LYPD1|116372
CCL3|6348
WNT10A|80326
IP6K3|117283
CCL4|6351
NTM|50863
CSTA|1475
CLECL1|160365
PDZK1P1|728939
OSTalpha|200931
CCBP2|1238
CX3CR1|1524
KIAA0748|9840
ASF1B|55723
FNDC1|84624
C3orf55|152078
MASP1|5648
SPN|6693
MYO1F|4542
CD72|971
C20orf103|24141
PCDH7|5099
ITGBL1|9358
A2LD1|87769
EPCAM|4072
LIPG|9388
AGPAT9|84803
CGN|57530
ABLIM3|22885
CYP2S1|29785
ODZ1|10178
JPH2|57158
ENO2|2026
GAD1|2571
TRIM15|89870
LY9|4063
RALGPS1|9649
CACNA2D3|55799
CD86|942
APOBEC3H|164668
PDGFRL|5157
C1QTNF3|114899
MYH14|79784
IRF6|3664
ACAP1|9744
ITGAL|3683
GPR37|2861
PREX2|80243
NKD2|85409
C8orf46|254778
SIGLEC1|6614
POSTN|10631
TBX15|6913
AP1M2|10053
C17orf60|284021
TBX3|6926
EBI3|10148
ST6GALNAC2|10610
LGALS2|3957
OSM|5008
CH25H|9023
FABP5|2171
CRTAC1|55118
PLCL1|5334
FAM196B|100131897
CCDC160|347475
CD5|921
NUDT10|170685
CENPF|1063
FBXL21|26223
SCD|6319
RERGL|79785
SLC18A2|6571
GAS1|2619
POU5F1|5460
GFPT2|9945
TNFSF12-TNFSF13|407977
CCL8|6355
KCNK2|3776
LY86|9450
ABCB4|5244
HOXB5|3215
CPS1|1373
LAT|27040
ABCC6P1|653190
PTPRCAP|5790
SAMD3|154075
LILRA6|79168
CLEC5A|23601
ADORA1|134
PTGIS|5740
PLAC8|51316
MFSD2A|84879
PODN|127435
HSPA7|3311
COX4I2|84701
BHLHE41|79365
CSF3R|1441
VSIG2|23584
CD6|923
FANCA|2175
FAM70A|55026
CDO1|1036
PCDHGA9|56107
RARRES1|5918
LOC606724|606724
PSTPIP1|9051
CCL23|6368
CALCR|799
BTK|695
PLEK|5341
OLR1|4973
LOC100303728|100303728
BDKRB2|624
LCN10|414332
CDCA7|83879
FLNC|2318
DNAJC12|56521
C6orf52|347744
C1QL3|389941
BBOX1|8424
CHI3L1|1116
PNMA3|29944
C9orf66|157983
GPR141|353345
MME|4311
HPGD|3248
MIR155HG|114614
IKZF1|10320
OSCAR|126014
NT5DC3|51559
TNFAIP8L2|79626
MT1DP|326343
LAMC3|10319
COL8A1|1295
CD163L1|283316
LIME1|54923
APOD|347
KCNJ12|3768
SERPINA6|866
GTSE1|51512
KIFC1|3833
NOD2|64127
LILRB3|11025
LPAR5|57121
LCN12|286256
FCGR2C|9103
RAET1E|135250
CCR7|1236
ZAP70|7535
CD163|9332
C1orf172|126695
GCNT4|51301
C7orf41|222166
PHYHIP|9796
COL4A5|1287
CD300LG|146894
FSTL4|23105
CACNA2D4|93589
TFEC|22797
GPT|2875
PRAM1|84106
CACNA2D2|9254
DACH1|1602
AJAP1|55966
CDC20|991
CD1E|913
BMP6|654
CYP39A1|51302
LDHD|197257
ARHGAP22|58504
SCARNA16|677781
FAM83G|644815
KIF26B|55083
SLC4A3|6508
KLHDC7B|113730
CD48|962
LY6K|54742
IGDCC4|57722
GAL3ST1|9514
NLRP6|171389
DDIT4L|115265
FBLN1|2192
KLHL6|89857
C15orf27|123591
DERL3|91319
GXYLT2|727936
CCR2|729230
FXYD1|5348
NLGN1|22871
TBC1D10C|374403
SRL|6345
KCNK13|56659
IL22RA1|58985
IGFBP2|3485
ProSAPiP1|9762
REC8|9985
VCAN|1462
LILRA2|11027
ALDH6A1|4329
USP2|9099
PRR7|80758
RIMKLA|284716
CLEC10A|10462
MUC20|200958
DIRAS3|9077
DARC|2532
FAM38B|63895
NDC80|10403
RASAL3|64926
OR51E1|143503
SIGLEC14|100049587
THBS2|7058
AREG|374
MARVELD2|153562
HAPLN3|145864
DOC2B|8447
IL1B|3553
RASD1|51655
FGD2|221472
TMEM150B|284417
SLC16A3|9123
IL2RA|3559
FCN3|8547
ITK|3702
SH3RF2|153769
ADAMTS7|11173
OLFML2B|25903
COL1A1|1277
P2RY1|5028
LOC145820|145820
LMO1|4004
ZNF208|7757
FMN1|342184
MYL3|4634
SLC24A5|283652
CDH6|1004
PRR11|55771
MYOM3|127294
SCUBE2|57758
LAMA4|3910
SNAP25|6616
C20orf46|55321
PCDHB11|56125
OGDHL|55753
MSR1|4481
BIK|638
GYLTL1B|120071
HMMR|3161
BCL2L10|10017
GMPR|2766
E2F1|1869
RNASET2|8635
SLC7A7|9056
ARG2|384
PDE8B|8622
PXDNL|137902
FMO3|2328
C6orf132|647024
COLEC12|81035
HSPB6|126393
OLFM2|93145
LCK|3932
PFKFB4|5210
LAT2|7462
HK3|3101
PDPN|10630
CASQ2|845
HOMER1|9456
EYA2|2139
CD1C|911
DLX5|1749
PRPH|5630
C1QTNF7|114905
AMN|81693
GLIS1|148979
CLEC7A|64581
FAM190A|401145
CXCL2|2920
SLC27A2|11001
TYRO3|7301
GPR65|8477
ROR2|4920
ADAMTS2|9509
MAGED4B|81557
PPM1E|22843
PTPN22|26191
SIGLEC7|27036
GPM6A|2823
JAK3|3718
TYMP|1890
PTX3|5806
NPR3|4883
NGFR|4804
COX6A2|1339
CCL17|6361
SCARNA5|677775
LYZ|4069
PPP2R2B|5521
DCAF12L1|139170
P2RY13|53829
SLC5A9|200010
SCN9A|6335
SFTPB|6439
DOK3|79930
CYP26B1|56603
HNF4G|3174
PTPRC|5788
FAM189A1|23359
HS3ST3A1|9955
HIGD1B|51751
CD37|951
MAGED4|728239
AMDHD1|144193
PDZD3|79849
COL5A1|1289
APLN|8862
TTLL7|79739
FIGF|2277
ABP1|26
RIC3|79608
EMX1|2016
HLX|3142
HOXD11|3237
PPFIA4|8497
AOX1|316
ENAM|10117
CXorf21|80231
NFASC|23114
HAGHL|84264
BVES|11149
FBXL16|146330
ANXA9|8416
KRT80|144501
CD244|51744
TFPI2|7980
CDCA3|83461
ANPEP|290
MNDA|4332
BDKRB1|623
APLNR|187
PALM3|342979
ZNHIT2|741
CLGN|1047
PTPN20B|26095
UPK3BL|100134938
MPP2|4355
THSD4|79875
PIP5K1B|8395
SHROOM3|57619
PLCB4|5332
COL4A3|1285
ALDH8A1|64577
TUBA4B|80086
ARHGAP9|64333
TMSB15A|11013
UBE2QL1|134111
PTPN7|5778
TAGAP|117289
CSPG4|1464
FAM43B|163933
GTF2H2B|653238
UST|10090
ETV4|2118
RAB33A|9363
CLDN2|9075
GJC1|10052
FGF11|2256
YBX2|51087
IL17RB|55540
GRB14|2888
CEACAM21|90273
PCDHGB5|56101
C1QB|713
LAMB3|3914
SFRP4|6424
SPAG5|10615
IHH|3549
SERPINE1|5054
TFF3|7033
GSTT2|2953
PODXL2|50512
LILRB2|10288
AKR7A3|22977
GALNT9|50614
EPHA1|2041
IL10RA|3587
KIF2C|11004
KLRB1|3820
KCNJ2|3759
IRX5|10265
BARX2|8538
SPEG|10290
SILV|6490
C10orf107|219621
LIMS3|96626
MS4A4A|51338
PSORS1C3|100130889
ACSM5|54988
ARNTL2|56938
C9orf71|169693
PCDHA10|56139
LOC339535|339535
LYPD3|27076
ADAMTSL1|92949
SPOCK1|6695
CDKN3|1033
WDR66|144406
MS4A6A|64231
GALNTL1|57452
NOX4|50507
STAC3|246329
HOMER2|9455
FABP4|2167
EMR2|30817
MS4A7|58475
RHBDL1|9028
PTGFR|5737
TRIM10|10107
FAM78A|286336
GPRIN1|114787
NUAK2|81788
LOC440173|440173
SPON2|10417
WAS|7454
SUSD5|26032
MARCH1|55016
ISM1|140862
CADM4|199731
FLRT3|23767
CCR4|1233
DEF6|50619
PLA2G1B|5319
HOXB6|3216
SP140|11262
MOCOS|55034
LOC162632|162632
GZMM|3004
RNF182|221687
OCLN|4950
USH1C|10083
CD1D|912
HIST1H2BG|8339
SLC22A18AS|5003
CCDC64|92558
TNFSF8|944
NOL3|8996
LOC723809|723809
ENTPD2|954
ADRA2C|152
TMC8|147138
LILRB5|10990
COLEC11|78989
C1QC|714
FAM132A|388581
WFDC2|10406
GLRB|2743
LMTK3|114783
NEURL3|93082
AGAP2|116986
NEK6|10783
NOS2|4843
CD36|948
SELPLG|6404
DEPDC7|91614
AKAP5|9495
HCK|3055
NRXN2|9379
LSP1|4046
C3AR1|719
EVI2B|2124
CORO1A|11151
GPR34|2857
TSPAN11|441631
PPM1H|57460
SULT1A2|6799
FAM65C|140876
SLCO4A1|28231
IL17RE|132014
ITGAM|3684
SLC24A3|57419
TMEM158|25907
STAMBPL1|57559
SIRPB2|284759
FPR1|2357
C22orf45|646023
NRXN3|9369
CSF2RA|1438
CABP1|9478
C11orf70|85016
DPEP2|64174
BHMT|635
NGEF|25791
NUSAP1|51203
LDB3|11155
ACOT11|26027
C1orf162|128346
SPHK1|8877
CD33|945
C2orf72|257407
CHSY3|337876
ARHGAP30|257106
SAMD12|401474
ODZ3|55714
COL4A4|1286
SPTB|6710
SLC12A8|84561
SLC16A11|162515
ADA|100
SCD5|79966
ABTB2|25841
LEAP2|116842
CHST9|83539
NPM2|10361
GPR143|4935
ADM2|79924
C4A|720
TMEM100|55273
HMOX1|3162
CD22|933
ITGB2|3689
REEP1|65055
CRIP3|401262
C4orf48|401115
OASL|8638
SPI1|6688
LRRC43|254050
DCLK1|9201
CENPM|79019
DUSP4|1846
TMED6|146456
RDH5|5959
ZNF385B|151126
RASGEF1A|221002
PCDHA4|56144
SNHG12|85028
C2orf65|130951
BAI2|576
DMRTC1B|728656
ALDOC|230
PLIN5|440503
CYBB|1536
CYTH4|27128
PRDM1|639
WNT5A|7474
MATK|4145
ENPEP|2028
HECW2|57520
HOXA11AS|221883
SLC2A14|144195
APOB48R|55911
NPNT|255743
FCGR3B|2215
SYT9|143425
PCDH17|27253
CYP4F11|57834
C1orf186|440712
SUSD2|56241
C6orf138|442213
ALPK2|115701
C1orf210|149466
PRKAR2B|5577
CNN1|1264
STXBP6|29091
MLXIPL|51085
CDON|50937
CYP4F12|66002
GPR183|1880
FMOD|2331
KLKB1|3818
GRHL1|29841
IGSF21|84966
FERMT3|83706
FNDC5|252995
CAMK1G|57172
FKBP10|60681
DSP|1832
KRTCAP3|200634
COL14A1|7373
SLC16A1|6566
SGCA|6442
AQP4|361
CCL28|56477
GINS2|51659
AGT|183
TOX|9760
MT1F|4494
RASL10B|91608
SLC6A1|6529
SCGB3A1|92304
C9orf24|84688
STEAP4|79689
ESPN|83715
AMICA1|120425
PRKCQ|5588
APLP1|333
RASAL1|8437
RGS18|64407
MLF1IP|79682
PFKFB2|5208
CAND2|23066
BCMO1|53630
PRODH|5625
FREM2|341640
RUNX1|861
PNMAL1|55228
CENPK|64105
ADAM8|101
RGS9|8787
PLEKHG4|25894
AKR1C2|1646
PLA2G4A|5321
GYG2|8908
FCRL6|343413
SAMD11|148398
ACY3|91703
SFXN2|118980
EDA2R|60401
NTRK3|4916
MEST|4232
LOC400043|400043
ANK2|287
LOC100129034|100129034
SLFN13|146857
DOK2|9046
NRG3|10718
EVI2A|2123
SPINK5|11005
SLC22A4|6583
NRP2|8828
CCDC64B|146439
EPHB1|2047
CARD9|64170
ENOX1|55068
NFAM1|150372
EPHB3|2049
AFF3|3899
UNC13D|201294
DUSP2|1844
GRAMD1B|57476
RAC2|5880
AGTR1|185
FAIM3|9214
MMP23B|8510
SEMA3G|56920
MT1X|4501
PCDHGA7|56108
BATF3|55509
NR3C2|4306
ACE|1636
CD52|1043
METTL7B|196410
ACHE|43
ACP5|54
LOC134466|134466
CDCP1|64866
TMEM195|392636
ZBTB7C|201501
TNFRSF18|8784
STOX1|219736
POU2F2|5452
PKIA|5569
PCDHGB7|56099
NCR3|259197
PCDHB5|26167
HIST1H2AE|3012
HOXA11|3207
INHBA|3624
H19|283120
DEFB1|1672
MECOM|2122
ABCC3|8714
AKAP3|10566
ESPL1|9700
SYCE1L|100130958
DEPDC1B|55789
EFNA3|1944
ADSSL1|122622
NCF2|4688
MTCP1|4515
KIAA1244|57221
SRCRB4D|136853
SLC9A9|285195
NTN1|9423
S100B|6285
VSIG4|11326
CYP1B1|1545
EMILIN2|84034
IL16|3603
HSPA6|3310
BAIAP2L2|80115
MMP11|4320
IGF2BP1|10642
CD300LB|124599
EFHD1|80303
ACOX2|8309
P2RY2|5029
CCRL1|51554
C21orf7|56911
MUSTN1|389125
SSC5D|284297
IGFBP3|3486
GLYATL2|219970
NLRC4|58484
PTN|5764
GNA15|2769
FLRT2|23768
THBS4|7060
S100A1|6271
PRKCB|5579
MYLK4|340156
C1QA|712
RPL9|6133
IL1RN|3557
UGT2B7|7364
C8orf4|56892
CXCR4|7852
ACMSD|130013
PLXDC1|57125
WDR72|256764
ANKRD45|339416
ISG20|3669
SLC47A1|55244
FNDC4|64838
TYMS|7298
ENO3|2027
SLC7A5|8140
MUC1|4582
RASSF2|9770
TUBB3|10381
CD209|30835
C1orf190|541468
ARL4C|10123
FAM171A2|284069
PAR5|8123
BTC|685
LST1|7940
AQP7|364
PGBD5|79605
CNFN|84518
KIT|3815
EPHB2|2048
C4orf47|441054
THSD7A|221981
APOM|55937
SYBU|55638
TXK|7294
FMNL1|752
C16orf54|283897
S100A3|6274
TAL2|6887
KIAA0802|23255
NXNL2|158046
GRIP1|23426
CMYA5|202333
FBLN2|2199
PTAFR|5724
SLC5A3|6526
SEMA6A|57556
PLXNC1|10154
ASPHD2|57168
CTSK|1513
LONRF2|164832
BTNL9|153579
TNFSF15|9966
ZNF385D|79750
PVRIG|79037
TNC|3371
ATF3|467
KRBA1|84626
SLC29A4|222962
PLIN2|123
FCER1G|2207
[truncated: 2,311 more rows]
