# Supplementary material for: Efficient proximal gradient algorithm for inference of differential gene networks
Source: BMC Bioinformatics. 2019 May 2;20:224. doi: 10.1186/s12859-019-2749-x (PMC6498668; doi:10.1186/s12859-019-2749-x)
Supplement: Supplementary file 2 — The list of the TCGA IDs of 113 BRCA and 113 normal tissue samples. (XLSX 10 kb) [file 12859_2019_2749_MOESM2_ESM.xlsx]

## Sheet: Sheet1
TCGA ID
TCGA-3C-AAAU-01A-11R-A41B-07
TCGA-3C-AAAU-01A-11R-A41B-07
TCGA-3C-AALI-01A-11R-A41B-07
TCGA-3C-AALI-01A-11R-A41B-07
TCGA-3C-AALJ-01A-31R-A41B-07
TCGA-3C-AALJ-01A-31R-A41B-07
TCGA-3C-AALK-01A-11R-A41B-07
TCGA-3C-AALK-01A-11R-A41B-07
TCGA-4H-AAAK-01A-12R-A41B-07
TCGA-4H-AAAK-01A-12R-A41B-07
TCGA-5L-AAT0-01A-12R-A41B-07
TCGA-5L-AAT0-01A-12R-A41B-07
TCGA-5L-AAT1-01A-12R-A41B-07
TCGA-5L-AAT1-01A-12R-A41B-07
TCGA-5T-A9QA-01A-11R-A41B-07
TCGA-5T-A9QA-01A-11R-A41B-07
TCGA-A1-A0SB-01A-11R-A144-07
TCGA-A1-A0SB-01A-11R-A144-07
TCGA-A1-A0SD-01A-11R-A115-07
TCGA-A1-A0SD-01A-11R-A115-07
TCGA-A1-A0SE-01A-11R-A084-07
TCGA-A1-A0SE-01A-11R-A084-07
TCGA-A1-A0SF-01A-11R-A144-07
TCGA-A1-A0SF-01A-11R-A144-07
TCGA-A1-A0SG-01A-11R-A144-07
TCGA-A1-A0SG-01A-11R-A144-07
TCGA-A1-A0SH-01A-11R-A084-07
TCGA-A1-A0SH-01A-11R-A084-07
TCGA-A1-A0SI-01A-11R-A144-07
TCGA-A1-A0SI-01A-11R-A144-07
TCGA-A1-A0SJ-01A-11R-A084-07
TCGA-A1-A0SJ-01A-11R-A084-07
TCGA-A1-A0SK-01A-12R-A084-07
TCGA-A1-A0SK-01A-12R-A084-07
TCGA-A1-A0SM-01A-11R-A084-07
TCGA-A1-A0SM-01A-11R-A084-07
TCGA-A1-A0SN-01A-11R-A144-07
TCGA-A1-A0SN-01A-11R-A144-07
TCGA-A1-A0SO-01A-22R-A084-07
TCGA-A1-A0SO-01A-22R-A084-07
TCGA-A1-A0SP-01A-11R-A084-07
TCGA-A1-A0SP-01A-11R-A084-07
TCGA-A1-A0SQ-01A-21R-A144-07
TCGA-A1-A0SQ-01A-21R-A144-07
TCGA-A2-A04N-01A-11R-A115-07
TCGA-A2-A04N-01A-11R-A115-07
TCGA-A2-A04P-01A-31R-A034-07
TCGA-A2-A04P-01A-31R-A034-07
TCGA-A2-A04Q-01A-21R-A034-07
TCGA-A2-A04Q-01A-21R-A034-07
TCGA-A2-A04R-01A-41R-A109-07
TCGA-A2-A04R-01A-41R-A109-07
TCGA-A2-A04T-01A-21R-A034-07
TCGA-A2-A04T-01A-21R-A034-07
TCGA-A2-A04U-01A-11R-A115-07
TCGA-A2-A04U-01A-11R-A115-07
TCGA-A2-A04V-01A-21R-A034-07
TCGA-A2-A04V-01A-21R-A034-07
TCGA-A2-A04W-01A-31R-A115-07
TCGA-A2-A04W-01A-31R-A115-07
TCGA-A2-A04X-01A-21R-A034-07
TCGA-A2-A04X-01A-21R-A034-07
TCGA-A2-A04Y-01A-21R-A034-07
TCGA-A2-A04Y-01A-21R-A034-07
TCGA-A2-A0CK-01A-11R-A22K-07
TCGA-A2-A0CK-01A-11R-A22K-07
TCGA-A2-A0CL-01A-11R-A115-07
TCGA-A2-A0CL-01A-11R-A115-07
TCGA-A2-A0CM-01A-31R-A034-07
TCGA-A2-A0CM-01A-31R-A034-07
TCGA-A2-A0CO-01A-13R-A22K-07
TCGA-A2-A0CO-01A-13R-A22K-07
TCGA-A2-A0CP-01A-11R-A034-07
TCGA-A2-A0CP-01A-11R-A034-07
TCGA-A2-A0CQ-01A-21R-A034-07
TCGA-A2-A0CQ-01A-21R-A034-07
TCGA-A2-A0CR-01A-11R-A22K-07
TCGA-A2-A0CR-01A-11R-A22K-07
TCGA-A2-A0CS-01A-11R-A115-07
TCGA-A2-A0CS-01A-11R-A115-07
TCGA-A2-A0CT-01A-31R-A056-07
TCGA-A2-A0CT-01A-31R-A056-07
TCGA-A2-A0CU-01A-12R-A034-07
TCGA-A2-A0CU-01A-12R-A034-07
TCGA-A2-A0CV-01A-31R-A115-07
TCGA-A2-A0CV-01A-31R-A115-07
TCGA-A2-A0CW-01A-21R-A115-07
TCGA-A2-A0CW-01A-21R-A115-07
TCGA-A2-A0CX-01A-21R-A00Z-07
TCGA-A2-A0CX-01A-21R-A00Z-07
TCGA-A2-A0CY-01A-12R-A034-07
TCGA-A2-A0CY-01A-12R-A034-07
TCGA-A2-A0CZ-01A-11R-A034-07
TCGA-A2-A0CZ-01A-11R-A034-07
TCGA-A2-A0D0-01A-11R-A00Z-07
TCGA-A2-A0D0-01A-11R-A00Z-07
TCGA-A2-A0D1-01A-11R-A034-07
TCGA-A2-A0D1-01A-11R-A034-07
TCGA-A2-A0D2-01A-21R-A034-07
TCGA-A2-A0D2-01A-21R-A034-07
TCGA-A2-A0D3-01A-11R-A115-07
TCGA-A2-A0D3-01A-11R-A115-07
TCGA-A2-A0D4-01A-11R-A00Z-07
TCGA-A2-A0D4-01A-11R-A00Z-07
TCGA-A2-A0EM-01A-11R-A034-07
TCGA-A2-A0EM-01A-11R-A034-07
TCGA-A2-A0EN-01A-13R-A084-07
TCGA-A2-A0EN-01A-13R-A084-07
TCGA-A2-A0EO-01A-11R-A034-07
TCGA-A2-A0EO-01A-11R-A034-07
TCGA-A2-A0EP-01A-52R-A22U-07
TCGA-A2-A0EP-01A-52R-A22U-07
TCGA-A2-A0EQ-01A-11R-A034-07
TCGA-A2-A0EQ-01A-11R-A034-07
TCGA-A2-A0ER-01A-21R-A034-07
TCGA-A2-A0ER-01A-21R-A034-07
TCGA-A2-A0ES-01A-11R-A115-07
TCGA-A2-A0ES-01A-11R-A115-07
TCGA-A2-A0ET-01A-31R-A034-07
TCGA-A2-A0ET-01A-31R-A034-07
TCGA-A2-A0EU-01A-22R-A056-07
TCGA-A2-A0EU-01A-22R-A056-07
TCGA-A2-A0EV-01A-11R-A034-07
TCGA-A2-A0EV-01A-11R-A034-07
TCGA-A2-A0EW-01A-21R-A115-07
TCGA-A2-A0EW-01A-21R-A115-07
TCGA-A2-A0EX-01A-21R-A034-07
TCGA-A2-A0EX-01A-21R-A034-07
TCGA-A2-A0EY-01A-11R-A034-07
TCGA-A2-A0EY-01A-11R-A034-07
TCGA-A2-A0ST-01A-12R-A084-07
TCGA-A2-A0ST-01A-12R-A084-07
TCGA-A2-A0SU-01A-11R-A084-07
TCGA-A2-A0SU-01A-11R-A084-07
TCGA-A2-A0SV-01A-11R-A084-07
TCGA-A2-A0SV-01A-11R-A084-07
TCGA-A2-A0SW-01A-11R-A084-07
TCGA-A2-A0SW-01A-11R-A084-07
TCGA-A2-A0SX-01A-12R-A084-07
TCGA-A2-A0SX-01A-12R-A084-07
TCGA-A2-A0SY-01A-31R-A084-07
TCGA-A2-A0SY-01A-31R-A084-07
TCGA-A2-A0T0-01A-22R-A084-07
TCGA-A2-A0T0-01A-22R-A084-07
TCGA-A2-A0T1-01A-21R-A084-07
TCGA-A2-A0T1-01A-21R-A084-07
TCGA-A2-A0T2-01A-11R-A084-07
TCGA-A2-A0T2-01A-11R-A084-07
TCGA-A2-A0T3-01A-21R-A115-07
TCGA-A2-A0T3-01A-21R-A115-07
TCGA-A2-A0T4-01A-31R-A084-07
TCGA-A2-A0T4-01A-31R-A084-07
TCGA-A2-A0T5-01A-21R-A084-07
TCGA-A2-A0T5-01A-21R-A084-07
TCGA-A2-A0T6-01A-11R-A084-07
TCGA-A2-A0T6-01A-11R-A084-07
TCGA-A2-A0T7-01A-21R-A084-07
TCGA-A2-A0T7-01A-21R-A084-07
TCGA-A2-A0YC-01A-11R-A109-07
TCGA-A2-A0YC-01A-11R-A109-07
TCGA-A2-A0YD-01A-11R-A109-07
TCGA-A2-A0YD-01A-11R-A109-07
TCGA-A2-A0YE-01A-11R-A109-07
TCGA-A2-A0YE-01A-11R-A109-07
TCGA-A2-A0YF-01A-21R-A109-07
TCGA-A2-A0YF-01A-21R-A109-07
TCGA-A2-A0YG-01A-21R-A109-07
TCGA-A2-A0YG-01A-21R-A109-07
TCGA-A2-A0YH-01A-11R-A109-07
TCGA-A2-A0YH-01A-11R-A109-07
TCGA-A2-A0YI-01A-31R-A10J-07
TCGA-A2-A0YI-01A-31R-A10J-07
TCGA-A2-A0YJ-01A-11R-A109-07
TCGA-A2-A0YJ-01A-11R-A109-07
TCGA-A2-A0YK-01A-22R-A109-07
TCGA-A2-A0YK-01A-22R-A109-07
TCGA-A2-A0YL-01A-21R-A109-07
TCGA-A2-A0YL-01A-21R-A109-07
TCGA-A2-A0YM-01A-11R-A109-07
TCGA-A2-A0YM-01A-11R-A109-07
TCGA-A2-A0YT-01A-11R-A109-07
TCGA-A2-A0YT-01A-11R-A109-07
TCGA-A2-A1FV-01A-11R-A13Q-07
TCGA-A2-A1FV-01A-11R-A13Q-07
TCGA-A2-A1FW-01A-11R-A13Q-07
TCGA-A2-A1FW-01A-11R-A13Q-07
TCGA-A2-A1FX-01A-11R-A13Q-07
TCGA-A2-A1FX-01A-11R-A13Q-07
TCGA-A2-A1FZ-01A-51R-A14D-07
TCGA-A2-A1FZ-01A-51R-A14D-07
TCGA-A2-A1G0-01A-11R-A13Q-07
TCGA-A2-A1G0-01A-11R-A13Q-07
TCGA-A2-A1G1-01A-21R-A13Q-07
TCGA-A2-A1G1-01A-21R-A13Q-07
TCGA-A2-A1G4-01A-11R-A13Q-07
TCGA-A2-A1G4-01A-11R-A13Q-07
TCGA-A2-A1G6-01A-11R-A13Q-07
TCGA-A2-A1G6-01A-11R-A13Q-07
TCGA-A2-A259-01A-11R-A16F-07
TCGA-A2-A259-01A-11R-A16F-07
TCGA-A2-A25A-01A-12R-A16F-07
TCGA-A2-A25A-01A-12R-A16F-07
TCGA-A2-A25B-01A-11R-A169-07
TCGA-A2-A25B-01A-11R-A169-07
TCGA-A2-A25C-01A-11R-A169-07
TCGA-A2-A25C-01A-11R-A169-07
TCGA-A2-A25D-01A-12R-A16F-07
TCGA-A2-A25D-01A-12R-A16F-07
TCGA-A2-A25E-01A-11R-A169-07
TCGA-A2-A25E-01A-11R-A169-07
TCGA-A2-A25F-01A-11R-A169-07
TCGA-A2-A25F-01A-11R-A169-07
TCGA-A2-A3KC-01A-11R-A213-07
TCGA-A2-A3KC-01A-11R-A213-07
TCGA-A2-A3KD-01A-12R-A213-07
TCGA-A2-A3KD-01A-12R-A213-07
TCGA-A2-A3XS-01A-11R-A22U-07
TCGA-A2-A3XS-01A-11R-A22U-07
TCGA-A2-A3XT-01A-11R-A22U-07
TCGA-A2-A3XT-01A-11R-A22U-07
TCGA-A2-A3XU-01A-12R-A22U-07
TCGA-A2-A3XU-01A-12R-A22U-07
TCGA-A2-A3XV-01A-21R-A239-07
TCGA-A2-A3XV-01A-21R-A239-07
TCGA-A2-A3XW-01A-11R-A239-07
TCGA-A2-A3XW-01A-11R-A239-07
