# Supplementary material for: Efficient proximal gradient algorithm for inference of differential gene networks
Source: BMC Bioinformatics. 2019 May 2;20:224. doi: 10.1186/s12859-019-2749-x (PMC6498668; doi:10.1186/s12859-019-2749-x)
Supplement: Supplementary file 3 — The list of 4310 genes whose expression levels in BRCA and normal tissues are analyzed by ProGAdNet. The two files for the expression levels of these genes in tumors and normal tissues are in the software package in Additional file 1. (XLSX 78 kb) [file 12859_2019_2749_MOESM3_ESM.xlsx]

## Sheet: 4,310 BRCA genes
CLEC3A|10143
UGT2B11|10720
S100A7|6278
SNORA24|677809
PRAME|23532
SNORA72|26775
DCD|117159
SNORD22|9304
ORM1|5004
SNORA61|677838
SNORD94|692225
GSTM1|2944
CYP2A6|1548
MMP1|4312
KCNJ3|3760
AKR1B15|441282
ALB|213
CST1|1469
CYP4F8|11283
PVALB|5816
CEACAM5|1048
SNORA18|677805
SNORA31|677814
LEP|3952
PROL1|58503
DHRS2|10202
CST9|128822
SERPINA6|866
TAT|6898
MMP13|4322
CYP2B7P1|1556
COL10A1|1300
PYDC1|260434
SYT13|57586
HBA1|3039
SLC26A3|1811
MUCL1|118430
GP2|2813
CYP4Z1|199974
CNTNAP2|26047
COL11A1|1301
CPB1|1360
C4orf7|260436
HMGCS2|3158
ACSM1|116285
CIDEC|63924
ADIPOQ|9370
PCK1|5105
MRAP|56246
CIDEA|1149
MSMB|4477
SNORA48|652965
C12orf39|80763
TUSC5|286753
KRT6A|3853
SNORA67|26781
DIO1|1733
MSLN|10232
DLK1|8788
GLYAT|10249
SCGB3A1|92304
FABP7|2173
OBP2B|29989
PIP|5304
NKAIN1|79570
CRISP3|10321
SNORD97|692223
PLIN1|5346
BMPR1B|658
MYOC|4653
SLC7A10|56301
S100P|6286
GPD1|2819
ADH1B|125
WIF1|11197
CEACAM6|4680
PI3|5266
MYBPC1|4604
SNORD15B|114599
STAC2|342667
TFF1|7031
SLC19A3|80704
MMP10|4319
AQP5|362
C2orf54|79919
AQP7|364
BEX1|55859
C14orf180|400258
SCGB1D2|10647
RBP4|5950
AQP7P1|375719
ALOX15B|247
SCGB2A2|4250
SPINK8|646424
NPY2R|4887
KCNIP2|30819
NTS|4922
PLA2G2A|5320
CA4|762
CXCL13|10563
ADH1A|124
CALML5|51806
PLIN4|729359
MUC6|4588
PIGR|5284
LGALS7B|653499
PRG4|10216
LOC283392|283392
KCNC2|3747
C2orf82|389084
PCOLCE2|26577
FAM3D|131177
SOX10|6663
VGLL1|51442
ARHGAP36|158763
OLFM4|10562
ROPN1B|152015
LGALS12|85329
ROPN1|54763
TMPRSS4|56649
ABCC11|85320
CD300LG|146894
ACVR1C|130399
PPAPDC1A|196051
MMP11|4320
ABCA12|26154
TNNT1|7138
GABRP|2568
ALDH1L1|10840
AQPEP|206338
IL20|50604
C6|729
FABP4|2167
HEPN1|641654
SNORD10|652966
SCARA5|286133
DEFB132|400830
CLCA2|9635
GSTA1|2938
ANGPTL7|10218
TCN1|6947
SMYD1|150572
OXTR|5021
PI16|221476
TIMP4|7079
CRABP1|1381
CHIT1|1118
ELF5|2001
MUC16|94025
KLK5|25818
CYP4Z2P|163720
MYL7|58498
HSD17B13|345275
KLK11|11012
ANKRD30B|374860
FIGF|2277
COL2A1|1280
PHGR1|644844
RIMS4|140730
SLC34A2|10568
TNMD|64102
LOC389033|389033
SAA2|6289
CST2|1470
KRT81|3887
C20orf114|92747
CBWD5|220869
SNORA63|6043
AQP7P3|441432
DSG1|1828
PI15|51050
SLC13A2|9058
SOSTDC1|25928
EDN3|1908
KLB|152831
ATP13A5|344905
SCRG1|11341
FGFBP2|83888
GRPR|2925
LYVE1|10894
COL17A1|1308
MIA|8190
DES|1674
PENK|5179
TMEM132C|92293
FOLR1|2348
HSPB7|27129
FAM196B|100131897
CRYM|1428
MUC15|143662
ACTA1|58
NCCRP1|342897
C6orf126|389383
RPS28|6234
CHRDL1|91851
CA3|761
PGLYRP2|114770
KLK6|5653
BPIL1|80341
LOC728606|728606
RDH5|5959
KLK8|11202
LOC55908|55908
HEPACAM|220296
UGT2B15|7366
SCGB2A1|4246
LY6D|8581
FAM150B|285016
COMP|1311
LBP|3929
KRT14|3861
IBSP|3381
SLC6A14|11254
PPP1R1A|5502
ATP1A2|477
TSPAN8|7103
PDZK1|5174
C2orf40|84417
NELL2|4753
C4BPA|722
PPP2R2C|5522
KCNF1|3754
GRB14|2888
GJB2|2706
FGFBP1|9982
KRT5|3852
PROM1|8842
FAM83A|84985
PIK3C2G|5288
ANKRD30A|91074
SNORA57|692158
KLK14|43847
KLK7|5650
CITED1|4435
ADAMDEC1|27299
CHST8|64377
NBPF4|148545
HOTAIR|100124700
KRT6B|3854
HSD17B2|3294
NEK2|4751
AKR1B10|57016
AGR3|155465
AKR1C2|1646
SERPINA11|256394
HP|3240
ABCD2|225
GRIA4|2893
HIST1H3H|8357
SLC28A3|64078
MARCO|8685
EEF1A2|1917
CXCL11|6373
TTYH1|57348
PITX1|5307
SPINK1|6690
LOC643719|643719
KRT17|3872
ATP13A4|84239
CXCL17|284340
MUC5B|727897
SYT8|90019
VSIG2|23584
BBOX1|8424
HAS1|3036
ACADL|33
PFKFB1|5207
TF|7018
HOXC11|3227
SERHL2|253190
TFAP2B|7021
TMPRSS6|164656
LCN2|3934
CAPN9|10753
MLXIPL|51085
CXCL2|2920
G0S2|50486
GAL|51083
KIAA1199|57214
TMEM213|155006
NLRP2|55655
PDE3B|5140
CRHBP|1393
SLC4A4|8671
C1orf64|149563
SLITRK6|84189
GJB1|2705
KLK10|5655
SGK2|10110
LIPE|3991
EGFL6|25975
HEPACAM2|253012
NNAT|4826
ABCA8|10351
SGCG|6445
SLC2A4|6517
PSCA|8000
TRDN|10345
HIST1H3D|8351
TARP|445347
HPGD|3248
TM4SF19|116211
LGR6|59352
ALOX15|246
GLYATL1|92292
RSPO1|284654
FXYD1|5348
MS4A1|931
KMO|8564
LTF|4057
AK5|26289
CDSN|1041
HBB|3043
NPY5R|4889
CLIC6|54102
PRRT4|401399
TNNT3|7140
ADH1C|126
PRSS21|10942
DAPL1|92196
CLDN8|9073
KCNJ16|3773
SYT9|143425
NEURL|9148
LPL|4023
SFRP1|6422
PTPRZ1|5803
NUF2|83540
KRT15|3866
FSIP1|161835
S100B|6285
IL6|3569
KIF4A|24137
KRT16|3868
FOXI1|2299
IQGAP3|128239
CLDN19|149461
CYP4F22|126410
PCSK1N|27344
AKR1C1|1645
GSTM5|2949
BTNL9|153579
MYBL2|4605
PON3|5446
CNTFR|1271
MMP12|4321
HBA2|3040
KLK4|9622
PGR|5241
SLC5A1|6523
CCL11|6356
IL17B|27190
LRRC15|131578
ASPM|259266
C10orf82|143379
UGT8|7368
B3GALT5|10317
GLYATL2|219970
NAT1|9
DSG3|1830
CP|1356
MYEOV|26579
THRSP|7069
GABRE|2564
AKR7A3|22977
PP14571|100130449
HPX|3263
TROAP|10024
CHRM1|1128
CCL13|6357
TP63|8626
LGALS7|3963
KIAA0408|9729
KCNE1|3753
SAA1|6288
HGD|3081
ACSM5|54988
PDE1C|5137
FAM3B|54097
SAMD5|389432
GSTT1|2952
CHAD|1101
SLC27A6|28965
MELK|9833
CCDC78|124093
MMP3|4314
SNORA7B|677797
SAMD11|148398
EXO1|9156
LOC728264|728264
TMEM100|55273
ATP6V0A4|50617
TOP2A|7153
LRP2|4036
RET|5979
ALG1L|200810
BIRC5|332
NDP|4693
SGOL1|151648
HIST1H2BG|8339
HSPB6|126393
SDR16C5|195814
WISP3|8838
SAA4|6291
VIT|5212
TDO2|6999
PKMYT1|9088
EPR1|8475
CES1|1066
SERPINB5|5268
ZNF385B|151126
CCL18|6362
SYT1|6857
DSC3|1825
AQP9|366
MKX|283078
CYP26A1|1592
CETP|1071
FAM180B|399888
SHC4|399694
CLGN|1047
UBE2C|11065
RRM2|6241
FGF10|2255
TFPI2|7980
ZNF695|57116
NPY1R|4886
PNMT|5409
HAS3|3038
IRX1|79192
ANXA8L2|244
FAM83D|81610
KIF20A|10112
SHISA2|387914
ATP1A4|480
NEK10|152110
FUT6|2528
BUB1|699
ARTN|9048
RERGL|79785
ENPP3|5169
KCNK3|3777
LOC642587|642587
CMA1|1215
SLC27A2|11001
DLK2|65989
CST6|1474
PBK|55872
GDF10|2662
FGFR4|2264
PKD1L2|114780
MMRN1|22915
ABCA9|10350
HOXC13|3229
SLC7A3|84889
NRG1|3084
GRP|2922
C7|730
HIF3A|64344
WISP1|8840
DLGAP5|9787
CDO1|1036
PTN|5764
KIT|3815
VSTM2L|128434
HIST1H2BH|8345
ANLN|54443
IGSF1|3547
INS-IGF2|723961
LOC100271831|100271831
CCNO|10309
C21orf88|114041
MAP1LC3C|440738
TNXB|7148
CCL21|6366
SYTL5|94122
LOC339535|339535
SLC16A7|9194
ANXA8|653145
C19orf21|126353
SDPR|8436
NPR3|4883
ABCA10|10349
CALB2|794
CORIN|10699
NAT8L|339983
TPSG1|25823
CACNA1H|8912
CALML3|810
HJURP|55355
CDC45|8318
ZBTB16|7704
FLT3|2322
GYG2|8908
CYP4X1|260293
FOSB|2354
KIF18B|146909
APCDD1L|164284
LPPR3|79948
NTF4|4909
FLJ45983|399717
F7|2155
EFCAB1|79645
SLC44A4|80736
ANKRD43|134548
FOXM1|2305
SPC24|147841
DBC1|1620
CKMT1A|548596
PTX3|5806
C3orf57|165679
TPSD1|23430
PYGM|5837
S100A8|6279
CEP55|55165
CKAP2L|150468
KIF2C|11004
TPRG1|285386
XDH|7498
SPIB|6689
ABCC8|6833
CACNG4|27092
GPX2|2877
PTPRT|11122
KLHDC7A|127707
DEPDC1|55635
HIST1H2AM|8336
AGR2|10551
MYOM2|9172
GFAP|2670
WNK4|65266
PTCHD1|139411
PLK1|5347
BCAS1|8537
KLHL31|401265
PTGS2|5743
CD36|948
C20orf103|24141
TRIM29|23650
NDC80|10403
ITIH5|80760
CCL28|56477
CXCL10|3627
GPR109A|338442
FAT2|2196
RGS22|26166
TTC36|143941
GPM6A|2823
CNIH2|254263
GPIHBP1|338328
HIST1H2AE|3012
NMUR1|10316
TFF3|7033
NRIP3|56675
EDN2|1907
PART1|25859
COL6A6|131873
CDC25C|995
PCDH9|5101
FMO2|2327
CDR1|1038
CENPA|1058
IRX6|79190
ASPA|443
MYOM1|8736
CAPN8|388743
MKI67|4288
MAOA|4128
CENPE|1062
UHRF1|29128
NEURL3|93082
EGF|1950
KLF15|28999
SLC16A6|9120
ELOVL2|54898
ADRB1|153
MMP9|4318
ELOVL3|83401
ACTG2|72
TNS4|84951
HSD11B1|3290
HMMR|3161
FUT3|2525
XPNPEP2|7512
SSTR2|6752
LILRB5|10990
TMEM90B|79953
CHL1|10752
C1orf130|400746
C10orf90|118611
RASSF10|644943
GRIK3|2899
AURKB|9212
CNTD2|79935
HIST1H2AG|8969
SCNN1G|6340
KRT23|25984
DRD2|1813
PLAC2|257000
C9orf169|375791
SLC7A4|6545
SKA1|220134
HRASLS2|54979
DKK1|22943
ZMYND10|51364
KRT86|3892
CAPN6|827
HRCT1|646962
C16orf89|146556
SLC35F3|148641
TMC5|79838
INHBA|3624
SLC44A5|204962
E2F8|79733
WNT11|7481
CAPN13|92291
ITGA7|3679
MCM10|55388
HIST1H4E|8367
GPAM|57678
TMEM45B|120224
DNASE1L3|1776
KCNK15|60598
PLXNA4|91584
B3GNT3|10331
CDC20|991
TP53AIP1|63970
UNC5A|90249
PRODH|5625
LOC145837|145837
C5orf23|79614
GPLD1|2822
EMILIN3|90187
HOXC10|3226
CENPF|1063
BUB1B|701
POF1B|79983
IDO1|3620
RELN|5649
DEFB1|1672
MAPK15|225689
ARHGDIG|398
LRRN4CL|221091
NTRK2|4915
SHISA9|729993
VTCN1|79679
SOX8|30812
LRRC26|389816
PAMR1|25891
HRASLS5|117245
NR4A3|8013
CRTAC1|55118
CXCL9|4283
FAM111B|374393
HOXB5|3215
KLHDC7B|113730
ACACB|32
C2CD4B|388125
TRPV6|55503
PLP1|5354
CCDC19|25790
GALNT5|11227
CDCA2|157313
DCDC2|51473
RNF183|138065
CLSPN|63967
KIAA0101|9768
DEPDC1B|55789
TPX2|22974
ADCY1|107
LRG1|116844
DOK7|285489
CTSG|1511
FOXA1|3169
D4S234E|27065
PRR11|55771
HIST1H4H|8365
MND1|84057
RAB26|25837
EN1|2019
APOBEC3A|200315
CLEC5A|23601
WFDC2|10406
C18orf34|374864
SYN2|6854
CFD|1675
IGJ|3512
BHMT2|23743
GABRB3|2562
C21orf15|54094
LMO3|55885
C2orf72|257407
TTK|7272
ODZ2|57451
MEOX1|4222
CADM3|57863
ASCL2|430
TMEM40|55287
OXGR1|27199
FLJ35024|401491
LOC572558|572558
OSR1|130497
MT1A|4489
TOX3|27324
SIX2|10736
ANGPTL1|9068
KLHL13|90293
FAM72D|728833
BCL11A|53335
CILP2|148113
LPAR3|23566
ATOH8|84913
PCDHA6|56142
PLCH1|23007
CD209|30835
C10orf81|79949
ALDH3B2|222
CCNB2|9133
COL4A6|1288
MYH11|4629
GPR87|53836
GPBAR1|151306
CCL19|6363
PPP1R14C|81706
S100A2|6273
TAC1|6863
TFCP2L1|29842
FHL1|2273
SYNM|23336
CYP4B1|1580
RIC3|79608
SELE|6401
ATRNL1|26033
C3orf55|152078
CDCA3|83461
KCNB1|3745
GNMT|27232
MOGAT2|80168
RASSF6|166824
SNORA81|677847
TMEM26|219623
FAM64A|54478
PEG10|23089
FAIM2|23017
DTL|51514
C1orf106|55765
CXCL1|2919
FAM107A|11170
EPHB1|2047
MMP7|4316
LY6G6C|80740
GJB3|2707
CASC5|57082
ESCO2|157570
PLAC9|219348
KCNK2|3776
KCTD14|65987
SLC1A1|6505
HSD17B6|8630
DGAT2|84649
FGF2|2247
ALDH3A1|218
CCNE2|9134
FREM1|158326
RASL10A|10633
PTHLH|5744
CPA4|51200
TMPRSS3|64699
AREG|374
CASQ1|844
ADCY5|111
SPC25|57405
CKMT1B|1159
SLC29A4|222962
CPNE7|27132
NCAPG|64151
PCP4L1|654790
CASQ2|845
IL33|90865
ACSM3|6296
CAMK2B|816
SKA3|221150
DARC|2532
ATP6V1B1|525
HS6ST2|90161
MATN3|4148
HLF|3131
DMRT2|10655
P4HA3|283208
MASP1|5648
SLC1A2|6506
AGTR1|185
TREM1|54210
KLRG2|346689
IGSF10|285313
KIF15|56992
ESPL1|9700
FCRLB|127943
TCEAL2|140597
RAD54L|8438
C5orf46|389336
NCAPH|23397
SMOC1|64093
SHCBP1|79801
PDK4|5166
TRIM58|25893
HOXB8|3218
CD79A|973
STX19|415117
BMPER|168667
CKMT2|1160
HAGHL|84264
TMEM84|283673
C11orf92|399948
RASAL1|8437
CTNND2|1501
PKP1|5317
SCN4A|6329
GBP5|115362
BANK1|55024
GZMB|3002
GPC3|2719
NPR1|4881
GPR64|10149
DEGS2|123099
CDH2|1000
NXNL2|158046
TMEM63C|57156
RBM24|221662
LOC440905|440905
C14orf139|79686
NUSAP1|51203
TMSB15A|11013
PEBP4|157310
WDR62|284403
CHST9|83539
ADAM33|80332
BCHE|590
LYPD6|130574
DNAJC22|79962
KIF26B|55083
SLC7A2|6542
LPHN3|23284
BARX2|8538
SCARNA16|677781
LRRC46|90506
PDE8B|8622
F2RL2|2151
VWA2|340706
GTF2H2B|653238
WNT7B|7477
CENPI|2491
GCOM1|145781
GPT|2875
NTRK3|4916
FBLL1|345630
NXPH4|11247
GRAMD2|196996
AOC3|8639
PRSS12|8492
ADAM6|8755
EXTL1|2134
KIF12|113220
GJB5|2709
CRISPLD1|83690
OGN|4969
TNNI2|7136
SPOCD1|90853
S100A9|6280
CNR1|1268
MME|4311
CLEC3B|7123
GFRA1|2674
ESM1|11082
FLRT3|23767
GTSE1|51512
C1orf168|199920
TUBB2B|347733
DMGDH|29958
FAM166B|730112
TNFRSF17|608
BMX|660
TACR1|6869
HIST1H2BC|8347
EHF|26298
LEFTY2|7044
C19orf51|352909
NOVA1|4857
COCH|1690
GPRIN2|9721
IL8|3576
FAM83B|222584
C15orf48|84419
ENTPD8|377841
DHRS9|10170
ARC|23237
IRX4|50805
GREB1L|80000
FAM83E|54854
PLIN5|440503
PCDHA10|56139
SDS|10993
ALDH1A2|8854
CHST1|8534
SPDEF|25803
SIM2|6493
NRG2|9542
ANGPT1|284
SIX1|6495
KIFC1|3833
CDC6|990
CD207|50489
APLP1|333
C14orf49|161176
SLC22A3|6581
GLDN|342035
CORO6|84940
CCL23|6368
CCNA2|890
C1QTNF7|114905
TSPAN1|10103
TMPRSS2|7113
C19orf33|64073
RANBP3L|202151
LOC220594|220594
LRRN3|54674
TMEM178|130733
FAM189A2|9413
CDCA5|113130
NGFR|4804
NPTX2|4885
CNTNAP3|79937
MAPK8IP2|23542
APOC2|344
LOC339524|339524
LOC84856|84856
C1orf116|79098
RNF150|57484
PPARG|5468
C8orf85|441376
MFSD6L|162387
MPZ|4359
NMNAT2|23057
IL4I1|259307
CLEC10A|10462
ST6GALNAC5|81849
EGR3|1960
C9orf152|401546
ST8SIA6|338596
TIGIT|201633
HAMP|57817
SUSD3|203328
APOBEC3B|9582
FGFR3|2261
GRHL3|57822
THPO|7066
DNAJC12|56521
COL7A1|1294
RNF128|79589
AMPD1|270
CES3|23491
CD164L2|388611
PPP1R1B|84152
RNF39|80352
CNN1|1264
AOX1|316
E2F2|1870
P2RY12|64805
PRR4|11272
CAPN11|11131
GPR98|84059
ADAMTS8|11095
C2orf88|84281
CYP4F11|57834
ANKRD53|79998
DOC2A|8448
LIN7A|8825
MRC1|4360
GPR133|283383
S100A14|57402
ERBB4|2066
MAMDC2|256691
AP3B2|8120
JPH2|57158
CLDN11|5010
STC2|8614
GFRA2|2675
ADAMTS16|170690
PEG3|5178
SLC38A3|10991
KCNMB1|3779
SDK2|54549
LAMP3|27074
GABRD|2563
F12|2161
SLC4A8|9498
CDCA8|55143
CBX2|84733
FAM54A|113115
ERCC6L|54821
CDK1|983
MEOX2|4223
SCUBE2|57758
CCDC160|347475
PDZRN4|29951
NAALAD2|10003
FLJ40330|645784
LGALS2|3957
ASF1B|55723
AURKA|6790
ORC6L|23594
VIPR2|7434
KIAA1211|57482
PREX2|80243
SPESP1|246777
FAM72B|653820
CCL14|6358
RAMP1|10267
LOC389493|389493
RASGRP1|10125
GREB1|9687
HPN|3249
PAX9|5083
ESRRG|2104
PPAN-P2RY11|692312
C8orf84|157869
F10|2159
NIPSNAP3B|55335
SVEP1|79987
FNDC1|84624
AGT|183
CHI3L2|1117
UBD|10537
MGC29506|51237
CCDC64|92558
OIP5|11339
ESR1|2099
SILV|6490
EPHX4|253152
AOC2|314
C7orf58|79974
MEGF10|84466
ARHGAP20|57569
HOXA6|3203
AMPH|273
EGFR|1956
SERPINA5|5104
ITGB6|3694
KCNE4|23704
CACNA1D|776
PRR15|222171
GSTT2|2953
HIST3H2A|92815
NCAM1|4684
TNNC2|7125
NECAB1|64168
SLC25A27|9481
IGSF21|84966
CCR4|1233
IL21R|50615
SCUBE1|80274
LAG3|3902
GALNTL2|117248
PADI2|11240
VPREB3|29802
ARHGEF38|54848
KIF23|9493
LINGO1|84894
TTN|7273
CNGA1|1259
NCAM2|4685
ERP27|121506
C13orf33|84935
GPX3|2878
AVPR2|554
PCP2|126006
FERMT1|55612
POU2AF1|5450
DUOXA1|90527
SPAG5|10615
CDKN3|1033
PDE2A|5138
LY6K|54742
KIF5C|3800
CFP|5199
CDH3|1001
ID4|3400
ADAMTS5|11096
UBE2T|29089
MSI1|4440
DLX5|1749
TESC|54997
ASPHD1|253982
L1CAM|3897
SRMS|6725
FCN1|2219
SIRPG|55423
ABCA6|23460
HIST1H2BJ|8970
RHBDL1|9028
LAMC2|3918
TSLP|85480
SORBS1|10580
DPYSL4|10570
PTGFR|5737
CENPM|79019
SOX15|6665
PTH1R|5745
CYP4F12|66002
OLR1|4973
FCRL5|83416
SLC25A18|83733
CYP26B1|56603
CDCA7|83879
MEX3A|92312
GPRIN1|114787
TRIM36|55521
ANKRD22|118932
ADRB2|154
NRCAM|4897
RASL10B|91608
IGF1|3479
GHR|2690
KIF18A|81930
LAMA3|3909
PPP1R14A|94274
CELSR3|1951
PDZK1IP1|10158
RGN|9104
C3orf67|200844
LOXL4|84171
INMT|11185
MAPK10|5602
DIRAS3|9077
EBF3|253738
AGAP11|119385
NPM2|10361
ANGPTL4|51129
MYBL1|4603
KYNU|8942
CLIC3|9022
ZBP1|81030
EBF1|1879
LYPD6B|130576
CHI3L1|1116
ANXA9|8416
BMP2|650
LRRN1|57633
PLCH2|9651
GDF15|9518
GPAT2|150763
KIAA1257|57501
REC8|9985
FER1L4|80307
TMEM37|140738
PROX1|5629
FOXP3|50943
SFTPA2|729238
PIP5K1B|8395
PKDCC|91461
EBF2|64641
BAALC|79870
C5orf49|134121
SLPI|6590
CDC25A|993
DIAPH3|81624
FHL5|9457
KLHL29|114818
ADAMTS15|170689
CCDC74B|91409
FUT2|2524
ORC1L|4998
TUBB3|10381
FAM38B|63895
DIO2|1734
TMEM139|135932
PLEKHG4B|153478
SELP|6403
TNNC1|7134
CLDN5|7122
C1orf95|375057
ZG16B|124220
MFSD2A|84879
TRIM17|51127
DMD|1756
GGTLC2|91227
IGFBP6|3489
TMEM59L|25789
TSHZ2|128553
HK3|3101
SCN7A|6332
RSPH1|89765
DPT|1805
CRLF1|9244
SNCG|6623
FBXL16|146330
PSAT1|29968
MT1M|4499
FOXP2|93986
KCND3|3752
ETV4|2118
SGPP2|130367
SCIN|85477
KCNK1|3775
CRYAB|1410
RAD51|5888
SUSD4|55061
ENHO|375704
AFF3|3899
PKIB|5570
PTH2R|5746
C8orf79|57604
CLSTN2|64084
PRSS27|83886
PTTG1|9232
HDC|3067
FCGBP|8857
RLN2|6019
SEMA3G|56920
KCNN4|3783
RSPO3|84870
ST6GAL2|84620
MS4A14|84689
SEPT3|55964
DOC2B|8447
ITGB8|3696
MAOB|4129
LAMC3|10319
ABI3BP|25890
PGBD5|79605
EME1|146956
BNIPL|149428
IKZF3|22806
HSH2D|84941
PGM5|5239
IL20RA|53832
CT62|196993
NEFH|4744
CBS|875
PLA2G4A|5321
HOXA5|3202
KIAA1324|57535
EPN3|55040
FAM101A|144347
SCARNA5|677775
HOXA9|3205
OASL|8638
RNF157|114804
RGS4|5999
TMEM71|137835
TLE6|79816
MATN2|4147
CYP39A1|51302
GNAL|2774
CPA3|1359
WNT6|7475
B4GALNT3|283358
RECQL4|9401
PCBP3|54039
PTK6|5753
FMO5|2330
LOC286367|286367
MUC1|4582
GGT1|2678
WISP2|8839
CCL17|6361
SCN2B|6327
PDE11A|50940
psiTPTE22|387590
SEMA3E|9723
SLC17A7|57030
ARHGAP11B|89839
LOC100188947|100188947
STMN2|11075
CCDC69|26112
C1orf186|440712
ME1|4199
LOC100302650|100302650
CCNE1|898
TGFBR3|7049
NCRNA00086|399668
CATSPERB|79820
GZMK|3003
HOXB6|3216
CA12|771
C4orf49|84709
FAM89A|375061
CD38|952
GIPC2|54810
TK1|7083
SNHG4|724102
BAI2|576
LTB|4050
TMEM156|80008
BRIP1|83990
ITPRIPL1|150771
NFASC|23114
RASEF|158158
CCR7|1236
CA2|760
DTX1|1840
KRT7|3855
C6orf141|135398
GREM1|26585
DLX3|1747
GDPD3|79153
BMP8A|353500
MEG3|55384
EGOT|100126791
BIK|638
HAS2|3037
ESPN|83715
MAB21L1|4081
CENPK|64105
CBLN4|140689
NTF3|4908
SOX5|6660
WDR86|349136
SPATA17|128153
SLAIN1|122060
SLC24A5|283652
XG|7499
STEAP4|79689
LOC162632|162632
TMEM130|222865
TRIM9|114088
TMTC1|83857
ZNF683|257101
ARNT2|9915
PRR15L|79170
HLA-DQB2|3120
SEMA3D|223117
ERAP2|64167
PARD6B|84612
RPS6KA6|27330
STAC|6769
TDRD5|163589
CCL8|6355
GGT6|124975
COL9A3|1299
CILP|8483
SPP1|6696
NIPAL1|152519
FOSL1|8061
ZSCAN23|222696
MOSC1|64757
SYCP2|10388
ETV7|51513
RPL36A|6173
CD8B|926
KCNC3|3748
MYB|4602
STXBP6|29091
GREM2|64388
SLC7A5|8140
ABCB1|5243
LAD1|3898
ASPN|54829
FCGR1A|2209
STK32B|55351
CTSL2|1515
S100A1|6271
C16orf59|80178
IRF4|3662
IGF2BP2|10644
ANKRD29|147463
PPARGC1A|10891
IRX2|153572
CNTN1|1272
SULT2B1|6820
GPR143|4935
TMEM158|25907
IL7R|3575
FFAR2|2867
CLUL1|27098
SULT1C4|27233
TBX1|6899
GINS1|9837
HRASLS|57110
PRLR|5618
SLC14A1|6563
CA8|767
LOC158376|158376
KIF11|3832
APOD|347
SGCA|6442
RASD1|51655
AKAP5|9495
TRIP13|9319
FA2H|79152
C9orf122|158228
TNFRSF18|8784
TNFRSF11B|4982
ITIH5L|347365
MUM1L1|139221
TWIST2|117581
RARRES1|5918
SNPH|9751
C6orf155|79940
FADS2|9415
CDT1|81620
C22orf41|644186
MT1G|4495
P2RY10|27334
ADAM8|101
VSNL1|7447
CLDN1|9076
RCOR2|283248
GPR146|115330
SLC15A2|6565
SEC14L2|23541
STRA6|64220
STX11|8676
FANCA|2175
ANPEP|290
CXXC4|80319
HMGCLL1|54511
TGFA|7039
KRT80|144501
PRSS16|10279
SLC17A9|63910
SLC38A5|92745
CPS1|1373
SEMA6D|80031
MUSTN1|389125
DACH1|1602
WNK2|65268
SOD3|6649
HS3ST2|9956
C9orf140|89958
FAM178B|51252
RIBC2|26150
RAB27B|5874
ZNF750|79755
CCL3L1|6349
CCDC85A|114800
CCBP2|1238
CTLA4|1493
SLC10A6|345274
FAM149A|25854
AQP3|360
ADCY2|108
RGS9|8787
ZYG11A|440590
INPP5J|27124
TNFSF4|7292
C10orf128|170371
ARHGAP11A|9824
CXADR|1525
ITGA10|8515
EDARADD|128178
LAMB3|3914
TMEM61|199964
LGI4|163175
C16orf75|116028
AR|367
SYP|6855
CYP2J2|1573
SLC4A11|83959
CPAMD8|27151
EPHA3|2042
BAIAP3|8938
DDR2|4921
ADM2|79924
CD22|933
GALNT3|2591
SLC11A1|6556
ABCC6|368
LDB3|11155
TUBBP5|643224
C1QTNF9|338872
MPV17L|255027
MORN3|283385
SERPINA1|5265
RAB39B|116442
PRND|23627
ABAT|18
CD1E|913
ZNF727|442319
PTGER3|5733
ZNF711|7552
THSD4|79875
BMP6|654
TCF15|6939
FOLR2|2350
LIFR|3977
PHKG1|5260
RNF212|285498
GALNT6|11226
C15orf42|90381
CX3CL1|6376
GPR109B|8843
LOC728875|728875
CTXN1|404217
MCTP2|55784
GPR1|2825
UBXN10|127733
CECR7|100130418
EFCAB4B|84766
GPR77|27202
CD3G|917
MLPH|79083
ZNF334|55713
LAMA1|284217
CACNA2D1|781
SHROOM1|134549
IQCA1|79781
E2F1|1869
LOC400759|400759
HELLS|3070
RAD51AP1|10635
ST6GALNAC1|55808
DUSP15|128853
WBSCR26|171022
MTL5|9633
NALCN|259232
DNALI1|7802
FBXO2|26232
NCRNA00173|100287569
SCNN1B|6338
RAB38|23682
ASAH2B|653308
ACBD7|414149
GPM6B|2824
BMP7|655
HIST1H2BD|3017
SERHL|94009
GRRP1|79927
CCDC74A|90557
KCNK5|8645
KL|9365
GOLGA8B|440270
FAM70A|55026
GPR84|53831
RBM11|54033
KIAA1683|80726
FAM157A|728262
RNF43|54894
C1QTNF3|114899
DYNLRB2|83657
PCDHGB1|56104
TNN|63923
ATP2C2|9914
DNAH5|1767
MSX2|4488
CXCR3|2833
PSD3|23362
AKAP12|9590
WFDC1|58189
DKFZp779M0652|374387
RBPMS2|348093
GNLY|10578
MMP28|79148
PDE3A|5139
LOC654433|654433
ENPP2|5168
ENPP5|59084
C18orf56|494514
CABP1|9478
CHRNA5|1138
EMX2OS|196047
HOXA2|3199
SBK1|388228
PHYHIP|9796
MAPT|4137
GYLTL1B|120071
LDHD|197257
IL1RN|3557
FAM167A|83648
L3MBTL4|91133
ABCC9|10060
CCDC8|83987
TTC22|55001
NKX3-1|4824
MST1P2|11209
FCER1A|2205
PPM1J|333926
SCN4B|6330
HES6|55502
RASL11B|65997
SYCE1L|100130958
DUOX1|53905
FAM84A|151354
C1orf135|79000
GPR39|2863
ZNF486|90649
GPRC5A|9052
CMYA5|202333
MMD|23531
KIAA1244|57221
C2orf65|130951
SNORD17|692086
LOC100133669|100133669
SV2B|9899
KBTBD10|10324
RAB19|401409
HSD17B1|3292
VEPH1|79674
PPP1R16B|26051
GPER|2852
BMP8B|656
ZDHHC8P1|150244
THBS4|7060
TMEM150C|441027
GPR120|338557
STIL|6491
IGSF9|57549
CDH23|64072
DCLK1|9201
MFAP4|4239
GATA3|2625
PRKAR2B|5577
C3orf52|79669
FAM19A5|25817
RND1|27289
SNORA53|677832
CD24|100133941
NOS1AP|9722
PRC1|9055
KRTCAP3|200634
RHOH|399
PID1|55022
MRAP2|112609
GRB7|2886
MATK|4145
BLM|641
SEZ6L2|26470
ANK2|287
MYOZ1|58529
LRRC10B|390205
ENTPD3|956
CCDC3|83643
PDZD2|23037
ADM|133
NLGN4X|57502
CX3CR1|1524
PTGIS|5740
SFTA1P|207107
DPY19L2|283417
EPPK1|83481
CACNA2D2|9254
SPTBN2|6712
TPO|7173
VANGL2|57216
MLF1IP|79682
HIST4H4|121504
SAMD13|148418
IL2RA|3559
HSPB2|3316
LOC100190938|100190938
LEF1|51176
SUCNR1|56670
NME5|8382
ISG15|9636
C8orf73|642475
PAR5|8123
TDRD10|126668
SH2D2A|9047
JPH1|56704
CLDN3|1365
C6orf105|84830
HOXA7|3204
SERPINA3|12
PLA2G4F|255189
LRP8|7804
TPSB2|64499
RASSF9|9182
RTKN2|219790
C10orf79|80217
CCRL1|51554
HSPB8|26353
P2RX5|5026
TJP3|27134
IL34|146433
FAM13C|220965
PLEKHH2|130271
NRTN|4902
CXCL14|9547
HOXA4|3201
CBLC|23624
CYP21A2|1589
ZNF238|10472
CFB|629
TSPAN7|7102
CREB5|9586
HIST1H3E|8353
LRRC4C|57689
DENND2A|27147
PRELP|5549
RAP1GAP|5909
GRIP1|23426
COL9A2|1298
ZWINT|11130
PRIMA1|145270
UCHL1|7345
CTTNBP2|83992
HIST1H2BN|8341
C15orf59|388135
GPR162|27239
PKIA|5569
MS4A2|2206
NETO2|81831
LMOD1|25802
C2orf89|129293
METTL7B|196410
ADHFE1|137872
ARL9|132946
PTPN20B|26095
SELL|6402
PAQR6|79957
SDC1|6382
MESP1|55897
ALPK3|57538
NUP62CL|54830
CPM|1368
GLB1L2|89944
NR2F1|7025
C6orf154|221424
PRRT3|285368
SYT12|91683
EGR2|1959
LMX1B|4010
AGPAT9|84803
NRK|203447
DHDPSL|112817
ZNF883|169834
UNC5C|8633
ISM1|140862
DIRAS1|148252
CEACAM19|56971
PMAIP1|5366
KRT19|3880
DMKN|93099
ESRP1|54845
RSAD2|91543
NR3C2|4306
KLF5|688
CD5|921
SLC2A5|6518
RBMS3|27303
FIGN|55137
STYK1|55359
COLEC11|78989
FRMD3|257019
DENND1B|163486
ACOX2|8309
TCEAL5|340543
PLEKHB1|58473
LRRC48|83450
B4GALNT4|338707
PRSS8|5652
EZH2|2146
CELSR1|9620
C11orf82|220042
LETM2|137994
PTGDS|5730
C4orf19|55286
METRN|79006
RASGEF1A|221002
LRRC2|79442
PLAC8|51316
PLA1A|51365
FOXC1|2296
RIPK4|54101
EFNB3|1949
FBXO15|201456
SOX17|64321
WNT2|7472
HIST1H2BE|8344
FLNC|2318
SYT17|51760
ALDH1A1|216
BEX2|84707
MFAP5|8076
AMIGO2|347902
CREB3L1|90993
CDKN2A|1029
SKAP1|8631
RIMS3|9783
WBSCR17|64409
KLHL35|283212
SH2D1A|4068
GNAI1|2770
SLCO4A1|28231
CORO2B|10391
KIAA1524|57650
KCNJ11|3767
C21orf34|388815
PALMD|54873
LILRA5|353514
NMB|4828
SEMA3B|7869
ADORA2A|135
C6orf97|80129
HEY2|23493
ALDOC|230
NRXN3|9369
EPHB6|2051
NUDT10|170685
KCND2|3751
ODZ3|55714
KANK4|163782
SCNN1A|6337
MPP2|4355
XRCC2|7516
SLFN13|146857
PSD|5662
PANX2|56666
MGAT3|4248
COL4A5|1287
LMNB1|4001
C3orf15|89876
TMEM88|92162
SIGLEC1|6614
RHOV|171177
SLAMF6|114836
MB|4151
RYR1|6261
PLA2G7|7941
LOC134466|134466
NPNT|255743
PAQR5|54852
SIDT1|54847
SCARNA10|692148
LILRA6|79168
TCEAL7|56849
ZNF154|7710
NAP1L2|4674
SYNPO2|171024
TMEM35|59353
EGLN3|112399
C14orf174|161394
ECM1|1893
CCDC153|283152
PRG2|5553
PSORS1C1|170679
HSPA4L|22824
XCL2|6846
GALNT14|79623
ZAP70|7535
ITGA8|8516
SYT15|83849
CDH1|999
ADAMTS4|9507
WDR66|144406
AP1M2|10053
C4orf31|79625
TYRO3|7301
REEP1|65055
RGMA|56963
HLA-DOB|3112
TPPP|11076
TTC39A|22996
RPL9|6133
PDE1B|5153
IFI44L|10964
CIT|11113
MMP16|4325
HIST2H2BF|440689
GOLT1A|127845
NR4A1|3164
ABCG2|9429
CAPS|828
FAM46B|115572
ZNF208|7757
CD27|939
LOC284837|284837
TPSAB1|7177
SNORD116-4|100033416
FCGR1C|100132417
USHBP1|83878
VAV3|10451
CGN|57530
KLRB1|3820
REPS2|9185
GINS2|51659
ITK|3702
PRSS22|64063
FAM162B|221303
WNT4|54361
MGC16121|84848
SARDH|1757
HSPA12A|259217
TNFSF12-TNFSF13|407977
LYNX1|66004
KIAA1804|84451
RAPGEFL1|51195
TRIM46|80128
DOCK11|139818
SLAMF7|57823
CD1C|911
LY75|4065
GALNTL1|57452
MCOLN3|55283
LIPH|200879
F13A1|2162
NEGR1|257194
COL14A1|7373
REEP6|92840
EFNA3|1944
MFSD4|148808
MUC20|200958
COBL|23242
PPP2R2B|5521
GOLGA8A|23015
MET|4233
RHOF|54509
RGL3|57139
AMY2B|280
GPRASP1|9737
KIAA1467|57613
PM20D2|135293
EFHA2|286097
RUNX2|860
NFKBIL2|4796
CTHRC1|115908
DNA2|1763
MESP2|145873
CYP27B1|1594
ASAM|79827
CD3D|915
EMID1|129080
?|90288
TFAP2A|7020
TNFRSF10D|8793
EPCAM|4072
KLF4|9314
SLAMF1|6504
C4A|720
TNF|7124
PHYHD1|254295
MMP25|64386
NOX4|50507
WNT3|7473
HLA-G|3135
FOLH1|2346
PNMAL1|55228
ITM2A|9452
RPL21|6144
LAMA2|3908
CD8A|925
GSG2|83903
FAM86B2|653333
LY9|4063
CTSW|1521
ADAM12|8038
ZNF365|22891
HUNK|30811
ZNF204P|7754
LSAMP|4045
IL17RB|55540
RAB25|57111
PTPRN2|5799
HYDIN|54768
DPP4|1803
GPR171|29909
RAB17|64284
CDC7|8317
TMPRSS13|84000
C4orf48|401115
MST1R|4486
THSD7B|80731
CXCR6|10663
MDH1B|130752
RTN1|6252
ACSS3|79611
SLC16A11|162515
PCDHGA2|56113
LAX1|54900
SMPD3|55512
ARSI|340075
C1QTNF9B|387911
NFKBIZ|64332
FMN1|342184
OR2A4|79541
FZD4|8322
MYCL1|4610
SIGLEC14|100049587
BCL2A1|597
TNFSF9|8744
PDE6B|5158
GCNT4|51301
RNF165|494470
PLS1|5357
PRKCQ|5588
LRRN2|10446
FZD10|11211
HCG4|54435
MPPED2|744
RRAD|6236
PCSK6|5046
MFI2|4241
SRPX|8406
ADRA1B|147
LOC283174|283174
FRAS1|80144
BRSK1|84446
FLJ13197|79667
LRRC56|115399
ROBO3|64221
[truncated: 2,310 more rows]
