# Supplementary material for: Efficient proximal gradient algorithm for inference of differential gene networks
Source: BMC Bioinformatics. 2019 May 2;20:224. doi: 10.1186/s12859-019-2749-x (PMC6498668; doi:10.1186/s12859-019-2749-x)
Supplement: Supplementary file 4 — The list of 268 genes that are involved in at least one changed network edges identified from the gene expression data of BRCA and normal tissues. Also included is the list of differentially expressed genes in BRCA. (XLSX 582 kb) [file 12859_2019_2749_MOESM4_ESM.xlsx]

## Sheet: 268 dNet genes
268 genes that are identified by our ProGANet from the breast cancer data set; 196 of them are differentially expressed, and 72 of them are not differentially expressed
Differentially expressed genes	Number.of.changed.edges		Not differentially expressed genes	Number.of.changed.edges
LEP	6		MGP	39
FABP4	6		PIP	7
PRG4	5		MUCL1	3
MRAP	4		FAM3B	3
SCGB2A2	4		CYP4X1	3
PLA2G2A	4		CCL19	3
HSPB7	4		LTF	2
GBP5	4		PGR	2
CYP4Z1	3		EHF	2
PCK1	3		STC2	2
CIDEA	3		S100A1	2
TUSC5	3		CD3D	2
ADH1B	3		CD3E	2
TFF1	3		RPS27	2
CALML5	3		SFRP4	2
PLIN4	3		CCL5	2
PCOLCE2	3		IL2RG	2
GABRP	3		UGT2B11	1
CXCL11	3		ALOX15B	1
LIPE	3		VGLL1	1
HBA2	3		CRABP1	1
SAA1	3		KLK5	1
IDO1	3		RPS28	1
COL1A2	3		KLK8	1
CRIP1	3		PDZK1	1
CEACAM5	2		KRT16	1
DHRS2	2		PON3	1
PYDC1	2		GSTT1	1
SYT13	2		NPY1R	1
CPB1	2		GRP	1
CIDEC	2		ALDH3B2	1
ADIPOQ	2		AREG	1
DLK1	2		CHI3L1	1
GLYAT	2		SLPI	1
SCGB3A1	2		ENHO	1
PLIN1	2		CCL8	1
S100P	2		CILP	1
GPD1	2		CA8	1
CEACAM6	2		RARRES1	1
C2orf54	2		SYP	1
AQP7	2		TMEM150C	1
C14orf180	2		UCHL1	1
KCNIP2	2		AMIGO2	1
CXCL13	2		COL4A5	1
PIGR	2		ADAMTS4	1
TIMP4	2		RPL9	1
ELF5	2		SLAMF7	1
G0S2	2		RTN1	1
KRT15	2		CD2	1
SGOL1	2		GZMA	1
CCL18	2		NAPSB	1
GYG2	2		NKG7	1
FOSB	2		ELN	1
CKMT1A	2		GPR126	1
AGR2	2		XIST	1
CD36	2		SPOCK1	1
CXCL10	2		NCF1	1
CXCL9	2		DOK2	1
CLSPN	2		TNFAIP6	1
LRG1	2		SLC40A1	1
IGJ	2		IL6ST	1
GZMB	2		SLC2A3	1
SLC7A2	2		GXYLT2	1
UBD	2		AOAH	1
CD24	2		FBN1	1
NR4A1	2		UHMK1	1
SCD	2		FAM113B	1
FN1	2		COL8A2	1
COL1A1	2		AZGP1	1
POSTN	2		CD52	1
COL3A1	2		CD48	1
PRAME	1		FASN	1
AKR1B15	1
ALB	1
PVALB	1
TAT	1
HBA1	1
HMGCS2	1
C12orf39	1
NKAIN1	1
BMPR1B	1
SLC7A10	1
SLC19A3	1
SCGB1D2	1
NPY2R	1
LGALS12	1
MMP11	1
PHGR1	1
TNMD	1
SAA2	1
PI15	1
FGFBP2	1
PENK	1
FAM196B	1
RDH5	1
FAM150B	1
NELL2	1
ADAMDEC1	1
AGR3	1
AKR1C2	1
CXCL17	1
LCN2	1
SLITRK6	1
EGFL6	1
RSPO1	1
FXYD1	1
HBB	1
CLIC6	1
IL6	1
IQGAP3	1
KLK4	1
AKR7A3	1
CCL13	1
EXO1	1
HSPB6	1
UBE2C	1
ZNF695	1
MMRN1	1
C7	1
KIT	1
CCNO	1
SDPR	1
CALB2	1
TPRG1	1
PTGS2	1
CCL28	1
TFF3	1
CENPE	1
EGF	1
ZMYND10	1
ITGA7	1
MCM10	1
GPAM	1
PRODH	1
C5orf23	1
NR4A3	1
C2CD4B	1
CCDC19	1
FHL1	1
C1orf106	1
SLC1A1	1
DGAT2	1
PTHLH	1
CKMT1B	1
DARC	1
C5orf46	1
PKP1	1
CENPI	1
AOC3	1
S100A9	1
CLEC3B	1
BMX	1
APLP1	1
C19orf33	1
MAPK8IP2	1
IL4I1	1
E2F2	1
LAMP3	1
SCUBE2	1
LAG3	1
C13orf33	1
CDC25A	1
ORC1L	1
CRYAB	1
PGBD5	1
OASL	1
GZMK	1
SPP1	1
C1QTNF3	1
MFAP4	1
CX3CR1	1
CBLC	1
ZNF238	1
KRT19	1
ALDH1A1	1
ADAM12	1
ATF3	1
BAMBI	1
FOS	1
EGR1	1
SOCS3	1
C10orf116	1
FANCD2	1
AG2	1
PTPRB	1
KLHDC9	1
SLC39A6	1
ITGA11	1
ERBB2	1
SPINT2	1
ZFP36	1
FCGR3A	1
WDR76	1
ANXA1	1
MT1X	1
IFI27	1

## Sheet: Differentially expressed genes
Differentially expressed genes identified by DESeq2 from the BRCA dataset
Differential expressed gene: GeneName|GeneID	baseMean	log2FoldChange	lfcSE	stat	pvalue	padj
?|653553	696.271	1.15982	0.138297	8.38646	5.00995e-17	2.04908e-16
?|728788	2.64939	-1.57548	0.284583	-5.53609	3.09306e-08	7.33884e-08
A2M|2	60538.9	-1.11637	0.0890712	-12.5334	4.90052e-36	5.23231e-35
A2ML1|144568	227.007	3.69079	0.326428	11.3066	1.21706e-29	9.67328e-29
A4GNT|51146	3.78286	-1.26431	0.220334	-5.73814	9.57234e-09	2.36804e-08
AACSL|729522	1.80017	1.86343	0.406481	4.5843	4.55504e-06	9.16813e-06
AADAC|13	156.511	-4.26077	0.356481	-11.9523	6.31582e-33	5.87097e-32
AADACL2|344752	4.9798	-2.36626	0.420801	-5.62324	1.87409e-08	4.52538e-08
AADACL3|126767	5.59334	-4.87092	0.437675	-11.1291	9.05494e-29	6.84954e-28
AADACL4|343066	0.367893	-1.68417	0.541154	-3.11217	0.00185715	0.00296471
AASS|10157	1260.57	-1.57618	0.1112	-14.1742	1.32272e-45	2.13329e-44
ABAT|18	3177.98	1.61586	0.165959	9.7365	2.10695e-22	1.14758e-21
ABCA1|19	4192.56	-1.25346	0.123621	-10.1396	3.6856e-24	2.19942e-23
ABCA10|10349	480.329	-3.71697	0.193069	-19.252	1.35916e-82	1.04845e-80
ABCA12|26154	1275.05	1.76557	0.311028	5.67656	1.37431e-08	3.35314e-08
ABCA5|23461	1707.6	-1.66114	0.107559	-15.444	8.28498e-54	1.93077e-52
ABCA6|23460	1222.45	-2.4477	0.160951	-15.2077	3.14239e-52	6.79043e-51
ABCA8|10351	3261.04	-3.52629	0.228572	-15.4275	1.06981e-53	2.46713e-52
ABCA9|10350	1786.5	-3.36618	0.18965	-17.7494	1.74166e-70	8.1177e-69
ABCB1|5243	659.105	-1.92559	0.152503	-12.6266	1.50701e-36	1.64343e-35
ABCB11|8647	15.1365	-2.53842	0.29272	-8.67186	4.25124e-18	1.84251e-17
ABCB5|340273	158.625	-3.50911	0.228908	-15.3298	4.83467e-53	1.07628e-51
ABCB9|23457	440.011	1.00653	0.109123	9.22386	2.8659e-20	1.38777e-19
ABCC12|94160	39.1327	1.48387	0.412666	3.59583	0.000323363	0.000555604
ABCC13|150000	134.059	6.69443	0.457734	14.6252	1.94075e-48	3.48914e-47
ABCC5|10057	3188.58	1.10928	0.10511	10.5535	4.89399e-26	3.20923e-25
ABCC6|368	491.799	-1.67128	0.198996	-8.39854	4.52054e-17	1.85233e-16
ABCC6P1|653190	23.3413	-1.56562	0.239735	-6.53064	6.54914e-11	1.85803e-10
ABCC9|10060	2037.06	-2.0378	0.161937	-12.5839	2.58837e-36	2.80118e-35
ABCD2|225	632.826	-4.01311	0.226702	-17.7021	4.03718e-70	1.85561e-68
ABCG2|9429	451.509	-1.27377	0.137148	-9.28753	1.57908e-20	7.75487e-20
ABCG8|64241	5.24458	-1.9672	0.380681	-5.16758	2.3714e-07	5.26738e-07
ABHD11|83451	1898.98	1.2276	0.0966918	12.696	6.22034e-37	6.91605e-36
ABHD12|26090	3271.83	1.01378	0.0657283	15.4237	1.13344e-53	2.61085e-52
ABHD12B|145447	50.9355	2.28663	0.28782	7.94465	1.94732e-15	7.27668e-15
ABHD2|11057	13535.5	1.19101	0.116652	10.2099	1.79092e-24	1.08833e-23
ABHD3|171586	1350.53	1.08885	0.108355	10.049	9.28076e-24	5.42932e-23
ABHD6|57406	630.587	-1.09598	0.110416	-9.92594	3.21073e-23	1.81741e-22
ABI3BP|25890	3425.44	-2.07127	0.176664	-11.7244	9.55872e-32	8.41387e-31
ABLIM1|3983	12763.6	-1.21017	0.0894108	-13.535	9.72407e-42	1.32645e-40
ABLIM3|22885	3743.18	-1.38863	0.148598	-9.34489	9.19884e-21	4.57117e-20
ABP1|26	42.1686	2.14525	0.216602	9.90411	3.99495e-23	2.24979e-22
ABRA|137735	3.83412	-2.68467	0.294004	-9.13139	6.76258e-20	3.20755e-19
ACAA2|10449	4630.71	-1.17669	0.107529	-10.943	7.17885e-28	5.19918e-27
ACACB|32	10526.5	-3.70097	0.185256	-19.9776	8.62739e-89	8.62826e-87
ACAD11|84129	1294.79	-1.17952	0.0861731	-13.6878	1.20147e-42	1.71409e-41
ACADL|33	321.333	-4.05241	0.256214	-15.8165	2.39364e-56	6.21099e-55
ACADS|35	1623.85	-1.69829	0.129497	-13.1145	2.72018e-39	3.36464e-38
ACAN|176	161.807	2.61741	0.203036	12.8914	5.03468e-38	5.90107e-37
ACCN1|40	26.8274	1.37355	0.304779	4.50672	6.5838e-06	1.3073e-05
ACCN3|9311	36.182	1.28281	0.161191	7.95833	1.74372e-15	6.53183e-15
ACCS|84680	684.649	-1.15358	0.0889099	-12.9747	1.70338e-38	2.03485e-37
ACMSD|130013	27.1606	2.77975	0.350579	7.92904	2.20843e-15	8.2123e-15
ACO1|48	6552	-1.86066	0.134335	-13.8509	1.25603e-43	1.87528e-42
ACOT4|122970	609.446	1.04789	0.129215	8.10967	5.07557e-16	1.96525e-15
ACOT7|11332	1052.75	1.20931	0.0942172	12.8353	1.03941e-37	1.19712e-36
ACOXL|55289	7.61713	1.63418	0.216685	7.54173	4.63768e-14	1.59825e-13
ACRV1|56	3.20781	1.45709	0.223556	6.51776	7.1364e-11	2.0209e-10
ACSBG1|23205	27.2085	-1.75314	0.107042	-16.3781	2.74026e-60	8.36452e-59
ACSBG2|81616	7.60752	-1.45735	0.153028	-9.52344	1.67541e-21	8.67206e-21
ACSL1|2180	25179.9	-2.53922	0.174294	-14.5686	4.44676e-48	7.87361e-47
ACSL4|2182	3666.3	-1.03275	0.105839	-9.75771	1.70964e-22	9.35019e-22
ACSL6|23305	58.5422	2.10744	0.228549	9.22095	2.94472e-20	1.42524e-19
ACSM1|116285	259.029	-1.91195	0.284007	-6.73205	1.67289e-11	4.94195e-11
ACSM2A|123876	6.03809	-4.42758	0.314906	-14.06	6.68793e-45	1.0522e-43
ACSM2B|348158	3.22661	-4.11328	0.354691	-11.5968	4.27861e-31	3.65463e-30
ACSM3|6296	341.957	-1.80729	0.210021	-8.60531	7.61118e-18	3.25129e-17
ACSM5|54988	555.421	-3.93268	0.201674	-19.5002	1.09265e-84	9.06078e-83
ACSS2|55902	5045.57	-1.64265	0.110545	-14.8595	6.03674e-50	1.17557e-48
ACSS3|79611	1522.65	-1.03767	0.172104	-6.02931	1.64664e-09	4.2844e-09
ACTA2|59	40471	-1.48234	0.122257	-12.1247	7.8132e-34	7.5964e-33
ACTG2|72	7562.96	-2.69647	0.218373	-12.348	4.99426e-35	5.11491e-34
ACTL8|81569	33.256	5.94259	0.414427	14.3393	1.24306e-46	2.0842e-45
ACTN2|88	42.4553	2.66841	0.288638	9.24483	2.35607e-20	1.14647e-19
ACTN3|89	4.76747	-1.40882	0.264469	-5.32699	9.98559e-08	2.27827e-07
ACVR1C|130399	2387.38	-4.5325	0.245915	-18.4312	7.38859e-76	4.23769e-74
ACVRL1|94	1952.52	-1.1063	0.100242	-11.0362	2.55534e-28	1.89268e-27
ADAD2|161931	5.68612	-1.56916	0.217011	-7.2308	4.80171e-13	1.5554e-12
ADAM12|8038	4918.02	1.65422	0.156737	10.5541	4.86236e-26	3.18954e-25
ADAM19|8728	900.93	1.80169	0.121047	14.8842	4.17484e-50	8.21024e-49
ADAM33|80332	856.074	-3.03476	0.153303	-19.7959	3.23196e-87	3.04845e-85
ADAM8|101	655.563	2.31702	0.143393	16.1585	9.89616e-59	2.82979e-57
ADAMDEC1|27299	266.59	2.69955	0.271572	9.94045	2.77578e-23	1.57659e-22
ADAMTS1|9510	8321.07	-2.19507	0.14041	-15.6333	4.32021e-55	1.06941e-53
ADAMTS14|140766	201.221	3.18248	0.191059	16.657	2.69137e-62	9.06321e-61
ADAMTS18|170692	266.517	-1.74656	0.219352	-7.96236	1.6879e-15	6.33107e-15
ADAMTS19|171019	61.2331	2.54016	0.277699	9.14719	5.84339e-20	2.78218e-19
ADAMTS20|80070	2.62661	3.94021	0.434019	9.07842	1.10157e-19	5.16333e-19
ADAMTS3|9508	218.241	-1.51177	0.134934	-11.2037	3.90947e-29	3.02637e-28
ADAMTS5|11096	3713.8	-2.97939	0.118598	-25.1217	2.87915e-139	6.36675e-136
ADAMTS6|11174	140.918	1.37506	0.126508	10.8694	1.61284e-27	1.14434e-26
ADAMTS7|11173	381.217	1.07731	0.132898	8.10629	5.21896e-16	2.01881e-15
ADAMTS8|11095	163.409	-1.55807	0.221412	-7.03697	1.96467e-12	6.14671e-12
ADAMTS9|56999	1537.81	-1.25979	0.11667	-10.7979	3.52079e-27	2.45088e-26
ADAMTSL2|9719	323.218	1.75745	0.139796	12.5715	3.02982e-36	3.26649e-35
ADAMTSL4|54507	1543.95	-1.95362	0.153012	-12.7678	2.48164e-37	2.81262e-36
ADCY4|196883	889.853	-1.9013	0.110731	-17.1705	4.41237e-66	1.70846e-64
ADCY5|111	909.733	-1.23189	0.220262	-5.59285	2.2337e-08	5.37093e-08
ADCY8|114	6.90767	-2.80156	0.283139	-9.89464	4.39177e-23	2.47186e-22
ADCYAP1R1|117	57.8314	-2.96563	0.219423	-13.5156	1.26506e-41	1.71508e-40
ADD3|120	6608.03	-1.18309	0.105774	-11.185	4.82967e-29	3.71264e-28
ADH1A|124	442.56	-4.49822	0.303902	-14.8016	1.4314e-49	2.74449e-48
ADH1B|125	47782.8	-4.49577	0.301787	-14.8972	3.43839e-50	6.78878e-49
ADH1C|126	497.358	-3.10755	0.244629	-12.7031	5.68434e-37	6.33071e-36
ADH4|127	43.8103	-4.2265	0.275648	-15.333	4.60389e-53	1.0272e-51
ADH6|130	4.26963	-1.51038	0.22962	-6.57773	4.77671e-11	1.36904e-10
ADHFE1|137872	589.013	-2.16713	0.148712	-14.5726	4.19568e-48	7.44228e-47
ADIPOQ|9370	47860.7	-4.71341	0.315571	-14.9361	1.91767e-50	3.81654e-49
ADIPOR1|51094	8973.54	1.01211	0.060203	16.8116	2.00729e-63	7.14653e-62
ADM|133	1256.93	-1.53171	0.176039	-8.70098	3.29044e-18	1.43422e-17
ADM2|79924	500.462	2.12379	0.161529	13.148	1.74668e-39	2.17809e-38
ADORA2A|135	566.827	2.37419	0.152538	15.5645	1.26765e-54	3.06918e-53
ADRA1A|148	87.8992	-4.66432	0.234023	-19.931	2.18998e-88	2.15767e-86
ADRA1B|147	81.4421	-1.14116	0.179363	-6.36228	1.98781e-10	5.47563e-10
ADRA2A|150	2390.95	-1.38975	0.15214	-9.13466	6.56132e-20	3.11432e-19
ADRA2B|151	90.0675	-1.44093	0.163549	-8.81034	1.24764e-18	5.54501e-18
ADRB1|153	154.115	-1.0349	0.276236	-3.74642	0.000179375	0.000315783
ADRB2|154	571.132	-2.84316	0.144432	-19.6851	2.89383e-86	2.59428e-84
ADRB3|155	12.3585	-2.94667	0.304159	-9.68793	3.39338e-22	1.82774e-21
ADRBK2|157	3827.21	-1.59888	0.118379	-13.5064	1.43273e-41	1.93974e-40
AEBP1|165	32467.4	1.37625	0.132923	10.3538	4.02368e-25	2.52935e-24
AFAP1L1|134265	1283.63	-1.46848	0.120786	-12.1577	5.21961e-34	5.1047e-33
AFF2|2334	158.881	-1.42573	0.16313	-8.73984	2.33442e-18	1.02402e-17
AFP|174	147.107	-2.4826	0.353856	-7.01586	2.28543e-12	7.11699e-12
AG2|387763	962.942	-1.68455	0.159528	-10.5596	4.58457e-26	3.01427e-25
AGAP11|119385	344.807	-2.39909	0.15104	-15.8838	8.20719e-57	2.15203e-55
AGMAT|79814	74.5864	1.74892	0.130001	13.4531	2.95286e-41	3.95743e-40
AGPAT2|10555	5963.7	-1.83564	0.166165	-11.0471	2.26436e-28	1.68091e-27
AGPAT9|84803	543.831	-1.73853	0.172024	-10.1064	5.17669e-24	3.06718e-23
AGR2|10551	16526.7	2.35156	0.25564	9.19871	3.62285e-20	1.74454e-19
AGR3|155465	3485.69	2.33329	0.276745	8.4312	3.42131e-17	1.40978e-16
AGT|183	691.739	1.19911	0.222299	5.39411	6.88624e-08	1.59157e-07
AGTR2|186	2.85562	-1.21426	0.427363	-2.84129	0.0044931	0.00690196
AGXT|189	8.39427	-1.63695	0.327591	-4.99692	5.82541e-07	1.25338e-06
AGXT2L1|64850	13.3549	1.0561	0.30976	3.40942	0.000651011	0.00108768
AHNAK|79026	184618	-1.42115	0.091585	-15.5173	2.64986e-54	6.30831e-53
AHSP|51327	1.01159	-1.47534	0.373764	-3.94725	7.90552e-05	0.00014345
AIFM2|84883	2357.49	-2.05409	0.133596	-15.3754	2.39258e-53	5.42337e-52
AIFM3|150209	47.0307	1.27332	0.149465	8.51919	1.60674e-17	6.74627e-17
AIM1L|55057	50.6782	4.18985	0.229775	18.2346	2.74489e-74	1.51326e-72
AIM2|9447	64.5856	2.0309	0.208079	9.76027	1.66716e-22	9.1304e-22
AK5|26289	2068.33	-2.53415	0.218221	-11.6128	3.54831e-31	3.03866e-30
AKAP12|9590	7443.68	-2.39991	0.153555	-15.629	4.62283e-55	1.14148e-53
AKAP14|158798	1.37192	2.65005	0.438704	6.04064	1.53504e-09	4.00189e-09
AKAP2|11217	3375.48	-1.53155	0.10155	-15.0818	2.1343e-51	4.42929e-50
AKAP5|9495	486.39	1.6527	0.155521	10.6269	2.23465e-26	1.49442e-25
AKAP6|9472	415.626	-1.79192	0.118844	-15.0779	2.26237e-51	4.69017e-50
AKAP7|9465	490.356	-1.00265	0.0803385	-12.4803	9.56035e-36	1.00406e-34
AKR1B15|441282	101.418	-1.7552	0.347509	-5.0508	4.39962e-07	9.57373e-07
AKR1C1|1645	5133.59	-3.04789	0.24905	-12.238	1.94698e-34	1.94132e-33
AKR1C2|1646	4923.06	-2.99102	0.267705	-11.1728	5.53772e-29	4.23565e-28
AKR1C3|8644	3422.81	-2.428	0.157264	-15.439	8.94564e-54	2.0726e-52
AKR1C4|1109	0.806645	-2.43725	0.477036	-5.10916	3.23598e-07	7.11539e-07
AKR1CL1|340811	1.03511	-1.95433	0.408555	-4.78351	1.72257e-06	3.5823e-06
AKR1D1|6718	19.7961	-2.16256	0.396611	-5.4526	4.96382e-08	1.15896e-07
AKR7A3|22977	1071.73	2.55129	0.245355	10.3983	2.52315e-25	1.60229e-24
AKR7L|246181	70.9268	1.16322	0.160401	7.25195	4.10813e-13	1.33726e-12
ALAS2|212	20.7325	-3.86689	0.360739	-10.7194	8.25567e-27	5.63651e-26
ALB|213	1327.44	-2.46406	0.348506	-7.07034	1.54551e-12	4.8723e-12
ALDH18A1|5832	5773.54	1.05042	0.053853	19.5053	9.89023e-85	8.23579e-83
ALDH1A1|216	4496.11	-2.48822	0.143717	-17.3133	3.73519e-67	1.52332e-65
ALDH1A2|8854	606.724	-2.83034	0.169544	-16.6938	1.45322e-62	4.9609e-61
ALDH1A3|220	3812.44	-1.56949	0.156056	-10.0572	8.53819e-24	5.00521e-23
ALDH1L1|10840	1917.89	-4.91364	0.269478	-18.2339	2.77707e-74	1.52677e-72
ALDH2|217	18286.6	-2.05748	0.168356	-12.221	2.39995e-34	2.37868e-33
ALDOB|229	11.9363	-1.53474	0.179665	-8.54225	1.31633e-17	5.55267e-17
ALDOC|230	2319.48	-2.2259	0.159159	-13.9853	1.91593e-44	2.95131e-43
ALG11|440138	47.3807	1.12401	0.0995814	11.2874	1.51467e-29	1.19671e-28
ALG1L|200810	65.9087	2.56383	0.229441	11.1742	5.45162e-29	4.1714e-28
ALG3|10195	2051.66	1.06774	0.0679946	15.7034	1.43455e-55	3.60941e-54
ALK|238	27.3388	-1.26559	0.204799	-6.17964	6.42495e-10	1.71361e-09
ALLC|55821	0.952524	-1.80236	0.382059	-4.71749	2.38772e-06	4.91364e-06
ALOXE3|59344	43.8441	1.27839	0.211605	6.04137	1.52809e-09	3.98429e-09
ALPK2|115701	119.678	1.03356	0.178836	5.77938	7.49745e-09	1.86798e-08
ALPK3|57538	1284.43	-1.88611	0.177143	-10.6474	1.79277e-26	1.20377e-25
ALPL|249	1840.75	-1.69172	0.141569	-11.9498	6.51148e-33	6.05002e-32
ALS2CL|259173	623.251	-1.18772	0.103408	-11.4858	1.55567e-30	1.28897e-29
ALX4|60529	60.8033	-2.08346	0.260539	-7.99672	1.27774e-15	4.82627e-15
AMH|268	20.421	2.05067	0.237283	8.6423	5.50929e-18	2.37226e-17
AMMECR1|9949	1019.54	1.16591	0.0808034	14.4289	3.403e-47	5.86886e-46
AMOTL1|154810	4950.09	-1.44884	0.0931742	-15.5498	1.59542e-54	3.83478e-53
AMOTL2|51421	7184.25	-1.40609	0.0837903	-16.781	3.35973e-63	1.18754e-61
AMPD1|270	62.7482	-2.40899	0.264648	-9.10262	8.818e-20	4.15867e-19
AMT|275	306.734	-1.78014	0.11764	-15.1322	9.9375e-52	2.09287e-50
AMTN|401138	5.69017	2.18553	0.425642	5.13467	2.82644e-07	6.24048e-07
AMY2B|280	584.901	-1.62479	0.134139	-12.1127	9.04543e-34	8.76446e-33
AMZ1|155185	100.092	2.71845	0.225939	12.0318	2.41934e-33	2.29106e-32
ANGPT1|284	979.587	-2.98926	0.164532	-18.1683	9.19709e-74	4.90725e-72
ANGPT4|51378	34.8643	-3.95314	0.208876	-18.9257	6.99898e-80	4.72182e-78
ANGPTL1|9068	881.906	-3.00151	0.175331	-17.1191	1.06853e-65	4.07758e-64
ANGPTL2|23452	9452.24	-1.53012	0.133478	-11.4635	2.01303e-30	1.661e-29
ANGPTL3|27329	1.91533	-1.52619	0.33328	-4.57932	4.66496e-06	9.38368e-06
ANGPTL4|51129	2279.6	-2.11413	0.187962	-11.2476	2.37869e-29	1.86234e-28
ANGPTL5|253935	56.0662	-4.24581	0.302837	-14.0201	1.17442e-44	1.8289e-43
ANGPTL6|83854	8.7774	1.36342	0.177609	7.67648	1.63517e-14	5.77622e-14
ANGPTL7|10218	264.642	-4.96734	0.275857	-18.007	1.71791e-72	8.67761e-71
ANK2|287	2271.57	-2.30174	0.148405	-15.5098	2.97633e-54	7.07704e-53
ANKDD1A|348094	328.962	-1.78721	0.111466	-16.0338	7.42578e-58	2.04127e-56
ANKK1|255239	58.81	-1.64664	0.178097	-9.24575	2.33601e-20	1.13754e-19
ANKRD1|27063	17.8667	1.33267	0.255975	5.20625	1.92696e-07	4.3042e-07
ANKRD22|118932	408.706	2.29873	0.173813	13.2253	6.26641e-40	7.93346e-39
ANKRD29|147463	461.273	-2.12954	0.136694	-15.5789	1.01281e-54	2.47326e-53
ANKRD30B|374860	386.043	2.27307	0.294569	7.7166	1.19471e-14	4.25426e-14
ANKRD33|341405	1.59488	-1.34673	0.297052	-4.53367	5.7967e-06	1.15609e-05
ANKRD35|148741	329.601	-1.67041	0.148899	-11.2184	3.31251e-29	2.57622e-28
ANKRD43|134548	391.202	1.99112	0.232641	8.55876	1.14088e-17	4.82487e-17
ANKRD50|57182	4849.57	1.09068	0.113199	9.63511	5.68316e-22	3.02585e-21
ANKRD53|79998	124.72	-3.07322	0.171937	-17.8741	1.87547e-71	9.08167e-70
ANLN|54443	1531.17	3.61069	0.158856	22.7294	2.29492e-114	9.1347e-112
ANO2|57101	126.326	-1.05997	0.169854	-6.24047	4.36244e-10	1.1766e-09
ANO3|63982	182.128	-1.51944	0.303161	-5.012	5.38667e-07	1.16262e-06
ANO6|196527	11390.8	-1.22278	0.0971168	-12.5908	2.37173e-36	2.56952e-35
ANO7|50636	65.4112	1.58866	0.161211	9.85456	6.55008e-23	3.66362e-22
ANTXR2|118429	4621	-1.4982	0.117567	-12.7434	3.39341e-37	3.82422e-36
ANXA1|301	23062.7	-2.29979	0.116369	-19.7628	6.22097e-87	5.75859e-85
ANXA3|306	2535.22	-1.1613	0.146951	-7.90266	2.73012e-15	1.00732e-14
ANXA9|8416	1189.77	2.3985	0.165767	14.4691	1.89971e-47	3.31358e-46
AOC2|314	146.253	-2.72963	0.163381	-16.7071	1.16332e-62	4.0056e-61
AOC3|8639	18570.7	-3.69246	0.185398	-19.9164	2.93431e-88	2.87678e-86
AOX1|316	1855.93	-2.52032	0.179242	-14.061	6.59679e-45	1.03868e-43
AP1M2|10053	4001.13	1.55718	0.157476	9.88835	4.67674e-23	2.62854e-22
AP1S1|1174	1941.79	1.11856	0.0718096	15.5767	1.0478e-54	2.55556e-53
AP1S3|130340	369.753	1.18054	0.121657	9.70386	2.90293e-22	1.57123e-21
APBA1|320	671.057	-1.39611	0.10349	-13.4904	1.78178e-41	2.4074e-40
APBB1IP|54518	1465.4	-1.29839	0.132638	-9.78897	1.25569e-22	6.915e-22
APC2|10297	18.7172	1.04017	0.161958	6.42249	1.34064e-10	3.73428e-10
APCDD1|147495	3024.22	-2.26954	0.117594	-19.2998	5.39581e-83	4.24457e-81
APCDD1L|164284	578.7	-2.02336	0.21431	-9.44128	3.68264e-21	1.87064e-20
APLP1|333	421.466	2.63609	0.19624	13.433	3.87579e-41	5.16651e-40
APOA1|335	6.61479	1.67829	0.250856	6.69025	2.22784e-11	6.52709e-11
APOA1BP|128240	4805.86	1.29593	0.0780965	16.594	7.70321e-62	2.50505e-60
APOA5|116519	1.0795	1.10678	0.402936	2.74678	0.00601836	0.00911687
APOB|338	487.13	-4.68318	0.284879	-16.4392	1.003e-60	3.11415e-59
APOB48R|55911	625.994	1.1782	0.148106	7.9551	1.78985e-15	6.69832e-15
APOBEC3A|200315	78.4555	2.14704	0.213942	10.0356	1.06284e-23	6.1868e-23
APOBEC3B|9582	533.73	2.78803	0.187788	14.8467	7.31085e-50	1.41761e-48
APOBEC4|403314	2.53824	2.93865	0.448105	6.55796	5.45498e-11	1.55671e-10
APOC2|344	222.486	1.50029	0.204729	7.32818	2.33299e-13	7.70642e-13
APOC4|346	1.67576	1.12262	0.27423	4.09373	4.24485e-05	7.86236e-05
APOD|347	47797.4	-1.7442	0.229115	-7.61278	2.68259e-14	9.37964e-14
APOF|319	29.255	1.73352	0.289103	5.9962	2.01989e-09	5.22077e-09
APOL5|80831	2.11309	-1.04026	0.245503	-4.23726	2.26262e-05	4.29272e-05
APOLD1|81575	5023.33	-1.77283	0.162715	-10.8953	1.2133e-27	8.67352e-27
AQP1|358	23620.3	-1.92541	0.118876	-16.1969	5.30523e-59	1.54138e-57
AQP12B|653437	0.651286	1.97617	0.590042	3.34921	0.000810418	0.00133961
AQP4|361	81.0442	-2.51754	0.204521	-12.3094	8.05779e-35	8.1736e-34
AQP7|364	2783.35	-4.95246	0.272311	-18.1868	6.57113e-74	3.55377e-72
AQP7P1|375719	512.828	-4.91773	0.288306	-17.0573	3.08361e-65	1.15792e-63
AQP7P3|441432	49.7636	-4.86203	0.326946	-14.871	5.08148e-50	9.9246e-49
AQPEP|206338	532.279	-5.0001	0.252967	-19.7658	5.86471e-87	5.45418e-85
ARAP3|64411	1240.12	-1.21107	0.0793167	-15.2688	1.2342e-52	2.71715e-51
ARC|23237	198.356	-2.16585	0.206765	-10.4749	1.12614e-25	7.26969e-25
ARF1|375	27683	1.01021	0.0511577	19.7469	8.52165e-87	7.85175e-85
ARG1|383	1.78595	-1.10247	0.251991	-4.37505	1.21402e-05	2.35722e-05
ARHGAP10|79658	1282.58	-1.32942	0.109263	-12.1671	4.6515e-34	4.55805e-33
ARHGAP11A|9824	808.889	2.35361	0.124565	18.8947	1.26138e-79	8.42415e-78
ARHGAP11B|89839	51.9796	2.05044	0.154904	13.2368	5.3787e-40	6.83569e-39
ARHGAP19|84986	1851.64	-1.03468	0.0775369	-13.3444	1.27691e-40	1.67081e-39
ARHGAP20|57569	675.393	-2.87786	0.134178	-21.4481	4.75439e-102	9.18659e-100
ARHGAP24|83478	946.407	-1.14874	0.0972373	-11.8138	3.31187e-32	2.96771e-31
ARHGAP31|57514	3195.12	-1.00164	0.0923731	-10.8434	2.14237e-27	1.51036e-26
ARHGAP36|158763	444.243	-2.85432	0.420371	-6.78999	1.12139e-11	3.34752e-11
ARHGAP39|80728	824.221	1.43871	0.11367	12.6569	1.02456e-36	1.1247e-35
ARHGAP6|395	349.961	-1.17331	0.118028	-9.94099	2.76081e-23	1.56898e-22
ARHGDIG|398	41.5018	-1.27749	0.343859	-3.71515	0.000203083	0.000355851
ARHGEF10|9639	2254.89	-1.01498	0.0736501	-13.7811	3.31322e-43	4.84138e-42
ARHGEF15|22899	1683.03	-1.76962	0.114129	-15.5054	3.18814e-54	7.57164e-53
ARHGEF4|50649	434.9	-1.7336	0.141845	-12.2218	2.37794e-34	2.35921e-33
ARHGEF6|9459	5980.53	-1.34919	0.121774	-11.0795	1.57764e-28	1.18172e-27
ARID5A|10865	3064.86	-1.46153	0.12205	-11.9749	4.81139e-33	4.50406e-32
ARID5B|84159	8194.35	-1.39826	0.0803317	-17.4061	7.42068e-68	3.09615e-66
ARL11|115761	165.103	1.10715	0.116504	9.50312	2.03701e-21	1.04919e-20
ARL14|80117	2.03937	2.52872	0.439206	5.75749	8.53761e-09	2.11918e-08
ARL4A|10124	2140.02	-1.53072	0.112587	-13.5959	4.23687e-42	5.89666e-41
ARL5C|390790	1.25164	-1.26836	0.248494	-5.10419	3.3222e-07	7.29622e-07
ARL6IP1|23204	18371.3	1.06231	0.0692312	15.3444	3.86104e-53	8.64368e-52
ARMC3|219681	52.2405	2.97771	0.280584	10.6125	2.60574e-26	1.73617e-25
ARMS2|387715	1.44315	-1.6855	0.273006	-6.17385	6.66487e-10	1.77451e-09
ARNT2|9915	2502.44	2.05098	0.158792	12.9161	3.65227e-38	4.31379e-37
ARRDC3|57561	9093.28	-1.25167	0.0965573	-12.9629	1.98486e-38	2.36543e-37
ARSH|347527	13.8639	1.10688	0.219278	5.04782	4.46868e-07	9.7155e-07
ARSI|340075	175.881	1.44545	0.152365	9.48671	2.38432e-21	1.22459e-20
ART1|417	1.27467	2.13122	0.43992	4.84457	1.26884e-06	2.66489e-06
ART3|419	61.5926	2.33863	0.340484	6.86854	6.48603e-12	1.96387e-11
ART4|420	32.5283	-2.1014	0.223644	-9.39618	5.65789e-21	2.84567e-20
ART5|116969	37.2549	-1.11634	0.177312	-6.29592	3.05583e-10	8.32655e-10
ARTN|9048	108.683	3.13228	0.205296	15.2574	1.47055e-52	3.21614e-51
ARX|170302	25.2881	1.0847	0.326027	3.32702	0.000877789	0.00144677
ASAM|79827	2262.93	-2.2395	0.144966	-15.4485	7.72767e-54	1.80724e-52
ASB1|51665	1328.7	-1.06252	0.0560649	-18.9517	4.27708e-80	2.91515e-78
ASB16|92591	47.6141	1.11452	0.142955	7.79631	6.37459e-15	2.30416e-14
ASB5|140458	3.71845	-2.24351	0.386303	-5.80765	6.33541e-09	1.58561e-08
ASCL1|429	67.8673	5.54461	0.462535	11.9874	4.13471e-33	3.87973e-32
ASCL2|430	137.111	2.37063	0.193188	12.2711	1.29432e-34	1.29576e-33
ASCL4|121549	3.97729	1.72703	0.274449	6.2927	3.11981e-10	8.49508e-10
ASF1B|55723	863.625	3.05353	0.133636	22.8496	1.47397e-115	6.98449e-113
ASNS|440	1386.61	1.02353	0.104228	9.82003	9.23135e-23	5.11476e-22
ASPA|443	178.31	-3.57573	0.18143	-19.7085	1.82138e-86	1.65521e-84
ASPDH|554235	0.800667	-1.28346	0.282372	-4.54527	5.48643e-06	1.09585e-05
ASPG|374569	12.5347	-2.18581	0.27622	-7.91329	2.50681e-15	9.27678e-15
ASPHD1|253982	122.035	1.45289	0.206605	7.03219	2.0331e-12	6.35108e-12
ASPHD2|57168	188.873	1.12423	0.0891315	12.6132	1.78623e-36	1.94048e-35
ASPM|259266	1077.65	3.71365	0.180333	20.5934	3.14717e-94	4.01506e-92
ASPN|54829	5361.99	2.22727	0.19158	11.6258	3.04771e-31	2.62011e-30
ASTN1|460	153.286	-2.24558	0.214014	-10.4927	9.33524e-26	6.05573e-25
ASXL3|80816	51.6438	-1.92904	0.151114	-12.7654	2.55671e-37	2.89111e-36
ATAD2|29028	3299.12	2.05032	0.11903	17.2252	1.71767e-66	6.78275e-65
ATAD5|79915	282.194	1.15479	0.123853	9.32386	1.1218e-20	5.54962e-20
ATCAY|85300	1.51221	-1.29539	0.345374	-3.75069	0.000176351	0.000310624
ATF3|467	6154.38	-2.19959	0.158905	-13.8422	1.41786e-43	2.10818e-42
ATG9B|285973	63.1006	1.66128	0.144521	11.4951	1.3959e-30	1.159e-29
ATOH8|84913	791.239	-3.69565	0.16206	-22.8042	4.16172e-115	1.84059e-112
ATP13A5|344905	442.516	-1.61131	0.321932	-5.00513	5.58234e-07	1.2029e-06
ATP1A2|477	3195.85	-4.22672	0.27028	-15.6383	3.99254e-55	9.89533e-54
ATP1A3|478	144.824	4.27015	0.253434	16.8491	1.06483e-63	3.81841e-62
ATP1A4|480	75.0938	1.26255	0.267367	4.72215	2.33361e-06	4.80882e-06
ATP1B2|482	245.636	-1.39088	0.123477	-11.2643	1.96956e-29	1.54995e-28
ATP2A3|489	3599.86	1.58829	0.143589	11.0614	1.93147e-28	1.43863e-27
ATP2B3|492	2.02783	1.35647	0.358149	3.78744	0.000152205	0.00026974
ATP2C2|9914	734.251	1.13579	0.181967	6.2417	4.3283e-10	1.16771e-09
ATP4A|495	1.5091	-1.65723	0.313363	-5.28853	1.233e-07	2.79617e-07
ATP6AP1|537	11604.7	1.17116	0.0584368	20.0414	2.39902e-89	2.47385e-87
ATP6V0B|533	5087.54	1.21981	0.0700246	17.4197	5.85084e-68	2.45144e-66
ATP6V0D2|245972	68.136	1.03805	0.250701	4.14057	3.46439e-05	6.46431e-05
ATP7B|540	1201.56	1.24831	0.135515	9.21154	3.21466e-20	1.55174e-19
ATP8A2|51761	115.839	1.49976	0.245684	6.10442	1.03175e-09	2.7147e-09
ATP8B1|5205	4676.2	1.00289	0.0930568	10.7771	4.41436e-27	3.06114e-26
ATP8B3|148229	106.283	1.34662	0.153716	8.76044	1.94483e-18	8.56708e-18
ATP8B4|79895	394.948	-1.55662	0.132409	-11.7562	6.56287e-32	5.81024e-31
ATRNL1|26033	377.702	1.50523	0.266274	5.65293	1.57731e-08	3.82966e-08
AURKA|6790	807.653	3.17141	0.128808	24.6211	7.50323e-134	9.95529e-131
AURKB|9212	298.933	3.28311	0.176144	18.6388	1.55741e-77	9.56651e-76
AVPI1|60370	798.117	-1.22044	0.124197	-9.8267	8.64027e-23	4.79394e-22
AVPR1A|552	225.793	-1.38113	0.147478	-9.36496	7.60758e-21	3.80131e-20
AVPR2|554	170.382	-3.04955	0.168565	-18.0913	3.7337e-73	1.94524e-71
AWAT1|158833	2.61828	3.24753	0.636521	5.102	3.36086e-07	7.37707e-07
B3GALT1|8708	32.9928	-3.59226	0.214291	-16.7635	4.51384e-63	1.58718e-61
B3GAT1|27087	181.885	-1.41211	0.280327	-5.03737	4.71982e-07	1.02436e-06
B3GNT4|79369	16.2873	1.92075	0.194551	9.87273	5.46545e-23	3.0649e-22
B4GALNT1|2583	154.275	1.43099	0.152955	9.35565	8.30887e-21	4.13925e-20
B4GALNT2|124872	36.9529	2.72811	0.342086	7.97492	1.52485e-15	5.73353e-15
B4GALNT3|283358	635.284	1.5968	0.176028	9.07129	1.17613e-19	5.50504e-19
B4GALNT4|338707	700.993	1.26976	0.182374	6.96238	3.34568e-12	1.02994e-11
B4GALT3|8703	3121.43	1.22109	0.0703105	17.3671	1.46556e-67	6.03883e-66
B4GALT6|9331	328.338	-1.18739	0.103531	-11.4688	1.89167e-30	1.56216e-29
BACH2|60468	560.286	-1.28324	0.120687	-10.6328	2.09812e-26	1.40406e-25
BAI2|576	1051.46	1.95743	0.173525	11.2804	1.64014e-29	1.29429e-28
BAI3|577	27.9009	-2.36625	0.142228	-16.637	3.75898e-62	1.25733e-60
BAIAP2L1|55971	1721.71	1.01424	0.0970722	10.4484	1.49095e-25	9.57191e-25
BAIAP2L2|80115	54.303	1.6798	0.224223	7.49167	6.80012e-14	2.31938e-13
BAK1|578	976.153	1.00442	0.076171	13.1864	1.05094e-39	1.32127e-38
BAMBI|25805	3348.2	1.31781	0.176176	7.48011	7.42596e-14	2.52678e-13
BANK1|55024	283.754	-1.54605	0.223172	-6.9276	4.28047e-12	1.31021e-11
BARD1|580	327.753	1.20677	0.11133	10.8396	2.23543e-27	1.57485e-26
BARX1|56033	30.7291	1.31559	0.300622	4.37621	1.20758e-05	2.3454e-05
BASE|317716	0.704726	2.78463	0.949228	2.93357	0.00335087	0.00522149
BASP1|10409	1516.69	1.21397	0.122248	9.93046	3.06837e-23	1.7393e-22
BATF2|116071	312.971	1.01981	0.155181	6.57174	4.9731e-11	1.42328e-10
BBOX1|8424	958.831	-1.84092	0.276269	-6.6635	2.67376e-11	7.79567e-11
BCAR4|400500	1.75747	2.65345	0.449025	5.90935	3.43458e-09	8.72765e-09
BCAS1|8537	1566.77	2.67863	0.232604	11.5158	1.0979e-30	9.1616e-30
BCHE|590	185.901	-2.17887	0.188681	-11.5479	7.56212e-31	6.36639e-30
BCL6|604	5054.16	-1.08175	0.0883847	-12.2391	1.92048e-34	1.91586e-33
BCL9|607	2704.92	1.29463	0.0661899	19.5594	3.43042e-85	2.94277e-83
BEGAIN|57596	85.7388	-1.52623	0.153888	-9.91782	3.48268e-23	1.96854e-22
BEND2|139105	0.583011	-2.20165	0.463798	-4.747	2.06452e-06	4.27199e-06
BEND5|79656	201.134	-1.24174	0.119596	-10.3828	2.96971e-25	1.87987e-24
BEND6|221336	126.466	1.05207	0.133123	7.90298	2.72305e-15	1.0049e-14
BEST1|7439	143.601	-1.05499	0.0990325	-10.6529	1.68981e-26	1.13579e-25
BEX1|55859	180.946	2.12172	0.308816	6.8705	6.39752e-12	1.93736e-11
BFSP2|8419	7.42934	1.85585	0.252117	7.36107	1.82437e-13	6.06356e-13
BGN|633	26751.5	2.42166	0.128239	18.884	1.54444e-79	1.02118e-77
BHLHA15|168620	13.8743	1.08483	0.205932	5.26791	1.37983e-07	3.11918e-07
BHLHE41|79365	4259.67	-1.07181	0.123601	-8.67156	4.26253e-18	1.84701e-17
BHMT2|23743	853.1	-3.271	0.179915	-18.1808	7.32776e-74	3.95223e-72
BIK|638	432.53	1.54477	0.181235	8.52356	1.54728e-17	6.50759e-17
BIN1|274	1524.03	-1.59276	0.117786	-13.5225	1.15193e-41	1.56597e-40
BIRC5|332	574.093	3.28586	0.19086	17.216	2.01333e-66	7.88765e-65
BLK|640	34.2239	1.37862	0.28493	4.83844	1.30859e-06	2.74489e-06
BLM|641	389.18	2.29923	0.141395	16.261	1.86738e-59	5.51402e-58
BLNK|29760	692.078	1.05197	0.105904	9.9332	2.98519e-23	1.69263e-22
BMP2|650	350.73	-2.52245	0.16763	-15.0477	3.57198e-51	7.32882e-50
BMP3|651	112.755	-4.11795	0.276835	-14.8751	4.78344e-50	9.35167e-49
BMP5|653	83.8407	-2.80442	0.258753	-10.8382	2.26847e-27	1.59756e-26
BMP6|654	565.465	-1.85736	0.152939	-12.1445	6.13792e-34	5.98515e-33
BMP8A|353500	465.425	2.81161	0.116454	24.1435	8.74392e-129	9.15902e-126
BMP8B|656	249.577	1.44674	0.151852	9.52725	1.61511e-21	8.37082e-21
BMPER|168667	212.988	-2.80968	0.187543	-14.9815	9.69963e-51	1.96181e-49
BMPR1B|658	6310.95	4.4221	0.282118	15.6746	2.25494e-55	5.65211e-54
BMX|660	237.691	-2.89865	0.178593	-16.2305	3.06996e-59	9.02488e-58
BNC1|646	101.35	-2.31816	0.212663	-10.9006	1.14482e-27	8.20754e-27
BNIPL|149428	1286.07	1.01039	0.190659	5.29944	1.16155e-07	2.63655e-07
BOC|91653	2925.7	-1.71537	0.122073	-14.052	7.48506e-45	1.17297e-43
BOK|666	4183.85	-1.41909	0.136048	-10.4308	1.79428e-25	1.14638e-24
BOLA2|552900	1950.9	1.03041	0.0623359	16.5299	2.23499e-61	7.09421e-60
BOP1|23246	618.228	1.20841	0.152304	7.93419	2.11872e-15	7.89345e-15
BRCA1|672	895.206	1.25466	0.100309	12.5079	6.75849e-36	7.16609e-35
BRCA2|675	406.113	1.81906	0.133988	13.5763	5.53628e-42	7.66224e-41
BRDT|676	7.75685	1.04558	0.34295	3.04877	0.00229781	0.00363984
BRI3BP|140707	244.53	1.31548	0.0965458	13.6254	2.82693e-42	3.97328e-41
BRIP1|83990	275.808	2.29175	0.143945	15.9211	4.52702e-57	1.20773e-55
BRSK2|9024	53.0149	3.82015	0.274518	13.9158	5.07776e-44	7.67915e-43
BST2|684	7141.12	1.15123	0.135443	8.49974	1.90012e-17	7.95127e-17
BTBD11|121551	433.004	-1.10409	0.146233	-7.5502	4.3459e-14	1.49952e-13
BTBD17|388419	0.409991	-1.42284	0.402411	-3.53579	0.000406556	0.000692686
BTN1A1|696	15.3819	-2.5301	0.286013	-8.84611	9.06195e-19	4.06287e-18
BTNL2|56244	0.947586	-1.29233	0.306375	-4.21815	2.46311e-05	4.65623e-05
BTNL8|79908	4.78805	-1.15799	0.271617	-4.26333	2.01401e-05	3.83604e-05
BTNL9|153579	2789.68	-3.9931	0.177529	-22.4927	4.89767e-112	1.62456e-109
BUB1|699	854.733	3.6441	0.16066	22.682	6.74225e-114	2.53178e-111
BUB1B|701	683.492	3.18605	0.157768	20.1945	1.09373e-90	1.18301e-88
BUB3|9184	6282.35	1.03134	0.0665748	15.4915	3.95939e-54	9.35864e-53
C10orf10|11067	12025.7	-2.20863	0.148325	-14.8904	3.8028e-50	7.4934e-49
C10orf105|414152	39.7293	-1.41878	0.135273	-10.4883	9.77785e-26	6.33253e-25
C10orf108|414235	33.4548	-1.80064	0.19824	-9.08313	1.05495e-19	4.95415e-19
C10orf116|10974	9833.93	-1.79828	0.181372	-9.9149	3.58628e-23	2.02538e-22
C10orf128|170371	108.861	-1.99342	0.140296	-14.2086	8.09819e-46	1.31568e-44
C10orf50|645528	1.39516	-1.84554	0.280533	-6.57867	4.74672e-11	1.36083e-10
C10orf54|64115	3065.42	-1.72608	0.103571	-16.6656	2.33025e-62	7.88718e-61
C10orf58|84293	8865.08	-1.19612	0.127669	-9.3689	7.32957e-21	3.66884e-20
C10orf67|256815	4.1114	1.95586	0.343664	5.69121	1.26143e-08	3.08795e-08
C10orf71|118461	0.7459	-2.0133	0.61333	-3.28257	0.00102866	0.00168344
C10orf72|196740	1925.91	-1.11211	0.130552	-8.51849	1.61647e-17	6.78571e-17
C10orf82|143379	132.938	1.84591	0.28557	6.46396	1.01998e-10	2.86315e-10
C10orf90|118611	141.078	-2.86383	0.248037	-11.546	7.73545e-31	6.50131e-30
C10orf91|170393	3.17625	1.94621	0.276669	7.03446	2.00032e-12	6.25555e-12
C10orf95|79946	19.8615	1.2688	0.135308	9.37711	6.78043e-21	3.39824e-20
C11orf34|349633	1.45049	-1.10118	0.275125	-4.00247	6.26856e-05	0.000114529
C11orf53|341032	31.6881	-1.50328	0.215121	-6.98809	2.78663e-12	8.61842e-12
C11orf82|220042	382.216	2.03306	0.127739	15.9158	4.92654e-57	1.3108e-55
C11orf85|283129	1.63978	1.48932	0.38283	3.89029	0.000100127	0.00018019
C11orf86|254439	4.44988	2.01445	0.49373	4.08007	4.50223e-05	8.32977e-05
C11orf87|399947	10.8413	-2.45477	0.23154	-10.6019	2.91867e-26	1.94077e-25
C11orf88|399949	8.49556	1.48273	0.226237	6.55387	5.6066e-11	1.5984e-10
C11orf92|399948	289.404	-1.47622	0.21706	-6.80099	1.03904e-11	3.10775e-11
C11orf93|120376	76.9646	-1.47199	0.124965	-11.7793	4.99186e-32	4.4332e-31
C12orf27|283460	0.661054	-1.84747	0.560526	-3.29595	0.000980892	0.00160898
C12orf34|84915	380.954	1.06473	0.13225	8.05086	8.22123e-16	3.14712e-15
C12orf36|283422	1.13548	1.90316	0.605395	3.14366	0.00166847	0.00267336
C12orf39|80763	214.776	-5.78468	0.395968	-14.609	2.46202e-48	4.41434e-47
C12orf40|283461	0.873979	-2.29689	0.38103	-6.02812	1.65877e-09	4.31472e-09
C12orf48|55010	296.329	1.7831	0.102653	17.3701	1.38898e-67	5.74709e-66
C12orf54|121273	3.98648	-1.56761	0.237927	-6.5886	4.43981e-11	1.27561e-10
C12orf56|115749	4.2026	2.46287	0.489467	5.03174	4.86044e-07	1.05396e-06
C12orf59|120939	48.3836	1.15303	0.152059	7.58279	3.38194e-14	1.17526e-13
C12orf70|341346	4.14151	2.28656	0.225395	10.1447	3.49861e-24	2.08972e-23
C12orf74|338809	3.0797	1.11778	0.35047	3.18938	0.00142577	0.00230173
C13orf15|28984	2005.06	-1.53481	0.1042	-14.7295	4.16843e-49	7.78968e-48
C13orf26|122046	3.26237	-3.57678	0.418483	-8.54703	1.263e-17	5.33225e-17
C13orf30|144809	2.45886	1.85238	0.332742	5.56701	2.59143e-08	6.19145e-08
C13orf33|84935	1409.03	-2.42783	0.167776	-14.4707	1.8567e-47	3.2414e-46
C13orf36|400120	26.3841	-3.37735	0.304214	-11.1019	1.22846e-28	9.23643e-28
C13orf39|196541	1.02791	-1.17787	0.330281	-3.56627	0.000362096	0.000619749
C14orf115|55237	1.79877	2.93767	0.755097	3.89046	0.000100056	0.00018008
C14orf128|84837	204.18	-1.17535	0.103685	-11.3357	8.72869e-30	6.98787e-29
C14orf139|79686	1248.29	-3.2011	0.160173	-19.9852	7.40632e-89	7.44447e-87
C14orf166B|145497	0.990364	-2.12544	0.331821	-6.40537	1.50004e-10	4.16661e-10
C14orf174|161394	140.731	1.38035	0.141429	9.75999	1.67172e-22	9.15282e-22
C14orf180|400258	804.583	-5.24487	0.320806	-16.349	4.41919e-60	1.33057e-58
C14orf184|650662	10.9022	1.19134	0.198375	6.00547	1.90774e-09	4.93729e-09
C14orf34|645687	1.95197	1.69096	0.358589	4.7156	2.40997e-06	4.95647e-06
C14orf49|161176	445.208	-2.75838	0.169129	-16.3093	8.4717e-60	2.52401e-58
C14orf53|440184	8.79417	5.08561	0.725305	7.01169	2.35459e-12	7.32891e-12
C14orf64|388011	69.4813	-1.43125	0.176906	-8.09047	5.94346e-16	2.28927e-15
C14orf73|91828	16.5433	1.23436	0.21813	5.65882	1.5242e-08	3.7043e-08
C14orf80|283643	321.941	1.19784	0.126619	9.4602	3.07366e-21	1.56691e-20
C14orf86|283592	0.708531	-2.02874	0.397907	-5.09853	3.42297e-07	7.5109e-07
C15orf2|23742	0.634811	-1.92309	0.52003	-3.69804	0.000217272	0.000379544
C15orf23|90417	734.046	1.16371	0.0901258	12.9121	3.84831e-38	4.53458e-37
C15orf32|145858	0.711974	-1.83	0.422597	-4.33036	1.48863e-05	2.86941e-05
C15orf42|90381	327.226	2.29496	0.148611	15.4428	8.44174e-54	1.965e-52
C15orf48|84419	1148.85	2.28632	0.218047	10.4855	1.00738e-25	6.51998e-25
C15orf5|81698	1.321	-1.08938	0.247877	-4.39483	1.10862e-05	2.15994e-05
C15orf50|414926	2.85366	2.63814	0.316267	8.34149	7.33605e-17	2.97235e-16
C15orf51|196968	18.9128	-1.70505	0.165037	-10.3313	5.08556e-25	3.18079e-24
C15orf54|400360	3.19014	2.20979	0.21065	10.4903	9.56963e-26	6.20374e-25
C16orf11|146325	0.609183	1.64931	0.57667	2.86006	0.0042356	0.00652605
C16orf53|79447	2592.94	1.0675	0.0665121	16.0498	5.73853e-58	1.59065e-56
C16orf59|80178	175.65	2.6452	0.134765	19.6283	8.86376e-86	7.73713e-84
C16orf71|146562	78.9201	1.93892	0.1395	13.8991	6.41507e-44	9.67951e-43
C16orf75|116028	532.527	2.61345	0.13245	19.7316	1.15572e-86	1.05509e-84
C16orf82|162083	0.551388	-2.05193	0.390137	-5.25951	1.44436e-07	3.261e-07
C16orf86|388284	100.664	-1.40144	0.106281	-13.1862	1.054e-39	1.32429e-38
C16orf88|400506	1291.31	1.13364	0.0650625	17.4239	5.43144e-68	2.28534e-66
C16orf89|146556	902.222	-1.67327	0.219726	-7.61528	2.63113e-14	9.20519e-14
C16orf93|90835	118.141	1.3389	0.135129	9.90831	3.83085e-23	2.15982e-22
C17orf102|400591	1.60249	2.24173	0.516241	4.3424	1.40934e-05	2.72211e-05
C17orf103|256302	1935.75	-1.68744	0.104065	-16.2152	3.93599e-59	1.15197e-57
C17orf104|284071	46.8742	1.21316	0.16203	7.48725	7.0334e-14	2.39566e-13
C17orf28|283987	5546.76	1.49298	0.124532	11.9887	4.07218e-33	3.82466e-32
C17orf37|84299	2973.61	1.90463	0.148044	12.8653	7.05771e-38	8.20938e-37
C17orf51|339263	622.967	-1.12291	0.100697	-11.1514	7.05069e-29	5.36402e-28
C17orf64|124773	2.23638	-1.52655	0.201753	-7.56641	3.83691e-14	1.3285e-13
C17orf91|84981	656.482	-1.57038	0.105345	-14.9069	2.97093e-50	5.87749e-49
C17orf93|360205	5.61919	5.3505	0.516112	10.3669	3.50632e-25	2.20831e-24
C17orf98|388381	0.596707	-1.10922	0.370997	-2.98985	0.00279116	0.00438503
C18orf34|374864	116.223	-3.27143	0.175218	-18.6707	8.57788e-78	5.30177e-76
C18orf56|494514	31.9264	2.14441	0.158445	13.5341	9.83549e-42	1.34073e-40
C19orf12|83636	2228.6	-1.40651	0.101359	-13.8764	8.80221e-44	1.32113e-42
C19orf21|126353	1115.09	3.003	0.222442	13.5002	1.56032e-41	2.10961e-40
C19orf26|255057	20.6337	1.11341	0.176164	6.32033	2.6101e-10	7.14529e-10
C19orf30|284424	1.02314	2.96205	0.933634	3.1726	0.00151079	0.00243267
C19orf33|64073	630.795	2.59763	0.220209	11.7962	4.08294e-32	3.64226e-31
C19orf40|91442	137.332	1.20141	0.0751494	15.9869	1.57722e-57	4.28823e-56
C19orf45|374877	12.9782	1.93559	0.198829	9.73493	2.13961e-22	1.16505e-21
C19orf46|163183	512.398	1.05862	0.166381	6.36263	1.98329e-10	5.46394e-10
C19orf51|352909	152.27	2.46025	0.181994	13.5183	1.21978e-41	1.65595e-40
C19orf59|199675	9.73284	1.14317	0.250931	4.55571	5.2209e-06	1.04502e-05
C19orf69|100170765	4.08688	-2.59569	0.228127	-11.3783	5.36593e-30	4.33588e-29
C19orf76|199800	87.2923	-1.50732	0.139621	-10.7957	3.60543e-27	2.5063e-26
C19orf77|284422	12.4169	-1.17521	0.208431	-5.63837	1.71667e-08	4.15737e-08
C1orf105|92346	1.46733	3.09379	0.566294	5.46322	4.67565e-08	1.09499e-07
C1orf106|55765	851.031	1.78493	0.235497	7.57943	3.47082e-14	1.20489e-13
C1orf112|55732	586.26	1.39677	0.075368	18.5327	1.12506e-76	6.72403e-75
C1orf115|79762	4626.76	-1.10173	0.122504	-8.99345	2.39585e-19	1.10657e-18
C1orf125|126859	4.6229	1.66505	0.272598	6.10808	1.00838e-09	2.65671e-09
C1orf127|148345	17.8408	1.56094	0.186855	8.35373	6.61391e-17	2.68633e-16
C1orf129|80133	0.903208	1.4915	0.394649	3.77931	0.000157266	0.000278362
C1orf130|400746	377.201	-1.43961	0.234545	-6.13786	8.36414e-10	2.21773e-09
C1orf135|79000	144.971	2.32509	0.121251	19.1759	5.8874e-82	4.45517e-80
C1orf158|93190	1.85445	2.05613	0.504473	4.0758	4.58558e-05	8.4761e-05
C1orf175|374977	66.3344	-1.75497	0.15914	-11.0279	2.80484e-28	2.07439e-27
C1orf180|439927	1.68299	1.97918	0.317379	6.23603	4.48821e-10	1.20938e-09
C1orf182|128229	11.6408	2.03368	0.145577	13.9697	2.38496e-44	3.65963e-43
C1orf183|55924	213.24	-1.45132	0.112191	-12.9362	2.81281e-38	3.32821e-37
C1orf187|374946	9.02001	1.12416	0.187352	6.00025	1.97012e-09	5.09535e-09
C1orf190|541468	94.8258	-1.70726	0.098933	-17.2567	9.96196e-67	4.01342e-65
C1orf194|127003	8.21943	2.6268	0.285019	9.21623	3.07735e-20	1.48762e-19
C1orf220|400798	32.3798	1.06368	0.135735	7.83645	4.63455e-15	1.6887e-14
C1orf230|284485	12.558	4.06649	0.355502	11.4387	2.67844e-30	2.19729e-29
C1orf31|388753	759.911	1.08317	0.0669887	16.1695	8.28202e-59	2.37505e-57
C1orf49|84066	0.761767	1.7431	0.513876	3.39207	0.000693678	0.00115499
C1orf53|388722	60.4965	1.03678	0.130297	7.95704	1.76198e-15	6.59899e-15
C1orf64|149563	867.225	1.18559	0.294622	4.02411	5.71911e-05	0.000104837
C1orf65|164127	4.41598	2.55141	0.335474	7.6054	2.8402e-14	9.91853e-14
C1orf9|51430	5839.66	1.19461	0.087974	13.5792	5.32211e-42	7.37096e-41
C1QL2|165257	29.6712	-2.07827	0.323533	-6.42366	1.33038e-10	3.70675e-10
C1QTNF1|114897	3412.3	-1.75005	0.153004	-11.4379	2.70267e-30	2.21625e-29
C1QTNF2|114898	127.412	-1.03731	0.157824	-6.57257	4.94538e-11	1.41575e-10
C1QTNF3|114899	1343.42	1.07785	0.18462	5.83818	5.27732e-09	1.32646e-08
C1QTNF4|114900	18.0039	-1.34379	0.176186	-7.62713	2.40042e-14	8.4078e-14
C1QTNF6|114904	1624.52	2.37827	0.11073	21.4782	2.49026e-102	4.90704e-100
C1QTNF7|114905	449.045	-2.56365	0.197572	-12.9758	1.67851e-38	2.00997e-37
C1QTNF9|338872	69.009	-2.9601	0.17622	-16.7978	2.53322e-63	8.98684e-62
C1QTNF9B|387911	33.7949	-2.77118	0.16084	-17.2294	1.59805e-66	6.32296e-65
C20orf103|24141	548.109	3.19296	0.185217	17.239	1.354e-66	5.37872e-65
C20orf114|92747	699.726	3.10565	0.304673	10.1934	2.1223e-24	1.28266e-23
C20orf132|140699	97.2558	-1.29361	0.112225	-11.5269	9.65117e-31	8.07388e-30
C20orf141|128653	1.84151	1.27943	0.388396	3.29414	0.000987249	0.00161847
C20orf151|140893	240.326	1.26809	0.17094	7.41832	1.18613e-13	3.98555e-13
C20orf160|140706	394.667	-1.70824	0.109834	-15.5529	1.52032e-54	3.65869e-53
C20orf194|25943	1971.29	-1.27276	0.0679461	-18.732	2.71746e-78	1.71148e-76
C20orf200|253868	2.74638	-2.07966	0.26143	-7.95493	1.79231e-15	6.70623e-15
C20orf201|198437	1.88201	2.75037	0.347826	7.90732	2.62999e-15	9.71817e-15
C20orf203|284805	12.1433	-1.67947	0.201802	-8.32236	8.62322e-17	3.48112e-16
C20orf24|55969	3277.1	1.0372	0.0756821	13.7046	9.52464e-43	1.36276e-41
C20orf26|26074	42.3117	1.5167	0.187637	8.08317	6.3103e-16	2.42728e-15
C20orf54|113278	902.158	1.37543	0.128679	10.6889	1.14731e-26	7.77982e-26
C20orf85|128602	4.85	3.60816	0.620368	5.81615	6.02168e-09	1.50898e-08
C21orf125|284836	16.8555	1.30167	0.206683	6.2979	3.01706e-10	8.22506e-10
C21orf128|150147	5.50007	1.61138	0.29328	5.49435	3.92157e-08	9.23524e-08
C21orf129|150135	3.392	-1.26172	0.270468	-4.66497	3.08658e-06	6.28881e-06
C21orf34|388815	220.658	-2.16553	0.130278	-16.6224	4.79839e-62	1.59428e-60
C21orf45|54069	651.053	1.11324	0.0695831	15.9987	1.30418e-57	3.56046e-56
C21orf58|54058	191.683	1.32641	0.0998123	13.289	2.68086e-40	3.4489e-39
C21orf62|56245	7.33951	-1.87651	0.174494	-10.754	5.67157e-27	3.90033e-26
C21orf71|282566	5.41794	-1.09374	0.170906	-6.39964	1.55743e-10	4.31939e-10
C22orf23|84645	157.259	-1.04505	0.108176	-9.66063	4.43121e-22	2.37453e-21
C22orf41|644186	17.9865	1.67956	0.189427	8.86653	7.54593e-19	3.39541e-18
C2CD2|25966	4353.85	-1.58972	0.122395	-12.9885	1.42221e-38	1.7082e-37
C2CD4A|145741	185.122	2.23253	0.294064	7.592	3.14998e-14	1.09657e-13
C2CD4B|388125	211.926	-2.33945	0.240568	-9.72467	2.36666e-22	1.28622e-21
C2CD4C|126567	67.399	-1.30933	0.164984	-7.93609	2.08657e-15	7.77804e-15
C2CD4D|100191040	40.7518	1.16672	0.16444	7.09512	1.29238e-12	4.09373e-12
C2orf14|100132708	9.90247	2.15242	0.449897	4.78426	1.7162e-06	3.57054e-06
C2orf40|84417	925.542	-3.57626	0.225763	-15.8407	1.62888e-56	4.23212e-55
C2orf48|348738	11.3845	2.87779	0.242156	11.884	1.43293e-32	1.30458e-31
C2orf50|130813	34.9163	1.45364	0.208678	6.96593	3.26242e-12	1.00509e-11
C2orf54|79919	472.274	3.44915	0.297978	11.5752	5.5048e-31	4.67991e-30
C2orf58|285154	29.0092	-1.6645	0.122207	-13.6203	3.03454e-42	4.25306e-41
C2orf62|375307	8.09849	2.04324	0.270568	7.5517	4.29627e-14	1.48291e-13
C2orf70|339778	12.6835	1.02238	0.243669	4.19578	2.71935e-05	5.12213e-05
C2orf71|388939	12.622	-1.52991	0.251818	-6.07544	1.2365e-09	3.24226e-09
C2orf82|389084	116.154	-1.52648	0.35601	-4.28773	1.80508e-05	3.4523e-05
C2orf84|653140	33.7983	-2.66541	0.211096	-12.6265	1.50826e-36	1.64388e-35
C2orf88|84281	581.435	-2.20696	0.165188	-13.3603	1.03123e-40	1.3538e-39
C2orf89|129293	115.167	-1.11441	0.179023	-6.22497	4.81652e-10	1.29468e-09
C3|718	44662.2	-1.04162	0.141798	-7.34579	2.04549e-13	6.78489e-13
C3orf14|57415	1128.28	1.10034	0.137758	7.98751	1.37687e-15	5.19379e-15
C3orf16|389161	0.398594	-1.26788	0.36498	-3.47383	0.000513084	0.000865739
C3orf36|80111	14.7186	1.87709	0.146355	12.8256	1.17913e-37	1.35647e-36
C3orf45|132228	5.222	-1.6282	0.183108	-8.89199	6.00244e-19	2.71501e-18
C3orf49|132200	1.85617	-1.52915	0.208296	-7.34123	2.1164e-13	7.01424e-13
C3orf50|93556	3.53295	-3.76196	0.278349	-13.5153	1.2708e-41	1.72168e-40
C3orf52|79669	663.908	1.71213	0.149953	11.4178	3.40916e-30	2.78184e-29
C3orf55|152078	232.95	-2.72	0.197314	-13.7851	3.1316e-43	4.58273e-42
C3orf57|165679	888.869	2.0062	0.231996	8.64755	5.26159e-18	2.26855e-17
C3orf64|285203	1970.97	-1.17817	0.0788363	-14.9445	1.69202e-50	3.38098e-49
C3orf67|200844	120.362	2.36988	0.141958	16.6942	1.44429e-62	4.93889e-61
C3orf74|100128378	1.60614	-1.44861	0.263167	-5.50452	3.70167e-08	8.73702e-08
C4A|720	62080.8	1.58662	0.192231	8.25372	1.53536e-16	6.11255e-16
C4BPA|722	167.404	-2.57068	0.341364	-7.53061	5.05051e-14	1.73752e-13
C4orf12|404201	97.4429	-1.33683	0.100234	-13.3371	1.40815e-40	1.8377e-39
C4orf26|152816	1.7151	1.62087	0.286461	5.65827	1.52908e-08	3.71572e-08
C4orf31|79625	417.998	-1.0602	0.17941	-5.90937	3.43416e-09	8.72765e-09
C4orf48|401115	68.216	1.41828	0.178191	7.95934	1.72961e-15	6.48019e-15
C4orf49|84709	58.5672	-2.63255	0.150989	-17.4353	4.44829e-68	1.87962e-66
C4orf50|389197	1.66335	2.09183	0.346248	6.04141	1.52774e-09	3.98389e-09
C4orf6|10141	3.7672	2.02447	0.352588	5.74174	9.3706e-09	2.32015e-08
C4orf7|260436	964.663	-1.31722	0.393393	-3.34837	0.000812896	0.0013436
C5orf13|9315	3324.86	1.30039	0.101862	12.7661	2.53504e-37	2.86824e-36
C5orf20|140947	43.8252	1.07245	0.22792	4.70538	2.53397e-06	5.20015e-06
C5orf23|79614	1423.05	-2.02213	0.226137	-8.94206	3.81966e-19	1.74957e-18
C5orf34|375444	160.103	1.0145	0.100532	10.0913	6.03643e-24	3.56701e-23
C5orf4|10826	3455.6	-1.93458	0.139041	-13.9137	5.22931e-44	7.90233e-43
C5orf46|389336	119.203	1.69867	0.218978	7.75727	8.67773e-15	3.12022e-14
C5orf49|134121	92.0543	1.53937	0.171856	8.95735	3.32572e-19	1.52578e-18
C5orf62|85027	2300.35	-1.36689	0.125235	-10.9146	9.81678e-28	7.07107e-27
C6|729	551.212	-2.72205	0.316925	-8.58895	8.77667e-18	3.73553e-17
C6orf115|58527	1468.32	1.15429	0.0956632	12.0662	1.59251e-33	1.52375e-32
C6orf118|168090	1.26618	1.3193	0.442691	2.98019	0.00288065	0.00452028
C6orf123|26238	25.2486	-1.37577	0.166914	-8.24241	1.68779e-16	6.70868e-16
C6orf126|389383	25.7295	3.43158	0.277351	12.3727	3.67134e-35	3.7839e-34
C6orf127|340204	16.0999	2.41723	0.285477	8.46736	2.51025e-17	1.04364e-16
C6orf129|154467	508.116	1.6731	0.0817025	20.478	3.38149e-93	4.00586e-91
C6orf141|135398	236.07	1.13267	0.199846	5.66772	1.44706e-08	3.52459e-08
C6orf142|90523	15.8826	-1.54441	0.238616	-6.47234	9.6496e-11	2.71329e-10
C6orf145|221749	2342.95	-1.21699	0.102833	-11.8345	2.5879e-32	2.33263e-31
C6orf146|222826	0.357705	-1.31762	0.471661	-2.79358	0.00521287	0.00795236
C6orf154|221424	73.5835	1.85666	0.174086	10.6652	1.48065e-26	9.98911e-26
C6orf163|206412	20.9443	-1.0394	0.109907	-9.45712	3.16537e-21	1.61242e-20
C6orf165|154313	78.6333	1.1463	0.148495	7.71944	1.16846e-14	4.16301e-14
C6orf174|387104	230.71	-1.16604	0.149445	-7.80246	6.07137e-15	2.19695e-14
C6orf191|253582	1.22663	2.34323	0.399733	5.86199	4.57354e-09	1.15379e-08
C6orf204|387119	143.095	-1.09635	0.130443	-8.40482	4.28522e-17	1.7588e-16
C6orf211|79624	4816.06	1.42704	0.14371	9.93	3.08241e-23	1.74626e-22
C6orf218|221718	5.14382	2.25971	0.39773	5.68153	1.33497e-08	3.26274e-08
C6orf221|154288	0.4679	-1.73876	0.411273	-4.22775	2.36037e-05	4.47093e-05
C6orf222|389384	1.81161	3.1412	0.377875	8.3128	9.34682e-17	3.76331e-16
C6orf223|221416	39.3598	-1.62667	0.360873	-4.5076	6.55647e-06	1.302e-05
C6orf58|352999	1.75702	-1.93959	0.304571	-6.36827	1.91176e-10	5.27709e-10
C6orf59|79992	15.897	-1.17797	0.140064	-8.41025	4.09133e-17	1.67957e-16
C6orf94|153918	1.73495	-1.52537	0.284156	-5.36808	7.95801e-08	1.8293e-07
C7|730	2927.97	-1.71505	0.240416	-7.1337	9.77029e-13	3.11916e-12
C7orf10|79783	181.86	1.0978	0.124771	8.79848	1.38687e-18	6.1569e-18
C7orf16|10842	1.26638	-1.9588	0.328762	-5.95809	2.55198e-09	6.55601e-09
C7orf41|222166	8393.62	-2.58801	0.136607	-18.945	4.85851e-80	3.30014e-78
C7orf45|136263	1.08533	-1.44496	0.303196	-4.76576	1.8814e-06	3.90444e-06
C7orf51|222950	51.8244	-2.19348	0.155156	-14.1372	2.24051e-45	3.57297e-44
C7orf52|375607	1.14952	3.18465	0.512458	6.21447	5.1498e-10	1.38129e-09
C7orf58|79974	2788.65	-2.18555	0.194469	-11.2385	2.63756e-29	2.06096e-28
C7orf71|285941	0.872976	-1.6212	0.332165	-4.88069	1.05715e-06	2.23419e-06
C8orf22|492307	2.51377	-3.41668	0.616326	-5.54363	2.96266e-08	7.04287e-08
C8orf30A|51236	1656.52	1.38997	0.0874011	15.9033	6.01045e-57	1.58858e-55
C8orf34|116328	70.2145	-2.6778	0.216009	-12.3967	2.72143e-35	2.81799e-34
C8orf38|137682	947.218	1.44342	0.0949393	15.2036	3.34599e-52	7.19911e-51
C8orf51|78998	176.205	1.69002	0.115275	14.6608	1.14963e-48	2.09908e-47
C8orf73|642475	343.997	1.8246	0.154193	11.8332	2.62879e-32	2.36734e-31
C8orf79|57604	645.139	-2.02951	0.160427	-12.6507	1.10902e-36	1.2154e-35
C8orf85|441376	1671.81	2.03722	0.224382	9.07925	1.09323e-19	5.12542e-19
C8ORFK29|340393	10.1572	1.99732	0.179072	11.1537	6.8655e-29	5.22513e-28
C9orf100|84904	228.161	1.50505	0.101879	14.773	2.18899e-49	4.16227e-48
C9orf106|414318	6.1743	1.26175	0.212231	5.94516	2.76193e-09	7.07165e-09
C9orf11|54586	1.36445	-2.27806	0.277275	-8.21586	2.10642e-16	8.33437e-16
C9orf116|138162	286.252	1.87663	0.120327	15.5961	7.73519e-55	1.89588e-53
C9orf117|286207	34.4868	1.40059	0.144763	9.67504	3.84933e-22	2.06661e-21
C9orf125|84302	238.365	-2.04599	0.111209	-18.3977	1.3705e-75	7.83783e-74
C9orf131|138724	5.48816	-1.23477	0.149277	-8.27171	1.32052e-16	5.27415e-16
C9orf135|138255	0.777917	-1.94222	0.427243	-4.54593	5.46935e-06	1.09266e-05
C9orf140|89958	829.552	2.06013	0.164229	12.5443	4.27431e-36	4.58584e-35
C9orf144|389715	0.651519	-1.5433	0.306747	-5.03119	4.87451e-07	1.0569e-06
C9orf144B|259308	3.97049	-1.23152	0.195039	-6.31422	2.71532e-10	7.42618e-10
C9orf163|158055	24.6053	1.10525	0.127689	8.65576	4.89618e-18	2.11512e-17
C9orf169|375791	36.0714	2.90031	0.202146	14.3476	1.10326e-46	1.86077e-45
C9orf171|389799	5.73623	1.39081	0.307647	4.5208	6.16059e-06	1.22608e-05
C9orf172|389813	29.8762	2.02896	0.145533	13.9416	3.53874e-44	5.38441e-43
C9orf4|23732	3.33878	-1.37919	0.317256	-4.34724	1.37863e-05	2.66545e-05
C9orf53|51198	1.03418	1.2145	0.380442	3.19235	0.00141123	0.00227936
C9orf7|11094	1681.65	1.24273	0.100406	12.377	3.47919e-35	3.58771e-34
C9orf84|158401	9.14445	1.73024	0.238985	7.23996	4.48811e-13	1.45666e-12
C9orf98|158067	168.783	1.27624	0.123985	10.2935	7.5387e-25	4.67108e-24
CA1|759	0.954197	-1.45266	0.45741	-3.17584	0.00149405	0.00240688
CA10|56934	2.34298	-1.10164	0.335763	-3.281	0.0010344	0.00169242
CA12|771	18644.5	1.997	0.177692	11.2386	2.63594e-29	2.06051e-28
CA14|23632	39.0615	1.26986	0.177219	7.16551	7.74996e-13	2.48653e-12
CA2|760	3279.09	1.13719	0.235363	4.83163	1.35418e-06	2.83753e-06
CA3|761	983.583	-4.27549	0.243371	-17.5678	4.35014e-69	1.93684e-67
CA4|762	590.222	-5.30281	0.306172	-17.3197	3.34116e-67	1.36822e-65
CA6|765	39.3347	-2.44475	0.441953	-5.5317	3.17139e-08	7.51571e-08
CA9|768	175.943	5.88719	0.409268	14.3847	6.4572e-47	1.1031e-45
CABC1|56997	5197.26	-1.4804	0.130605	-11.3349	8.80852e-30	7.04894e-29
CABLES2|81928	736.789	1.20003	0.0815422	14.7167	5.03517e-49	9.33054e-48
CABP1|9478	41.4704	-2.64212	0.166775	-15.8424	1.58564e-56	4.12515e-55
CACHD1|57685	2125.68	-1.99107	0.108999	-18.2669	1.5189e-74	8.51526e-73
CACNA1B|774	25.5381	2.7795	0.277592	10.0129	1.3379e-23	7.73589e-23
CACNA1D|776	881.252	1.47239	0.185408	7.94135	1.99988e-15	7.46608e-15
CACNA1E|777	9.9136	1.59452	0.202154	7.88763	3.07984e-15	1.13404e-14
CACNA1G|8913	99.1312	-1.46784	0.209357	-7.01117	2.36337e-12	7.35393e-12
CACNA1H|8912	1328.31	2.60035	0.23338	11.1421	7.82544e-29	5.93981e-28
CACNA1I|8911	79.6423	1.70059	0.21454	7.92668	2.25083e-15	8.36216e-15
CACNA2D1|781	611.821	-1.86466	0.186515	-9.99737	1.565e-23	9.00712e-23
CACNA2D2|9254	710.176	1.17746	0.181814	6.47615	9.40896e-11	2.64824e-10
CACNB3|784	1426.69	1.28913	0.0917216	14.0548	7.19511e-45	1.129e-43
CACNG1|786	49.3596	3.09988	0.247557	12.5219	5.66891e-36	6.0333e-35
CACNG4|27092	3149.52	2.37205	0.223727	10.6025	2.90263e-26	1.9314e-25
CACNG6|59285	12.5874	2.37475	0.376184	6.31274	2.74141e-10	7.49341e-10
CACNG8|59283	0.447825	1.53789	0.540641	2.84456	0.00444732	0.00683637
CADM2|253559	111.885	-1.31222	0.224196	-5.85298	4.82846e-09	1.21641e-08
CADM3|57863	734.391	-2.1658	0.228331	-9.48533	2.41621e-21	1.24033e-20
CADPS|8618	14.4628	1.85067	0.184855	10.0115	1.35743e-23	7.84433e-23
CALB2|794	1899.34	-2.54286	0.239482	-10.6182	2.45319e-26	1.63672e-25
CALCB|797	2.97825	2.55249	0.531709	4.80055	1.58232e-06	3.30064e-06
CALCOCO1|57658	5953.67	-1.10989	0.057345	-19.3546	1.86538e-83	1.49697e-81
CALCR|799	45.1449	-1.59208	0.197981	-8.04159	8.86773e-16	3.38744e-15
CALHM1|255022	7.93257	2.5616	0.244198	10.4898	9.61815e-26	6.23316e-25
CALHM3|119395	2.06279	1.27387	0.291192	4.37466	1.2162e-05	2.36122e-05
CALML3|810	867.241	-1.41284	0.291345	-4.84938	1.23849e-06	2.60306e-06
CALML5|51806	1949.15	2.22594	0.353497	6.29692	3.03618e-10	8.27528e-10
CALN1|83698	32.8624	-1.57698	0.20373	-7.74054	9.8993e-15	3.54536e-14
CALR|811	39609.9	1.04034	0.0707638	14.7015	6.30326e-49	1.16263e-47
CALR3|125972	1.03184	2.04753	0.345161	5.9321	2.99078e-09	7.63698e-09
CALY|50632	1.747	2.05074	0.459028	4.46758	7.91099e-06	1.56102e-05
CAMK1|8536	1020.91	-1.55639	0.115719	-13.4497	3.09005e-41	4.13294e-40
CAMK2A|815	16.9545	1.09375	0.151495	7.21968	5.21118e-13	1.68529e-12
CAMK2N2|94032	55.6728	2.9421	0.173061	17.0003	8.16414e-65	3.02575e-63
CAMK4|814	40.4027	1.31336	0.158238	8.29991	1.04188e-16	4.1839e-16
CAMP|820	25.0075	3.95148	0.30558	12.9311	3.00494e-38	3.55132e-37
CANT1|124583	6249.71	1.177	0.078095	15.0713	2.50022e-51	5.17788e-50
CAPN11|11131	148.95	-3.18027	0.143766	-22.1211	1.98116e-108	5.40125e-106
CAPN13|92291	1171.3	1.90225	0.232294	8.18899	2.63426e-16	1.03775e-15
CAPN3|825	277.386	-1.73275	0.122529	-14.1416	2.10572e-45	3.36341e-44
CAPN6|827	979.17	-1.51648	0.258631	-5.86348	4.53262e-09	1.14376e-08
CAPN9|10753	316.219	3.66868	0.265587	13.8135	2.11345e-43	3.118e-42
CAPS|828	1016.7	2.02794	0.172184	11.7778	5.08308e-32	4.51018e-31
CAPSL|133690	29.2039	4.11774	0.313713	13.1258	2.34182e-39	2.90748e-38
CAPZA3|93661	13.7291	-3.09732	0.267097	-11.5962	4.30573e-31	3.67622e-30
CARD17|440068	0.566022	1.86681	0.479448	3.89366	9.87422e-05	0.000177811
CARD6|84674	896.815	-1.05454	0.103792	-10.1601	2.98902e-24	1.79557e-23
CASC5|57082	377.409	3.14788	0.161707	19.4665	2.11061e-84	1.72862e-82
CASKIN1|57524	59.8644	1.40682	0.202798	6.93707	4.00324e-12	1.22743e-11
CASP12|120329	12.003	-2.249	0.161221	-13.9498	3.15414e-44	4.81025e-43
CASP14|23581	129.671	6.69745	0.551172	12.1513	5.6472e-34	5.51746e-33
CASP5|838	4.69049	1.24536	0.260072	4.78854	1.67998e-06	3.49702e-06
CASQ2|845	412.597	-2.88394	0.195262	-14.7696	2.3001e-49	4.368e-48
CAT|847	11553.3	-1.94334	0.112722	-17.2402	1.32622e-66	5.27888e-65
CATSPER1|117144	7.64507	1.86635	0.219872	8.48835	2.0959e-17	8.75029e-17
CATSPERB|79820	111.019	1.0339	0.206184	5.01446	5.31838e-07	1.14876e-06
CAV1|857	25189.9	-3.18801	0.138972	-22.94	1.85318e-116	9.45691e-114
CAV2|858	6986.9	-2.6942	0.132076	-20.3989	1.71025e-92	1.94909e-90
CAV3|859	4.22571	-3.1818	0.268032	-11.871	1.67524e-32	1.51825e-31
CBLC|23624	601.323	1.25348	0.192389	6.51532	7.25349e-11	2.05259e-10
CBLN2|147381	251.563	5.3365	0.350763	15.214	2.85558e-52	6.17737e-51
CBLN4|140689	104.162	-1.42969	0.205468	-6.9582	3.44651e-12	1.05983e-11
CBS|875	672.265	1.79464	0.185239	9.68824	3.38307e-22	1.82268e-21
CBX2|84733	775.537	2.66909	0.163398	16.3349	5.57165e-60	1.66998e-58
CBX3|11335	10169.9	1.02548	0.0526074	19.493	1.25847e-84	1.03925e-82
CBX4|8535	1721.27	1.6001	0.0988079	16.1941	5.55456e-59	1.61147e-57
CBX7|23492	3494.89	-1.78367	0.0826453	-21.5822	2.64014e-103	5.47333e-101
CBX8|57332	310.896	1.27439	0.117334	10.8612	1.76441e-27	1.24832e-26
CCBE1|147372	101.431	-1.62347	0.195306	-8.31246	9.37353e-17	3.7733e-16
CCDC108|255101	23.8285	2.19395	0.288677	7.60001	2.96114e-14	1.03282e-13
CCDC114|93233	55.9958	1.08751	0.151528	7.17696	7.12797e-13	2.28992e-12
CCDC116|164592	8.85879	-1.22203	0.114608	-10.6627	1.52103e-26	1.02511e-25
CCDC135|84229	3.93427	2.095	0.312814	6.69726	2.12363e-11	6.23002e-11
CCDC136|64753	125.955	-1.35791	0.125004	-10.8629	1.73183e-27	1.2257e-26
CCDC140|151278	1.62849	-1.35188	0.336175	-4.02137	5.78613e-05	0.000106046
CCDC141|285025	65.0522	-2.34554	0.175264	-13.3828	7.6172e-41	1.00396e-39
CCDC144B|284047	145.83	-1.06377	0.196251	-5.42046	5.94463e-08	1.38132e-07
CCDC150|284992	41.8779	1.39972	0.14693	9.52643	1.62781e-21	8.43226e-21
CCDC151|115948	44.505	2.40803	0.204135	11.7963	4.08051e-32	3.64172e-31
CCDC152|100129792	329.265	-1.42638	0.120401	-11.8469	2.23253e-32	2.01688e-31
CCDC153|283152	37.6677	1.25451	0.171036	7.33477	2.22096e-13	7.34613e-13
CCDC155|147872	3.85939	1.57223	0.349553	4.49784	6.86481e-06	1.36147e-05
CCDC158|339965	92.1215	-1.5251	0.187518	-8.13307	4.18538e-16	1.62849e-15
CCDC19|25790	163.545	3.02511	0.176759	17.1143	1.16183e-65	4.42118e-64
CCDC21|64793	1008.88	1.12878	0.0780983	14.4533	2.39021e-47	4.13652e-46
CCDC3|83643	3938.17	-2.86277	0.154566	-18.5214	1.38856e-76	8.24932e-75
CCDC36|339834	85.3627	-1.91643	0.14912	-12.8516	8.42132e-38	9.73858e-37
CCDC38|120935	0.408323	-1.0432	0.382192	-2.72952	0.00634266	0.00958479
CCDC46|201134	629.115	-1.80943	0.101868	-17.7625	1.38064e-70	6.45013e-69
CCDC50|152137	6146.64	-1.20705	0.0766766	-15.7421	7.78541e-56	1.97634e-54
CCDC60|160777	2.94174	3.82528	0.629719	6.07458	1.24314e-09	3.25883e-09
CCDC64|92558	634.601	2.6113	0.148175	17.6232	1.63625e-69	7.38427e-68
CCDC65|85478	59.7369	1.11909	0.193426	5.78562	7.22439e-09	1.80198e-08
CCDC67|159989	15.6624	1.58231	0.24523	6.45237	1.10114e-10	3.08269e-10
CCDC69|26112	5263.38	-2.9951	0.159858	-18.7359	2.52216e-78	1.59352e-76
CCDC74A|90557	1058.16	1.23976	0.186594	6.64419	3.04894e-11	8.84676e-11
CCDC74B|91409	315.343	1.31654	0.185751	7.08769	1.36367e-12	4.31339e-12
CCDC78|124093	121.917	3.23955	0.201878	16.0471	5.99132e-58	1.6561e-56
CCDC8|83987	1784.19	-1.94326	0.150054	-12.9504	2.33782e-38	2.77775e-37
CCDC80|151887	21073.8	-1.38923	0.161929	-8.57926	9.54843e-18	4.05626e-17
CCDC82|79780	1081.72	-1.24553	0.0901041	-13.8233	1.845e-43	2.73411e-42
CCDC83|220047	3.28384	2.11491	0.316358	6.68519	2.30633e-11	6.74809e-11
CCDC85A|114800	446.56	-2.17165	0.150158	-14.4624	2.09325e-47	3.64478e-46
CCDC87|55231	85.4801	1.78937	0.137279	13.0346	7.78049e-39	9.45344e-38
CCKAR|886	2.12101	1.83902	0.341607	5.38342	7.30825e-08	1.6848e-07
CCKBR|887	6.87026	1.73986	0.341787	5.09049	3.57135e-07	7.82787e-07
CCL11|6356	40.0461	4.67359	0.206507	22.6317	2.11479e-113	7.65248e-111
CCL13|6357	221.727	-2.02581	0.255151	-7.93964	2.02762e-15	7.56252e-15
CCL14|6358	3562.81	-3.11992	0.175883	-17.7386	2.11182e-70	9.79708e-69
CCL16|6360	10.3963	-2.85591	0.188911	-15.1177	1.23768e-51	2.59287e-50
CCL17|6361	19.9997	1.17299	0.205357	5.71195	1.11686e-08	2.74791e-08
CCL18|6362	576.619	-1.12012	0.274677	-4.07795	4.54341e-05	8.40049e-05
CCL2|6347	2124.56	-1.12377	0.170735	-6.58198	4.6423e-11	1.33224e-10
CCL20|6364	31.96	2.28458	0.269926	8.46371	2.58992e-17	1.07586e-16
CCL21|6366	2040.77	-2.56395	0.232757	-11.0156	3.21403e-28	2.36909e-27
CCL23|6368	26.7646	-1.992	0.235403	-8.46206	2.62701e-17	1.09104e-16
CCL24|6369	5.67294	-3.25842	0.359105	-9.07373	1.15011e-19	5.38701e-19
CCL25|6370	2.16888	1.76444	0.316799	5.56959	2.55333e-08	6.10406e-08
CCL28|56477	1803.48	-2.21427	0.218549	-10.1317	3.99755e-24	2.38202e-23
CCL7|6354	19.739	4.24685	0.435212	9.75813	1.70268e-22	9.31469e-22
CCNA2|890	835.325	2.93988	0.142705	20.601	2.68769e-94	3.47341e-92
CCNB1|891	1636.19	2.51047	0.104678	23.9828	4.20623e-127	4.18562e-124
CCNB2|9133	726.01	3.3151	0.154585	21.4452	5.06056e-102	9.68417e-100
CCND1|595	20175.6	1.02822	0.125803	8.17322	3.00273e-16	1.17801e-15
CCND2|894	3113.69	-1.10828	0.0898304	-12.3375	5.69167e-35	5.81497e-34
CCNE1|898	199.356	2.49171	0.148167	16.8169	1.83468e-63	6.54369e-62
CCNE2|9134	512.167	3.15843	0.141774	22.278	6.03778e-110	1.76712e-107
CCNF|899	1098.21	1.77929	0.0990791	17.9582	4.13688e-72	2.04298e-70
CCNI2|645121	55.4764	1.72736	0.184486	9.36309	7.74361e-21	3.86734e-20
CCNO|10309	297.293	2.22188	0.221681	10.0228	1.20971e-23	7.02326e-23
CCR10|2826	32.2294	-1.00838	0.136592	-7.38244	1.55417e-13	5.18629e-13
CCR4|1233	81.5783	1.78252	0.192916	9.23989	2.46756e-20	1.19925e-19
CCR7|1236	245.075	1.36499	0.196057	6.9622	3.34991e-12	1.03109e-11
CCR8|1237	22.2801	3.186	0.221537	14.3814	6.77568e-47	1.15355e-45
CCRL1|51554	378.359	-1.50965	0.156014	-9.6764	3.79838e-22	2.04146e-21
CCT3|7203	17741.9	1.17382	0.0644198	18.2215	3.48576e-74	1.90587e-72
CD164L2|388611	82.8559	-1.7572	0.226175	-7.76922	7.89723e-15	2.84678e-14
CD177|57126	132.939	4.0777	0.320766	12.7123	5.04943e-37	5.63306e-36
CD19|930	34.645	2.16864	0.300235	7.22313	5.08045e-13	1.64382e-12
CD1A|909	51.197	2.97956	0.297306	10.0219	1.22163e-23	7.08622e-23
CD1B|910	16.6802	1.56694	0.285224	5.49374	3.9352e-08	9.26516e-08
CD1E|913	89.6646	1.05497	0.210241	5.01793	5.22317e-07	1.12942e-06
CD200|4345	1161.08	-1.17328	0.0836542	-14.0254	1.09005e-44	1.69885e-43
CD207|50489	123.775	1.59223	0.223817	7.11399	1.12731e-12	3.58399e-12
CD209|30835	793.459	-2.66634	0.193194	-13.8014	2.50025e-43	3.66962e-42
CD24|100133941	61421.1	1.7725	0.197212	8.9878	2.52228e-19	1.16362e-18
CD248|57124	5528.86	-1.71557	0.14534	-11.8038	3.73119e-32	3.33894e-31
CD300LG|146894	2411.46	-4.74023	0.243266	-19.4858	1.44912e-84	1.19175e-82
CD302|9936	4465.67	-1.44322	0.104099	-13.8639	1.04753e-43	1.56695e-42
CD34|947	9407.39	-1.88719	0.113238	-16.6657	2.32757e-62	7.88718e-61
CD36|948	45630.7	-3.44942	0.226909	-15.2017	3.44303e-52	7.39193e-51
CD5|921	267.767	1.14797	0.176775	6.49393	8.36236e-11	2.35967e-10
CD80|941	53.1073	2.32164	0.163361	14.2117	7.74702e-46	1.25965e-44
CD99L2|83692	4018.11	-1.0313	0.100364	-10.2756	9.07883e-25	5.60443e-24
CDC14B|8555	1440.27	-1.67399	0.0907189	-18.4525	4.97803e-76	2.86338e-74
CDC14C|168448	23.3408	-1.74563	0.118823	-14.691	7.35697e-49	1.35197e-47
CDC20|991	1063.35	3.43914	0.168658	20.3912	2.00216e-92	2.25124e-90
CDC20B|166979	73.8459	6.28767	0.415992	15.1149	1.29241e-51	2.699e-50
CDC25A|993	278.896	2.31598	0.146966	15.7586	5.99565e-56	1.52785e-54
CDC25C|995	162.938	3.79262	0.177055	21.4206	8.59614e-102	1.62934e-99
CDC42EP2|10435	1080.26	-1.42754	0.108311	-13.18	1.14403e-39	1.43378e-38
CDC45|8318	285.854	3.20235	0.184147	17.3902	9.78124e-68	4.05555e-66
CDC6|990	812.723	2.80609	0.151264	18.551	8.00698e-77	4.82894e-75
CDC7|8317	479.231	2.02789	0.132153	15.345	3.8271e-53	8.57737e-52
CDCA2|157313	328.937	3.22949	0.171216	18.8621	2.33883e-79	1.52614e-77
CDCA3|83461	347.925	2.97171	0.140499	21.1511	2.69306e-99	4.39322e-97
CDCA4|55038	795.814	1.13335	0.0816235	13.8851	7.79523e-44	1.17176e-42
CDCA5|113130	842.487	3.03487	0.139728	21.7199	1.33198e-104	2.94545e-102
CDCA7|83879	361.963	1.17971	0.195206	6.04343	1.5087e-09	3.93528e-09
CDCA8|55143	734.848	3.063	0.13194	23.2151	3.20603e-119	1.99395e-116
CDCP1|64866	2634.95	1.09624	0.135098	8.11442	4.88096e-16	1.89211e-15
CDCP2|200008	2.51361	-1.63777	0.211828	-7.73162	1.06184e-14	3.79199e-14
CDH10|1008	4.99621	-1.31462	0.342803	-3.8349	0.000125616	0.000224035
CDH11|1009	5597.86	1.89357	0.116706	16.2252	3.34864e-59	9.82959e-58
CDH12|1010	51.2796	-2.56211	0.172434	-14.8584	6.13302e-50	1.19315e-48
CDH13|1012	1666.98	-1.28927	0.10327	-12.4844	9.08398e-36	9.55042e-35
CDH15|1013	8.13839	1.72333	0.237869	7.24487	4.32844e-13	1.40644e-12
CDH17|1015	10.9315	-1.09829	0.191342	-5.73997	9.46952e-09	2.34406e-08
CDH18|1016	5.62984	1.9925	0.399524	4.9872	6.12622e-07	1.31525e-06
CDH19|28513	34.6904	-1.24929	0.324716	-3.84734	0.000119407	0.000213343
CDH2|1000	213.657	1.54853	0.189688	8.16359	3.25216e-16	1.2736e-15
CDH20|28316	46.5063	-3.78074	0.24615	-15.3595	3.05939e-53	6.90341e-52
CDH22|64405	24.1101	-1.66252	0.229124	-7.25599	3.98745e-13	1.29904e-12
CDH23|64072	708.14	-1.99257	0.166986	-11.9326	8.00735e-33	7.395e-32
CDH4|1002	22.3353	-2.81381	0.202918	-13.8667	1.00765e-43	1.51011e-42
CDH5|1003	5249.72	-1.41714	0.11093	-12.7751	2.25934e-37	2.56799e-36
CDH7|1005	17.394	3.1369	0.370743	8.46113	2.6479e-17	1.09949e-16
CDH8|1006	41.4579	-1.52915	0.203083	-7.52969	5.08613e-14	1.74886e-13
CDHR2|54825	2.41093	1.36664	0.246612	5.54166	2.99626e-08	7.11764e-08
CDHR4|389118	7.50911	2.27748	0.377924	6.0263	1.67757e-09	4.36203e-09
CDK1|983	1494.49	3.25468	0.134201	24.2522	6.26976e-130	6.93227e-127
CDK5|1020	652.491	1.23659	0.070386	17.5687	4.27923e-69	1.90954e-67
CDK5R1|8851	268.161	1.42772	0.126273	11.3067	1.21593e-29	9.66819e-29
CDK5R2|8941	3.6406	2.68229	0.439884	6.09771	1.07599e-09	2.82921e-09
CDKL2|8999	81.5306	-1.10491	0.22825	-4.84077	1.29334e-06	2.71434e-06
CDKN1C|1028	1695.67	-2.23353	0.132099	-16.908	3.93096e-64	1.42763e-62
CDKN2A|1029	345.025	2.00527	0.179333	11.1818	5.00543e-29	3.84181e-28
CDKN2BAS|100048912	16.9205	2.12814	0.167034	12.7407	3.5102e-37	3.94853e-36
CDKN2C|1031	1749.93	-1.52716	0.139665	-10.9345	7.88757e-28	5.70416e-27
CDKN2D|1032	429.272	1.10966	0.108309	10.2454	1.24174e-24	7.61339e-24
CDKN3|1033	273.198	3.02278	0.136857	22.0871	4.20544e-108	1.13104e-105
CDNF|441549	125.309	-1.40823	0.110624	-12.7299	4.03405e-37	4.51804e-36
CDO1|1036	1589.11	-3.59114	0.189486	-18.952	4.25507e-80	2.91011e-78
CDR1|1038	187.35	-2.5576	0.234163	-10.9223	9.01883e-28	6.50572e-27
CDS1|1040	2583.48	1.0418	0.113335	9.1922	3.84875e-20	1.84885e-19
CDSN|1041	514.778	2.40031	0.25337	9.47351	2.70588e-21	1.38474e-20
CDT1|81620	424.218	2.18438	0.162361	13.4538	2.92308e-41	3.92016e-40
CEACAM20|125931	0.966579	-1.70567	0.368355	-4.6305	3.6478e-06	7.39067e-06
CEACAM22P|388550	1.06269	-1.55187	0.303459	-5.11394	3.15505e-07	6.94369e-07
CEACAM3|1084	4.29578	-1.27854	0.294092	-4.3474	1.37763e-05	2.66423e-05
CEACAM5|1048	2742.14	5.69176	0.360452	15.7906	3.61081e-56	9.27255e-55
CEACAM6|4680	7452.54	4.47021	0.310768	14.3844	6.48483e-47	1.10687e-45
CEACAM7|1087	33.7124	1.93878	0.261176	7.4233	1.14241e-13	3.84122e-13
CEACAM8|1088	0.769876	-2.34222	0.371224	-6.30944	2.80054e-10	7.64978e-10
CEBPA|1050	4688.52	-2.0939	0.175615	-11.9232	8.95964e-33	8.2515e-32
CECR7|100130418	238.029	-1.02526	0.170907	-5.99898	1.98565e-09	5.13293e-09
CEL|1056	73.5698	1.23451	0.200772	6.14881	7.80679e-10	2.07272e-09
CELF2|10659	3733.38	-1.85473	0.128476	-14.4364	3.05458e-47	5.27254e-46
CELF3|11189	4.57182	3.61949	0.412899	8.76605	1.85049e-18	8.16597e-18
CELF4|56853	48.9499	1.44195	0.209613	6.87909	6.02371e-12	1.82722e-11
CELF6|60677	124.673	-1.06633	0.1127	-9.46165	3.03132e-21	1.54651e-20
CELSR1|9620	8553.75	1.54389	0.151968	10.1593	3.01107e-24	1.80773e-23
CELSR3|1951	421.617	2.50401	0.152757	16.3922	2.17589e-60	6.67249e-59
CEND1|51286	6.13177	1.48183	0.197734	7.49402	6.67944e-14	2.28018e-13
CENPA|1058	225.519	3.41006	0.165602	20.5919	3.24489e-94	4.11336e-92
CENPE|1062	696.191	2.94766	0.138238	21.3231	6.93626e-101	1.26647e-98
CENPF|1063	3963.29	3.35999	0.145424	23.1048	4.14141e-118	2.30215e-115
CENPI|2491	138.889	2.95347	0.145289	20.3283	7.23152e-92	8.08549e-90
CENPK|64105	163.221	2.15586	0.139418	15.4632	6.1428e-54	1.43998e-52
CENPL|91687	450.63	1.60585	0.0778844	20.6184	1.87592e-94	2.44017e-92
CENPM|79019	227.708	2.67767	0.158944	16.8466	1.11081e-63	3.97614e-62
CENPN|55839	691.22	1.43375	0.106979	13.4021	5.87464e-41	7.76342e-40
CENPO|79172	304.483	1.40712	0.0908589	15.4869	4.25545e-54	1.00346e-52
CENPP|401541	259.621	1.36048	0.0991283	13.7245	7.2437e-43	1.0424e-41
CENPW|387103	362.974	1.42426	0.131578	10.8245	2.63572e-27	1.8503e-26
CEP55|55165	730.554	3.56716	0.155619	22.9224	2.78065e-116	1.38351e-113
CEP68|23177	3237.12	-1.14425	0.0554776	-20.6253	1.6257e-94	2.14269e-92
CER1|9350	0.836916	-2.13005	0.391966	-5.43427	5.50217e-08	1.28195e-07
CERKL|375298	175.665	1.12743	0.120623	9.3467	9.04259e-21	4.49689e-20
CES1|1066	5579.94	-3.86161	0.218575	-17.6672	7.49698e-70	3.42213e-68
CES4|51716	80.204	-2.62073	0.283431	-9.24644	2.32102e-20	1.13052e-19
CETN4P|729338	8.97865	-2.11263	0.199826	-10.5724	4.00164e-26	2.64061e-25
CETP|1071	207.645	-2.67779	0.245565	-10.9046	1.09579e-27	7.87024e-27
CFB|629	19684.9	2.77507	0.179197	15.4861	4.30604e-54	1.01419e-52
CFD|1675	7843.4	-3.33545	0.220812	-15.1054	1.49154e-51	3.10509e-50
CFH|3075	6167.56	-1.16423	0.131618	-8.84554	9.10895e-19	4.08303e-18
CFI|3426	1559.05	-1.04982	0.119134	-8.8121	1.22821e-18	5.46231e-18
CFL2|1073	2053.22	-1.75299	0.101808	-17.2185	1.92937e-66	7.58859e-65
CFLP1|142913	7.62503	-1.09629	0.16487	-6.64943	2.94228e-11	8.54477e-11
CFP|5199	142.267	-1.71388	0.19546	-8.76848	1.811e-18	7.99525e-18
CFTR|1080	39.5083	-1.13803	0.281203	-4.047	5.1879e-05	9.54072e-05
CGA|1081	48.2836	6.34022	0.499611	12.6903	6.69074e-37	7.42247e-36
CGB2|114336	0.532551	-1.45394	0.396883	-3.6634	0.000248894	0.000432543
CGB7|94027	14.0524	-2.72019	0.194839	-13.9612	2.68888e-44	4.11331e-43
CH25H|9023	239.409	-1.0557	0.167921	-6.28692	3.23833e-10	8.80573e-10
CHAC1|79094	107.101	1.38341	0.1572	8.80032	1.36432e-18	6.0595e-18
CHAD|1101	1838.5	2.01891	0.269504	7.49121	6.82429e-14	2.32683e-13
CHAF1B|8208	728.467	1.40495	0.101228	13.8791	8.48e-44	1.27373e-42
CHEK1|1111	463.341	1.50918	0.100794	14.9728	1.10523e-50	2.2286e-49
CHGB|1114	48.7497	-1.49473	0.295501	-5.05831	4.22991e-07	9.21753e-07
CHL1|10752	2187.11	-2.61895	0.183679	-14.2583	3.9796e-46	6.55103e-45
CHML|1122	1816.34	1.07345	0.104064	10.3153	6.00755e-25	3.74569e-24
CHPF|79586	4825.26	1.26785	0.0922744	13.74	5.84727e-43	8.46345e-42
CHRD|8646	807.014	1.07535	0.158793	6.77204	1.26979e-11	3.77579e-11
CHRDL1|91851	10300.1	-4.15959	0.228097	-18.236	2.67121e-74	1.48488e-72
CHRFAM7A|89832	55.5868	-1.00696	0.111515	-9.02988	1.7186e-19	7.9915e-19
CHRM2|1129	0.508578	-1.65656	0.554996	-2.98481	0.00283756	0.00445512
CHRNA1|1134	56.5285	1.56986	0.256326	6.12445	9.09977e-10	2.40541e-09
CHRNA2|1135	21.9328	-2.07336	0.394053	-5.26163	1.42788e-07	3.22598e-07
CHRNA5|1138	161.353	1.39102	0.164417	8.46033	2.66617e-17	1.10685e-16
CHRNA6|8973	16.796	3.88811	0.227348	17.1021	1.43271e-65	5.42086e-64
CHRNA7|1139	10.3232	-1.27963	0.189517	-6.75204	1.45778e-11	4.32379e-11
CHRNA9|55584	8.08316	3.99834	0.381566	10.4788	1.08164e-25	6.9892e-25
CHRNB4|1143	6.29857	1.05995	0.259905	4.07823	4.53808e-05	8.39143e-05
CHST1|8534	761.77	1.99295	0.205418	9.70195	2.95804e-22	1.60019e-21
CHST11|50515	354.127	1.41163	0.107091	13.1816	1.11953e-39	1.40397e-38
CHST3|9469	2516.71	-1.33948	0.107522	-12.4577	1.26951e-35	1.32698e-34
CHST6|4166	104.716	2.11832	0.178334	11.8784	1.53358e-32	1.3943e-31
CHST7|56548	227.782	-1.27875	0.0959917	-13.3215	1.73677e-40	2.25769e-39
CHST8|64377	388.186	2.03697	0.258088	7.89254	2.96089e-15	1.09065e-14
CHST9|83539	502.341	-2.34539	0.259925	-9.02332	1.82478e-19	8.47929e-19
CHTF18|63922	484.91	1.22649	0.119802	10.2376	1.34505e-24	8.22907e-24
CIB1|10519	4473.35	1.02649	0.0821256	12.499	7.56272e-36	7.98902e-35
CIB3|117286	10.4571	3.77023	0.278622	13.5317	1.01634e-41	1.38448e-40
CIB4|130106	0.780994	2.4834	0.72838	3.40948	0.000650861	0.00108752
CIDEA|1149	2308.77	-4.8451	0.328072	-14.7684	2.34242e-49	4.43566e-48
CIDEC|63924	8531.99	-4.98191	0.303846	-16.3962	2.03713e-60	6.26629e-59
CILP2|148113	523.587	3.59875	0.15594	23.0778	7.73348e-118	4.15978e-115
CISH|1154	2210.41	1.09211	0.127237	8.58329	9.21986e-18	3.91997e-17
CIT|11113	789.92	2.17249	0.113908	19.0724	4.28534e-81	3.11266e-79
CITED1|4435	559.713	-1.65278	0.276546	-5.9765	2.27983e-09	5.87508e-09
CKAP2|26586	1566.14	1.45547	0.0887707	16.3959	2.0472e-60	6.28757e-59
CKAP2L|150468	321.751	3.56565	0.163279	21.8378	1.0157e-105	2.37817e-103
CKAP4|10970	6519.57	1.02806	0.0695316	14.7855	1.81784e-49	3.46538e-48
CKMT1A|548596	582.106	1.89934	0.23976	7.92182	2.3405e-15	8.68231e-15
CKMT1B|1159	1177.8	1.77177	0.2176	8.14235	3.8768e-16	1.5102e-15
CKMT2|1160	208.551	-3.05624	0.185367	-16.4876	4.50663e-61	1.41692e-59
CKS2|1164	1008.58	2.47554	0.111679	22.1666	7.21755e-109	2.02315e-106
CLC|1178	1.07245	-1.47672	0.491671	-3.00348	0.00266914	0.0042003
CLCA4|22802	104.099	-4.13929	0.274758	-15.0652	2.74316e-51	5.66919e-50
CLCN2|1181	261.831	1.30603	0.0976788	13.3706	8.97857e-41	1.17948e-39
CLCN6|1185	1274.9	-1.07978	0.054025	-19.9866	7.20154e-89	7.27538e-87
CLCNKA|1187	28.386	-1.04347	0.181231	-5.75767	8.52809e-09	2.11708e-08
CLCNKB|1188	12.4087	-1.47267	0.183429	-8.02855	9.86293e-16	3.75679e-15
CLDN10|9071	63.9366	-3.10757	0.242894	-12.7939	1.77335e-37	2.02022e-36
CLDN11|5010	1413.06	-2.24161	0.165523	-13.5426	8.76497e-42	1.19808e-40
CLDN14|23562	16.0592	1.73229	0.207951	8.33025	8.06719e-17	3.2646e-16
CLDN18|51208	7.9644	-1.16987	0.167883	-6.96835	3.20675e-12	9.88395e-12
CLDN19|149461	242.345	-3.65515	0.260062	-14.0549	7.18808e-45	1.129e-43
CLDN2|9075	51.9628	-1.99604	0.218331	-9.14228	6.11518e-20	2.90881e-19
CLDN25|644672	1.87338	3.55878	0.402466	8.84243	9.36577e-19	4.19059e-18
CLDN3|1365	2480.2	1.0193	0.202958	5.02221	5.10798e-07	1.10559e-06
CLDN5|7122	1916.46	-3.02046	0.161008	-18.7597	1.61433e-78	1.02646e-76
CLDN6|9074	9.87237	3.0937	0.370453	8.35114	6.76058e-17	2.74422e-16
CLDN7|1366	3899.87	1.16234	0.141042	8.24108	1.70669e-16	6.7811e-16
CLDN8|9073	1583.49	-1.53984	0.271665	-5.66815	1.44346e-08	3.51624e-08
CLDN9|9080	29.7779	1.65844	0.185745	8.92859	4.31476e-19	1.96955e-18
CLDND2|125875	21.318	-2.87866	0.218488	-13.1754	1.21646e-39	1.52168e-38
CLEC10A|10462	386.222	-1.32727	0.216576	-6.12844	8.87462e-10	2.34964e-09
CLEC11A|6320	547.79	1.12082	0.128393	8.72966	2.55434e-18	1.11876e-17
CLEC14A|161198	1938.1	-1.2268	0.111055	-11.0468	2.27168e-28	1.68572e-27
CLEC18B|497190	9.24658	1.15582	0.219242	5.2719	1.35016e-07	3.0535e-07
CLEC1A|51267	282.008	-1.57162	0.104771	-15.0006	7.27622e-51	1.4822e-49
CLEC2L|154790	10.9506	-1.11157	0.231279	-4.80621	1.53816e-06	3.21187e-06
CLEC3A|10143	5637.68	5.57779	0.547983	10.1788	2.46673e-24	1.48811e-23
CLEC3B|7123	4026.7	-3.96363	0.176382	-22.4719	7.82012e-112	2.55141e-109
CLEC4C|170482	4.95307	1.62228	0.403483	4.0207	5.80251e-05	0.000106327
CLEC4F|165530	52.1598	-1.65511	0.170779	-9.69153	3.27595e-22	1.7664e-21
CLEC4G|339390	38.5947	-3.80492	0.274714	-13.8505	1.26377e-43	1.88542e-42
CLEC4GP1|440508	18.1863	-3.87224	0.247984	-15.6149	5.76307e-55	1.41951e-53
CLEC4M|10332	5.59107	-3.0808	0.292359	-10.5377	5.78705e-26	3.78613e-25
CLEC5A|23601	232.502	3.46792	0.16453	21.0777	1.27414e-98	2.06161e-96
CLEC6A|93978	3.19849	3.02441	0.417199	7.24932	4.18881e-13	1.36263e-12
CLEC7A|64581	496.69	1.48943	0.150037	9.92709	3.17382e-23	1.79703e-22
CLGN|1047	763.259	2.95951	0.215854	13.7107	8.75877e-43	1.25408e-41
CLIC2|1193	1225.69	-1.13734	0.104411	-10.8929	1.2465e-27	8.8981e-27
CLIC3|9022	158.469	1.97354	0.217189	9.08675	1.02042e-19	4.79876e-19
CLIC5|53405	896.503	-1.81757	0.12978	-14.005	1.45293e-44	2.25029e-43
CLIC6|54102	3403.28	1.97309	0.265043	7.44441	9.7377e-14	3.28641e-13
CLIP4|79745	1959.94	-1.80163	0.131643	-13.6857	1.23671e-42	1.76311e-41
CLLU1OS|574016	2.69566	1.38357	0.355037	3.89697	9.74033e-05	0.000175479
CLPS|1208	0.86702	2.77828	0.499778	5.55903	2.71276e-08	6.46812e-08
CLRN1|7401	0.535563	1.47364	0.430693	3.42157	0.000622613	0.00104251
CLRN1OS|116933	2.51367	2.66359	0.34617	7.69445	1.421e-14	5.03486e-14
CLRN3|119467	7.27801	-1.08694	0.222937	-4.87554	1.08509e-06	2.29056e-06
CLSPN|63967	241.333	3.31104	0.163233	20.2842	1.77428e-91	1.95092e-89
CLTC|1213	37783.1	1.02933	0.0812782	12.6643	9.32648e-37	1.02663e-35
CLVS1|157807	30.2771	-1.29988	0.187938	-6.91656	4.62735e-12	1.41356e-11
CMA1|1215	97.4719	-2.71956	0.271359	-10.022	1.22009e-23	7.07935e-23
CMPK2|129607	778.979	1.41712	0.151093	9.37916	6.65001e-21	3.33624e-20
CMTM2|146225	6.21341	-1.11812	0.18675	-5.98727	2.13396e-09	5.50845e-09
CMTM5|116173	26.3193	-2.22175	0.288243	-7.70791	1.27893e-14	4.5444e-14
CMTM7|112616	1797.72	-1.0444	0.137957	-7.57045	3.71938e-14	1.28848e-13
CNGA2|1260	4.5481	4.53157	0.523467	8.65683	4.85057e-18	2.09633e-17
CNGA3|1261	17.7119	1.00578	0.236517	4.25245	2.11443e-05	4.02001e-05
CNIH2|254263	114.905	3.53469	0.175957	20.0883	9.33286e-90	9.72474e-88
CNKSR2|22866	72.6688	-2.31486	0.206718	-11.1981	4.1647e-29	3.21513e-28
CNN1|1264	5672.08	-3.42367	0.158553	-21.5932	2.08196e-103	4.40801e-101
CNR1|1268	286.823	-1.02202	0.231369	-4.41726	9.99608e-06	1.95501e-05
CNR2|1269	9.48211	1.59299	0.286285	5.56437	2.63106e-08	6.27783e-08
CNRIP1|25927	1030.16	-1.62165	0.122731	-13.213	7.38382e-40	9.33626e-39
CNTD2|79935	201.66	3.01495	0.21354	14.1189	2.90487e-45	4.61762e-44
CNTFR|1271	1109.3	-2.53476	0.255475	-9.92177	3.34756e-23	1.89378e-22
CNTN5|53942	3.45639	1.49891	0.367914	4.07407	4.61986e-05	8.53788e-05
CNTN6|27255	17.8091	-2.51782	0.204792	-12.2945	9.6929e-35	9.7675e-34
CNTNAP2|26047	1344.3	4.25227	0.283173	15.0165	5.72726e-51	1.17027e-49
CNTNAP3|79937	419.746	-2.37687	0.184943	-12.8519	8.39241e-38	9.7108e-37
CNTNAP4|85445	7.08604	-1.11434	0.291638	-3.82096	0.000132931	0.000236763
COL10A1|1300	5282.91	7.53523	0.192923	39.0582	0	0
COL11A1|1301	7590.44	7.00214	0.215402	32.5072	8.43008e-232	5.59251e-228
COL12A1|1303	27612.5	1.88773	0.135208	13.9617	2.6713e-44	4.08956e-43
COL13A1|1305	74.9294	1.00169	0.161115	6.21726	5.0592e-10	1.35753e-09
COL14A1|7373	12697.8	-1.20428	0.169153	-7.11945	1.08355e-12	3.44982e-12
COL17A1|1308	7702.32	-3.23697	0.246656	-13.1234	2.41815e-39	3.00038e-38
COL1A1|1277	244824	2.46429	0.175948	14.0058	1.43636e-44	2.22636e-43
COL1A2|1278	212096	1.88891	0.156625	12.0601	1.71527e-33	1.63649e-32
COL22A1|169044	95.7322	2.42286	0.192618	12.5785	2.77092e-36	2.99223e-35
COL23A1|91522	84.2453	-1.68572	0.168951	-9.97756	1.91103e-23	1.09448e-22
COL24A1|255631	81.1726	1.65312	0.135201	12.2271	2.22661e-34	2.21348e-33
COL25A1|84570	105.292	-2.89068	0.162472	-17.7919	8.16975e-71	3.85295e-69
COL29A1|256076	7.59771	3.06962	0.401407	7.64716	2.05469e-14	7.21843e-14
COL2A1|1280	561.023	1.83347	0.339065	5.40742	6.39373e-08	1.48221e-07
COL3A1|1281	206050	1.72445	0.166609	10.3503	4.17375e-25	2.62286e-24
COL4A3|1285	71.231	-1.66195	0.237428	-6.9998	2.56321e-12	7.94719e-12
COL5A1|1289	18772	2.14844	0.147189	14.5965	2.95835e-48	5.27572e-47
COL5A2|1290	22717.9	2.10756	0.144096	14.626	1.91694e-48	3.44945e-47
COL6A3|1293	61391.2	1.11713	0.136457	8.18666	2.68586e-16	1.05787e-15
COL6A6|131873	738.426	-2.93278	0.20289	-14.455	2.33149e-47	4.04192e-46
COL8A1|1295	1794.82	1.24189	0.167561	7.41154	1.24846e-13	4.1893e-13
COL9A1|1297	9.2833	1.41688	0.31452	4.50488	6.64091e-06	1.31798e-05
COLEC10|10584	6.60197	1.42447	0.178707	7.97098	1.5742e-15	5.91572e-15
COLEC11|78989	48.6181	-1.64687	0.192243	-8.56662	1.06571e-17	4.51366e-17
COMP|1311	3860.7	4.60001	0.222865	20.6403	1.19316e-94	1.59371e-92
COMTD1|118881	242.475	1.26031	0.128051	9.84227	7.40186e-23	4.12407e-22
COPA|1314	21413.3	1.00761	0.0563397	17.8845	1.55807e-71	7.5631e-70
CORIN|10699	280.689	2.45953	0.20144	12.2097	2.75762e-34	2.72638e-33
CORO2A|7464	2137.73	1.42405	0.11178	12.7398	3.55306e-37	3.99058e-36
CORO2B|10391	586.974	-2.26471	0.126808	-17.8594	2.44332e-71	1.17456e-69
COX4I2|84701	113.134	-1.15588	0.149824	-7.71497	1.21013e-14	4.30611e-14
COX6A2|1339	1.43803	1.64042	0.467692	3.50748	0.00045238	0.000767084
COX6C|1345	13912.6	2.32746	0.135511	17.1753	4.06239e-66	1.5791e-64
COX7A1|1346	1192.51	-2.63375	0.171744	-15.3353	4.44169e-53	9.93241e-52
CPA1|1357	52.1421	-5.08598	0.246295	-20.65	9.7616e-95	1.3216e-92
CPA2|1358	10.9928	-3.29592	0.283614	-11.6212	3.21744e-31	2.75888e-30
CPA4|51200	216.724	1.33754	0.234266	5.70948	1.13324e-08	2.78545e-08
CPA6|57094	73.2509	2.97682	0.333815	8.91759	4.7654e-19	2.17127e-18
CPAMD8|27151	1102.82	-1.28981	0.172265	-7.48737	7.02684e-14	2.39384e-13
CPB1|1360	6707.05	2.15409	0.369178	5.83482	5.38495e-09	1.35266e-08
CPEB1|64506	89.4966	-1.48961	0.155169	-9.59995	7.99866e-22	4.22365e-21
CPLX2|10814	21.2421	4.87678	0.601754	8.10427	5.30626e-16	2.05019e-15
CPLX4|339302	0.847292	1.18676	0.315232	3.76473	0.000166731	0.000294383
CPM|1368	4464.96	-1.94906	0.1702	-11.4516	2.30837e-30	1.90233e-29
CPN2|1370	17.8983	1.14006	0.243295	4.68591	2.78715e-06	5.70091e-06
CPNE7|27132	159.839	2.03672	0.22383	9.09942	9.08118e-20	4.27772e-19
CPNE9|151835	4.22015	1.4848	0.240383	6.1768	6.54156e-10	1.74331e-09
CPXM2|119587	3210.47	-1.05789	0.1383	-7.64923	2.02185e-14	7.1106e-14
CR1|1378	212.995	-1.69435	0.203503	-8.32594	8.36633e-17	3.38016e-16
CR1L|1379	3.20291	1.62277	0.287206	5.65021	1.60253e-08	3.88947e-08
CR2|1380	97.3898	1.07712	0.323156	3.33313	0.000858736	0.00141619
CRABP2|1382	17473.1	2.00103	0.158583	12.6182	1.67619e-36	1.82492e-35
CRB2|286204	82.0913	-2.3723	0.183897	-12.9001	4.49337e-38	5.28529e-37
CRB3|92359	525.505	1.52416	0.14642	10.4095	2.24355e-25	1.42655e-24
CREB3L1|90993	2716.23	2.45614	0.144935	16.9465	2.04409e-64	7.49197e-63
CREB3L3|84699	1.5678	1.46527	0.355391	4.12298	3.74005e-05	6.9643e-05
CREB3L4|148327	4268.76	1.50682	0.121513	12.4005	2.59831e-35	2.69612e-34
CREB5|9586	845.653	-2.21004	0.126385	-17.4865	1.81513e-68	7.87032e-67
CREG2|200407	4.50172	1.33133	0.217761	6.11373	9.73295e-10	2.56665e-09
CRHBP|1393	192.4	-4.02901	0.220608	-18.2632	1.62355e-74	9.07639e-73
CRHR2|1395	5.33747	-2.00919	0.209289	-9.60008	7.98849e-22	4.2194e-21
CRIM1|51232	14318	-1.45343	0.0875375	-16.6035	6.57256e-62	2.15853e-60
CRIP1|1396	9089	1.97642	0.170423	11.5971	4.2612e-31	3.64132e-30
CRISP1|167	1.17029	2.50024	0.556453	4.49318	7.01684e-06	1.39037e-05
CRISP3|10321	292.136	2.63633	0.347699	7.58222	3.39697e-14	1.18028e-13
CRISPLD1|83690	2496.53	-1.49292	0.182423	-8.18382	2.74973e-16	1.08153e-15
CRTAC1|55118	256.065	-2.47254	0.18872	-13.1016	3.22241e-39	3.97844e-38
CRTAP|10491	14900.4	-1.00307	0.0815817	-12.2953	9.59405e-35	9.67769e-34
CRY2|1408	4412.14	-1.15847	0.0811843	-14.2697	3.38037e-46	5.59237e-45
CRYAB|1410	15546.4	-3.14845	0.209062	-15.0599	2.97333e-51	6.1258e-50
CRYBA2|1412	1.3934	3.44536	0.536592	6.42082	1.35538e-10	3.77322e-10
CRYBA4|1413	1.66248	1.15244	0.2836	4.06362	4.83178e-05	8.91628e-05
CRYBG3|131544	1727.95	-1.53842	0.122765	-12.5314	5.02522e-36	5.36257e-35
CRYM|1428	95.2902	1.03745	0.273426	3.79425	0.000148091	0.000262683
CSAG1|158511	1.99924	4.2171	0.606744	6.95037	3.64317e-12	1.11962e-11
CSAG2|728461	2.63952	4.60503	1.06819	4.31107	1.62463e-05	3.11948e-05
CSAG3|389903	20.5005	5.19469	0.476103	10.9109	1.02275e-27	7.36159e-27
CSF3|1440	75.0384	-5.20454	0.348679	-14.9265	2.21739e-50	4.40864e-49
CSF3R|1441	980.509	1.15091	0.160749	7.15964	8.08888e-13	2.59277e-12
CSMD2|114784	78.329	2.36642	0.161742	14.6309	1.78533e-48	3.22136e-47
CSMD3|114788	10.0069	3.45504	0.488508	7.07264	1.5201e-12	4.79295e-12
CSN1S1|1446	127.604	-6.4841	0.478633	-13.5471	8.2402e-42	1.13023e-40
CSN2|1447	29.0415	-7.45722	0.627489	-11.8842	1.42955e-32	1.30237e-31
CSN3|1448	117.478	-5.02107	0.539623	-9.30478	1.3427e-20	6.62593e-20
CSPG4|1464	2860.84	-1.07956	0.15784	-6.83956	7.94385e-12	2.39289e-11
CSPG5|10675	108.759	1.23951	0.153562	8.07171	6.93202e-16	2.65975e-15
CSRNP1|64651	5143.76	-1.93713	0.119955	-16.1487	1.15914e-58	3.30031e-57
CSRNP3|80034	77.6287	-2.3415	0.18543	-12.6274	1.49059e-36	1.62641e-35
CSRP1|1465	27712.6	-1.37933	0.10032	-13.7493	5.13997e-43	7.47229e-42
CST1|1469	648.371	7.09545	0.365701	19.4023	7.37327e-84	5.96515e-82
CST2|1470	54.7706	4.64669	0.303813	15.2946	8.30994e-53	1.8417e-51
CST4|1472	70.3946	7.18784	0.378794	18.9756	2.71471e-80	1.86304e-78
CST5|1473	66.7509	5.85429	0.572231	10.2306	1.44546e-24	8.8244e-24
CST6|1474	167.373	3.01167	0.22663	13.2889	2.68328e-40	3.44979e-39
CST9|128822	165.166	1.39431	0.409465	3.40521	0.00066114	0.0011034
CST9L|128821	5.60248	2.28517	0.478605	4.77465	1.80021e-06	3.74023e-06
CSTL1|128817	0.528025	1.90007	0.556702	3.41309	0.000642316	0.00107387
CTAG1B|1485	4.34475	1.35077	0.425429	3.17507	0.00149802	0.00241307
CTHRC1|115908	3662.92	2.61648	0.139848	18.7094	4.15131e-78	2.58185e-76
CTLA4|1493	78.6177	1.09214	0.201727	5.41399	6.16372e-08	1.43022e-07
CTNNA2|1496	7.94692	1.50586	0.301086	5.00144	5.69045e-07	1.2258e-06
CTNNA3|29119	7.62593	-1.40043	0.168545	-8.30894	9.65648e-17	3.88406e-16
CTNND2|1501	558.588	1.04792	0.209095	5.0117	5.39523e-07	1.16434e-06
CTPS|1503	1444.38	1.33546	0.0956653	13.9597	2.74446e-44	4.19189e-43
CTSD|1509	53868.3	1.33419	0.131336	10.1586	3.03351e-24	1.82066e-23
CTSE|1510	9.57314	1.66172	0.384136	4.32586	1.5194e-05	2.92618e-05
CTSG|1511	239.783	-1.76472	0.234277	-7.53264	4.97248e-14	1.71215e-13
CTSL2|1515	356.166	1.21929	0.206411	5.9071	3.48187e-09	8.84445e-09
CTTNBP2|83992	375.359	-1.67136	0.157748	-10.5951	3.13989e-26	2.08509e-25
CTXN1|404217	556.294	2.29701	0.153283	14.9854	9.15098e-51	1.85272e-49
CTXN2|399697	2.55027	2.84465	0.304242	9.34996	8.76789e-21	4.36138e-20
CTXN3|613212	1.88778	-1.45778	0.292024	-4.99199	5.97599e-07	1.28383e-06
CUBN|8029	202.265	-1.7997	0.121861	-14.7685	2.33917e-49	4.43374e-48
CWH43|80157	51.7517	2.42747	0.37703	6.43841	1.20734e-10	3.37335e-10
CX3CL1|6376	11321.8	-2.68142	0.153579	-17.4596	2.91095e-68	1.2379e-66
CX3CR1|1524	996.051	-1.07074	0.160496	-6.67146	2.53271e-11	7.38983e-11
CXADRP3|440224	87.8866	3.38738	0.300722	11.2642	1.97203e-29	1.55067e-28
CXCL1|2919	107.986	-1.20974	0.230532	-5.24762	1.5408e-07	3.46969e-07
CXCL10|3627	1737.6	3.71373	0.213533	17.3918	9.51146e-68	3.95192e-66
CXCL11|6373	557.344	4.10004	0.228118	17.9733	3.15169e-72	1.56812e-70
CXCL12|6387	16264.6	-1.69989	0.116362	-14.6086	2.47411e-48	4.43202e-47
CXCL13|10563	722.677	1.39152	0.327801	4.24503	2.18563e-05	4.15339e-05
CXCL17|284340	612.574	2.04333	0.286675	7.1277	1.02057e-12	3.25556e-12
CXCL2|2920	733.899	-3.90574	0.204701	-19.0802	3.6853e-81	2.68663e-79
CXCL3|2921	45.0144	-2.52471	0.225358	-11.2031	3.93786e-29	3.04709e-28
CXCL6|6372	27.4767	-1.43422	0.275061	-5.21417	1.84642e-07	4.12939e-07
CXCL9|4283	3421.08	3.14476	0.22172	14.1835	1.15995e-45	1.87533e-44
CXCR2|3579	67.4968	-1.86368	0.170839	-10.909	1.04417e-27	7.51031e-27
CXCR2P1|3580	78.8348	3.10788	0.259572	11.9731	4.91619e-33	4.59568e-32
CXCR3|2833	147.007	1.42256	0.183482	7.75312	8.9663e-15	3.22107e-14
CXCR4|7852	3837.57	1.10337	0.13084	8.43292	3.37138e-17	1.39004e-16
CXCR5|643	47.7869	1.792	0.216624	8.27243	1.31256e-16	5.2434e-16
CXCR7|57007	3783.6	-1.74076	0.160621	-10.8377	2.28173e-27	1.60633e-26
CXorf1|9142	0.614863	-1.81241	0.371247	-4.88196	1.05036e-06	2.22031e-06
CXorf22|170063	7.02621	3.13941	0.301136	10.4252	1.90219e-25	1.21415e-24
CXorf30|645090	5.59674	3.57845	0.34174	10.4713	1.1706e-25	7.55179e-25
CXorf36|79742	2929.79	-1.88349	0.10916	-17.2544	1.03719e-66	4.17013e-65
CXorf41|139212	0.841775	2.02538	0.476142	4.25372	2.10244e-05	3.99798e-05
CXorf59|286464	3.44011	3.34629	0.397004	8.42885	3.49087e-17	1.4374e-16
CXorf61|203413	13.1316	3.68183	0.77079	4.7767	1.782e-06	3.70356e-06
CYB561|1534	8359.35	1.34698	0.101309	13.2958	2.44764e-40	3.15499e-39
CYFIP2|26999	1706.15	1.34529	0.128314	10.4843	1.01958e-25	6.59678e-25
CYGB|114757	1371.64	-1.44529	0.123201	-11.7311	8.82543e-32	7.77529e-31
CYMP|643160	0.589171	-2.64815	0.472102	-5.60927	2.03178e-08	4.89428e-08
CYP11A1|1583	92.8377	-1.81571	0.147343	-12.3231	6.80599e-35	6.92499e-34
CYP1A1|1543	124.352	-4.29362	0.396689	-10.8236	2.66041e-27	1.86632e-26
CYP1A2|1544	2.5366	-2.66368	0.488033	-5.458	4.81539e-08	1.12549e-07
CYP24A1|1591	70.9057	-1.02095	0.332459	-3.07091	0.00213411	0.00339024
CYP26B1|56603	810.98	-2.37946	0.172388	-13.803	2.44631e-43	3.59575e-42
CYP27B1|1594	122.358	1.43736	0.169738	8.46811	2.49413e-17	1.03737e-16
CYP2A13|1553	1.98029	2.92114	0.52485	5.56566	2.61163e-08	6.23445e-08
CYP2A6|1548	314.137	1.15362	0.352938	3.2686	0.00108079	0.00176456
CYP2B6|1555	12.9645	3.47928	0.353565	9.84058	7.5274e-23	4.19167e-22
CYP2B7P1|1556	3392.21	3.74063	0.31692	11.8031	3.76233e-32	3.3653e-31
CYP2C18|1562	5.69832	-1.27598	0.334753	-3.81171	0.00013801	0.000245393
CYP2C19|1557	0.92079	-2.23606	0.533927	-4.18795	2.81488e-05	5.29506e-05
CYP2F1|1572	2.27944	2.44821	0.462861	5.28929	1.22792e-07	2.78496e-07
CYP2U1|113612	1062.45	-1.19349	0.0842414	-14.1675	1.45611e-45	2.34651e-44
CYP2W1|54905	1.14728	1.40122	0.431774	3.24526	0.00117343	0.00191109
CYP39A1|51302	309.942	-1.41438	0.177607	-7.96355	1.67175e-15	6.27285e-15
CYP3A4|1576	8.55039	-3.37592	0.23119	-14.6023	2.71375e-48	4.84821e-47
CYP3A43|64816	1.85379	-1.10892	0.255452	-4.34103	1.41818e-05	2.73707e-05
CYP3A5|1577	44.4049	-1.89544	0.186334	-10.1723	2.63641e-24	1.58855e-23
CYP3A7|1551	4.17709	-1.82544	0.281442	-6.48603	8.81274e-11	2.48429e-10
CYP46A1|10858	76.0786	-1.65302	0.122061	-13.5426	8.7627e-42	1.19808e-40
CYP4A11|1579	14.3553	-1.07266	0.245716	-4.36545	1.26861e-05	2.45866e-05
CYP4A22|284541	3.21412	1.52741	0.335952	4.54651	5.4542e-06	1.08985e-05
CYP4F12|66002	87.3324	-1.42507	0.225268	-6.3261	2.51439e-10	6.88991e-10
CYP4F3|4051	39.6446	1.44025	0.357486	4.02882	5.60572e-05	0.000102834
CYP4Z1|199974	4837.75	2.19775	0.35925	6.11761	9.4989e-10	2.50692e-09
CYP4Z2P|163720	967.452	1.60642	0.288626	5.56576	2.61013e-08	6.23163e-08
CYP7A1|1581	4.86055	-1.95334	0.152722	-12.7902	1.86038e-37	2.11815e-36
CYP8B1|1582	18.3395	-1.07148	0.223457	-4.79503	1.62653e-06	3.38966e-06
CYR61|3491	21843.5	-1.53342	0.133308	-11.5028	1.27667e-30	1.06045e-29
CYTL1|54360	110.502	-1.49449	0.149143	-10.0205	1.23844e-23	7.18167e-23
CYYR1|116159	2395.01	-1.85519	0.0942294	-19.688	2.73055e-86	2.45898e-84
D4S234E|27065	417.547	-2.40209	0.199264	-12.0548	1.82949e-33	1.74213e-32
DAAM2|23500	2377.48	-1.64307	0.128664	-12.7702	2.40401e-37	2.72774e-36
DAB2IP|153090	4553.39	-1.24812	0.0745048	-16.7522	5.46083e-63	1.90669e-61
DACH2|117154	8.15371	-1.20847	0.222327	-5.43555	5.46285e-08	1.27309e-07
DACT2|168002	132.015	-3.35044	0.218303	-15.3477	3.67233e-53	8.23976e-52
DAPK2|23604	1069.81	-1.01311	0.116116	-8.72498	2.66221e-18	1.16523e-17
DARC|2532	3883.78	-2.49933	0.199222	-12.5455	4.20767e-36	4.51678e-35
DARS2|55157	1939.99	1.17194	0.075956	15.4292	1.04192e-53	2.40559e-52
DAZL|1618	2.23263	1.90513	0.37654	5.05956	4.20222e-07	9.15919e-07
DBC1|1620	351.248	-1.87686	0.254053	-7.38767	1.49423e-13	4.98961e-13
DBF4|10926	578.204	1.21275	0.0786845	15.4128	1.34306e-53	3.07589e-52
DBNDD1|79007	1413.15	1.70861	0.126176	13.5415	8.894e-42	1.21488e-40
DBX2|440097	34.2304	-1.79942	0.188018	-9.57046	1.06429e-21	5.57703e-21
DCAF10|79269	5147.39	1.14694	0.0972365	11.7953	4.1249e-32	3.67804e-31
DCAF13|25879	2838.36	1.31538	0.0763191	17.2353	1.44326e-66	5.72188e-65
DCDC1|341019	16.541	1.84269	0.219042	8.4125	4.01369e-17	1.64838e-16
DCDC2|51473	719.144	-1.57322	0.238142	-6.60622	3.94245e-11	1.13665e-10
DCN|1634	88860.4	-1.63508	0.139391	-11.7302	8.92731e-32	7.86157e-31
DCT|1638	29.9001	-3.71928	0.28221	-13.1791	1.15734e-39	1.44955e-38
DCTPP1|79077	2285.88	1.20227	0.0742562	16.1908	5.85452e-59	1.6911e-57
DCUN1D3|123879	812.315	-1.12051	0.0898555	-12.4702	1.08579e-35	1.13734e-34
DCX|1641	181.527	-1.95306	0.285463	-6.84174	7.82386e-12	2.35853e-11
DDIT4L|115265	180.765	-1.05628	0.156711	-6.74027	1.5809e-11	4.67645e-11
DDN|23109	17.8989	2.07912	0.231712	8.97283	2.88985e-19	1.33011e-18
DDR2|4921	2449.53	-2.26856	0.167061	-13.5793	5.31664e-42	7.3685e-41
DDX25|29118	8.00771	-1.82369	0.214139	-8.51638	1.64622e-17	6.90913e-17
DDX26B|203522	550.471	-1.15787	0.105983	-10.925	8.75253e-28	6.3205e-27
DDX39|10212	2082.03	1.49076	0.0901042	16.5448	1.74427e-61	5.57216e-60
DEFA1B|728358	1.6431	-2.46222	0.484071	-5.08649	3.64746e-07	7.98765e-07
DEFB1|1672	299.641	-1.5807	0.240945	-6.5604	5.36623e-11	1.53226e-10
DEFB132|400830	468.589	-4.56568	0.289173	-15.7887	3.72009e-56	9.5286e-55
DEGS2|123099	1894.94	2.40431	0.19394	12.3972	2.70675e-35	2.80425e-34
DENND1B|163486	590.164	1.35769	0.159742	8.49925	1.90818e-17	7.98164e-17
DENND2A|27147	679.836	-2.30371	0.133342	-17.2767	7.04547e-67	2.84998e-65
DENND2C|163259	170.21	-1.07751	0.119196	-9.03982	1.56936e-19	7.30949e-19
DEPDC1|55635	522.61	3.57631	0.171997	20.7928	5.02892e-96	7.30552e-94
DEPDC1B|55789	200.767	3.20043	0.159234	20.0989	7.53967e-90	7.98763e-88
DEPDC7|91614	66.5402	1.39775	0.136556	10.2358	1.371e-24	8.37495e-24
DES|1674	889.392	-4.34956	0.259197	-16.7809	3.36535e-63	1.18754e-61
DFNB59|494513	81.403	-1.31408	0.0903575	-14.5431	6.45672e-48	1.13819e-46
DGAT2|84649	12307.6	-3.40138	0.208848	-16.2864	1.23352e-59	3.66959e-58
DGAT2L6|347516	1.31404	1.5672	0.423418	3.70131	0.000214486	0.000374908
DGCR10|26222	2.31785	1.10091	0.261008	4.21792	2.46567e-05	4.66019e-05
DGCR9|25787	19.6391	1.23023	0.196863	6.24921	4.12543e-10	1.11479e-09
DHCR24|1718	34484	1.07455	0.111634	9.62565	6.23098e-22	3.31309e-21
DHCR7|1717	4208.3	1.3994	0.137609	10.1694	2.71602e-24	1.63503e-23
DHDH|27294	26.6645	1.68716	0.198631	8.49394	1.99749e-17	8.34993e-17
DHDPSL|112817	102.848	-1.95868	0.200159	-9.78563	1.29784e-22	7.14116e-22
DHRS13|147015	532.793	1.14551	0.113889	10.0582	8.45211e-24	4.95765e-23
DHRS2|10202	5498.72	1.61008	0.392418	4.10298	4.07864e-05	7.56788e-05
DHRS3|9249	4032.39	-1.16071	0.114313	-10.1538	3.18825e-24	1.9118e-23
DHRS9|10170	169.776	-1.34533	0.213907	-6.28931	3.18873e-10	8.67798e-10
DHTKD1|55526	3309.21	1.0087	0.0750143	13.4467	3.21759e-41	4.29486e-40
DIAPH3|81624	363.506	2.75106	0.153462	17.9267	7.29946e-72	3.56938e-70
DIO1|1733	415.33	3.78954	0.293404	12.9158	3.66684e-38	4.32844e-37
DIO3|1735	65.3418	-1.30742	0.191544	-6.8257	8.74951e-12	2.62763e-11
DIO3OS|64150	5.07702	-2.17063	0.187634	-11.5684	5.95864e-31	5.04848e-30
DIRAS3|9077	234.269	-1.04276	0.19529	-5.33957	9.31663e-08	2.13151e-07
DIRC1|116093	6.97628	1.78316	0.222502	8.01413	1.10921e-15	4.20966e-15
DIRC3|729582	51.5617	-1.07562	0.164159	-6.55233	5.66452e-11	1.61443e-10
DISP2|85455	185.486	1.26359	0.200557	6.3004	2.96885e-10	8.0984e-10
DIXDC1|85458	3476.33	-1.24455	0.0867918	-14.3395	1.24015e-46	2.08107e-45
DKFZP434L187|26082	4.1378	-2.627	0.238126	-11.032	2.67977e-28	1.98263e-27
DKFZp566F0947|94023	4.09783	-1.24995	0.182978	-6.83117	8.42239e-12	2.53244e-11
DKFZp686O24166|374383	146.539	1.57898	0.166721	9.47078	2.77759e-21	1.41997e-20
DKFZp779M0652|374387	18.607	-2.25406	0.214701	-10.4986	8.76863e-26	5.69375e-25
DKK1|22943	135.369	1.26333	0.254639	4.96123	7.00477e-07	1.4958e-06
DKK3|27122	5479.39	-1.09992	0.123604	-8.89873	5.64878e-19	2.55912e-18
DKK4|27121	7.68713	-1.75573	0.311284	-5.64028	1.69778e-08	4.11412e-08
DLC1|10395	5411.75	-1.5864	0.119266	-13.3013	2.27347e-40	2.93809e-39
DLEC1|9940	51.5393	-1.79259	0.144579	-12.3986	2.65789e-35	2.75651e-34
DLEU2|8847	103.138	1.48303	0.114512	12.9509	2.32136e-38	2.75984e-37
DLGAP2|9228	25.5353	-2.32394	0.152583	-15.2307	2.21375e-52	4.82037e-51
DLGAP3|58512	30.0333	2.0327	0.211705	9.60157	7.87329e-22	4.16076e-21
DLGAP5|9787	545.152	3.5434	0.174617	20.2924	1.50074e-91	1.65932e-89
DLK1|8788	347.476	-3.97179	0.4025	-9.8678	5.74098e-23	3.2176e-22
DLK2|65989	146.811	-3.32729	0.199387	-16.6876	1.61437e-62	5.49216e-61
DLL1|28514	447.965	-1.0699	0.103516	-10.3356	4.86507e-25	3.04863e-24
DLL3|10683	12.8391	2.48561	0.326399	7.61527	2.63131e-14	9.20519e-14
DLX1|1745	55.1248	1.08277	0.293154	3.69352	0.000221172	0.000386018
DLX2|1746	112.926	2.28812	0.338246	6.76466	1.33624e-11	3.97041e-11
DLX3|1747	169.519	1.32329	0.180781	7.31986	2.4823e-13	8.18875e-13
DLX4|1748	42.9271	1.67895	0.167234	10.0395	1.02152e-23	5.95323e-23
DLX5|1749	57.0383	2.04957	0.191691	10.692	1.10907e-26	7.53075e-26
DMBT1|1755	46.5017	-1.90758	0.274878	-6.93973	3.92846e-12	1.20506e-11
DMBX1|127343	20.4421	3.20912	0.249109	12.8824	5.65441e-38	6.61576e-37
DMD|1756	3913.71	-2.9315	0.152588	-19.2118	2.94582e-82	2.25492e-80
DMGDH|29958	273.112	-2.93543	0.173114	-16.9566	1.71903e-64	6.32388e-63
DMP1|1758	3.56038	3.17468	0.309484	10.258	1.08936e-24	6.70185e-24
DMRT1|1761	2.05352	2.47031	0.501352	4.9273	8.3372e-07	1.77178e-06
DMRT2|10655	171.327	-2.72078	0.201851	-13.4791	2.07569e-41	2.7988e-40
DMRT3|58524	88.2938	-1.60227	0.164884	-9.71756	2.53782e-22	1.37849e-21
DMRTA1|63951	77.1699	-1.22885	0.213573	-5.75376	8.72793e-09	2.1648e-08
DMRTA2|63950	3.00396	2.08014	0.366433	5.67673	1.37292e-08	3.35016e-08
DMRTC2|63946	6.61989	2.44447	0.48826	5.0065	5.54292e-07	1.19453e-06
DNA2|1763	320.053	1.89004	0.116981	16.1568	1.01667e-58	2.90299e-57
DNAH1|25981	503.032	-1.35201	0.101715	-13.2921	2.57228e-40	3.31136e-39
DNAH11|8701	40.76	2.24224	0.270803	8.27994	1.23235e-16	4.9309e-16
DNAH14|127602	293.098	1.57038	0.109099	14.3941	5.6332e-47	9.63989e-46
DNAH3|55567	21.0619	2.06113	0.256107	8.04791	8.42168e-16	3.22262e-15
DNAH6|1768	114.83	-1.2945	0.165237	-7.83418	4.71898e-15	1.71915e-14
DNAH8|1769	5.4706	1.99644	0.26861	7.43248	1.06577e-13	3.59142e-13
DNAH9|1770	77.0554	-2.02494	0.196535	-10.3032	6.81633e-25	4.23536e-24
DNAI1|27019	42.6312	1.25686	0.254469	4.93913	7.84715e-07	1.67049e-06
DNAI2|64446	0.654046	1.26399	0.421026	3.00215	0.00268078	0.00421796
DNAJB4|11080	1765.16	-1.40406	0.0902393	-15.5593	1.37549e-54	3.3222e-53
DNAJC1|64215	2864.78	1.38836	0.0957171	14.5049	1.12835e-47	1.97854e-46
DNAJC12|56521	1467.16	1.95318	0.201459	9.69517	3.16098e-22	1.70765e-21
DNAJC18|202052	505.64	-1.04084	0.0631435	-16.4838	4.79976e-61	1.5067e-59
DNAJC22|79962	307.317	1.66682	0.20381	8.17832	2.87831e-16	1.13098e-15
DNAJC5B|85479	27.0872	1.27734	0.223667	5.71089	1.12388e-08	2.76346e-08
DNAJC5G|285126	0.558779	-1.86006	0.412319	-4.51121	6.44603e-06	1.28097e-05
DNAJC6|9829	298.207	1.08911	0.155527	7.00269	2.51098e-12	7.79254e-12
DNASE1L2|1775	25.1162	1.62899	0.163011	9.99317	1.63275e-23	9.39162e-23
DNASE1L3|1776	241.632	-2.99415	0.198289	-15.0999	1.62089e-51	3.37083e-50
DNMT1|1786	4292.56	1.09257	0.0855645	12.769	2.44314e-37	2.77056e-36
DNMT3B|1789	291.528	1.53506	0.121063	12.6799	7.64583e-37	8.44904e-36
DOC2A|8448	88.0845	1.11842	0.206369	5.4195	5.97657e-08	1.38842e-07
DOC2B|8447	106.868	-1.66776	0.174581	-9.55294	1.26071e-21	6.57168e-21
DOCK11|139818	3234.2	-2.11719	0.156189	-13.5553	7.37328e-42	1.01623e-40
DOCK3|1795	123.355	1.15497	0.209622	5.50975	3.59342e-08	8.48859e-08
DOK7|285489	225.393	1.87662	0.248212	7.56056	4.01329e-14	1.38668e-13
DONSON|29980	592.417	1.38473	0.0805772	17.1852	3.42817e-66	1.33518e-64
DOPEY2|9980	3738.85	1.427	0.0890091	16.0321	7.63015e-58	2.09455e-56
DPEP1|1800	35.0129	2.56312	0.207192	12.3707	3.7636e-35	3.87497e-34
DPEP3|64180	3.03285	-1.247	0.212977	-5.85511	4.76699e-09	1.20153e-08
DPF1|8193	10.7616	1.77577	0.229508	7.7373	1.01548e-14	3.63361e-14
DPP10|57628	15.7897	1.54535	0.418901	3.68906	0.000225083	0.000392294
DPP3|10072	2523.24	1.52013	0.0798921	19.0273	1.01396e-80	7.2071e-79
DPP4|1803	1285.85	-1.08085	0.166966	-6.47349	9.57616e-11	2.6934e-10
DPP6|1804	80.5833	-4.13556	0.183688	-22.5141	3.02114e-112	1.0191e-109
DPRX|503834	0.793632	-2.6507	0.360524	-7.35236	1.94736e-13	6.46479e-13
DPT|1805	12730.8	-3.40794	0.18909	-18.0229	1.28834e-72	6.54093e-71
DPY19L2|283417	155.982	-1.7377	0.151975	-11.4341	2.82382e-30	2.3137e-29
DPY19L2P1|554236	18.579	1.59609	0.245447	6.50278	7.88484e-11	2.22777e-10
DPYS|1807	11.4938	-1.64669	0.25823	-6.37686	1.80755e-10	4.99638e-10
DPYSL2|1808	8695.86	-1.29255	0.0811169	-15.9345	3.65331e-57	9.78576e-56
DPYSL5|56896	14.2894	2.84651	0.388508	7.32678	2.3575e-13	7.78481e-13
DQX1|165545	50.3535	4.43733	0.288844	15.3624	2.92633e-53	6.61065e-52
DRD1|1812	21.1907	-1.4899	0.218494	-6.81892	9.17245e-12	2.75132e-11
DRD2|1813	129.204	-1.96822	0.239473	-8.21896	2.05284e-16	8.12722e-16
DRD4|1815	15.0711	1.60337	0.177187	9.04904	1.44227e-19	6.72228e-19
DRP2|1821	40.7163	1.88898	0.201352	9.38144	6.50776e-21	3.26652e-20
DSC1|1823	100.492	-1.97633	0.242504	-8.14968	3.64893e-16	1.4245e-15
DSC3|1825	2204.99	-1.22001	0.251581	-4.84938	1.23849e-06	2.60306e-06
DSCC1|79075	414.635	1.54796	0.109354	14.1555	1.72763e-45	2.77061e-44
DSCR6|53820	94.6048	3.23915	0.187472	17.278	6.88662e-67	2.7914e-65
DSCR8|84677	2.54146	4.3022	0.624205	6.89228	5.49058e-12	1.6683e-11
DSEL|92126	1373.7	-1.05019	0.12009	-8.74509	2.22848e-18	9.78622e-18
DSG1|1828	315.126	-1.7312	0.308355	-5.61431	1.97343e-08	4.75774e-08
DSG4|147409	3.38359	-1.15556	0.314833	-3.6704	0.000242171	0.000421375
DSN1|79980	1137.44	1.1224	0.0686126	16.3586	3.77858e-60	1.14636e-58
DSPP|1834	0.469853	1.1878	0.359143	3.30732	0.000941934	0.00154801
DST|667	33426.2	-2.32394	0.105781	-21.9693	5.66126e-107	1.40838e-104
DTL|51514	997.674	3.18669	0.142373	22.3828	5.79321e-111	1.74692e-108
DTX1|1840	873.035	-2.56417	0.150496	-17.0381	4.28305e-65	1.59927e-63
DUSP1|1843	21632.3	-1.89315	0.137734	-13.745	5.45737e-43	7.92215e-42
DUSP13|51207	11.7894	3.52509	0.303183	11.6269	3.00776e-31	2.58688e-30
DUSP15|128853	91.043	1.12264	0.187572	5.98512	2.16225e-09	5.57785e-09
DUSP2|1844	631.496	-1.03184	0.164033	-6.29043	3.16595e-10	8.61716e-10
DUSP26|78986	11.436	-1.11732	0.201351	-5.54912	2.87118e-08	6.83273e-08
DUSP5P|574029	21.0575	1.23578	0.248329	4.97638	6.4785e-07	1.38685e-06
DUSP6|1848	7063.26	-1.34669	0.108599	-12.4006	2.59427e-35	2.69334e-34
DUXA|503835	0.518058	-2.09616	0.47879	-4.37805	1.19748e-05	2.32663e-05
DVWA|344875	1.7471	2.75011	0.457262	6.0143	1.8067e-09	4.68799e-09
DYDC1|143241	2.40996	2.81185	0.434383	6.4732	9.595e-11	2.69831e-10
DYDC2|84332	29.1398	1.9879	0.212334	9.36215	7.81335e-21	3.90119e-20
DYSFIP1|116729	1.33865	1.31324	0.319669	4.10813	3.9887e-05	7.4079e-05
DZIP1L|199221	213.67	-1.15933	0.102452	-11.3159	1.09457e-29	8.7346e-29
E2F1|1869	571.437	2.34932	0.132176	17.7741	1.12136e-70	5.26351e-69
E2F2|1870	342.923	2.60751	0.162624	16.034	7.39981e-58	2.03694e-56
E2F5|1875	474.464	1.26346	0.114757	11.0098	3.42624e-28	2.52179e-27
E2F7|144455	167.875	2.95919	0.165001	17.9344	6.35631e-72	3.11584e-70
E2F8|79733	201.253	3.5912	0.179519	20.0045	5.02822e-89	5.13187e-87
EBF1|1879	2729.83	-2.84814	0.147635	-19.2918	6.29073e-83	4.89055e-81
EBF2|64641	193.062	-2.13851	0.177527	-12.0461	2.03375e-33	1.93201e-32
EBF3|253738	826.49	-2.62681	0.151683	-17.3178	3.45287e-67	1.41107e-65
ECE2|9718	418.998	1.86159	0.114664	16.2352	2.84304e-59	8.38255e-58
ECHDC1|55862	3249.03	-1.22004	0.0909325	-13.417	4.80492e-41	6.36245e-40
ECHDC3|79746	1634.83	-1.53822	0.128785	-11.9441	6.97382e-33	6.46451e-32
ECM1|1893	5494.1	1.91253	0.203363	9.40453	5.22635e-21	2.63329e-20
ECM2|1842	4605.61	-2.25573	0.158167	-14.2617	3.79174e-46	6.24696e-45
ECSCR|641700	480.323	-1.73253	0.112361	-15.4193	1.21382e-53	2.79276e-52
ECT2|1894	2266.93	2.05441	0.0993279	20.6832	4.91229e-95	6.8629e-93
EDA|1896	296.359	-1.22957	0.111227	-11.0546	2.08346e-28	1.54952e-27
EDAR|10913	44.258	-2.58502	0.248461	-10.4041	2.37474e-25	1.50949e-24
EDDM3B|64184	5.23023	1.15305	0.349379	3.30029	0.000965849	0.00158548
EDIL3|10085	1014.05	1.04782	0.156598	6.69118	2.21374e-11	6.48767e-11
EDN1|1906	1202.51	-1.27303	0.144111	-8.83365	1.01311e-18	4.5259e-18
EDN2|1907	237.171	2.66309	0.220907	12.0553	1.81895e-33	1.73293e-32
EDN3|1908	370.831	-3.53406	0.324647	-10.8859	1.34615e-27	9.58877e-27
EDNRB|1910	1744.49	-1.82465	0.124565	-14.6482	1.38398e-48	2.51773e-47
EEF1A2|1917	2609.9	3.31007	0.259126	12.774	2.29148e-37	2.60303e-36
EEPD1|80820	1181.74	-1.79609	0.0998268	-17.992	2.25017e-72	1.13088e-70
EFCAB1|79645	129.242	-3.06373	0.20659	-14.83	9.37278e-50	1.80753e-48
EFEMP1|2202	14200.4	-1.73446	0.13917	-12.4628	1.19079e-35	1.24536e-34
EFHA2|286097	252.776	-2.29895	0.122589	-18.7534	1.81661e-78	1.15141e-76
EFHC2|80258	73.6907	1.05913	0.184684	5.73485	9.75996e-09	2.41224e-08
EFNA1|1942	5418.76	1.04894	0.0921365	11.3846	4.99024e-30	4.04216e-29
EFNA2|1943	0.506564	2.27437	0.734976	3.09448	0.00197159	0.00314085
EFNA3|1944	1000.59	1.99217	0.152813	13.0366	7.57146e-39	9.20508e-38
EFNA4|1945	978.222	1.2682	0.121951	10.3992	2.49894e-25	1.58742e-24
EFNB1|1947	2000.68	-1.15988	0.0905043	-12.8157	1.33894e-37	1.535e-36
EFNB3|1949	578.497	-1.18795	0.153913	-7.71836	1.17833e-14	4.19744e-14
EFR3B|22979	386.879	1.27091	0.136207	9.33077	1.05105e-20	5.20477e-20
EGF|1950	1053.75	-1.16707	0.241232	-4.83797	1.31172e-06	2.75116e-06
EGFL6|25975	772.326	-1.96238	0.274897	-7.13858	9.42974e-13	3.01334e-12
EGFL8|80864	220.18	-1.00974	0.0987862	-10.2214	1.58969e-24	9.69007e-24
EGFLAM|133584	1326.04	-1.70222	0.105923	-16.0703	4.1204e-58	1.15013e-56
EGFR|1956	2983.79	-1.95971	0.168581	-11.6247	3.08532e-31	2.65015e-30
EGLN3|112399	2139.74	1.97082	0.172967	11.3942	4.46867e-30	3.63299e-29
EGR1|1958	48493.1	-2.57954	0.162081	-15.9151	4.97732e-57	1.32255e-55
EGR2|1959	3197.36	-2.1049	0.152993	-13.7581	4.55162e-43	6.62181e-42
EGR3|1960	4258.77	-2.31551	0.185036	-12.5138	6.2754e-36	6.66452e-35
EHBP1|23301	3755.64	-1.1354	0.0894135	-12.6983	6.04452e-37	6.72432e-36
EHD2|30846	12835.9	-1.85838	0.122225	-15.2046	3.29702e-52	7.10913e-51
EIF4E1B|253314	4.25787	4.24315	0.54953	7.72143	1.15033e-14	4.0999e-14
EIF4EBP1|1978	1888	1.08253	0.135172	8.00855	1.16068e-15	4.3983e-15
ELANE|1991	10.7283	-3.48846	0.236973	-14.721	4.72939e-49	8.79667e-48
ELAVL2|1993	133.281	3.15805	0.205977	15.3321	4.66894e-53	1.04055e-51
ELAVL3|1995	3.77238	2.53626	0.418234	6.06423	1.32589e-09	3.4689e-09
ELF5|2001	3053.84	-1.49945	0.299434	-5.00761	5.51107e-07	1.18794e-06
ELFN2|114794	35.702	2.11796	0.250745	8.44666	2.99762e-17	1.24108e-16
ELL3|80237	623.542	1.00972	0.100919	10.0053	1.44501e-23	8.32857e-23
ELMOD3|84173	1931.12	-1.66167	0.106923	-15.5408	1.83615e-54	4.39219e-53
ELOVL2|54898	1607.54	1.70807	0.232686	7.34066	2.12548e-13	7.04201e-13
ELOVL3|83401	107.925	-1.30094	0.233868	-5.56274	2.65572e-08	6.3359e-08
ELTD1|64123	3484.33	-1.40397	0.112407	-12.49	8.46057e-36	8.91383e-35
EMCN|51705	2142.52	-1.70117	0.116168	-14.6441	1.46896e-48	2.66017e-47
EME1|146956	147.943	2.61252	0.137381	19.0165	1.24434e-80	8.75081e-79
EME2|197342	34.625	1.17549	0.157561	7.46055	8.61622e-14	2.91861e-13
EMILIN2|84034	1516.41	-1.49466	0.133464	-11.199	4.12359e-29	3.18586e-28
EMILIN3|90187	202.524	-2.49099	0.224649	-11.0883	1.42912e-28	1.07208e-27
EMP1|2012	21596.9	-1.5777	0.120033	-13.1439	1.84375e-39	2.29483e-38
EMR3|84658	4.66016	-1.20307	0.267697	-4.49413	6.98547e-06	1.3843e-05
EMX1|2016	51.5684	4.10866	0.316447	12.9837	1.51349e-38	1.81564e-37
EMX2|2018	120.844	-1.48022	0.164641	-8.99058	2.4593e-19	1.13509e-18
EMX2OS|196047	337.95	-2.2546	0.165249	-13.6437	2.20184e-42	3.11672e-41
EN1|2019	371.93	1.87253	0.237775	7.8752	3.4019e-15	1.25009e-14
ENAM|10117	2.42132	-1.61171	0.22914	-7.03374	2.01075e-12	6.28718e-12
ENC1|8507	4218.8	1.12097	0.102462	10.9404	7.38939e-28	5.34971e-27
ENDOU|8909	27.2577	-1.11579	0.15103	-7.38783	1.49248e-13	4.98462e-13
ENKUR|219670	13.4791	1.25085	0.184192	6.79102	1.11346e-11	3.32483e-11
ENO2|2026	1648.21	1.33681	0.130484	10.245	1.24634e-24	7.63923e-24
ENPP2|5168	6663.5	-2.4195	0.15809	-15.3046	7.12604e-53	1.58284e-51
ENPP3|5169	127.93	-1.80605	0.179753	-10.0474	9.43247e-24	5.51484e-23
ENPP5|59084	2610.37	1.60452	0.176251	9.10362	8.73724e-20	4.12351e-19
ENPP6|133121	72.4229	-1.54756	0.160856	-9.62077	6.53388e-22	3.46674e-21
ENPP7|339221	0.915823	1.52444	0.316327	4.81918	1.44149e-06	3.01604e-06
ENTHD1|150350	13.859	3.49802	0.270011	12.9551	2.19791e-38	2.61464e-37
ENTPD7|57089	1192.83	1.54161	0.0831568	18.5387	1.00711e-76	6.05544e-75
ENTPD8|377841	102.207	2.72014	0.254198	10.7009	1.0083e-26	6.8489e-26
EOMES|8320	74.5202	1.11509	0.195522	5.70314	1.17619e-08	2.88853e-08
EPAS1|2034	20380.6	-1.72173	0.114967	-14.9759	1.05464e-50	2.12875e-49
EPB41L2|2037	7497.85	-1.54985	0.105784	-14.6511	1.32457e-48	2.41407e-47
EPB42|2038	67.1106	-5.179	0.309327	-16.7428	6.39124e-63	2.216e-61
EPB49|2039	1700.22	-1.33264	0.128286	-10.388	2.81124e-25	1.78125e-24
EPCAM|4072	9825.03	1.45826	0.159783	9.12651	7.07444e-20	3.35148e-19
EPDR1|54749	1502.63	-1.55384	0.142852	-10.8773	1.47913e-27	1.05097e-26
EPGN|255324	4.6796	2.19814	0.416349	5.27955	1.29501e-07	2.93174e-07
EPHA10|284656	245.535	1.17806	0.176637	6.66936	2.56928e-11	7.49434e-11
EPHA2|1969	1361.52	-1.12014	0.108302	-10.3427	4.51506e-25	2.83287e-24
EPHA5|2044	7.21817	-1.11593	0.224087	-4.97989	6.36214e-07	1.36267e-06
EPHA8|2046	24.9775	3.3725	0.349289	9.65534	4.6661e-22	2.49771e-21
EPHB1|2047	621.832	-2.38849	0.179008	-13.3429	1.30266e-40	1.70226e-39
EPHB2|2048	510.71	1.00794	0.130462	7.72591	1.11056e-14	3.9617e-14
EPHB6|2051	536.994	-1.47359	0.154894	-9.51356	1.84254e-21	9.52474e-21
EPHX4|253152	126.114	1.1683	0.208234	5.61052	2.01715e-08	4.8608e-08
EPM2A|7957	614.833	-1.1354	0.0967558	-11.7347	8.46091e-32	7.46736e-31
EPN3|55040	1499.69	2.14018	0.178062	12.0193	2.81225e-33	2.65888e-32
EPO|2056	18.9245	3.60805	0.299606	12.0427	2.11988e-33	2.01191e-32
EPR1|8475	607.212	3.41696	0.190902	17.8991	1.19896e-71	5.83414e-70
EPRS|2058	12350.8	1.03226	0.0678941	15.204	3.32899e-52	7.17031e-51
EPS8L1|54869	1120.46	1.0758	0.163277	6.58879	4.43433e-11	1.27421e-10
EPSTI1|94240	597.98	1.3084	0.137717	9.50062	2.08639e-21	1.07406e-20
EPT1|85465	3445.48	1.18732	0.0815401	14.5611	4.96264e-48	8.77145e-47
EPYC|1833	143.134	6.8499	0.304075	22.527	2.25717e-112	7.7452e-110
ERBB2|2064	26816.2	1.70849	0.182419	9.36573	7.55228e-21	3.77652e-20
ERBB3|2065	15374.6	1.03973	0.148839	6.98566	2.83528e-12	8.76344e-12
ERCC6L|54821	260.979	3.01052	0.13215	22.7812	7.05028e-115	3.05032e-112
EREG|2069	129.356	-1.06123	0.318728	-3.32959	0.000869737	0.00143397
ERG|2078	1777.47	-1.51019	0.0993567	-15.1997	3.55192e-52	7.6175e-51
ERMN|57471	62.7063	2.62252	0.185154	14.164	1.53012e-45	2.4618e-44
ERMP1|79956	5416.51	1.28259	0.0839407	15.2798	1.04317e-52	2.30425e-51
ERN2|10595	3.16658	-1.38218	0.317755	-4.34981	1.36254e-05	2.63633e-05
ERP27|121506	716.115	1.64605	0.184857	8.9045	5.36275e-19	2.43397e-18
ERRFI1|54206	6702.3	-1.0091	0.117384	-8.59655	8.21461e-18	3.50154e-17
ERVFRDE1|405754	20.2943	-1.86015	0.193452	-9.61556	6.87345e-22	3.64496e-21
ESAM|90952	2691.55	-1.07722	0.106374	-10.1267	4.20492e-24	2.50183e-23
ESCO2|157570	265.25	3.07402	0.161409	19.0449	7.23976e-81	5.16436e-79
ESM1|11082	357.34	3.05817	0.146183	20.9201	3.51268e-97	5.37764e-95
ESPL1|9700	523.183	2.85025	0.157436	18.1041	2.95562e-73	1.54797e-71
ESPN|83715	664.594	1.56718	0.198765	7.88459	3.15581e-15	1.16116e-14
ESPNP|284729	3.23946	1.06663	0.281503	3.78907	0.000151214	0.000268056
ESR1|2099	19687	1.803	0.202971	8.88306	6.50476e-19	2.93422e-18
ESR2|2100	68.5015	-2.49631	0.16483	-15.1448	8.19998e-52	1.73428e-50
ESRP1|54845	6480.46	1.72064	0.161325	10.6657	1.47295e-26	9.94052e-26
ESRRB|2103	21.2473	-1.51355	0.230679	-6.56129	5.33425e-11	1.52357e-10
ETNK2|55224	1981.29	1.27371	0.147419	8.64006	5.61819e-18	2.41654e-17
ETS2|2114	4982.43	-1.13973	0.0900065	-12.6627	9.51151e-37	1.04585e-35
ETV3L|440695	42.498	-1.56852	0.16074	-9.75814	1.70254e-22	9.31469e-22
ETV5|2119	1788.11	-1.07537	0.113566	-9.4691	2.82266e-21	1.44228e-20
ETV7|51513	199.306	2.03165	0.164224	12.3712	3.74093e-35	3.85363e-34
EVC2|132884	375.75	-1.26596	0.105558	-11.9931	3.86151e-33	3.63022e-32
EVL|51466	8580.17	1.42175	0.133814	10.6248	2.28586e-26	1.52662e-25
EVPL|2125	1769.3	1.50295	0.149164	10.0758	7.06601e-24	4.15444e-23
EVPLL|645027	14.3251	1.06592	0.227646	4.68238	2.83562e-06	5.79649e-06
EXD1|161829	2.40265	1.30998	0.268713	4.87502	1.08795e-06	2.29612e-06
EXO1|9156	440.745	3.7391	0.172771	21.6419	7.24707e-104	1.58496e-101
EXOSC4|54512	776.795	1.00603	0.10266	9.79964	1.12992e-22	6.24308e-22
EYA4|2070	61.1205	-1.0838	0.241794	-4.48232	7.38367e-06	1.46161e-05
EYS|346007	86.9588	-1.41063	0.179473	-7.85983	3.84658e-15	1.40907e-14
EZH1|2145	3388.19	-1.36828	0.0695118	-19.6841	2.94877e-86	2.63168e-84
EZH2|2146	721.104	2.24654	0.118806	18.9092	9.57522e-80	6.43804e-78
EZR|7430	15123	1.24838	0.0906005	13.779	3.41059e-43	4.97636e-42
F10|2159	350.444	-2.90851	0.166849	-17.432	4.71959e-68	1.99003e-66
F11R|50848	13799.3	1.02959	0.0664192	15.5013	3.39842e-54	8.04224e-53
F12|2161	203.688	2.49737	0.174106	14.344	1.16223e-46	1.95525e-45
F13A1|2162	5768.6	-1.06473	0.18138	-5.8702	4.35267e-09	1.10016e-08
F2|2147	0.660769	2.23555	0.441588	5.06252	4.13751e-07	9.02211e-07
F2R|2149	3946.42	1.18022	0.102309	11.5359	8.6962e-31	7.29645e-30
F2RL2|2151	1382.48	2.02812	0.20017	10.132	3.98354e-24	2.37438e-23
F3|2152	2887.58	-1.75823	0.14348	-12.2542	1.59438e-34	1.59454e-33
F5|2153	142.454	1.01529	0.197336	5.145	2.67514e-07	5.92055e-07
F7|2155	186.145	2.43844	0.218301	11.1701	5.71212e-29	4.36737e-28
F8|2157	2308.56	-1.56674	0.100632	-15.5691	1.18145e-54	2.87446e-53
FAAH2|158584	632.317	1.02748	0.137112	7.49374	6.69364e-14	2.28424e-13
FABP1|2168	0.422506	-1.85955	0.454918	-4.08765	4.35764e-05	8.066e-05
FABP4|2167	46456.9	-4.82169	0.270165	-17.8472	3.03867e-71	1.44678e-69
FABP6|2172	19.9484	5.1806	0.482723	10.732	7.1991e-27	4.92867e-26
FABP9|646480	0.838298	-2.88592	0.517078	-5.58121	2.38846e-08	5.72643e-08
FADD|8772	1776.59	1.00271	0.092284	10.8655	1.68384e-27	1.19217e-26
FADS2|9415	6768.3	1.5559	0.206473	7.53562	4.86031e-14	1.67382e-13
FADS3|3995	1662.3	-1.72367	0.139167	-12.3857	3.12542e-35	3.22625e-34
FADS6|283985	5.38921	3.18051	0.455672	6.97983	2.95545e-12	9.12495e-12
FAIM3|9214	730.781	1.0819	0.139534	7.75363	8.93034e-15	3.20873e-14
FAM102A|399665	7587.42	1.07474	0.0894948	12.009	3.18828e-33	3.00726e-32
FAM107A|11170	1960.33	-2.84598	0.178362	-15.9562	2.57956e-57	6.947e-56
FAM108C1|58489	1211.76	1.32393	0.107049	12.3675	3.91966e-35	4.03147e-34
FAM110A|83541	1121.68	1.27204	0.110158	11.5475	7.60151e-31	6.39684e-30
FAM111B|374393	873.469	2.90149	0.169643	17.1036	1.39593e-65	5.29177e-64
FAM123C|205147	1.28388	1.45167	0.483272	3.00383	0.002666	0.00419569
FAM124A|220108	114.896	-1.22019	0.0978414	-12.4711	1.07306e-35	1.12459e-34
FAM124B|79843	182.704	-1.12211	0.128054	-8.76279	1.90473e-18	8.39785e-18
FAM126A|84668	2306.41	-1.79845	0.0945483	-19.0215	1.1321e-80	8.01818e-79
FAM128A|653784	977.687	1.08684	0.123838	8.77628	1.68977e-18	7.46833e-18
FAM129C|199786	14.9349	1.34304	0.232655	5.77267	7.80247e-09	1.94216e-08
FAM131C|348487	18.4677	1.15805	0.255505	4.5324	5.83174e-06	1.16249e-05
FAM132A|388581	11.7257	1.29385	0.258988	4.9958	5.85921e-07	1.26024e-06
FAM135B|51059	54.5297	2.04944	0.260536	7.86623	3.65483e-15	1.34129e-14
FAM138B|654412	0.293528	-1.4212	0.469731	-3.02555	0.00248181	0.00391852
FAM138F|641702	1.53106	-1.96171	0.260813	-7.5215	5.41517e-14	1.85719e-13
FAM13A|10144	3858.86	-2.36717	0.117813	-20.0927	8.55632e-90	8.96252e-88
FAM13AOS|285512	125.447	-1.15286	0.117741	-9.79155	1.22409e-22	6.74657e-22
FAM13C|220965	575.983	-2.14022	0.133336	-16.0513	5.59739e-58	1.55585e-56
FAM149A|25854	418.482	-2.23564	0.157072	-14.2332	5.70224e-46	9.3174e-45
FAM150B|285016	89.8216	-3.1862	0.270353	-11.7853	4.64505e-32	4.13258e-31
FAM151A|338094	5.1812	-2.34497	0.342654	-6.84354	7.72612e-12	2.33084e-11
FAM153A|285596	8.11175	-2.09659	0.226396	-9.26076	2.02981e-20	9.91103e-20
FAM155A|728215	159.239	1.50919	0.169647	8.89605	5.78696e-19	2.61993e-18
FAM155B|27112	160.454	1.65681	0.172769	9.58978	8.82763e-22	4.65274e-21
FAM162B|221303	89.6816	-2.10306	0.14362	-14.6433	1.48773e-48	2.69171e-47
FAM166B|730112	68.9021	-2.0842	0.206275	-10.104	5.30428e-24	3.14184e-23
FAM170B|170370	0.762347	-1.91723	0.312897	-6.12735	8.9353e-10	2.36414e-09
FAM171A2|284069	118.212	1.25895	0.172179	7.31185	2.63498e-13	8.67085e-13
FAM173A|65990	294.745	1.25415	0.114476	10.9556	6.24428e-28	4.53388e-27
FAM176B|55194	758.336	1.0277	0.151431	6.7866	1.14808e-11	3.4236e-11
FAM177B|400823	23.013	1.68087	0.261634	6.42453	1.32279e-10	3.68663e-10
FAM180B|399888	101.693	-4.12251	0.271946	-15.1593	6.57687e-52	1.39693e-50
FAM181A|90050	3.31745	-2.84226	0.263897	-10.7703	4.75405e-27	3.28867e-26
FAM183A|440585	15.016	1.86539	0.233797	7.9787	1.47886e-15	5.56903e-15
FAM184A|79632	349.865	-1.1328	0.147014	-7.7054	1.30438e-14	4.63319e-14
FAM184B|27146	84.3787	1.22862	0.258424	4.75428	1.99155e-06	4.127e-06
FAM187B|148109	0.860848	-1.47981	0.315544	-4.68972	2.73574e-06	5.59747e-06
FAM189A1|23359	51.3229	1.61674	0.210801	7.66951	1.7265e-14	6.09017e-14
FAM189A2|9413	1448.1	-2.27205	0.17217	-13.1966	9.17965e-40	1.15702e-38
FAM189B|10712	1977.04	1.00562	0.0787444	12.7707	2.38918e-37	2.71246e-36
FAM195A|84331	681.293	1.24471	0.111261	11.1873	4.7062e-29	3.62192e-28
FAM196A|642938	262.089	3.61218	0.269191	13.4186	4.70243e-41	6.23088e-40
FAM196B|100131897	349.944	-3.56337	0.241385	-14.7622	2.568e-49	4.85359e-48
FAM19A1|407738	4.94116	-1.21444	0.178113	-6.81837	9.2077e-12	2.76148e-11
FAM19A5|25817	196.572	1.15917	0.174135	6.65673	2.7999e-11	8.14526e-11
FAM23A|653567	23.1282	-1.54026	0.161615	-9.53037	1.56717e-21	8.12657e-21
FAM25A|643161	11.2195	4.7269	0.512003	9.23218	2.6519e-20	1.28696e-19
FAM25B|100132929	1.1513	2.12634	0.674494	3.1525	0.00161877	0.00259708
FAM26D|221301	1.06693	-2.38846	0.349259	-6.83865	7.99434e-12	2.40737e-11
FAM26F|441168	258.336	1.09515	0.151371	7.23488	4.65956e-13	1.51058e-12
FAM3D|131177	247.756	-1.96028	0.31181	-6.28678	3.24121e-10	8.81236e-10
FAM40B|57464	132.906	1.82863	0.161679	11.3102	1.16794e-29	9.29405e-29
FAM43A|131583	730.053	-1.21957	0.101805	-11.9795	4.54839e-33	4.25986e-32
FAM49A|81553	443.362	-1.25266	0.112999	-11.0856	1.47344e-28	1.10491e-27
FAM49B|51571	3679.07	1.01065	0.0851987	11.8623	1.85818e-32	1.68174e-31
FAM54A|113115	112.169	2.95911	0.138995	21.2894	1.42484e-100	2.55471e-98
FAM55A|120400	0.701253	-1.4327	0.356707	-4.01647	5.90761e-05	0.000108223
FAM55B|120406	4.05248	-1.14321	0.219082	-5.21819	1.80675e-07	4.04386e-07
FAM55D|54827	6.23477	-1.98533	0.218808	-9.07339	1.1537e-19	5.40256e-19
FAM57B|83723	44.0324	3.07678	0.253959	12.1153	8.76458e-34	8.49648e-33
FAM5C|339479	87.8658	2.515	0.441546	5.69591	1.22719e-08	3.00857e-08
FAM64A|54478	181.365	2.93049	0.168962	17.344	2.18853e-67	8.98066e-66
FAM70A|55026	430.967	-2.22652	0.129112	-17.2448	1.2247e-66	4.89437e-65
FAM71A|149647	2.4986	-3.5207	0.381377	-9.23154	2.66761e-20	1.29427e-19
FAM71E1|112703	134.132	1.29439	0.152859	8.46785	2.49966e-17	1.03945e-16
FAM71F1|84691	2.84966	1.87243	0.286985	6.52447	6.82419e-11	1.93469e-10
FAM72A|729533	64.3172	3.19326	0.167167	19.1023	2.41718e-81	1.77516e-79
FAM72B|653820	234.644	2.73694	0.144941	18.8831	1.57143e-79	1.03558e-77
FAM72D|728833	130.121	3.02499	0.161582	18.7212	3.32876e-78	2.0833e-76
FAM75A2|642265	2.16794	2.36597	0.509381	4.64479	3.40426e-06	6.91132e-06
FAM75A3|727830	1.08618	2.45427	0.666037	3.68489	0.000228798	0.000398558
FAM7A2|100288380	9.32646	-1.63615	0.185493	-8.82051	1.13944e-18	5.0766e-18
FAM7A3|89837	27.0369	-1.65166	0.154758	-10.6725	1.36842e-26	9.25076e-26
FAM81B|153643	23.3595	1.30868	0.286601	4.56622	4.96598e-06	9.95798e-06
FAM83A|84985	172.411	2.55918	0.28743	8.90368	5.40247e-19	2.45032e-18
FAM83B|222584	361.971	1.09583	0.225789	4.85334	1.21402e-06	2.55326e-06
FAM83D|81610	681.846	3.69399	0.167773	22.0179	1.94228e-107	5.02017e-105
FAM83E|54854	220.517	1.52977	0.239384	6.39044	1.65412e-10	4.58437e-10
FAM83H|286077	5011.65	1.66197	0.128818	12.9017	4.40483e-38	5.1842e-37
FAM84A|151354	745.287	1.36837	0.201568	6.78865	1.13188e-11	3.3773e-11
FAM89A|375061	1007.81	-2.70695	0.165512	-16.355	4.0043e-60	1.21115e-58
FAM92B|339145	5.82898	1.50716	0.288823	5.21829	1.8058e-07	4.04259e-07
FAM95B1|100133036	55.8968	-1.23207	0.144352	-8.53517	1.39947e-17	5.89841e-17
FANCA|2175	445.068	2.17519	0.15317	14.2012	9.00447e-46	1.45815e-44
FANCB|2187	59.7389	1.24994	0.116089	10.767	4.92537e-27	3.40482e-26
FANCD2|2177	860.262	1.54393	0.113087	13.6526	1.94845e-42	2.7659e-41
FANCI|55215	1852.37	2.03991	0.0987436	20.6586	8.16474e-95	1.11298e-92
FAP|2191	2498.53	1.9671	0.137192	14.3383	1.26131e-46	2.11302e-45
FAT2|2196	1959.46	-2.33388	0.217638	-10.7237	7.88105e-27	5.38628e-26
FAT4|79633	1545.8	-1.41784	0.128855	-11.0034	3.68077e-28	2.70412e-27
FBLN2|2199	14142.5	-1.30727	0.158847	-8.22974	1.87625e-16	7.44142e-16
FBLN5|10516	6520.14	-1.65055	0.128893	-12.8056	1.52629e-37	1.74376e-36
FBN2|2201	378.664	3.4157	0.213444	16.0028	1.22182e-57	3.34019e-56
FBN3|84467	60.7152	1.41794	0.29333	4.83395	1.33848e-06	2.80552e-06
FBXL16|146330	1226.16	2.07698	0.173291	11.9855	4.23396e-33	3.96911e-32
FBXL19|54620	1032.08	1.03078	0.0881686	11.691	1.41741e-31	1.23888e-30
FBXL6|26233	824.281	1.44166	0.0923546	15.61	6.22081e-55	1.52848e-53
FBXO16|157574	137.957	1.38389	0.151987	9.10528	8.60412e-20	4.06165e-19
FBXO40|51725	7.35155	-3.70381	0.316313	-11.7093	1.14161e-31	1.00134e-30
FBXO43|286151	31.2727	2.1341	0.134027	15.923	4.39091e-57	1.17299e-55
FBXW12|285231	1.21536	1.19311	0.342098	3.48762	0.000487344	0.00082376
FCAMR|83953	3.70492	2.0178	0.378642	5.32904	9.87307e-08	2.25337e-07
FCER1A|2205	254.602	-1.04245	0.17825	-5.84823	4.96821e-09	1.25082e-08
FCER2|2208	69.0917	-2.35488	0.305627	-7.70507	1.30772e-14	4.64423e-14
FCGR1A|2209	261.141	1.79192	0.162606	11.02	3.06122e-28	2.25897e-27
FCGR1B|2210	234.843	1.42899	0.143826	9.93549	2.91731e-23	1.65508e-22
FCGR1C|100132417	78.1629	1.66543	0.155087	10.7387	6.69556e-27	4.59184e-26
FCGR3A|2214	3736.81	1.24572	0.133508	9.33065	1.0522e-20	5.20915e-20
FCN2|2220	44.0665	-1.99668	0.284105	-7.02794	2.09607e-12	6.54061e-12
FCRL1|115350	14.9992	1.31777	0.316532	4.16313	3.1391e-05	5.88216e-05
FCRL3|115352	45.0985	1.9876	0.247496	8.03084	9.68086e-16	3.69026e-15
FCRL4|83417	3.11193	3.57482	0.360898	9.90537	3.94524e-23	2.22242e-22
FCRLB|127943	132.615	2.31961	0.201487	11.5125	1.14159e-30	9.51022e-30
FDXR|2232	585.475	1.02321	0.117977	8.67294	4.21098e-18	1.82626e-17
FEN1|2237	1497.45	1.44613	0.0795044	18.1893	6.26809e-74	3.39912e-72
FER1L4|80307	138.599	1.31109	0.206108	6.3612	2.0019e-10	5.51366e-10
FER1L5|90342	32.4152	-1.34935	0.249781	-5.40212	6.58576e-08	1.52478e-07
FER1L6|654463	6.44439	2.02616	0.279568	7.24749	4.24557e-13	1.38064e-12
FERMT2|10979	6711.77	-1.71347	0.118764	-14.4276	3.47016e-47	5.97948e-46
FEZ1|9638	529.394	-1.45344	0.109634	-13.2572	4.10047e-40	5.23461e-39
FEZF1|389549	0.79469	1.768	0.502683	3.51713	0.000436244	0.000740859
FEZF2|55079	6.21071	-3.50678	0.415568	-8.43852	3.21368e-17	1.32722e-16
FFAR3|2865	31.9304	-2.45781	0.225832	-10.8834	1.38364e-27	9.84526e-27
FGA|2243	19.2482	-2.60838	0.517082	-5.04441	4.54913e-07	9.88177e-07
FGD3|89846	1609.35	1.83635	0.162117	11.3273	9.61128e-30	7.68207e-29
FGD4|121512	1529.92	-1.05256	0.0849082	-12.3965	2.72976e-35	2.82515e-34
FGF1|2246	1974.9	-2.05134	0.106315	-19.2949	5.92522e-83	4.64267e-81
FGF10|2255	112.259	-1.10797	0.250611	-4.42107	9.82139e-06	1.92236e-05
FGF16|8823	6.55257	-1.29742	0.30975	-4.18861	2.80667e-05	5.28111e-05
FGF17|8822	5.57681	-2.67972	0.194917	-13.748	5.23835e-43	7.60976e-42
FGF2|2247	2477.09	-2.49827	0.179227	-13.9391	3.66562e-44	5.5732e-43
FGF5|2250	7.4476	3.932	0.352252	11.1624	6.22538e-29	4.74885e-28
FGF7|2252	1220.78	-1.16984	0.145811	-8.02294	1.03247e-15	3.92967e-15
FGF8|2253	0.979418	-2.38969	0.335854	-7.11526	1.11702e-12	3.55184e-12
FGF9|2254	37.6695	-1.73663	0.218896	-7.93358	2.1291e-15	7.92916e-15
FGFBP1|9982	177.202	-1.8657	0.328463	-5.6801	1.34618e-08	3.28854e-08
FGFBP2|83888	341.743	-4.14824	0.250331	-16.571	1.12869e-61	3.65256e-60
FGFR3|2261	841.343	2.22318	0.206517	10.7651	5.0305e-27	3.47508e-26
FGFR4|2264	608.475	1.66297	0.254196	6.54208	6.06688e-11	1.72539e-10
FGL1|2267	15.3716	-1.283	0.361618	-3.54793	0.000388273	0.0006625
FGL2|10875	3309.05	-1.18509	0.127795	-9.27332	1.80432e-20	8.83383e-20
FHAD1|114827	91.9585	1.16586	0.146243	7.9721	1.56003e-15	5.86357e-15
FHL1|2273	36044.1	-4.90176	0.209516	-23.3957	4.7313e-121	3.03749e-118
FHL5|9457	319.647	-2.33433	0.160531	-14.5413	6.63473e-48	1.16853e-46
FHOD3|80206	1141.37	-1.40147	0.116801	-11.9988	3.60378e-33	3.39434e-32
FIBCD1|84929	113.851	2.22337	0.341091	6.5184	7.10614e-11	2.01284e-10
FIGF|2277	935.265	-4.82934	0.203006	-23.7892	4.32168e-125	3.73957e-122
FIGLA|344018	1.52135	-1.23433	0.323273	-3.81823	0.000134414	0.000239298
FIGN|55137	223.966	-1.64036	0.163987	-10.003	1.47827e-23	8.5178e-23
FIGNL2|401720	72.8945	-1.21109	0.0914757	-13.2395	5.19206e-40	6.60693e-39
FILIP1L|11259	4218.64	-1.08544	0.122389	-8.86872	7.39938e-19	3.33022e-18
FKBP10|60681	5803.07	1.10951	0.0964376	11.505	1.24508e-30	1.03507e-29
FKBP4|2288	15702.5	1.4574	0.0975654	14.9377	1.87377e-50	3.73292e-49
FLAD1|80308	2380.52	1.12382	0.0694031	16.1926	5.68776e-59	1.64771e-57
FLG|2312	69.2402	-1.19879	0.172739	-6.93992	3.92335e-12	1.20381e-11
FLG2|388698	2.19957	-1.79999	0.263888	-6.82102	9.0396e-12	2.71311e-11
FLI1|2313	1695.43	-1.13277	0.0996854	-11.3635	6.35803e-30	5.12298e-29
FLJ10357|55701	3809.96	-1.3249	0.0829198	-15.9781	1.81488e-57	4.92767e-56
FLJ12825|440101	43.2898	1.49299	0.172895	8.63527	5.8587e-18	2.51727e-17
FLJ13197|79667	99.8755	-1.87078	0.114652	-16.317	7.47271e-60	2.23642e-58
FLJ16779|100192386	10.65	1.07092	0.235256	4.55214	5.31033e-06	1.06239e-05
FLJ26850|400710	7.02635	-1.00138	0.170273	-5.88104	4.07692e-09	1.03217e-08
FLJ32063|150538	0.531072	2.20185	0.780152	2.82234	0.00476748	0.00730145
FLJ34503|285759	7.38279	-2.28642	0.267135	-8.55906	1.13795e-17	4.81351e-17
FLJ35024|401491	62.535	-2.18186	0.20983	-10.3983	2.52518e-25	1.60307e-24
FLJ37543|285668	11.8557	-2.62196	0.201817	-12.9917	1.36277e-38	1.63878e-37
FLJ39609|100130417	0.912239	1.97241	0.455966	4.32577	1.51999e-05	2.92703e-05
FLJ40504|284085	0.726859	2.15371	0.384365	5.60329	2.10327e-08	5.06035e-08
FLJ42393|401105	5.63022	-1.09807	0.294899	-3.72354	0.000196449	0.000344743
FLJ42875|440556	22.0008	-2.66924	0.169024	-15.7921	3.52833e-56	9.0842e-55
FLJ43390|646113	3.04384	-2.75957	0.311488	-8.85933	8.04997e-19	3.61567e-18
FLJ43950|347127	0.79076	-1.50301	0.356395	-4.21726	2.47287e-05	4.67202e-05
FLJ44054|643365	0.72308	1.22048	0.363155	3.36077	0.000777264	0.00128705
FLJ45983|399717	426.91	2.17418	0.217092	10.015	1.30908e-23	7.58028e-23
FLJ46111|283102	13.1476	1.64195	0.20721	7.92409	2.2983e-15	8.53373e-15
FLNC|2318	1432.71	-1.84269	0.146908	-12.5431	4.33606e-36	4.64958e-35
FLRT2|23768	1743.99	-1.49791	0.131576	-11.3844	5.00312e-30	4.05094e-29
FLT3|2322	259.922	1.40341	0.235204	5.96678	2.4198e-09	6.22506e-09
FLT4|2324	1180.44	-1.14382	0.0981659	-11.6519	2.24389e-31	1.94843e-30
FLVCR1|28982	531.968	1.7604	0.100782	17.4673	2.54148e-68	1.08542e-66
FMO2|2327	5830.99	-3.07826	0.18228	-16.8875	5.55791e-64	2.0075e-62
FMO3|2328	222.823	-1.28347	0.149091	-8.60866	7.3919e-18	3.15965e-17
FMO6P|388714	6.36222	-2.68701	0.25027	-10.7364	6.86481e-27	4.70466e-26
FMO9P|116123	4.36532	4.26126	0.442728	9.625	6.27044e-22	3.33318e-21
FMOD|2331	13527.9	-1.05292	0.147543	-7.13641	9.57977e-13	3.05931e-12
FN1|2335	203184	3.24796	0.150771	21.5424	6.23671e-103	1.27962e-100
FNDC1|84624	3459.03	1.54597	0.203723	7.58856	3.23485e-14	1.12572e-13
FNDC4|64838	637.023	-1.49227	0.131914	-11.3124	1.13945e-29	9.07818e-29
FNDC5|252995	134.441	-1.00416	0.152468	-6.58602	4.51762e-11	1.29721e-10
FOLR1|2348	700.52	-1.51559	0.292645	-5.17893	2.23161e-07	4.9685e-07
FOLR2|2350	1285.77	-2.09343	0.181306	-11.5464	7.69717e-31	6.47187e-30
FOS|2353	46218.6	-2.46384	0.181524	-13.5731	5.7822e-42	7.98593e-41
FOSB|2354	18668.6	-3.56347	0.215052	-16.5703	1.14277e-61	3.6921e-60
FOXA1|3169	11116.2	1.88794	0.205082	9.20574	3.39311e-20	1.63629e-19
FOXA3|3171	62.0921	3.00967	0.314323	9.57509	1.01765e-21	5.34103e-21
FOXD1|2297	94.6839	3.28294	0.251436	13.0568	5.81535e-39	7.0874e-38
FOXD2|2306	85.8516	1.85626	0.133261	13.9296	4.18896e-44	6.36402e-43
FOXD3|27022	15.1688	2.7366	0.296472	9.23055	2.69249e-20	1.3057e-19
FOXD4|2298	22.9702	1.30329	0.16082	8.10399	5.31848e-16	2.05451e-15
FOXD4L1|200350	9.43029	1.45688	0.146517	9.94344	2.69369e-23	1.53171e-22
FOXD4L2|100036519	13.1149	1.03309	0.190355	5.42715	5.72596e-08	1.33191e-07
FOXD4L3|286380	0.41495	1.34505	0.485253	2.77185	0.0055738	0.00847116
FOXD4L6|653404	3.28099	1.49623	0.21896	6.83334	8.29594e-12	2.49593e-11
FOXE1|2304	10.2494	-1.06109	0.312883	-3.39132	0.00069557	0.00115785
FOXE3|2301	2.33784	1.57238	0.300331	5.23548	1.6456e-07	3.69814e-07
FOXG1|2290	1.27879	1.93436	0.466431	4.14715	3.36641e-05	6.28738e-05
FOXH1|8928	11.0254	1.95905	0.180262	10.8678	1.64083e-27	1.16296e-26
FOXI3|344167	7.39748	1.06706	0.331652	3.2174	0.00129357	0.00209766
FOXJ1|2302	135.586	3.96663	0.28028	14.1524	1.80616e-45	2.89421e-44
FOXM1|2305	1631.57	3.54792	0.163208	21.7387	8.83793e-105	1.99878e-102
FOXN3|1112	6814.43	-1.41898	0.0931678	-15.2304	2.22192e-52	4.83285e-51
FOXN4|121643	6.33972	2.1971	0.375839	5.84584	5.04021e-09	1.26798e-08
FOXO1|2308	3738.28	-1.68271	0.0953342	-17.6506	1.0069e-69	4.58565e-68
FOXO4|4303	1944.9	-1.01209	0.0739211	-13.6915	1.14184e-42	1.63253e-41
FOXP2|93986	140.812	-1.94362	0.188927	-10.2877	8.00559e-25	4.95266e-24
FOXP3|50943	146.962	2.44867	0.163355	14.9899	8.5466e-51	1.73212e-49
FOXRED2|80020	2116.06	1.03581	0.075757	13.6728	1.47689e-42	2.09951e-41
FREM1|158326	804.021	-2.92252	0.198319	-14.7365	3.75973e-49	7.04578e-48
FRG2B|441581	0.801008	1.45097	0.522862	2.77506	0.00551918	0.00839392
FRG2C|100288801	1.76774	1.24641	0.343959	3.62373	0.000290383	0.000501145
FRMD1|79981	117.677	-4.93397	0.259654	-19.0021	1.63967e-80	1.145e-78
FRMD3|257019	269.781	-1.42066	0.163979	-8.66367	4.56832e-18	1.97606e-17
FRMD4A|55691	3027.95	-1.04824	0.0917542	-11.4244	3.15708e-30	2.58144e-29
FRMPD1|22844	72.2816	-1.51516	0.174716	-8.6721	4.24241e-18	1.83908e-17
FRMPD2|143162	39.9231	-1.76557	0.302173	-5.84291	5.12971e-09	1.29001e-08
FRMPD4|9758	7.01543	-2.45559	0.208321	-11.7875	4.52638e-32	4.02881e-31
FSD1|79187	7.50126	2.10886	0.281081	7.50268	6.2527e-14	2.13706e-13
FSIP1|161835	576.602	2.6847	0.22541	11.9103	1.04635e-32	9.60979e-32
FSTL1|11167	38396.9	-1.039	0.130978	-7.93262	2.14569e-15	7.98646e-15
FSTL4|23105	145.357	1.90814	0.206707	9.23113	2.67797e-20	1.29897e-19
FTMT|94033	3.19161	-2.26134	0.379116	-5.96477	2.44985e-09	6.30098e-09
FUT2|2524	333.947	1.60151	0.186961	8.56602	1.07127e-17	4.53624e-17
FUT3|2525	190.465	1.59157	0.254696	6.24889	4.1337e-10	1.11672e-09
FUT7|2529	24.2755	1.68804	0.193906	8.70546	3.16276e-18	1.37947e-17
FUT8|2530	3032.65	1.2106	0.0954609	12.6816	7.47896e-37	8.27383e-36
FXYD1|5348	776.718	-4.1618	0.202806	-20.5211	1.39425e-93	1.69197e-91
FXYD2|486	11.851	-1.00698	0.203636	-4.94501	7.61392e-07	1.62223e-06
FXYD3|5349	6615.38	1.43155	0.173204	8.26509	1.39584e-16	5.56939e-16
FXYD6|53826	2090.52	-1.05566	0.107935	-9.78054	1.36479e-22	7.50542e-22
FZD2|2535	277.884	1.25499	0.10398	12.0695	1.53018e-33	1.46553e-32
FZD4|8322	11070	-2.46857	0.150613	-16.3901	2.24985e-60	6.88869e-59
FZD7|8324	4768.88	-1.09684	0.129493	-8.47026	2.44841e-17	1.0192e-16
G0S2|50486	5642.92	-4.32487	0.229167	-18.8721	1.93331e-79	1.26568e-77
GAB4|128954	1.08866	-1.79993	0.375849	-4.78897	1.67636e-06	3.48984e-06
GABARAPL1|23710	4715.3	-1.32944	0.0908236	-14.6377	1.61546e-48	2.91751e-47
GABBR2|9568	21.6125	2.09446	0.323131	6.48176	9.06585e-11	2.55456e-10
GABRA2|2555	33.9301	-1.97968	0.281226	-7.03946	1.92992e-12	6.04108e-12
GABRA3|2556	14.5156	5.01924	0.510937	9.8236	8.91055e-23	4.94252e-22
GABRA4|2557	9.74969	-3.69646	0.344893	-10.7177	8.40558e-27	5.731e-26
GABRA5|2558	2.44994	3.4317	0.424318	8.08756	6.08712e-16	2.3437e-15
GABRD|2563	112.432	3.54134	0.167062	21.1977	1.00204e-99	1.69005e-97
GABRE|2564	1147.15	-2.15662	0.245123	-8.79813	1.39116e-18	6.17398e-18
GABRG1|2565	6.90066	-2.60842	0.26907	-9.69417	3.19207e-22	1.72258e-21
GABRP|2568	11689.8	-1.00614	0.309122	-3.25484	0.00113455	0.00184975
GABRQ|55879	8.73461	4.81725	0.494476	9.74214	1.99319e-22	1.08651e-21
GABRR1|2569	6.58416	-1.18621	0.297137	-3.99212	6.54852e-05	0.000119491
GAD1|2571	48.1542	3.10118	0.261635	11.8531	2.07453e-32	1.87499e-31
GADD45G|10912	404.844	1.01086	0.182671	5.53378	3.13395e-08	7.4323e-08
GADL1|339896	1.44399	-2.64955	0.293897	-9.01525	1.96428e-19	9.11049e-19
GAL|51083	83.0957	2.67974	0.26986	9.9301	3.07936e-23	1.74503e-22
GAL3ST1|9514	21.8863	-1.37403	0.181408	-7.57426	3.61186e-14	1.25254e-13
GAL3ST2|64090	15.8556	4.42645	0.332482	13.3133	1.93631e-40	2.51216e-39
GAL3ST3|89792	1.65759	-2.32388	0.290836	-7.99034	1.34565e-15	5.07987e-15
GALE|2582	1263.21	1.54052	0.103264	14.9183	2.5062e-50	4.96797e-49
GALNT12|79695	289.433	-1.23125	0.150869	-8.1611	3.31983e-16	1.29934e-15
GALNT5|11227	520.006	2.03995	0.203301	10.0341	1.07905e-23	6.27565e-23
GALNT6|11226	7040.38	1.52294	0.168064	9.0617	1.28436e-19	6.00172e-19
GALNT7|51809	5549.43	1.47571	0.13776	10.7122	8.92371e-27	6.07594e-26
GALNT8|26290	3.68803	-1.24418	0.221527	-5.61639	1.94987e-08	4.70208e-08
GALNTL2|117248	3056.57	-2.80217	0.174088	-16.0963	2.70915e-58	7.60472e-57
GALR1|2587	5.34836	-2.90659	0.255158	-11.3913	4.619e-30	3.75061e-29
GALR2|8811	1.47044	1.37512	0.274025	5.01821	5.2155e-07	1.128e-06
GAPT|202309	178.484	1.16513	0.130843	8.9048	5.34835e-19	2.42799e-18
GAS1|2619	2781.64	-1.26423	0.120289	-10.51	7.77317e-26	5.06057e-25
GAS2|2620	76.6383	-1.99107	0.156622	-12.7126	5.03484e-37	5.61993e-36
GAS2L2|246176	50.6312	-1.48707	0.222084	-6.69598	2.1423e-11	6.28111e-11
GAS2L3|283431	140.51	1.46027	0.132129	11.0519	2.14637e-28	1.59511e-27
GATA3|2625	18478.6	1.76068	0.163887	10.7433	6.37322e-27	4.37378e-26
GATA4|2626	21.1825	4.26977	0.434015	9.83784	7.73547e-23	4.30393e-22
GATA5|140628	24.6762	3.97163	0.386946	10.2641	1.02317e-24	6.30047e-24
GBA|2629	4321.85	1.09085	0.0701907	15.5413	1.82291e-54	4.36577e-53
GBAP1|2630	1217.46	1.07688	0.0781391	13.7816	3.28892e-43	4.80942e-42
GBE1|2632	3123.31	-1.28189	0.129276	-9.91588	3.55104e-23	2.00604e-22
GBP5|115362	920.434	2.51611	0.196017	12.8361	1.02869e-37	1.18546e-36
GBX2|2637	3.11132	4.08561	0.36085	11.3222	1.019e-29	8.1381e-29
GCK|2645	15.3457	-1.42019	0.16018	-8.86623	7.56656e-19	3.40393e-18
GCM1|8521	18.0167	1.51206	0.238452	6.34116	2.28043e-10	6.25828e-10
GCNT3|9245	12.9201	1.33573	0.249409	5.35559	8.52779e-08	1.95632e-07
GCNT4|51301	176.78	-1.00607	0.150853	-6.66922	2.57165e-11	7.50016e-11
GCOM1|145781	2605.23	-3.14198	0.167787	-18.726	3.03736e-78	1.90693e-76
GDA|9615	17.3869	-1.42869	0.343675	-4.15711	3.22301e-05	6.03314e-05
GDAP1|54332	1360.9	1.21154	0.159876	7.57801	3.50888e-14	1.21789e-13
GDF10|2662	449.064	-3.54295	0.213095	-16.6262	4.50467e-62	1.4992e-60
GDF15|9518	616.642	2.11092	0.207673	10.1646	2.8516e-24	1.71458e-23
GDF5|8200	73.4954	-1.57219	0.204917	-7.67232	1.68917e-14	5.96272e-14
GDNF|2668	1.93702	2.7836	0.390322	7.13155	9.92454e-13	3.16688e-12
GDPD1|284161	177.772	1.10376	0.129706	8.50972	1.74352e-17	7.30671e-17
GDPD2|54857	6.59188	2.21662	0.282487	7.84681	4.26763e-15	1.559e-14
GDPD4|220032	2.05344	-1.21975	0.24282	-5.02327	5.07987e-07	1.09986e-06
GDPD5|81544	1696.72	-1.60231	0.142331	-11.2577	2.12343e-29	1.66576e-28
GEN1|348654	791.958	1.1018	0.0849441	12.9709	1.78997e-38	2.13573e-37
GFAP|2670	172.295	-3.35707	0.227311	-14.7686	2.33579e-49	4.43155e-48
GFRA1|2674	13498.5	1.03659	0.217396	4.7682	1.85877e-06	3.85949e-06
GFRA2|2675	169.537	-2.35161	0.206273	-11.4005	4.15698e-30	3.38097e-29
GFRAL|389400	1.11213	-2.77462	0.445218	-6.23205	4.60376e-10	1.23967e-09
GGCT|79017	4322.67	1.3709	0.082645	16.5879	8.52865e-62	2.76445e-60
GGH|8836	1300.78	1.66628	0.143368	11.6224	3.16974e-31	2.71915e-30
GGT8P|645367	5.0085	-1.62173	0.25654	-6.32157	2.58921e-10	7.09101e-10
GGTA1|2681	1158.92	-1.99883	0.115894	-17.247	1.17905e-66	4.72142e-65
GH1|2688	1.52438	-1.25042	0.308893	-4.04806	5.16432e-05	9.50086e-05
GHR|2690	4966.3	-2.7962	0.172235	-16.2348	2.86181e-59	8.42542e-58
GHRH|2691	7.3612	1.953	0.492603	3.96465	7.35031e-05	0.000133692
GIMAP1|170575	441.35	-1.39846	0.128206	-10.908	1.05608e-27	7.59052e-27
GIMAP5|55340	1456.9	-1.37223	0.119017	-11.5296	9.35368e-31	7.8283e-30
GIMAP6|474344	2348.93	-1.45378	0.106841	-13.6069	3.64318e-42	5.08461e-41
GIMAP7|168537	1220.61	-1.43002	0.12289	-11.6366	2.68657e-31	2.32067e-30
GIMAP8|155038	1717.43	-1.72937	0.108694	-15.9105	5.35865e-57	1.42008e-55
GINS1|9837	606.888	2.46368	0.118012	20.8766	8.74398e-97	1.29868e-94
GINS2|51659	642.316	2.11725	0.135375	15.6399	3.89231e-55	9.68309e-54
GINS4|84296	398.234	1.79255	0.12085	14.8328	8.98571e-50	1.73457e-48
GIPC2|54810	298.337	-2.51686	0.14269	-17.6387	1.24243e-69	5.64542e-68
GIYD2|79008	943.775	1.19128	0.0887122	13.4286	4.11118e-41	5.47295e-40
GJA1|2697	15518.1	1.27979	0.165466	7.73449	1.03818e-14	3.71116e-14
GJA3|2700	12.9183	2.49879	0.206515	12.0998	1.0591e-33	1.02096e-32
GJB2|2706	1624.72	4.59618	0.183357	25.0668	1.14532e-138	2.07219e-135
GJB7|375519	7.47004	-1.42785	0.265731	-5.37327	7.73209e-08	1.77901e-07
GJC2|57165	102.365	-1.22778	0.122974	-9.98409	1.78934e-23	1.02715e-22
GK|2710	362.026	1.3308	0.0889225	14.9658	1.2284e-50	2.47445e-49
GK3P|2713	49.0098	1.13141	0.0925101	12.2301	2.14545e-34	2.13493e-33
GKN1|56287	0.673784	-1.57545	0.42116	-3.74074	0.000183476	0.000322745
GLB1L3|112937	13.5411	-1.95451	0.268491	-7.27962	3.3476e-13	1.09507e-12
GLDC|2731	198.647	3.05464	0.301548	10.1299	4.0723e-24	2.4251e-23
GLDN|342035	538.136	-2.08847	0.198634	-10.5142	7.43229e-26	4.84023e-25
GLIPR1L1|256710	1.54394	-1.11582	0.213717	-5.22103	1.77932e-07	3.98515e-07
GLP1R|2740	37.224	-1.41737	0.235153	-6.02743	1.66592e-09	4.33232e-09
GLP2R|9340	18.8215	-4.4874	0.333777	-13.4443	3.32488e-41	4.4351e-40
GLRA4|441509	16.4598	-3.54048	0.292564	-12.1015	1.03652e-33	1.00043e-32
GLT1D1|144423	27.5295	-1.22502	0.183041	-6.69257	2.19286e-11	6.42742e-11
GLT25D2|23127	160.924	-1.8424	0.141824	-12.9908	1.38052e-38	1.65913e-37
GLYAT|10249	691.863	-5.50806	0.304473	-18.0905	3.78829e-73	1.96853e-71
GLYATL1|92292	259.729	1.95536	0.25895	7.5511	4.31583e-14	1.4894e-13
GLYATL3|389396	1.33843	3.57885	0.987634	3.62367	0.000290457	0.000501229
GLYCTK|132158	256.132	-1.32386	0.133235	-9.9363	2.89364e-23	1.64259e-22
GNAI1|2770	2420.37	-2.29305	0.144261	-15.8951	6.84765e-57	1.80745e-55
GNAL|2774	475.028	-2.29799	0.138997	-16.5326	2.13676e-61	6.79326e-60
GNASAS|149775	5.41423	-1.26152	0.187533	-6.72694	1.73269e-11	5.11329e-11
GNAT1|2779	0.747019	1.42469	0.36699	3.88208	0.000103566	0.000186161
GNAT3|346562	4.47654	3.98985	0.761579	5.23892	1.61516e-07	3.6326e-07
GNG11|2791	3620.77	-2.08619	0.115547	-18.0549	7.22221e-73	3.71412e-71
GNG13|51764	16.707	5.30065	0.431296	12.2901	1.02431e-34	1.03115e-33
GNG2|54331	2703.79	-1.90886	0.139099	-13.7231	7.3851e-43	1.06045e-41
GNG3|2785	10.989	1.32464	0.149064	8.88639	6.31251e-19	2.84944e-18
GNG4|2786	304.489	2.58682	0.246534	10.4928	9.3256e-26	6.05145e-25
GNG7|2788	991.807	-1.3271	0.129289	-10.2646	1.0178e-24	6.26934e-24
GNGT1|2792	2.22116	3.91939	0.60844	6.44171	1.18137e-10	3.30406e-10
GNRH1|2796	95.0563	-1.06933	0.125115	-8.54682	1.26526e-17	5.34065e-17
GOLGA6L10|647042	321.523	-1.19756	0.0945121	-12.671	8.5651e-37	9.45439e-36
GOLGA6L5|374650	108.261	-1.81287	0.118111	-15.3489	3.60454e-53	8.10593e-52
GOLGA8A|23015	2445.39	-1.42466	0.145815	-9.77033	1.50963e-22	8.28131e-22
GOLGA8B|440270	1113.51	-1.37317	0.156375	-8.78128	1.61628e-18	7.14986e-18
GOLGA8C|729786	7.77074	-2.69495	0.290432	-9.27912	1.70877e-20	8.37633e-20
GOLGA8DP|100132979	1.29158	-2.71921	0.339871	-8.00071	1.23707e-15	4.67708e-15
GOLGA8G|283768	4.30135	-2.63865	0.316999	-8.32384	8.51578e-17	3.43984e-16
GOLGA9P|283796	5.49289	-2.7936	0.21528	-12.9766	1.66104e-38	1.99025e-37
GOLM1|51280	10724.5	1.37274	0.111595	12.3011	8.93414e-35	9.04872e-34
GOLT1A|127845	233.177	1.39103	0.156378	8.89533	5.82447e-19	2.63631e-18
GP2|2813	888.666	2.12796	0.342797	6.20764	5.37877e-10	1.44153e-09
GPAM|57678	17165.4	-4.18268	0.186434	-22.4352	1.78633e-111	5.55493e-109
GPATCH2|55105	1229.3	1.09723	0.0794259	13.8145	2.08374e-43	3.07646e-42
GPBAR1|151306	140.252	-3.21596	0.1771	-18.159	1.09013e-73	5.80102e-72
GPC2|221914	58.0566	1.51768	0.192606	7.87968	3.28218e-15	1.20721e-14
GPC3|2719	3837.56	-2.68572	0.182537	-14.7133	5.29715e-49	9.79776e-48
GPC4|2239	2752.94	1.28847	0.134231	9.5989	8.08035e-22	4.26565e-21
GPD1|2819	20470.2	-5.0321	0.275353	-18.2751	1.30721e-74	7.36998e-73
GPHA2|170589	1.20488	1.57779	0.425943	3.70424	0.000212029	0.000370808
GPIHBP1|338328	1097.35	-3.6614	0.179021	-20.4524	5.71779e-93	6.69385e-91
GPLD1|2822	203.738	-3.1404	0.191985	-16.3575	3.84532e-60	1.16483e-58
GPM6A|2823	134.06	-1.55976	0.229254	-6.80361	1.02028e-11	3.05209e-11
GPM6B|2824	1464.09	-1.75276	0.16035	-10.9308	8.2118e-28	5.93433e-27
GPR109A|338442	893.016	-3.09737	0.193973	-15.968	2.13434e-57	5.77141e-56
GPR109B|8843	183.771	-1.93587	0.164743	-11.7509	6.98852e-32	6.17883e-31
GPR111|222611	1.57298	1.91693	0.38391	4.99319	5.93905e-07	1.27631e-06
GPR112|139378	6.97463	-3.34313	0.324383	-10.3061	6.6134e-25	4.11312e-24
GPR115|221393	41.8858	4.49601	0.331881	13.5471	8.24619e-42	1.13027e-40
GPR116|221395	5018.9	-1.58253	0.11559	-13.6909	1.15154e-42	1.64522e-41
GPR12|2835	80.6537	-1.26758	0.289439	-4.37945	1.18977e-05	2.31284e-05
GPR120|338557	56.2949	-1.97356	0.165238	-11.9437	7.00108e-33	6.48676e-32
GPR123|84435	2.1601	-2.0928	0.31833	-6.57431	4.88807e-11	1.39975e-10
GPR124|25960	4911.53	-1.36472	0.104371	-13.0757	4.53486e-39	5.55743e-38
GPR133|283383	595.336	-2.26966	0.199035	-11.4033	4.02447e-30	3.27721e-29
GPR137C|283554	142.994	1.23822	0.115307	10.7385	6.71106e-27	4.60088e-26
GPR139|124274	8.21184	4.19581	0.516291	8.12684	4.40634e-16	1.71212e-15
GPR141|353345	31.7187	2.37503	0.171844	13.8209	1.90779e-43	2.82296e-42
GPR142|350383	2.84725	-1.64331	0.257988	-6.36968	1.89417e-10	5.22999e-10
GPR143|4935	163.441	1.71138	0.175822	9.73361	2.16763e-22	1.17998e-21
GPR144|347088	73.6612	-4.66851	0.41376	-11.2831	1.58993e-29	1.25567e-28
GPR146|115330	1106.45	-2.90983	0.135183	-21.5251	9.05433e-103	1.8202e-100
GPR149|344758	0.612937	-2.29277	0.371577	-6.17037	6.81303e-10	1.81322e-09
GPR15|2838	24.2655	-1.5666	0.312044	-5.02044	5.15534e-07	1.11536e-06
GPR158|57512	93.3116	2.52064	0.250015	10.0819	6.64074e-24	3.9125e-23
GPR160|26996	2142.86	1.51971	0.120717	12.5891	2.42364e-36	2.62434e-35
GPR17|2840	41.7944	-2.90711	0.160419	-18.122	2.13809e-73	1.12572e-71
GPR172A|79581	2520.28	1.58129	0.095102	16.6273	4.41818e-62	1.47535e-60
GPR172B|55065	81.5382	1.4727	0.20311	7.25076	4.14432e-13	1.3486e-12
GPR182|11318	12.9835	-2.41128	0.199399	-12.0928	1.15356e-33	1.10855e-32
GPR19|2842	50.0168	2.20909	0.149643	14.7624	2.56061e-49	4.84422e-48
GPR26|2849	35.8729	1.91414	0.312163	6.13187	8.68506e-10	2.30037e-09
GPR31|2853	2.55173	1.02426	0.243244	4.21086	2.54402e-05	4.8028e-05
GPR34|2857	952.503	-1.71073	0.133463	-12.818	1.30063e-37	1.49366e-36
GPR37L1|9283	25.8386	2.03091	0.210309	9.65676	4.60175e-22	2.46393e-21
GPR44|11251	45.829	-1.90533	0.161709	-11.7825	4.80519e-32	4.27123e-31
GPR45|11250	3.7148	-1.24117	0.177126	-7.00725	2.43042e-12	7.55313e-12
GPR50|9248	1.94275	-3.27089	0.421987	-7.75116	9.10557e-15	3.26874e-14
GPR64|10149	231.605	-1.30918	0.221248	-5.91724	3.27394e-09	8.33355e-09
GPR68|8111	464.484	1.80818	0.103282	17.5072	1.26146e-68	5.51773e-67
GPR75|10936	110.962	-1.21101	0.125323	-9.66314	4.32415e-22	2.31903e-21
GPR77|27202	188.071	1.38808	0.163029	8.51431	1.6758e-17	7.03177e-17
GPR83|10888	23.4065	-1.06948	0.197477	-5.41572	6.10428e-08	1.41726e-07
GPR84|53831	70.4965	1.94785	0.167504	11.6287	2.94518e-31	2.53634e-30
GPR88|54112	54.1139	-2.15749	0.180326	-11.9644	5.46051e-33	5.09733e-32
GPR97|222487	63.6338	-2.20695	0.200339	-11.016	3.19815e-28	2.35827e-27
GPRASP1|9737	957.979	-2.13812	0.099992	-21.3829	1.92911e-101	3.622e-99
GPRASP2|114928	1106.71	-1.25601	0.0692827	-18.1287	1.8906e-73	1.00071e-71
GPRC5A|9052	6366.29	2.66476	0.146618	18.1748	8.16607e-74	4.39246e-72
GPRC5B|51704	3106.9	-1.14702	0.110673	-10.3641	3.61243e-25	2.2737e-24
GPRIN1|114787	337.357	2.89912	0.127406	22.7549	1.28351e-114	5.43496e-112
[truncated: 2,923 more rows]
