# Supplementary material for: Efficient proximal gradient algorithm for inference of differential gene networks
Source: BMC Bioinformatics. 2019 May 2;20:224. doi: 10.1186/s12859-019-2749-x (PMC6498668; doi:10.1186/s12859-019-2749-x)
Supplement: Supplementary file 5 — The list of 121 MSigDB C2 gene sets that are significantly enriched in the set of 268 dNet genes in Additional file 4 identified from the BRCA data. (XLSX 15 kb) [file 12859_2019_2749_MOESM5_ESM.xlsx]

## Sheet: Sheet1
Enriched.set	p_adj	set_size		121 enriched gene sets found are at FDR<0.001
SMID_BREAST_CANCER_LUMINAL_A_UP	3.89104e-27	84		top gene sets related to breast cancer are highlithed in pink
NAKAYAMA_SOFT_TISSUE_TUMORS_PCA2_DN	2.88687e-20	80		top gene sets related to other cancers are highlighted in light blue
TURASHVILI_BREAST_DUCTAL_CARCINOMA_VS_DUCTAL_NORMAL_DN	2.04768e-16	198
SMID_BREAST_CANCER_RELAPSE_IN_LUNG_DN	2.04768e-16	37
TURASHVILI_BREAST_DUCTAL_CARCINOMA_VS_LOBULAR_NORMAL_DN	2.65778e-13	69
SMID_BREAST_CANCER_RELAPSE_IN_BONE_UP	3.27588e-12	97
VECCHI_GASTRIC_CANCER_ADVANCED_VS_EARLY_UP	3.95373e-12	175
MCLACHLAN_DENTAL_CARIES_UP	3.95373e-12	254
POOLA_INVASIVE_BREAST_CANCER_DN	3.95373e-12	134
TURASHVILI_BREAST_LOBULAR_CARCINOMA_VS_DUCTAL_NORMAL_DN	1.16793e-11	91
CROMER_TUMORIGENESIS_UP	1.62095e-11	63
TURASHVILI_BREAST_LOBULAR_CARCINOMA_VS_LOBULAR_NORMAL_UP	1.85738e-11	94
DOANE_BREAST_CANCER_ESR1_UP	1.85738e-11	112
LIEN_BREAST_CARCINOMA_METAPLASTIC_VS_DUCTAL_DN	2.71643e-11	114
JAEGER_METASTASIS_DN	5.52409e-09	258
ANASTASSIOU_MULTICANCER_INVASIVENESS_SIGNATURE	6.11168e-09	64
KORKOLA_TERATOMA	9.25313e-09	39
MASRI_RESISTANCE_TO_TAMOXIFEN_AND_AROMATASE_INHIBITORS_UP	1.31934e-08	20
BOQUEST_STEM_CELL_UP	3.59458e-08	260
CHIANG_LIVER_CANCER_SUBCLASS_CTNNB1_DN	1.10381e-07	170
SMID_BREAST_CANCER_LUMINAL_B_UP	1.14705e-07	172
JAATINEN_HEMATOPOIETIC_STEM_CELL_DN	1.16391e-07	226
SMID_BREAST_CANCER_RELAPSE_IN_PLEURA_DN	1.19654e-07	27
PICCALUGA_ANGIOIMMUNOBLASTIC_LYMPHOMA_UP	1.86362e-07	205
DELYS_THYROID_CANCER_DN	1.86362e-07	232
WATTEL_AUTONOMOUS_THYROID_ADENOMA_DN	1.86362e-07	55
HUPER_BREAST_BASAL_VS_LUMINAL_UP	1.86362e-07	54
GAURNIER_PSMD4_TARGETS	1.98685e-07	73
SMID_BREAST_CANCER_ERBB2_UP	3.62689e-07	147
SENGUPTA_NASOPHARYNGEAL_CARCINOMA_WITH_LMP1_DN	6.13343e-07	175
LI_AMPLIFIED_IN_LUNG_CANCER	1.11512e-06	178
KEGG_CYTOKINE_CYTOKINE_RECEPTOR_INTERACTION	1.2289e-06	267
FLECHNER_BIOPSY_KIDNEY_TRANSPLANT_REJECTED_VS_OK_UP	1.35519e-06	87
WINTER_HYPOXIA_METAGENE	1.49471e-06	242
REACTOME_PEPTIDE_LIGAND_BINDING_RECEPTORS	1.6685e-06	188
DOANE_BREAST_CANCER_CLASSES_UP	2.19886e-06	72
SEITZ_NEOPLASTIC_TRANSFORMATION_BY_8P_DELETION_UP	2.81367e-06	73
TURASHVILI_BREAST_LOBULAR_CARCINOMA_VS_LOBULAR_NORMAL_DN	3.03164e-06	74
GRAHAM_CML_QUIESCENT_VS_NORMAL_DIVIDING_UP	3.03164e-06	57
NABA_ECM_GLYCOPROTEINS	3.03164e-06	196
CHARAFE_BREAST_CANCER_BASAL_VS_MESENCHYMAL_UP	4.39868e-06	121
NAGASHIMA_EGF_SIGNALING_UP	4.62817e-06	58
ZHU_CMV_8_HR_UP	1.01627e-05	47
PID_INTEGRIN1_PATHWAY	1.14948e-05	66
DOANE_BREAST_CANCER_ESR1_DN	1.14948e-05	48
RODWELL_AGING_KIDNEY_NO_BLOOD_UP	1.14948e-05	222
RICKMAN_HEAD_AND_NECK_CANCER_D	1.15453e-05	37
TAKEDA_TARGETS_OF_NUP98_HOXA9_FUSION_10D_UP	1.36179e-05	194
ROY_WOUND_BLOOD_VESSEL_DN	1.69174e-05	22
CROMER_TUMORIGENESIS_DN	1.69174e-05	51
WANG_CISPLATIN_RESPONSE_AND_XPC_UP	1.99095e-05	202
HECKER_IFNB1_TARGETS	2.07069e-05	95
LIANG_SILENCED_BY_METHYLATION_2	2.17195e-05	53
OSWALD_HEMATOPOIETIC_STEM_CELL_IN_COLLAGEN_GEL_UP	2.26887e-05	233
REACTOME_CHEMOKINE_RECEPTORS_BIND_CHEMOKINES	2.81109e-05	57
SMID_BREAST_CANCER_RELAPSE_IN_BRAIN_UP	3.2058e-05	39
BROWNE_HCMV_INFECTION_2HR_UP	3.2058e-05	39
FINAK_BREAST_CANCER_SDPP_SIGNATURE	3.29734e-05	26
WIELAND_UP_BY_HBV_INFECTION	3.60933e-05	101
CROONQUIST_NRAS_SIGNALING_UP	3.65064e-05	41
NAKAMURA_ADIPOGENESIS_LATE_UP	4.19867e-05	104
FARMER_BREAST_CANCER_CLUSTER_1	4.21305e-05	44
MOHANKUMAR_HOXA1_TARGETS_DN	4.83583e-05	193
AMIT_EGF_RESPONSE_40_HELA	4.84344e-05	42
RIGGINS_TAMOXIFEN_RESISTANCE_DN	5.25957e-05	220
ONDER_CDH1_TARGETS_2_UP	5.94318e-05	256
LEE_LIVER_CANCER_HEPATOBLAST	5.94318e-05	16
HAHTOLA_CTCL_PATHOGENESIS	5.94318e-05	16
WESTON_VEGFA_TARGETS	6.30059e-05	108
VART_KSHV_INFECTION_ANGIOGENIC_MARKERS_UP	7.01573e-05	165
BOSCO_TH1_CYTOTOXIC_MODULE	9.27276e-05	114
TURASHVILI_BREAST_LOBULAR_CARCINOMA_VS_DUCTAL_NORMAL_UP	9.91154e-05	69
TAKEDA_TARGETS_OF_NUP98_HOXA9_FUSION_16D_UP	9.91154e-05	175
HINATA_NFKB_TARGETS_KERATINOCYTE_UP	0.000113896	91
KEGG_PPAR_SIGNALING_PATHWAY	0.000117782	69
AMIT_SERUM_RESPONSE_40_MCF10A	0.000117782	32
ENGELMANN_CANCER_PROGENITORS_DN	0.000117782	70
PID_AP1_PATHWAY	0.000129806	70
ZHU_CMV_ALL_UP	0.000143822	120
NAKAYAMA_SOFT_TISSUE_TUMORS_PCA1_UP	0.000156891	76
CHIBA_RESPONSE_TO_TSA_UP	0.000169794	52
WU_CELL_MIGRATION	0.000177066	184
TAKEDA_TARGETS_OF_NUP98_HOXA9_FUSION_8D_UP	0.000202381	157
RICKMAN_HEAD_AND_NECK_CANCER_A	0.000202381	100
MAHADEVAN_IMATINIB_RESISTANCE_UP	0.000209434	23
KEGG_CHEMOKINE_SIGNALING_PATHWAY	0.000245585	190
FLORIO_NEOCORTEX_BASAL_RADIAL_GLIA_DN	0.000245585	190
UZONYI_RESPONSE_TO_LEUKOTRIENE_AND_THROMBIN	0.000250158	37
REACTOME_G_ALPHA_I_SIGNALLING_EVENTS	0.000281759	195
ONDER_CDH1_TARGETS_3_DN	0.000317761	59
UROSEVIC_RESPONSE_TO_IMIQUIMOD	0.000317761	23
TAKEDA_TARGETS_OF_NUP98_HOXA9_FUSION_16D_DN	0.000345599	143
LIN_SILENCED_BY_TUMOR_MICROENVIRONMENT	0.000345599	108
WESTON_VEGFA_TARGETS_6HR	0.000345599	59
MCLACHLAN_DENTAL_CARIES_DN	0.000351601	82
HOSHIDA_LIVER_CANCER_SUBCLASS_S1	0.000376723	237
KEGG_ECM_RECEPTOR_INTERACTION	0.000376826	84
TAKEDA_TARGETS_OF_NUP98_HOXA9_FUSION_10D_DN	0.000402136	142
NAKAMURA_CANCER_MICROENVIRONMENT_UP	0.000445354	26
WONG_ENDMETRIUM_CANCER_UP	0.000445354	25
PID_IL4_2PATHWAY	0.000447943	65
LIU_VAV3_PROSTATE_CARCINOGENESIS_UP	0.000466101	89
HOSHIDA_LIVER_CANCER_LATE_RECURRENCE_UP	0.000488696	62
ANDERSEN_CHOLANGIOCARCINOMA_CLASS2	0.000513834	174
PID_INTEGRIN3_PATHWAY	0.000514903	43
VERHAAK_AML_WITH_NPM1_MUTATED_DN	0.000532519	246
TURASHVILI_BREAST_DUCTAL_CARCINOMA_VS_DUCTAL_NORMAL_UP	0.000573595	44
CHANG_IMMORTALIZED_BY_HPV31_DN	0.000573595	65
VALK_AML_CLUSTER_1	0.000602195	28
DAZARD_UV_RESPONSE_CLUSTER_G24	0.000602195	28
GRAHAM_NORMAL_QUIESCENT_VS_NORMAL_DIVIDING_UP	0.000617419	66
GAJATE_RESPONSE_TO_TRABECTEDIN_UP	0.000669778	67
LINDSTEDT_DENDRITIC_CELL_MATURATION_A	0.000669778	67
PID_SYNDECAN_1_PATHWAY	0.000699048	46
BERTUCCI_INVASIVE_CARCINOMA_DUCTAL_VS_LOBULAR_DN	0.000699048	46
KAN_RESPONSE_TO_ARSENIC_TRIOXIDE	0.000795784	123
LU_TUMOR_VASCULATURE_UP	0.000815258	29
BIOCARTA_IL17_PATHWAY	0.000820653	17
SENESE_HDAC2_TARGETS_DN	0.000820653	133
CHANG_POU5F1_TARGETS_UP	0.000820653	15
MISSIAGLIA_REGULATED_BY_METHYLATION_UP	0.0009245	126
