# Supplementary material for: Efficient proximal gradient algorithm for inference of differential gene networks
Source: BMC Bioinformatics. 2019 May 2;20:224. doi: 10.1186/s12859-019-2749-x (PMC6498668; doi:10.1186/s12859-019-2749-x)
Supplement: Supplementary file 6 — The list of the TCGA IDs of 72 KIRC and 72 normal tissue samples. (XLSX 6.55 kb) [file 12859_2019_2749_MOESM6_ESM.xlsx]

## Sheet: Additional file 4
TCGA ID
TCGA-A3-3358-01A-01R-1541-07
TCGA-A3-3387-01A-01R-1541-07
TCGA-B0-4700-01A-02R-1541-07
TCGA-B0-4712-01A-01R-1503-07
TCGA-B0-5402-01A-01R-1503-07
TCGA-B0-5690-01A-11R-1541-07
TCGA-B0-5691-01A-11R-1541-07
TCGA-B0-5694-01A-11R-1541-07
TCGA-B0-5696-01A-11R-1541-07
TCGA-B0-5697-01A-11R-1541-07
TCGA-B0-5699-01A-11R-1541-07
TCGA-B0-5701-01A-11R-1541-07
TCGA-B0-5703-01A-11R-1541-07
TCGA-B0-5705-01A-11R-1541-07
TCGA-B0-5706-01A-11R-1541-07
TCGA-B0-5709-01A-11R-1541-07
TCGA-B0-5711-01A-11R-1672-07
TCGA-B0-5712-01A-11R-1672-07
TCGA-B2-5636-01A-02R-1541-07
TCGA-B2-5641-01A-01R-1541-07
TCGA-B8-4619-01A-02R-1325-07
TCGA-B8-4620-01A-02R-1325-07
TCGA-B8-4622-01A-02R-1277-07
TCGA-B8-5549-01A-01R-1541-07
TCGA-B8-5552-01B-11R-1672-07
TCGA-CJ-5672-01A-11R-1541-07
TCGA-CJ-5676-01A-11R-1541-07
TCGA-CJ-5677-01A-11R-1541-07
TCGA-CJ-5678-01A-11R-1541-07
TCGA-CJ-5679-01A-11R-1541-07
TCGA-CJ-5680-01A-11R-1541-07
TCGA-CJ-5681-01A-11R-1541-07
TCGA-CJ-5689-01A-11R-1541-07
TCGA-CJ-6030-01A-11R-1672-07
TCGA-CJ-6033-01A-11R-1672-07
TCGA-CW-5580-01A-01R-1672-07
TCGA-CW-5581-01A-02R-1541-07
TCGA-CW-5584-01A-01R-1541-07
TCGA-CW-5585-01A-01R-1541-07
TCGA-CW-5587-01A-01R-1541-07
TCGA-CW-5589-01A-01R-1541-07
TCGA-CW-5591-01A-01R-1541-07
TCGA-CW-6087-01A-11R-1672-07
TCGA-CW-6088-01A-11R-1672-07
TCGA-CW-6090-01A-11R-1672-07
TCGA-CZ-4863-01A-01R-1503-07
TCGA-CZ-4864-01A-01R-1503-07
TCGA-CZ-4865-01A-02R-1503-07
TCGA-CZ-5451-01A-01R-1503-07
TCGA-CZ-5452-01A-01R-1503-07
TCGA-CZ-5453-01A-01R-1503-07
TCGA-CZ-5454-01A-01R-1503-07
TCGA-CZ-5455-01A-01R-1503-07
TCGA-CZ-5456-01A-01R-1503-07
TCGA-CZ-5457-01A-01R-1503-07
TCGA-CZ-5458-01A-01R-1503-07
TCGA-CZ-5461-01A-01R-1503-07
TCGA-CZ-5462-01A-01R-1503-07
TCGA-CZ-5463-01A-01R-1503-07
TCGA-CZ-5465-01A-01R-1503-07
TCGA-CZ-5466-01A-01R-1503-07
TCGA-CZ-5467-01A-01R-1503-07
TCGA-CZ-5468-01A-01R-1503-07
TCGA-CZ-5469-01A-01R-1503-07
TCGA-CZ-5470-01A-01R-1503-07
TCGA-CZ-5982-01A-11R-1672-07
TCGA-CZ-5984-01A-11R-1672-07
TCGA-CZ-5985-01A-11R-1672-07
TCGA-CZ-5986-01A-11R-1672-07
TCGA-CZ-5987-01A-11R-1672-07
TCGA-CZ-5988-01A-11R-1672-07
TCGA-CZ-5989-01A-11R-1672-07
TCGA-A3-3358-11A-01R-1541-07
TCGA-A3-3387-11A-01R-1541-07
TCGA-B0-4700-11A-01R-1541-07
TCGA-B0-4712-11A-02R-1503-07
TCGA-B0-5402-11A-01R-1503-07
TCGA-B0-5690-11A-01R-1541-07
TCGA-B0-5691-11A-01R-1541-07
TCGA-B0-5694-11A-01R-1541-07
TCGA-B0-5696-11A-01R-1541-07
TCGA-B0-5697-11A-01R-1541-07
TCGA-B0-5699-11A-01R-1541-07
TCGA-B0-5701-11A-01R-1541-07
TCGA-B0-5703-11A-01R-1541-07
TCGA-B0-5705-11A-01R-1541-07
TCGA-B0-5706-11A-01R-1541-07
TCGA-B0-5709-11A-01R-1541-07
TCGA-B0-5711-11A-01R-1672-07
TCGA-B0-5712-11A-01R-1672-07
TCGA-B2-5636-11A-01R-1541-07
TCGA-B2-5641-11A-01R-1541-07
TCGA-B8-4619-11A-01R-1758-07
TCGA-B8-4620-11A-01R-1758-07
TCGA-B8-4622-11A-01R-1758-07
TCGA-B8-5549-11A-01R-1541-07
TCGA-B8-5552-11A-01R-1672-07
TCGA-CJ-5672-11A-01R-1541-07
TCGA-CJ-5676-11A-01R-1541-07
TCGA-CJ-5677-11A-01R-1541-07
TCGA-CJ-5678-11A-01R-1541-07
TCGA-CJ-5679-11A-01R-1541-07
TCGA-CJ-5680-11A-01R-1541-07
TCGA-CJ-5681-11A-01R-1541-07
TCGA-CJ-5689-11A-01R-1541-07
TCGA-CJ-6030-11A-01R-1672-07
TCGA-CJ-6033-11A-01R-1858-07
TCGA-CW-5580-11A-02R-1672-07
TCGA-CW-5581-11A-01R-1541-07
TCGA-CW-5584-11A-01R-1541-07
TCGA-CW-5585-11A-01R-1541-07
TCGA-CW-5587-11A-01R-1541-07
TCGA-CW-5589-11A-01R-1541-07
TCGA-CW-5591-11A-01R-1541-07
TCGA-CW-6087-11A-01R-1672-07
TCGA-CW-6088-11A-01R-1672-07
TCGA-CW-6090-11A-01R-1672-07
TCGA-CZ-4863-11A-01R-1503-07
TCGA-CZ-4864-11A-01R-1503-07
TCGA-CZ-4865-11A-01R-1503-07
TCGA-CZ-5451-11A-01R-1503-07
TCGA-CZ-5452-11A-01R-1503-07
TCGA-CZ-5453-11A-01R-1503-07
TCGA-CZ-5454-11A-01R-1503-07
TCGA-CZ-5455-11A-01R-1503-07
TCGA-CZ-5456-11A-02R-1503-07
TCGA-CZ-5457-11A-01R-1503-07
TCGA-CZ-5458-11A-01R-1503-07
TCGA-CZ-5461-11A-01R-1503-07
TCGA-CZ-5462-11A-01R-1503-07
TCGA-CZ-5463-11A-01R-1503-07
TCGA-CZ-5465-11A-01R-1503-07
TCGA-CZ-5466-11A-01R-1503-07
TCGA-CZ-5467-11A-01R-1503-07
TCGA-CZ-5468-11A-01R-1503-07
TCGA-CZ-5469-11A-01R-1503-07
TCGA-CZ-5470-11A-01R-1503-07
TCGA-CZ-5982-11A-01R-1672-07
TCGA-CZ-5984-11A-01R-1672-07
TCGA-CZ-5985-11A-01R-1672-07
TCGA-CZ-5986-11A-01R-1672-07
TCGA-CZ-5987-11A-01R-1672-07
TCGA-CZ-5988-11A-01R-1672-07
TCGA-CZ-5989-11A-01R-1672-07
