# Supplementary material for: Efficient proximal gradient algorithm for inference of differential gene networks
Source: BMC Bioinformatics. 2019 May 2;20:224. doi: 10.1186/s12859-019-2749-x (PMC6498668; doi:10.1186/s12859-019-2749-x)
Supplement: Supplementary file 7 — The list of 4310 genes whose expression levels in KIRC and normal tissues are analyzed by ProGAdNet. The two files for the expression levels of these genes in tumors and normal tissues are in the software package in Additional file 1. (XLSX 76 kb) [file 12859_2019_2749_MOESM7_ESM.xlsx]

## Sheet: 4310 KIRC genes
GeneName/ID
FABP7|2173
C10orf99|387695
UMOD|7369
FGG|2266
AQP2|359
C5orf46|389336
KNG1|3827
CA9|768
SLC12A1|6557
PNCK|139728
MYEOV|26579
GSTM1|2944
FXYD4|53828
CALB1|793
CALCA|796
FABP6|2172
SLC22A8|9376
SNORA40|677822
NPHS2|7827
CD70|970
TUBA3D|113457
CLDN8|9073
SLC6A3|6531
CLCNKA|1187
KCNJ1|3758
RHCG|51458
PTHLH|5744
IL20RB|53833
SLC12A3|6559
ELF5|2001
SLC36A2|153201
SLC6A18|348932
KLK1|3816
SLC34A1|6569
CALML3|810
APOC3|345
TMEM213|155006
FABP1|2168
FGB|2244
ALB|213
CRYAA|1409
CCL18|6362
CLCNKB|1188
MUC15|143662
LBP|3929
ALPI|248
FGA|2243
ATP6V0A4|50617
HRG|3273
MT1H|4496
NPTX2|4885
SNORA61|677838
CYP4F2|8529
CHIT1|1118
MCHR1|2847
SLC4A1|6521
TNFAIP6|7130
GREM1|26585
SST|6750
SLC13A3|64849
XPNPEP2|7512
LOC284578|284578
NPHS1|4868
SULT2B1|6820
AFM|173
RAB25|57111
DUSP9|1852
SAA1|6288
RPS4Y1|6192
FOXI1|2299
ATP6V1B1|525
WNT7B|7477
FLJ42875|440556
GGT6|124975
ATP6V1G3|127124
RANBP3L|202151
AQP6|363
SCNN1G|6340
ATP6V0D2|245972
GPR110|266977
MFI2|4241
TNNT2|7139
SLC7A13|157724
SLC5A2|6524
SLC9A4|389015
SLC4A11|83959
KCNJ10|3766
SNORA57|692158
GABRA2|2555
PLG|5340
XIST|7503
BSND|7809
LGALS4|3960
TDGF1|6997
SERPINA5|5104
VGLL1|51442
PVALB|5816
SAA2|6289
EPO|2056
TMPRSS2|7113
DIO1|1733
CLDN16|10686
EHF|26298
PROZ|8858
DMRT2|10655
HPD|3242
GC|2638
CLDN19|149461
SLC6A19|340024
PROX1|5629
ATP12A|479
SFRP1|6422
REG1A|5967
HP|3240
CASR|846
SLC13A2|9058
COL23A1|91522
PAH|5053
SLC9A3|6550
NELL1|4745
CYP2B6|1555
ESRRB|2103
OLFM4|10562
DDN|23109
PI3|5266
PCP4|5121
HEPACAM2|253012
SOST|50964
SPTBN2|6712
RAB42|115273
HS6ST2|90161
SCGN|10590
L1CAM|3897
C12orf59|120939
SLC26A7|115111
SLC22A6|9356
CPN2|1370
SLC34A3|142680
CDHR1|92211
KLK7|5650
C4orf6|10141
APOH|350
PROM2|150696
NR0B2|8431
KLK6|5653
STRA6|64220
ALDOB|229
ENPP3|5169
TEX11|56159
C2orf54|79919
FAM151A|338094
TSPAN8|7103
F11|2160
VTCN1|79679
CXCL13|10563
CYP2J2|1573
EGF|1950
CTXN3|613212
RASL11B|65997
SPINK13|153218
ADH1C|126
SLN|6588
MCCD1|401250
TMEM207|131920
PLA2G4F|255189
CYP17A1|1586
LGI4|163175
LYPD6B|130576
DGCR5|26220
LOC121838|121838
EMID2|136227
MUC13|56667
ITLN1|55600
C6orf176|90632
KLRG2|346689
IGFBP1|3484
SYT7|9066
SNORA48|652965
DPEP1|1800
CRABP1|1381
SCNN1B|6338
CYP27B1|1594
EEF1A2|1917
CP|1356
RALYL|138046
SNORA27|619499
TYRP1|7306
SNORA67|26781
G6PC|2538
CYP4F3|4051
TFAP2B|7021
NTNG1|22854
LOC100131551|100131551
DES|1674
SNORD94|692225
INPP5J|27124
CDCA2|157313
ESRP1|54845
ANKRD2|26287
C16orf11|146325
IRX1|79192
NDUFA4L2|56901
NAT8L|339983
FAM3B|54097
TFCP2L1|29842
LPPR1|54886
ENPP6|133121
SLC47A2|146802
PPP1R1A|5502
GRHL2|79977
C12orf36|283422
VWCE|220001
TMPRSS4|56649
EPN3|55040
IRX2|153572
FGF9|2254
GCGR|2642
CREB3L3|84699
PIK3C2G|5288
LCN2|3934
CA10|56934
SNORA5A|654319
LOC643008|643008
PTGER1|5731
SNORA24|677809
KISS1R|84634
RHBG|57127
ACPP|55
HAMP|57817
UGT2A1|10941
SCGB2A1|4246
TMEM61|199964
RGS7|6000
C5orf27|202299
CEL|1056
MYO3B|140469
DPP6|1804
GABRD|2563
CDKN2A|1029
PRSS22|64063
TNNC1|7134
HBG2|3048
SLPI|6590
EIF1AY|9086
HSPB7|27129
ANGPTL4|51129
WNT9B|7484
TRPV6|55503
DNASE1|1773
B4GALNT2|124872
DNER|92737
CNTN1|1272
SOSTDC1|25928
SFTA2|389376
TCEAL2|140597
TNMD|64102
SLC17A4|10050
SNORA21|619505
FTCD|10841
CA8|767
UPP2|151531
AGXT|189
VTN|7448
CHGB|1114
MT1G|4495
SIM2|6493
GP2|2813
AGR2|10551
OXGR1|27199
LOC100271831|100271831
SDS|10993
C1QL1|10882
NRK|203447
STAP1|26228
BMPR1B|658
EPB41L4B|54566
SNORA63|6043
SLC4A9|83697
PGA3|643834
SLC22A12|116085
SLC30A2|7780
LOC389493|389493
CXCL5|6374
HRH2|3274
LTF|4057
C16orf89|146556
RPS28|6234
ADH1B|125
DDX3Y|8653
MST1P9|11223
CRHBP|1393
AHNAK2|113146
GRIA4|2893
SLC22A13|9390
HECW1|23072
C4orf31|79625
OGN|4969
SUSD4|55061
LIPH|200879
HBG1|3047
ADAMDEC1|27299
LAG3|3902
CYP4A11|1579
CR2|1380
SLC17A3|10786
MSLN|10232
RDH12|145226
CCL20|6364
KCNE1|3753
PPP1R14D|54866
IYD|389434
PSCA|8000
KCNH6|81033
TREM2|54209
COL4A6|1288
TCL6|27004
SNORD10|652966
STC2|8614
SNORA20|677806
HHLA2|11148
AQP7P1|375719
FLJ45983|399717
LIX1|167410
TNNI1|7135
C7|730
MAPK4|5596
SNORD22|9304
SIGLEC8|27181
TRIM54|57159
DOC2A|8448
DAO|1610
PRR15|222171
KCNJ13|3769
SLC22A7|10864
CAPN6|827
DPT|1805
DNAJB13|374407
MFSD4|148808
TAGLN3|29114
HOXB9|3219
IDO1|3620
APOC1|341
FAM83B|222584
AVPR2|554
SH3GL2|6456
NXPH4|11247
TACSTD2|4070
WISP2|8839
GAL3ST3|89792
BMP7|655
ITIH4|3700
WT1|7490
GRIK3|2899
MTTP|4547
ACTG2|72
PAPPA2|60676
CCL11|6356
AGR3|155465
PLA2G7|7941
TUBAL3|79861
C19orf69|100170765
PRSS3|5646
NXPH2|11249
EYA4|2070
LHX1|3975
REN|5972
IGF2|3481
CWH43|80157
SLC44A5|204962
GPC3|2719
NTS|4922
ANGPTL3|27329
OVCH2|341277
ST8SIA6|338596
ANXA13|312
CXCL11|6373
SPINK1|6690
PRDM16|63976
TTC36|143941
CHRDL1|91851
TMEM174|134288
COMP|1311
KLHL14|57565
PRIMA1|145270
WNK4|65266
MMP9|4318
IL6|3569
GPC5|2262
TMEM45B|120224
SLC9A2|6549
LMO3|55885
C1QL4|338761
CKMT1A|548596
SLC34A2|10568
DCN|1634
ERBB4|2066
TJP3|27134
TMEM92|162461
GRIK5|2901
LRRN2|10446
FGF1|2246
FREM1|158326
HK2|3099
TMEM30B|161291
EOMES|8320
AMPH|273
ATP8B3|148229
HLA-G|3135
DNAH11|8701
MAL|4118
KRT7|3855
CCL21|6366
FLRT1|23769
C1orf64|149563
SLC5A12|159963
TRPC2|7221
PI16|221476
GDF6|392255
TRIM29|23650
GZMK|3003
CHL1|10752
PIGR|5284
GATA3|2625
CYSLTR2|57105
HMGCS2|3158
TNFSF9|8744
C4orf49|84709
PAPPA|5069
KCNIP1|30820
CKMT2|1160
C14orf50|145376
PRR15L|79170
HSF4|3299
CLUL1|27098
RBP4|5950
TMEM178|130733
MYBL2|4605
C1orf114|57821
CCL19|6363
SCNN1A|6337
SERPINA4|5267
IRX6|79190
AQP9|366
TFAP2A|7020
CKMT1B|1159
CYP24A1|1591
CD27|939
CNKSR1|10256
CD8A|925
ADAM6|8755
SIM1|6492
C7orf68|29923
PRAME|23532
CIDEC|63924
C8orf80|389643
LOX|4015
HLA-DQB2|3120
PPP1R1B|84152
PRODH2|58510
KDM5D|8284
CHI3L2|1117
LGI2|55203
SORCS3|22986
SNORD97|692223
ANO4|121601
MARCO|8685
PAK6|56924
PLA2G12B|84647
MFSD6L|162387
INHBB|3625
FAM167A|83648
TMEM72|643236
DIRAS2|54769
CFHR1|3078
HAPLN1|1404
MIOX|55586
USP9Y|8287
GAS2L3|283431
SLC26A4|5172
CD8B|926
RNU11|26824
CXCL9|4283
SERPINA3|12
SIRPG|55423
C14orf180|400258
UPK1B|7348
APOC2|344
ASPDH|554235
ASPG|374569
LAD1|3898
MAP7D2|256714
CDH3|1001
SLC5A1|6523
SLC14A1|6563
CRB2|286204
PRAP1|118471
SLC13A1|6561
SLC5A11|115584
PKP3|11187
SCG2|7857
GBP5|115362
TMSB4Y|9087
CLSTN2|64084
CLIC5|53405
ACTC1|70
GSTA2|2939
PROM1|8842
HAVCR1|26762
FOXA3|3171
VAT1L|57687
CCNI2|645121
VNN1|8876
PDGFRA|5156
UTY|7404
CD79A|973
SNORA12|677800
FXYD3|5349
HAO2|51179
UGT1A9|54600
ANGPTL1|9068
SLC17A1|6568
SHISA3|152573
ADH6|130
C3|718
SFRP2|6423
DHRS2|10202
C19orf46|163183
GDF3|9573
SNORA59B|677882
DEGS2|123099
SNORD15B|114599
PVT1|5820
TNFRSF6B|8771
FOLR3|2352
FOLH1B|219595
ENPP7|339221
CTSL2|1515
ST8SIA4|7903
F5|2153
S100A2|6273
TCF21|6943
STAC2|342667
CYorf15A|246126
ERP27|121506
TTR|7276
DHDH|27294
SLC38A5|92745
UBE2C|11065
GABRP|2568
SNORA31|677814
SLC29A2|3177
MGC29506|51237
HPCAL4|51440
BCAS1|8537
FCAMR|83953
GPX2|2877
PRRG2|5639
CLEC18C|283971
NOS1AP|9722
NIPAL1|152519
FAM180A|389558
C2|717
MOXD1|26002
WNT11|7481
PDCD1|5133
GCOM1|145781
C20orf54|113278
LILRB4|11006
SLC38A3|10991
RPS6KA6|27330
HSD11B1|3290
FBXO2|26232
SPAG4|6676
VIL1|7429
CCBE1|147372
FUT3|2525
B4GALNT1|2583
C6orf223|221416
D4S234E|27065
C1orf168|199920
LRRC2|79442
HABP2|3026
NEFM|4741
TIGIT|201633
TOX3|27324
UGT1A8|54576
PIPOX|51268
TREH|11181
ADAMTS16|170690
TMC4|147798
NECAB2|54550
ODZ2|57451
FRMD1|79981
SCGB1D2|10647
CXCL10|3627
C1orf116|79098
FOXJ1|2302
CGREF1|10669
FAM40B|57464
PON3|5446
SLC10A2|6555
KIF20A|10112
GPR35|2859
CXCR3|2833
TAC1|6863
RNF150|57484
LGALS12|85329
WNT2B|7482
PCBP3|54039
SLC38A4|55089
B4GALNT3|283358
CSDC2|27254
NHLRC4|283948
ARC|23237
LOC389332|389332
FCGR1A|2209
NCAM1|4684
SLC15A2|6565
ASAM|79827
SNORA7B|677797
GSTA1|2938
NLRP2|55655
OSTBETA|123264
PSAT1|29968
MRO|83876
DGCR9|25787
NKAIN4|128414
SCG5|6447
SLC17A9|63910
DEFA1B|728358
PROC|5624
PTGS2|5743
ACAN|176
ATP6V1C2|245973
SVOPL|136306
CST6|1474
MRAP2|112609
DBC1|1620
SIT1|27240
SLC5A8|160728
LAMC2|3918
CLDN11|5010
CD3D|915
CCL3L1|6349
CDHR2|54825
CD7|924
KCNMA1|3778
IGSF11|152404
PCSK1N|27344
NNMT|4837
FAM46B|115572
SFN|2810
AGXT2|64902
OR2T10|127069
GALNT3|2591
CLNK|116449
MMP1|4312
SLC6A20|54716
EML6|400954
MT3|4504
ATP2B2|491
F12|2161
COL5A3|50509
SORCS2|57537
PHYHD1|254295
PGF|5228
DAPL1|92196
ACE2|59272
GPRC5A|9052
SELE|6401
LUM|4060
PCDH9|5101
CNDP1|84735
PPAPDC1A|196051
C14orf37|145407
UGT3A1|133688
RIPPLY1|92129
CTSW|1521
EPS8L1|54869
SIGLEC10|89790
C5orf38|153571
IL1RL1|9173
TMEM45A|55076
SEMA5B|54437
ADAMTS15|170689
ABCA8|10351
DOK7|285489
SLAMF7|57823
OLFM1|10439
P4HA3|283208
NEFL|4747
TM4SF4|7104
SLC2A2|6514
KCNK3|3777
NPC1L1|29881
AURKB|9212
HSPA2|3306
DIRAS1|148252
FOSB|2354
UCHL1|7345
IL2RB|3560
ZNF114|163071
C12orf69|440087
BEX1|55859
ADAM12|8038
QRFPR|84109
MCOLN3|55283
PLA2R1|22925
RNF212|285498
HLA-DQA2|3118
ZFY|7544
A1CF|29974
MSC|9242
PYHIN1|149628
SLC7A8|23428
LOC285768|285768
PKLR|5313
OVOL2|58495
TPSB2|64499
CD84|8832
EGLN3|112399
TUBB2B|347733
NEU4|129807
TOP2A|7153
GPM6B|2824
PTH1R|5745
GRM8|2918
NCCRP1|342897
NAT8B|51471
IGF2BP3|10643
PITX2|5308
C1orf170|84808
CD3G|917
PLCXD3|345557
CD2|914
TPSD1|23430
CBLN4|140689
SCTR|6344
CPA3|1359
BCL2L15|440603
POU2AF1|5450
FAM26F|441168
CYP2E1|1571
CR1|1378
ALDH1A2|8854
CTHRC1|115908
LY6H|4062
SLC23A3|151295
REEP6|92840
CCR5|1234
IGSF6|10261
C16orf74|404550
MPPED2|744
CDHR5|53841
FATE1|89885
ANGPT2|285
FCGBP|8857
SLC23A1|9963
NAP1L2|4674
OVOL1|5017
AMBP|259
B3GNT4|79369
PNMA2|10687
TMEM130|222865
C2orf40|84417
SNORA18|677805
POF1B|79983
TM4SF5|9032
MKI67|4288
AZGP1|563
ARSF|416
NR1I3|9970
SLC2A5|6518
GZMA|3001
CPXM1|56265
WBSCR17|64409
KLC3|147700
CD200R1|131450
SHISA2|387914
ESM1|11082
PSORS1C1|170679
CBLC|23624
FAM169A|26049
GPR98|84059
LOC100133669|100133669
ANXA3|306
ANLN|54443
C1orf226|400793
HSD11B2|3291
SLC16A5|9121
MPP7|143098
CADM3|57863
BUB1|699
CXCL6|6372
C1orf95|375057
CRLF1|9244
PCSK6|5046
BSPRY|54836
ATRNL1|26033
TREM1|54210
ABCC2|1244
CNTN3|5067
TPSAB1|7177
PCK1|5105
ADORA3|140
RRM2|6241
NEB|4703
PTPRO|5800
PRLR|5618
SLC7A9|11136
SLC16A7|9194
RPRM|56475
CCL4L2|388372
RNASE2|6036
MRGPRF|116535
FA2H|79152
SEMA6D|80031
APCDD1L|164284
C15orf59|388135
SLC4A8|9498
ANKRD43|134548
CNGA1|1259
SPON1|10418
BATF|10538
EPR1|8475
PLK1|5347
AIM2|9447
FCHO1|23149
GPD1|2819
CLRN3|119467
RNF186|54546
ACSM2B|348158
PCOLCE2|26577
KRT17|3872
NKG7|4818
C6orf105|84830
CD96|10225
PLD4|122618
CST7|8530
GDA|9615
CUBN|8029
MOGAT3|346606
ITGAX|3687
FCGR3A|2214
DPYS|1807
CAPS|828
SCARB1|949
CES8|283848
EDN2|1907
FER1L4|80307
CD300LF|146722
MYO3A|53904
DHRS9|10170
SLC39A5|283375
CES1|1066
NTRK2|4915
DDC|1644
CXCR6|10663
CAPN3|825
CEP55|55165
CTSG|1511
PNPLA1|285848
RSPO3|84870
SRPX2|27286
S100A14|57402
HBD|3045
ESRRG|2104
C3orf36|80111
PHACTR3|116154
IGJ|3512
C19orf21|126353
LYPD6|130574
TPX2|22974
COCH|1690
SMOC1|64093
SLC26A9|115019
PVRL4|81607
PRSS35|167681
ADH1A|124
STK32A|202374
FOXI2|399823
TRNP1|388610
THPO|7066
C21orf62|56245
GLTPD2|388323
ANO5|203859
CD3E|916
SNORA81|677847
OLIG1|116448
ASPHD1|253982
AGMAT|79814
MAP3K15|389840
LOC285733|285733
NPY5R|4889
CD300A|11314
TDRD9|122402
ITGB6|3694
RAMP1|10267
F10|2159
CYP3A5|1577
TNFRSF4|7293
THRSP|7069
ERAP2|64167
SLC5A10|125206
NLGN4Y|22829
GSTM5|2949
PGAM2|5224
CRABP2|1382
SUCNR1|56670
CARD11|84433
GCNT3|9245
CLDN14|23562
CREB3L1|90993
EGR3|1960
ARL4D|379
NETO2|81831
CHST13|166012
KCNJ5|3762
COL9A2|1298
TMEM82|388595
LILRB1|10859
CCNB2|9133
CLEC18B|497190
FBLN7|129804
TRPM3|80036
PCDHGB2|56103
SLC28A1|9154
CA4|762
SLC37A2|219855
IL1R2|7850
CHODL|140578
KIAA0101|9768
LOC153328|153328
CFTR|1080
NR4A3|8013
SLAMF6|114836
ETV7|51513
SLIT2|9353
FMO1|2326
SH2D2A|9047
ALS2CL|259173
HOXB8|3218
FCGR1B|2210
PTGS1|5742
RUNX3|864
WBSCR26|171022
CPAMD8|27151
ABO|28
XCL2|6846
CLIC3|9022
MT1A|4489
MYO1G|64005
TLR7|51284
ADAMTS4|9507
SLC2A12|154091
CNNM1|26507
APBB1IP|54518
FAM150B|285016
CLEC18A|348174
TMEM91|641649
PLCH2|9651
RGS1|5996
PCDH10|57575
SH2D1A|4068
NPY6R|4888
SCN2A|6326
GLDC|2731
PEG3|5178
SLA2|84174
DUSP26|78986
CYP3A7|1551
HLA-DOB|3112
SYT12|91683
PTGER3|5733
DTX1|1840
C17orf87|388325
PADI2|11240
SLC22A11|55867
AOAH|313
TLR8|51311
SNX20|124460
SLAMF8|56833
NAT8|9027
STK33|65975
PDE1A|5136
SEMA3D|223117
IL13RA2|3598
LOC100130691|100130691
FST|10468
C12orf34|84915
EGR2|1959
NAPSA|9476
GAL3ST4|79690
NCF1B|654816
RNF43|54894
UPB1|51733
TROAP|10024
MAPT|4137
CCDC146|57639
LOXL2|4017
LRP2|4036
GRIN2A|2903
PCDHGB1|56104
GSTO2|119391
TMPRSS3|64699
MT1M|4499
TMEM132E|124842
TM6SF2|53345
MMRN1|22915
NCF1C|654817
CLIC6|54102
KRT19|3880
ODF3B|440836
MAMDC2|256691
TRIM9|114088
CYP8B1|1582
ENTPD8|377841
P2RY10|27334
ANK1|286
FAM81B|153643
ABCA6|23460
GLOD5|392465
VAV1|7409
C1orf161|126868
VWF|7450
SLC1A3|6507
FAP|2191
C1orf130|400746
NAPSB|256236
MFAP4|4239
PTGDS|5730
DACT2|168002
RPL36A|6173
NR4A2|4929
CD38|952
BCHE|590
RBM11|54033
PTTG1|9232
LOC100302650|100302650
PIK3R5|23533
TDO2|6999
LOC388387|388387
GPR81|27198
TGM1|7051
IL21R|50615
OPCML|4978
S100P|6286
MST1P2|11209
HRASLS2|54979
RASSF10|644943
PTPRD|5789
NCKAP1L|3071
MLPH|79083
ACSF2|80221
SLC16A9|220963
CCR6|1235
RNF183|138065
LIF|3976
LAMA2|3908
HSN2|378465
CPZ|8532
C3orf52|79669
FCGR1C|100132417
C12orf56|115749
CDC6|990
SCUBE1|80274
CCDC8|83987
SHBG|6462
SLC15A1|6564
FOSL1|8061
CD180|4064
MUM1L1|139221
SHISA9|729993
CD247|919
SYNC|81493
TRAT1|50852
B3GNT3|10331
COL21A1|81578
MAL2|114569
LRRN4|164312
CCDC150|284992
CCL15|6359
CDH9|1007
DMKN|93099
CHAC1|79094
CORO2B|10391
NCF1|653361
ISLR|3671
CCNO|10309
LRRN4CL|221091
LOC145837|145837
LAIR1|3903
PRELP|5549
KCTD16|57528
GAPT|202309
RAP1GAP|5909
TGFBI|7045
HAVCR2|84868
C14orf132|56967
GSTM3|2947
CES3|23491
FAM83F|113828
TTTY15|64595
MAP6|4135
SLC22A24|283238
GZMH|2999
F3|2152
CYP4B1|1580
DTL|51514
ACSL6|23305
SRGAP3|9901
CLEC12A|160364
FOXM1|2305
GLYATL1|92292
CNTFR|1271
LRG1|116844
SEZ6L2|26470
CCL14-CCL15|348249
BCL2A1|597
DIO2|1734
TNFSF13B|10673
P2RX7|5027
PBK|55872
LOC554202|554202
FCER1A|2205
PLEKHB1|58473
TINAG|27283
C2CD4B|388125
ABAT|18
GNLY|10578
LOC100130238|100130238
IL4I1|259307
RHOV|171177
DOCK2|1794
ANKS4B|257629
LOC255167|255167
C6|729
MFAP2|4237
FERMT1|55612
MMP7|4316
C6orf142|90523
THEMIS|387357
PCDHA12|56137
CCNA2|890
ALOX5|240
PF4V1|5197
KLHL3|26249
HBA1|3039
GJB2|2706
IL12RB1|3594
DUSP15|128853
HIST1H3H|8357
KMO|8564
OIT3|170392
SCIN|85477
IL8|3576
SASH3|54440
MAP4K1|11184
EFCAB4B|84766
NCRNA00113|54088
HSD17B2|3294
FAM64A|54478
HNF4A|3172
MGAM|8972
IL7R|3575
FMO5|2330
IGF2BP2|10644
C11orf92|399948
TRPM2|7226
CD300C|10871
GLYAT|10249
VGLL3|389136
BTBD11|121551
CA3|761
CCL5|6352
TRIB3|57761
P2RY12|64805
GPBAR1|151306
ADRA2A|150
SLC44A4|80736
GZMB|3002
ALDH1A3|220
GDPD3|79153
RHOH|399
CXCL1|2919
SCARA3|51435
ACSM2A|123876
PRRX1|5396
FAM81A|145773
SIGLEC9|27180
DNASE1L3|1776
AIF1L|83543
PARVG|64098
FPR3|2359
RBM24|221662
RASD2|23551
BDH1|622
CDT1|81620
FUT6|2528
PTGES|9536
KCNMB2|10242
psiTPTE22|387590
KLRK1|22914
SGK494|124923
PRF1|5551
GSTT1|2952
HTR2B|3357
RSPH9|221421
ART4|420
C6orf155|79940
SLC22A3|6581
WDFY4|57705
UBD|10537
FCGR2B|2213
EBF2|64641
SVEP1|79987
LRRC19|64922
COL25A1|84570
PACRG|135138
F2RL3|9002
FGF7|2252
KCNK15|60598
HLA-J|3137
COL9A3|1299
MAN1C1|57134
NEGR1|257194
LYPD1|116372
CCL3|6348
WNT10A|80326
IP6K3|117283
CCL4|6351
NTM|50863
CSTA|1475
CLECL1|160365
PDZK1P1|728939
OSTalpha|200931
CCBP2|1238
CX3CR1|1524
KIAA0748|9840
ASF1B|55723
FNDC1|84624
C3orf55|152078
MASP1|5648
SPN|6693
MYO1F|4542
CD72|971
C20orf103|24141
PCDH7|5099
ITGBL1|9358
A2LD1|87769
EPCAM|4072
LIPG|9388
AGPAT9|84803
CGN|57530
ABLIM3|22885
CYP2S1|29785
ODZ1|10178
JPH2|57158
ENO2|2026
GAD1|2571
TRIM15|89870
LY9|4063
RALGPS1|9649
CACNA2D3|55799
CD86|942
APOBEC3H|164668
PDGFRL|5157
C1QTNF3|114899
MYH14|79784
IRF6|3664
ACAP1|9744
ITGAL|3683
GPR37|2861
PREX2|80243
NKD2|85409
C8orf46|254778
SIGLEC1|6614
POSTN|10631
TBX15|6913
AP1M2|10053
C17orf60|284021
TBX3|6926
EBI3|10148
ST6GALNAC2|10610
LGALS2|3957
OSM|5008
CH25H|9023
FABP5|2171
CRTAC1|55118
PLCL1|5334
FAM196B|100131897
CCDC160|347475
CD5|921
NUDT10|170685
CENPF|1063
FBXL21|26223
SCD|6319
RERGL|79785
SLC18A2|6571
GAS1|2619
POU5F1|5460
GFPT2|9945
TNFSF12-TNFSF13|407977
CCL8|6355
KCNK2|3776
LY86|9450
ABCB4|5244
HOXB5|3215
CPS1|1373
LAT|27040
ABCC6P1|653190
PTPRCAP|5790
SAMD3|154075
LILRA6|79168
CLEC5A|23601
ADORA1|134
PTGIS|5740
PLAC8|51316
MFSD2A|84879
PODN|127435
HSPA7|3311
COX4I2|84701
BHLHE41|79365
CSF3R|1441
VSIG2|23584
CD6|923
FANCA|2175
FAM70A|55026
CDO1|1036
PCDHGA9|56107
RARRES1|5918
LOC606724|606724
PSTPIP1|9051
CCL23|6368
CALCR|799
BTK|695
PLEK|5341
OLR1|4973
LOC100303728|100303728
BDKRB2|624
LCN10|414332
CDCA7|83879
FLNC|2318
DNAJC12|56521
C6orf52|347744
C1QL3|389941
BBOX1|8424
CHI3L1|1116
PNMA3|29944
C9orf66|157983
GPR141|353345
MME|4311
HPGD|3248
MIR155HG|114614
IKZF1|10320
OSCAR|126014
NT5DC3|51559
TNFAIP8L2|79626
MT1DP|326343
LAMC3|10319
COL8A1|1295
CD163L1|283316
LIME1|54923
APOD|347
KCNJ12|3768
SERPINA6|866
GTSE1|51512
KIFC1|3833
NOD2|64127
LILRB3|11025
LPAR5|57121
LCN12|286256
FCGR2C|9103
RAET1E|135250
CCR7|1236
ZAP70|7535
CD163|9332
C1orf172|126695
GCNT4|51301
C7orf41|222166
PHYHIP|9796
COL4A5|1287
CD300LG|146894
FSTL4|23105
CACNA2D4|93589
TFEC|22797
GPT|2875
PRAM1|84106
CACNA2D2|9254
DACH1|1602
AJAP1|55966
CDC20|991
CD1E|913
BMP6|654
CYP39A1|51302
LDHD|197257
ARHGAP22|58504
SCARNA16|677781
FAM83G|644815
KIF26B|55083
SLC4A3|6508
KLHDC7B|113730
CD48|962
LY6K|54742
IGDCC4|57722
GAL3ST1|9514
NLRP6|171389
DDIT4L|115265
FBLN1|2192
KLHL6|89857
C15orf27|123591
DERL3|91319
GXYLT2|727936
CCR2|729230
FXYD1|5348
NLGN1|22871
TBC1D10C|374403
SRL|6345
KCNK13|56659
IL22RA1|58985
IGFBP2|3485
ProSAPiP1|9762
REC8|9985
VCAN|1462
LILRA2|11027
ALDH6A1|4329
USP2|9099
PRR7|80758
RIMKLA|284716
CLEC10A|10462
MUC20|200958
DIRAS3|9077
DARC|2532
FAM38B|63895
NDC80|10403
RASAL3|64926
OR51E1|143503
SIGLEC14|100049587
THBS2|7058
AREG|374
MARVELD2|153562
HAPLN3|145864
DOC2B|8447
IL1B|3553
RASD1|51655
FGD2|221472
TMEM150B|284417
SLC16A3|9123
IL2RA|3559
FCN3|8547
ITK|3702
SH3RF2|153769
ADAMTS7|11173
OLFML2B|25903
COL1A1|1277
P2RY1|5028
LOC145820|145820
LMO1|4004
ZNF208|7757
FMN1|342184
MYL3|4634
SLC24A5|283652
CDH6|1004
PRR11|55771
MYOM3|127294
SCUBE2|57758
LAMA4|3910
SNAP25|6616
C20orf46|55321
PCDHB11|56125
OGDHL|55753
MSR1|4481
BIK|638
GYLTL1B|120071
HMMR|3161
BCL2L10|10017
GMPR|2766
E2F1|1869
RNASET2|8635
SLC7A7|9056
ARG2|384
PDE8B|8622
PXDNL|137902
FMO3|2328
C6orf132|647024
COLEC12|81035
HSPB6|126393
OLFM2|93145
LCK|3932
PFKFB4|5210
LAT2|7462
HK3|3101
PDPN|10630
CASQ2|845
HOMER1|9456
EYA2|2139
CD1C|911
DLX5|1749
PRPH|5630
C1QTNF7|114905
AMN|81693
GLIS1|148979
CLEC7A|64581
FAM190A|401145
CXCL2|2920
SLC27A2|11001
TYRO3|7301
GPR65|8477
ROR2|4920
ADAMTS2|9509
MAGED4B|81557
PPM1E|22843
PTPN22|26191
SIGLEC7|27036
GPM6A|2823
JAK3|3718
TYMP|1890
PTX3|5806
NPR3|4883
NGFR|4804
COX6A2|1339
CCL17|6361
SCARNA5|677775
LYZ|4069
PPP2R2B|5521
DCAF12L1|139170
P2RY13|53829
SLC5A9|200010
SCN9A|6335
SFTPB|6439
DOK3|79930
CYP26B1|56603
HNF4G|3174
PTPRC|5788
FAM189A1|23359
HS3ST3A1|9955
HIGD1B|51751
CD37|951
MAGED4|728239
AMDHD1|144193
PDZD3|79849
COL5A1|1289
APLN|8862
TTLL7|79739
FIGF|2277
ABP1|26
RIC3|79608
EMX1|2016
HLX|3142
HOXD11|3237
PPFIA4|8497
AOX1|316
ENAM|10117
CXorf21|80231
NFASC|23114
HAGHL|84264
BVES|11149
FBXL16|146330
ANXA9|8416
KRT80|144501
CD244|51744
TFPI2|7980
CDCA3|83461
ANPEP|290
MNDA|4332
BDKRB1|623
APLNR|187
PALM3|342979
ZNHIT2|741
CLGN|1047
PTPN20B|26095
UPK3BL|100134938
MPP2|4355
THSD4|79875
PIP5K1B|8395
SHROOM3|57619
PLCB4|5332
COL4A3|1285
ALDH8A1|64577
TUBA4B|80086
ARHGAP9|64333
TMSB15A|11013
UBE2QL1|134111
PTPN7|5778
TAGAP|117289
CSPG4|1464
FAM43B|163933
GTF2H2B|653238
UST|10090
ETV4|2118
RAB33A|9363
CLDN2|9075
GJC1|10052
FGF11|2256
YBX2|51087
IL17RB|55540
GRB14|2888
CEACAM21|90273
PCDHGB5|56101
C1QB|713
LAMB3|3914
SFRP4|6424
SPAG5|10615
IHH|3549
SERPINE1|5054
TFF3|7033
GSTT2|2953
PODXL2|50512
LILRB2|10288
AKR7A3|22977
GALNT9|50614
EPHA1|2041
IL10RA|3587
KIF2C|11004
KLRB1|3820
KCNJ2|3759
IRX5|10265
BARX2|8538
SPEG|10290
SILV|6490
C10orf107|219621
LIMS3|96626
MS4A4A|51338
PSORS1C3|100130889
ACSM5|54988
ARNTL2|56938
C9orf71|169693
PCDHA10|56139
LOC339535|339535
LYPD3|27076
ADAMTSL1|92949
SPOCK1|6695
CDKN3|1033
WDR66|144406
MS4A6A|64231
GALNTL1|57452
NOX4|50507
STAC3|246329
HOMER2|9455
FABP4|2167
EMR2|30817
MS4A7|58475
RHBDL1|9028
PTGFR|5737
TRIM10|10107
FAM78A|286336
GPRIN1|114787
NUAK2|81788
LOC440173|440173
SPON2|10417
WAS|7454
SUSD5|26032
MARCH1|55016
ISM1|140862
CADM4|199731
FLRT3|23767
CCR4|1233
DEF6|50619
PLA2G1B|5319
HOXB6|3216
SP140|11262
MOCOS|55034
LOC162632|162632
GZMM|3004
RNF182|221687
OCLN|4950
USH1C|10083
CD1D|912
HIST1H2BG|8339
SLC22A18AS|5003
CCDC64|92558
TNFSF8|944
NOL3|8996
LOC723809|723809
ENTPD2|954
ADRA2C|152
TMC8|147138
LILRB5|10990
COLEC11|78989
C1QC|714
FAM132A|388581
WFDC2|10406
GLRB|2743
LMTK3|114783
NEURL3|93082
AGAP2|116986
NEK6|10783
NOS2|4843
CD36|948
SELPLG|6404
DEPDC7|91614
AKAP5|9495
HCK|3055
NRXN2|9379
LSP1|4046
C3AR1|719
EVI2B|2124
CORO1A|11151
GPR34|2857
TSPAN11|441631
PPM1H|57460
SULT1A2|6799
FAM65C|140876
SLCO4A1|28231
IL17RE|132014
ITGAM|3684
SLC24A3|57419
TMEM158|25907
STAMBPL1|57559
SIRPB2|284759
FPR1|2357
C22orf45|646023
NRXN3|9369
CSF2RA|1438
CABP1|9478
C11orf70|85016
DPEP2|64174
BHMT|635
NGEF|25791
NUSAP1|51203
LDB3|11155
ACOT11|26027
C1orf162|128346
SPHK1|8877
CD33|945
C2orf72|257407
CHSY3|337876
ARHGAP30|257106
SAMD12|401474
ODZ3|55714
COL4A4|1286
SPTB|6710
SLC12A8|84561
SLC16A11|162515
ADA|100
SCD5|79966
ABTB2|25841
LEAP2|116842
CHST9|83539
NPM2|10361
GPR143|4935
ADM2|79924
C4A|720
TMEM100|55273
HMOX1|3162
CD22|933
ITGB2|3689
REEP1|65055
CRIP3|401262
C4orf48|401115
OASL|8638
SPI1|6688
LRRC43|254050
DCLK1|9201
CENPM|79019
DUSP4|1846
TMED6|146456
RDH5|5959
ZNF385B|151126
RASGEF1A|221002
PCDHA4|56144
SNHG12|85028
C2orf65|130951
BAI2|576
DMRTC1B|728656
ALDOC|230
PLIN5|440503
CYBB|1536
CYTH4|27128
PRDM1|639
WNT5A|7474
MATK|4145
ENPEP|2028
HECW2|57520
HOXA11AS|221883
SLC2A14|144195
APOB48R|55911
NPNT|255743
FCGR3B|2215
SYT9|143425
PCDH17|27253
CYP4F11|57834
C1orf186|440712
SUSD2|56241
C6orf138|442213
ALPK2|115701
C1orf210|149466
PRKAR2B|5577
CNN1|1264
STXBP6|29091
MLXIPL|51085
CDON|50937
CYP4F12|66002
GPR183|1880
FMOD|2331
KLKB1|3818
GRHL1|29841
IGSF21|84966
FERMT3|83706
FNDC5|252995
CAMK1G|57172
FKBP10|60681
DSP|1832
KRTCAP3|200634
COL14A1|7373
SLC16A1|6566
SGCA|6442
AQP4|361
CCL28|56477
GINS2|51659
AGT|183
TOX|9760
MT1F|4494
RASL10B|91608
SLC6A1|6529
SCGB3A1|92304
C9orf24|84688
STEAP4|79689
ESPN|83715
AMICA1|120425
PRKCQ|5588
APLP1|333
RASAL1|8437
RGS18|64407
MLF1IP|79682
PFKFB2|5208
CAND2|23066
BCMO1|53630
PRODH|5625
FREM2|341640
RUNX1|861
PNMAL1|55228
CENPK|64105
ADAM8|101
RGS9|8787
PLEKHG4|25894
AKR1C2|1646
PLA2G4A|5321
GYG2|8908
FCRL6|343413
SAMD11|148398
ACY3|91703
SFXN2|118980
EDA2R|60401
NTRK3|4916
MEST|4232
LOC400043|400043
ANK2|287
LOC100129034|100129034
SLFN13|146857
DOK2|9046
NRG3|10718
EVI2A|2123
SPINK5|11005
SLC22A4|6583
NRP2|8828
CCDC64B|146439
EPHB1|2047
CARD9|64170
ENOX1|55068
NFAM1|150372
EPHB3|2049
AFF3|3899
UNC13D|201294
DUSP2|1844
GRAMD1B|57476
RAC2|5880
AGTR1|185
FAIM3|9214
MMP23B|8510
SEMA3G|56920
MT1X|4501
PCDHGA7|56108
BATF3|55509
NR3C2|4306
ACE|1636
CD52|1043
METTL7B|196410
ACHE|43
ACP5|54
LOC134466|134466
CDCP1|64866
TMEM195|392636
ZBTB7C|201501
TNFRSF18|8784
STOX1|219736
POU2F2|5452
PKIA|5569
PCDHGB7|56099
NCR3|259197
PCDHB5|26167
HIST1H2AE|3012
HOXA11|3207
INHBA|3624
H19|283120
DEFB1|1672
MECOM|2122
ABCC3|8714
AKAP3|10566
ESPL1|9700
SYCE1L|100130958
DEPDC1B|55789
EFNA3|1944
ADSSL1|122622
NCF2|4688
MTCP1|4515
KIAA1244|57221
SRCRB4D|136853
SLC9A9|285195
NTN1|9423
S100B|6285
VSIG4|11326
CYP1B1|1545
EMILIN2|84034
IL16|3603
HSPA6|3310
BAIAP2L2|80115
MMP11|4320
IGF2BP1|10642
CD300LB|124599
EFHD1|80303
ACOX2|8309
P2RY2|5029
CCRL1|51554
C21orf7|56911
MUSTN1|389125
SSC5D|284297
IGFBP3|3486
GLYATL2|219970
NLRC4|58484
PTN|5764
GNA15|2769
FLRT2|23768
THBS4|7060
S100A1|6271
PRKCB|5579
MYLK4|340156
C1QA|712
RPL9|6133
IL1RN|3557
UGT2B7|7364
C8orf4|56892
CXCR4|7852
ACMSD|130013
PLXDC1|57125
WDR72|256764
ANKRD45|339416
ISG20|3669
SLC47A1|55244
FNDC4|64838
TYMS|7298
ENO3|2027
SLC7A5|8140
MUC1|4582
RASSF2|9770
TUBB3|10381
CD209|30835
C1orf190|541468
ARL4C|10123
FAM171A2|284069
PAR5|8123
BTC|685
LST1|7940
AQP7|364
PGBD5|79605
CNFN|84518
KIT|3815
EPHB2|2048
C4orf47|441054
THSD7A|221981
APOM|55937
SYBU|55638
TXK|7294
FMNL1|752
C16orf54|283897
S100A3|6274
TAL2|6887
KIAA0802|23255
NXNL2|158046
GRIP1|23426
CMYA5|202333
FBLN2|2199
PTAFR|5724
SLC5A3|6526
SEMA6A|57556
PLXNC1|10154
ASPHD2|57168
CTSK|1513
LONRF2|164832
BTNL9|153579
TNFSF15|9966
ZNF385D|79750
PVRIG|79037
TNC|3371
ATF3|467
KRBA1|84626
SLC29A4|222962
PLIN2|123
FCER1G|2207
[truncated: 2,311 more rows]
