# Supplementary material for: Efficient proximal gradient algorithm for inference of differential gene networks
Source: BMC Bioinformatics. 2019 May 2;20:224. doi: 10.1186/s12859-019-2749-x (PMC6498668; doi:10.1186/s12859-019-2749-x)
Supplement: Supplementary file 8 — The list of 460 genes that are involved in at least three changed network edges identified from the gene expression data of KIRC and normal tissues. Also included is the list of differentially expressed genes in KIRC. (XLSX 646 kb) [file 12859_2019_2749_MOESM8_ESM.xlsx]

## Sheet: 460 dNetK genes
Top 460 genes that are identified by our ProGANet from the kidney cancer dataset; 395 of them are differentially expressed, and 65 of them are not differentially expressed
Differentially expressed genes	Number.of.changed.edges	Not differentially expressed genes	Number.of.changed.edges
NDUFA4L2	351	APOE	20
UMOD	167	C5orf23	16
ANGPTL4	145	AKR1B1	16
NNMT	143	MMP7	14
CA9	140	KRT19	13
IGFBP3	113	DUSP2	13
APOC1	108	MT2A	13
C3	107	RBP4	12
VIM	84	NPR3	12
C4A	74	MT1X	11
CXCL10	68	RPS28	10
GBP5	67	TSPAN1	9
HLA-DPA1	64	SERPINA3	8
EGLN3	59	PROM1	8
SERPINA1	58	SPON1	8
SLC6A3	56	PDZK1IP1	8
CXCL9	55	PDK4	8
AQP2	53	REN	7
TGFBI	50	PRAP1	7
GZMK	50	DARC	7
DEFB1	49	TFPI2	7
TIMP1	49	FAM59A	7
CYP2J2	48	UGT1A9	6
CD8A	48	GSTA1	6
LAG3	47	SLC47A1	6
SCGN	46	MRC1	6
HLA-DPB1	44	EMX2OS	6
LGALS1	44	IGFBP5	6
C1QB	43	CAPN6	5
CXCL11	41	SLC13A1	5
MT1G	38	CUBN	5
UBD	38	SLC39A5	5
CD8B	38	EMX2	5
VEGFA	38	UGT3A1	4
CXCL13	35	PCOLCE2	4
CD27	34	FLRT3	4
RGS5	34	OR2A7	4
ATP1A1	32	CLEC3B	4
CCL18	30	PTPRB	4
PPP1R1A	30	GC	3
ENPP3	29	FOSB	3
SIRPG	29	RNF186	3
CXCR6	29	ACSM2B	3
CCL5	28	IL1R2	3
PLIN2	28	NAT8	3
C1QA	28	EGR2	3
HLA-DQB1	28	LRP2	3
NKG7	27	IL7R	3
MAL	26	RARRES1	3
C1QC	26	FMO3	3
SIT1	26	AMN	3
IL32	26	H19	3
GBP1	26	PRKCB	3
RARRES2	26	RPL9	3
SLC12A1	25	TNC	3
CD3G	25	SLC16A12	3
CDH16	25	FOS	3
CD38	25	EFEMP1	3
MUC1	25	CLDN3	3
SLPI	25	GJA5	3
CD70	24	ANKRD44	3
COL23A1	24	RTN1	3
C7orf68	24	PDE2A	3
GPX3	24	RCAN2	3
TIGIT	23	PDZK1	3
SLAMF7	23
EOMES	22
SAA1	21
CXCR3	21
FAM26F	20
GZMA	20
HLA-DOA	20
MRPS6	20
FABP7	19
SLC13A3	19
FCGR3A	19
PDCD1	19
LCK	19
CLCNKA	18
CTSW	18
CCR5	18
FXYD4	17
VWF	17
SLAMF8	17
TYROBP	17
CD96	17
SLAMF6	17
WFDC2	17
TACSTD2	16
ESM1	16
CST7	16
KNG1	15
ALDOB	15
TREM2	15
PGF	15
KLRK1	15
MFI2	15
CD2	14
CD72	14
SH2D2A	14
SH2D1A	14
COL1A1	14
HSPA2	13
CD3E	13
IL2RG	13
CA4	13
C5orf46	12
TNFAIP6	12
DPEP1	12
BATF	12
SLA2	12
CD84	12
PCK1	12
TRAT1	12
HLA-DQA1	12
P2RY10	12
SLC22A8	11
IL2RB	11
SLC1A3	11
HLA-DOB	11
CD36	11
PLVAP	11
PLAU	11
PTPN7	11
IGJ	11
FABP6	10
TMEM91	10
PYHIN1	10
LAT	10
LAPTM5	10
ASS1	10
OGDHL	10
SPON2	10
SLC17A3	10
SLC5A8	10
GBP4	10
COL3A1	10
EGF	9
WNT7B	9
SLC34A1	9
LILRB4	9
LYZ	9
DCN	9
APOC2	9
SFRP2	9
CD53	9
CPA3	9
NPTX2	8
CALCA	8
SULT2B1	8
SLC17A4	8
SCARB1	8
FCGR1A	8
GAS2L3	8
CD3D	8
SLC22A6	8
CXCR4	8
RAP1GAP	8
CD68	8
CCL4	8
PTPRCAP	8
CSF2RA	8
CTSS	8
ENPP2	8
COL1A2	8
CYP4A11	8
CLEC18B	8
ADAM6	8
PFKFB3	8
C10orf99	7
PNCK	7
GABRD	7
SIGLEC8	7
SDS	7
TSPAN8	7
RNASET2	7
SIGLEC10	7
IGSF6	7
SNX20	7
ZNF395	7
CD200R1	7
DDIT4	7
VCAN	7
SLC5A3	7
BCAM	7
PILRA	7
BTNL9	7
SLCO2B1	7
GPNMB	7
C1orf210	7
C1S	7
CPE	7
OLR1	7
KCNJ1	6
FLJ42875	6
DIO1	6
IRX1	6
GRIK3	6
HPD	6
LGALS4	6
SAA2	6
C6orf223	6
CD300LF	6
ADORA3	6
PSTPIP1	6
NCKAP1L	6
HMGCS2	6
HAVCR1	6
IGF2	6
RHOH	6
TMC8	6
CD52	6
FN1	6
SPARCL1	6
KCNJ5	6
VGLL1	5
MUC15	5
SLC7A13	5
SLC4A11	5
NAT8L	5
IDO1	5
HAMP	5
DEGS2	5
SLC16A3	5
ENO2	5
TMEM72	5
LY86	5
LCN2	5
CSF3R	5
ITGAL	5
MAP4K1	5
THEMIS	5
TBC1D10C	5
HSPB8	5
P2RY12	5
FLT1	5
ITK	5
MT1F	5
COL4A1	5
SPINK1	5
AZGP1	5
SP140	5
GCNT3	5
PTAFR	5
POSTN	5
C1R	5
ALDH1L1	5
TUBA3D	4
DUSP9	4
RAB42	4
MFSD4	4
SCNN1G	4
PSCA	4
CYP4F2	4
LOX	4
MMP9	4
AGR2	4
STC2	4
CYP17A1	4
PVALB	4
HHLA2	4
PLG	4
REG1A	4
AIM2	4
GAL3ST4	4
CTHRC1	4
PRF1	4
ACY1	4
CSPG4	4
AOAH	4
COX4I2	4
C1orf162	4
SPI1	4
CCND1	4
HLA-F	4
PADI2	4
PSMB9	4
C17orf87	4
CAV1	4
PAH	4
SLC6A19	4
SCIN	4
FGD2	4
IL10RA	4
CLEC7A	4
LY9	4
CD5	4
GPR65	4
TAP1	4
FAM38B	4
MCAM	4
VCAM1	4
LCP1	4
CYFIP2	4
PTGER3	4
BMP6	4
PDGFD	4
VASH1	4
APOLD1	4
LUM	4
MARCH1	4
RGS10	4
ALDH1A3	4
PAQR5	4
SCD5	4
C13orf15	4
UGT2B7	4
SCGB1D2	4
LRG1	4
NTN4	4
TPSAB1	4
KDR	4
AKR1C1	4
ESRRB	3
AQP6	3
NPHS2	3
C12orf59	3
CP	3
SLC34A3	3
XPNPEP2	3
DNASE1	3
FABP1	3
HSF4	3
SPINK13	3
SLC9A3	3
AGXT	3
GRIA4	3
SEMA5B	3
VAT1L	3
TCF21	3
ANKRD2	3
FGB	3
ANGPT2	3
G6PC	3
NOL3	3
TDGF1	3
CD300A	3
FCGR1B	3
MT3	3
TCL6	3
IL12RB1	3
LAIR1	3
FKBP10	3
TYMP	3
FCER1G	3
APOL1	3
TNFSF13B	3
TLR8	3
SIGLEC9	3
TLR7	3
SIGLEC7	3
LOC25845	3
DCXR	3
SIGLEC1	3
RASD1	3
MS4A7	3
CD6	3
ADSSL1	3
SERPINE1	3
CD163	3
PTPRC	3
TAGAP	3
CCDC64	3
GBP2	3
PVRIG	3
H1F0	3
IRF6	3
CD33	3
WDR72	3
TMEM174	3
KSR1	3
UCHL1	3
FYB	3
FPR1	3
ADCY7	3
SLC44A4	3
INPP5D	3
SCN4B	3
FBXL16	3
NEDD4L	3
LOC96610	3
C19orf77	3
TPSB2	3
DHDH	3
PANK1	3
SLC5A12	3
CRIP1	3
SLC7A9	3
PKHD1	3
KCNJ15	3
THBS2	3
SMTNL2	3
NR4A2	3
EDNRB	3
BHMT	3

## Sheet: Differentially expressed genes
Differentially expressed gene identified by DESeq2 from the KIRC dataset
Differentially expressed genes:GeneName|GeneID	baseMean	log2FoldChange	lfcSE	stat	pvalue	padj
PAEP|5047	136.728	9.96181	0.808416	12.3226	6.84282e-35	7.63908e-34
FABP7|2173	7614.61	9.6095	0.453009	21.2126	7.30335e-100	2.02797e-97
TUBA3D|113457	896.808	9.57776	0.433813	22.0781	5.13236e-108	2.06499e-105
C5orf46|389336	572.582	9.57318	0.505316	18.9449	4.86221e-80	5.6721e-78
MUC17|140453	36.9534	9.09421	1.01246	8.98225	2.65292e-19	1.303e-18
TUBA3E|112714	206.381	9.03475	0.529669	17.0573	3.08229e-65	1.71175e-63
C8orf22|492307	144.105	8.63989	0.596186	14.4919	1.36257e-47	2.91357e-46
C10orf99|387695	975.392	8.35386	0.465546	17.9442	5.32502e-72	4.08494e-70
VGLL1|51442	251.616	-8.27386	0.4259	-19.4268	4.58269e-84	6.49983e-82
TUBA3C|7278	46.7271	8.26722	0.620187	13.3302	1.54459e-40	2.30344e-39
NPTX2|4885	6934.44	8.23136	0.309192	26.6222	3.75696e-156	1.23447e-152
PNCK|139728	3233.34	7.99063	0.330503	24.1772	3.86869e-129	3.46687e-126
MYEOV|26579	738.793	7.88363	0.341548	23.082	7.01562e-118	4.1913e-115
FXYD4|53828	4453.67	-7.87707	0.516493	-15.2511	1.61951e-52	4.50335e-51
UMOD|7369	262551	-7.8256	0.48633	-16.0911	2.94435e-58	1.11631e-56
FABP6|2172	648.447	7.77507	0.310711	25.0235	3.39328e-138	4.18116e-135
AQP2|359	100420	-7.7697	0.455537	-17.0561	3.14663e-65	1.74258e-63
ADAM18|8749	19.2084	7.75059	0.595842	13.0078	1.10493e-38	1.50232e-37
SEMG2|6407	52.694	-7.74842	0.393483	-19.6919	2.53245e-86	4.05913e-84
ELF5|2001	1401.83	-7.74192	0.358674	-21.5848	2.49577e-103	8.33967e-101
GADL1|339896	84.8265	-7.71157	0.360325	-21.4017	1.28864e-101	3.9696e-99
TMEM207|131920	415.112	-7.6908	0.475013	-16.1907	5.86524e-59	2.3455e-57
AGR3|155465	36.9882	-7.60871	0.41701	-18.2459	2.23209e-74	1.88865e-72
IL20RB|53833	1012.76	7.55245	0.326376	23.1403	1.82005e-118	1.15749e-115
SLC12A1|6557	90595.9	-7.51843	0.39995	-18.7984	7.77618e-79	8.61277e-77
UNCX|340260	21.72	-7.49429	0.382424	-19.5968	1.64596e-85	2.51552e-83
MUC15|143662	2686.59	-7.4468	0.436421	-17.0633	2.78286e-65	1.55864e-63
CALCA|796	462.003	-7.38351	0.471419	-15.6623	2.73821e-55	8.89356e-54
HTR6|3362	31.0668	7.34358	0.455568	16.1196	1.85733e-58	7.13789e-57
CPNE6|9362	328.872	-7.33129	0.578006	-12.6838	7.27586e-37	9.01027e-36
KNG1|3827	27326.1	-7.3238	0.45827	-15.9814	1.72189e-57	6.25175e-56
GP2|2813	225.357	-7.27169	0.391596	-18.5694	5.68539e-77	5.52155e-75
CD70|970	1950.27	7.2681	0.340969	21.316	8.06294e-101	2.37255e-98
RBP2|5948	33.4208	-7.22546	0.344813	-20.9547	1.6987e-97	4.13456e-95
SLC14A2|8170	1306.02	-7.21006	0.446738	-16.1394	1.34924e-58	5.25699e-57
SLC6A3|6531	3369.27	7.20888	0.317184	22.7277	2.38282e-114	1.23624e-111
KISS1R|84634	178.066	7.15254	0.35501	20.1474	2.83406e-90	5.27108e-88
CLDN8|9073	3923.94	-7.14356	0.450405	-15.8603	1.1927e-56	4.16917e-55
C16orf11|146325	328.246	-7.09119	0.378886	-18.7159	3.6728e-78	3.93528e-76
CA9|768	8190.81	7.04678	0.383452	18.3772	1.99967e-75	1.81675e-73
CLCNKA|1187	8478.82	-7.04293	0.338213	-20.8239	2.6262e-96	5.95121e-94
LOC284578|284578	1955.03	-6.99387	0.289162	-24.1867	3.07323e-129	2.88518e-126
ODAM|54959	36.1643	-6.94711	0.380985	-18.2346	2.74225e-74	2.30057e-72
BIRC7|79444	240.323	6.9333	0.384714	18.022	1.3102e-72	1.02911e-70
IGLON5|402665	279.606	6.88715	0.424032	16.242	2.54318e-59	1.03379e-57
TRPV5|56302	88.8244	-6.88532	0.419149	-16.4269	1.22773e-60	5.35502e-59
SLC18A3|6572	18.9438	6.87061	0.655782	10.477	1.10225e-25	7.61153e-25
FRG2|448831	13.7922	-6.79485	0.550008	-12.3541	4.62952e-35	5.23043e-34
POU3F4|5456	44.1777	-6.68136	0.357579	-18.685	6.56085e-78	6.91696e-76
LPPR5|163404	214.331	6.67698	0.380543	17.5459	6.3899e-69	4.18528e-67
FRG2B|441581	32.9746	-6.66638	0.438252	-15.2113	2.97621e-52	8.18353e-51
SLC9A4|389015	1451.44	-6.66438	0.398271	-16.7333	7.49955e-63	3.70561e-61
GUCA2B|2981	73.4343	6.65155	0.444755	14.9555	1.43327e-50	3.58135e-49
ESRRB|2103	878.23	-6.61841	0.250662	-26.4038	1.23953e-153	3.05466e-150
CALB1|793	11378.9	-6.61531	0.496209	-13.3317	1.51438e-40	2.26182e-39
ATP12A|479	462.537	-6.59618	0.419721	-15.7156	1.18169e-55	3.9089e-54
PIK3C2G|5288	495.847	-6.58926	0.351226	-18.7607	1.5824e-78	1.72359e-76
HRG|3273	1616.65	-6.54686	0.399724	-16.3785	2.72545e-60	1.17064e-58
CCL18|6362	867.593	6.54246	0.418989	15.6149	5.76481e-55	1.84802e-53
FGG|2266	2557.57	6.53643	0.50284	12.999	1.23931e-38	1.6804e-37
UGT2A1|10941	238.187	-6.50423	0.511196	-12.7236	4.37483e-37	5.49712e-36
TYRP1|7306	537.042	-6.49683	0.386621	-16.8041	2.27571e-63	1.15633e-61
AQP6|363	2568.45	-6.48009	0.361087	-17.9461	5.15148e-72	3.96724e-70
RANBP3L|202151	1445.41	-6.47412	0.289881	-22.3337	1.73803e-110	8.1584e-108
KCNJ1|3758	13874.4	-6.46454	0.333739	-19.37	1.38152e-83	1.91807e-81
NDUFA4L2|56901	41022.5	6.45149	0.226614	28.4691	2.82871e-178	5.5768e-174
HCRTR2|3062	13.6087	-6.44845	0.385011	-16.7487	5.78327e-63	2.88651e-61
CDH18|1016	13.2827	-6.41481	0.441874	-14.5173	9.41742e-48	2.02469e-46
OLFM3|118427	29.0902	-6.4129	0.355627	-18.0327	1.07981e-72	8.51535e-71
C20orf151|140893	31.2475	-6.37549	0.321119	-19.854	1.01775e-87	1.67208e-85
SH3GL3|6457	170.003	-6.35548	0.462051	-13.7549	4.75659e-43	8.14028e-42
FRG2C|100288801	110.662	-6.32564	0.37572	-16.836	1.32824e-63	6.83712e-62
FLJ42875|440556	935.241	-6.32091	0.334614	-18.8902	1.374e-79	1.5658e-77
DUSP9|1852	3226.95	-6.29252	0.323859	-19.4298	4.32141e-84	6.21872e-82
TFAP2B|7021	1059.91	-6.2913	0.403859	-15.578	1.0275e-54	3.24116e-53
TTTY9B|425057	9.19143	-6.28511	0.654038	-9.60971	7.27568e-22	4.0808e-21
CALML3|810	413.009	-6.26357	0.487045	-12.8603	7.52397e-38	9.79756e-37
CRISP2|7180	15.4052	-6.24798	0.353087	-17.6953	4.55884e-70	3.13162e-68
TNFAIP6|7130	1707.43	6.22563	0.282025	22.0747	5.53143e-108	2.18104e-105
CHRNA1|1134	37.8237	6.22335	0.40679	15.2987	7.79893e-53	2.20914e-51
BSND|7809	744.988	-6.20521	0.463127	-13.3985	6.16979e-41	9.45124e-40
CST9|128822	8.40987	-6.19784	0.375373	-16.5112	3.0497e-61	1.37585e-59
ACOT12|134526	61.2432	-6.18918	0.263811	-23.4607	1.02841e-121	7.79811e-119
ADH1C|126	793.569	-6.18449	0.274371	-22.5406	1.66118e-112	8.18755e-110
LHX8|431707	14.5754	6.18301	0.724638	8.53255	1.4316e-17	6.35676e-17
MCHR1|2847	510.872	6.17803	0.334192	18.4865	2.65362e-76	2.46774e-74
C4orf6|10141	68.9215	6.17626	0.292826	21.0919	9.43141e-99	2.51271e-96
SIAH3|283514	137.883	-6.15662	0.290184	-21.2163	6.75534e-100	1.90259e-97
TEX15|56154	242.594	6.1492	0.368721	16.6771	1.92288e-62	9.26887e-61
RBMY1A1|5940	7.61967	-6.13396	0.660011	-9.29373	1.48974e-20	7.86143e-20
SLC22A8|9376	9668.35	-6.11394	0.485492	-12.5933	2.29924e-36	2.76906e-35
PCDH15|65217	32.9572	-6.08765	0.494445	-12.3121	7.79688e-35	8.68449e-34
OLFM4|10562	424.767	-6.08245	0.35362	-17.2005	2.63116e-66	1.53927e-64
CNTD2|79935	191.158	-6.05831	0.361583	-16.755	5.2096e-63	2.60678e-61
CGA|1081	20.0097	-6.04838	0.393468	-15.372	2.52318e-53	7.40246e-52
RHCG|51458	4669.92	-6.0472	0.458442	-13.1908	9.91806e-40	1.4283e-38
ASB15|142685	127.874	-5.99438	0.456124	-13.142	1.89198e-39	2.69122e-38
SLC28A2|9153	62.6202	-5.9564	0.468759	-12.7067	5.42439e-37	6.77276e-36
LOC100131551|100131551	667.469	5.95358	0.222837	26.7172	2.9705e-157	1.17127e-153
IBSP|3381	39.9564	5.92927	0.457319	12.9653	1.92537e-38	2.59635e-37
CLCNKB|1188	9071.41	-5.92683	0.346516	-17.1041	1.3844e-65	7.86553e-64
FLJ45983|399717	153.382	-5.91158	0.2974	-19.8776	6.36597e-88	1.05467e-85
NPHS2|7827	4901.26	-5.90785	0.619819	-9.53158	1.54904e-21	8.55923e-21
ATP6V1G3|127124	389.685	-5.90664	0.463749	-12.7367	3.69684e-37	4.66005e-36
SLC4A9|83697	463.083	-5.89965	0.36653	-16.0959	2.72434e-58	1.03488e-56
HS6ST2|90161	1525.47	-5.88791	0.314226	-18.7378	2.43432e-78	2.62254e-76
ALB|213	5876.23	-5.88414	0.385378	-15.2685	1.23985e-52	3.46719e-51
CA10|56934	422.123	-5.88338	0.364303	-16.1497	1.14147e-58	4.46511e-57
FRMD7|90167	126.743	-5.86389	0.382096	-15.3467	3.72938e-53	1.0765e-51
SOST|50964	550.923	-5.86244	0.457858	-12.8041	1.5561e-37	2.00644e-36
RDH8|50700	10.2153	-5.86146	0.461147	-12.7106	5.16242e-37	6.44976e-36
CHP2|63928	73.1371	-5.85036	0.369933	-15.8146	2.46604e-56	8.45532e-55
PROZ|8858	194.994	-5.83935	0.392958	-14.86	5.99364e-50	1.44103e-48
HEPACAM2|253012	775.791	-5.81938	0.401102	-14.5085	1.0705e-47	2.2965e-46
LRRC52|440699	21.2458	-5.80402	0.351337	-16.5198	2.64226e-61	1.20305e-59
FAM5C|339479	76.1646	-5.80341	0.312115	-18.5938	3.60711e-77	3.57358e-75
COL23A1|91522	5437.97	5.79904	0.216442	26.7926	3.9436e-158	1.9437e-154
GABRD|2563	418.619	5.79097	0.23501	24.6414	4.55069e-134	5.27746e-131
DEFB132|400830	7.251	-5.78364	0.420853	-13.7427	5.63701e-43	9.59704e-42
PTHLH|5744	1554.93	5.77848	0.345918	16.7048	1.20988e-62	5.90414e-61
SLC7A13|157724	397.6	-5.77786	0.4725	-12.2283	2.19551e-34	2.40069e-33
CELP|1057	6.82112	-5.77246	0.565019	-10.2164	1.67466e-24	1.08891e-23
TMEM213|155006	7338.5	-5.7677	0.428954	-13.446	3.25142e-41	5.05535e-40
GRHL2|79977	763.826	-5.7645	0.376903	-15.2944	8.33806e-53	2.35172e-51
LOC340094|340094	21.6355	-5.76377	0.376765	-15.2981	7.87461e-53	2.22737e-51
CLDN16|10686	1509.5	-5.74732	0.315453	-18.2193	3.63071e-74	3.02023e-72
PLA2G4F|255189	833.178	-5.74108	0.44937	-12.7758	2.23702e-37	2.86568e-36
KRT40|125115	6.83379	-5.73755	0.528326	-10.8599	1.78976e-27	1.35347e-26
HELT|391723	8.32663	-5.73159	0.342593	-16.73	7.91931e-63	3.90323e-61
SIGLEC8|27181	302.022	5.73026	0.272882	20.999	6.69218e-98	1.69149e-95
HAO1|54363	20.4871	-5.70748	0.555093	-10.282	8.49347e-25	5.61155e-24
SLC4A11|83959	1461.73	-5.69071	0.258484	-22.0157	2.03525e-107	7.57076e-105
EGF|1950	13326.1	-5.68628	0.250363	-22.7122	3.39609e-114	1.71677e-111
ACPP|55	1553.06	-5.68417	0.207412	-27.4052	2.37635e-165	1.56166e-161
DIO1|1733	1947.47	-5.66105	0.373835	-15.1432	8.4085e-52	2.24018e-50
FBN3|84467	106.813	-5.66036	0.363643	-15.5657	1.24469e-54	3.90749e-53
HMX2|3167	27.0392	-5.65511	0.522531	-10.8225	2.69245e-27	2.01832e-26
FGF9|2254	1206.78	-5.62191	0.355209	-15.827	2.02539e-56	6.96867e-55
NRK|203447	1520.85	-5.61414	0.303468	-18.4999	2.06753e-76	1.95031e-74
PTPRQ|374462	35.6203	-5.61283	0.410543	-13.6717	1.49773e-42	2.50235e-41
KCNJ10|3766	4110.43	-5.59653	0.288953	-19.3683	1.42896e-83	1.97006e-81
ZP1|22917	25.1084	5.59456	0.548619	10.1975	2.03361e-24	1.31711e-23
RAB42|115273	590.677	5.58928	0.233975	23.8883	4.05097e-126	3.3277e-123
ABCA4|24	1213.96	-5.58523	0.332577	-16.7938	2.70951e-63	1.36969e-61
TRPV6|55503	392.384	-5.58497	0.274703	-20.3309	6.84665e-92	1.32335e-89
PSG5|5673	21.495	-5.57418	0.43116	-12.9283	3.11554e-38	4.153e-37
DPP10|57628	28.5569	-5.55765	0.352034	-15.7872	3.80904e-56	1.29698e-54
SGCZ|137868	10.2067	-5.55048	0.4794	-11.578	5.32925e-31	4.86868e-30
NELL1|4745	1083.87	-5.54544	0.41902	-13.2343	5.56027e-40	8.07817e-39
SLC4A1|6521	7416.34	-5.54348	0.371781	-14.9106	2.81175e-50	6.92921e-49
ATP6V0A4|50617	6332.9	-5.5408	0.409137	-13.5427	8.75468e-42	1.4021e-40
ATP6V1B1|525	4158.95	-5.52144	0.336277	-16.4193	1.39103e-60	6.0539e-59
GPR110|266977	2862.19	-5.51897	0.363941	-15.1645	6.07824e-52	1.63929e-50
TFF1|7031	9.77574	-5.5178	0.535846	-10.2974	7.24198e-25	4.80726e-24
GGT6|124975	2564.76	-5.4985	0.368995	-14.9013	3.23301e-50	7.91786e-49
C12orf59|120939	6762.31	-5.49056	0.297406	-18.4615	4.21382e-76	3.86397e-74
GPC5|2262	312.322	-5.4825	0.253119	-21.6598	4.91265e-104	1.69917e-101
EPN3|55040	650.96	-5.48177	0.322553	-16.995	8.95012e-65	4.84757e-63
FOXI1|2299	1361.42	-5.46365	0.499334	-10.9419	7.26741e-28	5.60332e-27
APOC1|341	4209.04	5.46054	0.271282	20.1287	4.14081e-90	7.5589e-88
SFTA1P|207107	25.0966	5.45131	0.347952	15.6669	2.54896e-55	8.29254e-54
OPN4|94233	5.86042	5.45129	0.437897	12.4488	1.41975e-35	1.64552e-34
HS3ST6|64711	13.5151	-5.44768	0.4686	-11.6254	3.06026e-31	2.83253e-30
NAT8L|339983	590.12	-5.44634	0.270463	-20.1371	3.4921e-90	6.43428e-88
CD5L|922	101.799	5.44095	0.453992	11.9847	4.27377e-33	4.35664e-32
PRSS22|64063	126.476	-5.43737	0.339764	-16.0034	1.21006e-57	4.43426e-56
PTGER1|5731	270.672	-5.4334	0.361192	-15.043	3.84e-51	9.88323e-50
RAG2|5897	10.5489	-5.43008	0.416692	-13.0314	8.10829e-39	1.11242e-37
LYPD6B|130576	326.361	-5.41297	0.293023	-18.4729	3.41389e-76	3.14509e-74
SLC26A7|115111	2922.77	-5.41115	0.283566	-19.0825	3.5315e-81	4.43463e-79
HTRA4|203100	33.8254	5.40774	0.321236	16.8341	1.37191e-63	7.04354e-62
DMRT2|10655	1024.55	-5.40721	0.418672	-12.9151	3.69776e-38	4.90587e-37
CYP2J2|1573	5193	5.392	0.220932	24.4057	1.48724e-131	1.62894e-128
EHF|26298	2698.29	-5.38538	0.300497	-17.9216	8.00084e-72	6.06679e-70
DDN|23109	983.976	-5.37951	0.393871	-13.658	1.80797e-42	3.00795e-41
CHIT1|1118	534.768	5.37316	0.376519	14.2706	3.33657e-46	6.74902e-45
VSIG8|391123	81.4027	-5.34788	0.365939	-14.6141	2.28232e-48	5.08429e-47
ADIPOQ|9370	42.4334	-5.33315	0.777279	-6.8613	6.82351e-12	2.13702e-11
RHBG|57127	450.682	-5.33284	0.404951	-13.1691	1.32136e-39	1.89459e-38
CP|1356	22511.2	5.32854	0.27065	19.6879	2.7371e-86	4.35176e-84
UPF0639|400224	33.4583	-5.32087	0.239024	-22.2608	8.87043e-110	4.06699e-107
UGT1A10|54575	236.237	5.29084	0.586407	9.02248	1.83887e-19	9.10886e-19
VWA5B1|127731	105.002	-5.28985	0.289283	-18.2861	1.06771e-74	9.19206e-73
SLC12A3|6559	13498	-5.286	0.427889	-12.3537	4.65438e-35	5.2555e-34
MFSD4|148808	13642.1	-5.26514	0.190946	-27.5739	2.28511e-167	2.25255e-163
SERPINA5|5104	10632.4	-5.25823	0.290175	-18.1209	2.18138e-73	1.7482e-71
C4orf7|260436	9.55906	5.25613	0.918413	5.72306	1.04622e-08	2.64338e-08
FAM184B|27146	53.1333	-5.23607	0.2899	-18.0616	6.39043e-73	5.05973e-71
F2|2147	211.025	5.23592	0.572149	9.15132	5.62405e-20	2.87175e-19
ITGAD|3681	41.9216	5.22915	0.319661	16.3584	3.78802e-60	1.61647e-58
IRX2|153572	761.524	-5.22759	0.240249	-21.759	5.67476e-105	2.03415e-102
LGI4|163175	4214.66	5.2206	0.276215	18.9005	1.12933e-79	1.30203e-77
IRX1|79192	487.495	-5.21779	0.248457	-21.0008	6.45056e-98	1.65159e-95
PPP1R1B|84152	203.987	-5.21635	0.352699	-14.7898	1.70413e-49	4.02841e-48
CDCA2|157313	706.804	5.21493	0.226908	22.9826	6.96221e-117	3.92171e-114
TNNT2|7139	394.058	-5.21466	0.469078	-11.1168	1.03914e-28	8.40649e-28
PTPRN|5798	80.0094	5.21413	0.397917	13.1036	3.14112e-39	4.42337e-38
SLC13A2|9058	1737.61	-5.21342	0.412691	-12.6328	1.39317e-36	1.69619e-35
OR7E91P|79315	9.4667	-5.19979	0.342811	-15.1681	5.7551e-52	1.5564e-50
DOC2A|8448	267.162	5.19308	0.241426	21.51	1.25493e-102	4.12349e-100
LOC389493|389493	122.742	-5.18843	0.394437	-13.154	1.61394e-39	2.30905e-38
FAM3B|54097	706.525	-5.18647	0.259164	-20.0123	4.30445e-89	7.50993e-87
SFRP1|6422	14233.3	-5.17916	0.275665	-18.7879	9.48873e-79	1.03928e-76
C11orf53|341032	10.9253	-5.16652	0.444335	-11.6275	2.98585e-31	2.76887e-30
NPHS1|4868	2202.78	-5.16343	0.483067	-10.6889	1.14785e-26	8.34127e-26
GABRA2|2555	400.226	-5.16238	0.433297	-11.9142	9.98384e-33	9.96111e-32
GPRC6A|222545	22.1956	-5.15633	0.529541	-9.73735	2.08926e-22	1.21146e-21
PLA2G3|50487	7.6727	-5.1472	0.304694	-16.893	5.06379e-64	2.65512e-62
PSKH2|85481	4.2043	-5.14592	0.320102	-16.0759	3.76527e-58	1.41665e-56
EDDM3A|10876	18.6345	-5.13481	0.323132	-15.8908	7.3428e-57	2.59433e-55
SCNN1G|6340	6476.56	-5.13103	0.365266	-14.0474	7.99443e-45	1.50248e-43
LMX1B|4010	304.453	-5.13013	0.461895	-11.1067	1.16383e-28	9.39592e-28
LOC643008|643008	860.944	-5.12341	0.200584	-25.5424	6.67127e-144	1.19567e-140
CLDN19|149461	3273.76	-5.12129	0.300901	-17.0199	5.85045e-65	3.20393e-63
RTP2|344892	5.85866	5.11797	0.397065	12.8895	5.15813e-38	6.77499e-37
GJD2|57369	4.12633	-5.11409	0.461552	-11.0802	1.56523e-28	1.25594e-27
ATP6V0D2|245972	3772.31	-5.11061	0.331903	-15.3979	1.69135e-53	5.01429e-52
SOX11|6664	138.872	5.09453	0.279451	18.2305	2.95461e-74	2.46823e-72
C9orf84|158401	73.7566	-5.09351	0.239581	-21.26	2.66214e-100	7.71824e-98
COL4A6|1288	632.175	-5.08959	0.254954	-19.9627	1.16151e-88	1.97407e-86
TPPP2|122664	5.71687	-5.08575	0.312918	-16.2527	2.13826e-59	8.72789e-58
GCGR|2642	450.868	-5.06944	0.453445	-11.1798	5.11802e-29	4.2095e-28
MT1H|4496	1966.28	-5.06816	0.415065	-12.2105	2.73085e-34	2.97287e-33
OVCH2|341277	159.364	-5.06248	0.386196	-13.1086	2.94086e-39	4.14432e-38
SLC34A3|142680	480.347	-5.05986	0.332912	-15.1988	3.60077e-52	9.87333e-51
DNMT3L|29947	40.9095	-5.05341	0.423583	-11.9301	8.24255e-33	8.28246e-32
TBX5|6910	4.84602	5.045	0.606456	8.31882	8.884e-17	3.77637e-16
KLK7|5650	277.9	-5.04399	0.566695	-8.90071	5.54894e-19	2.67344e-18
HS3ST2|9956	197.081	5.04206	0.297618	16.9414	2.22902e-64	1.18771e-62
IFNG|3458	29.4794	5.03514	0.35018	14.3787	7.03754e-47	1.46201e-45
ANGPTL4|51129	25845.8	5.02636	0.249981	20.107	6.41345e-90	1.16001e-87
EPO|2056	284.563	5.02586	0.465913	10.7871	3.96e-27	2.94832e-26
OXGR1|27199	205.29	-5.02544	0.250097	-20.094	8.33269e-90	1.47999e-87
KRT25|147183	5.99078	5.02195	0.603478	8.32167	8.67338e-17	3.68923e-16
GRM1|2911	207.665	-5.01927	0.20877	-24.0421	1.0088e-127	8.64721e-125
PSCA|8000	97.7571	-5.01779	0.343719	-14.5985	2.86906e-48	6.34833e-47
LOC400696|400696	24.6295	5.01398	0.378592	13.2438	4.90286e-40	7.13885e-39
NR0B2|8431	423.192	-5.01051	0.449953	-11.1356	8.41463e-29	6.82693e-28
INPP5J|27124	1706.76	-5.00477	0.214437	-23.3391	1.77669e-120	1.29732e-117
C2orf71|388939	38.405	-4.99713	0.436965	-11.436	2.76315e-30	2.43629e-29
XPNPEP2|7512	6502.14	-4.98819	0.397389	-12.5524	3.85653e-36	4.60239e-35
STRA6|64220	512.66	-4.98449	0.340811	-14.6254	1.93483e-48	4.33961e-47
ITIH1|3697	19.8821	4.98424	0.47914	10.4025	2.41607e-25	1.63968e-24
GRIK3|2899	806.171	4.97536	0.281006	17.7055	3.80016e-70	2.61959e-68
KLK6|5653	395.211	-4.96366	0.503321	-9.86182	6.09357e-23	3.63055e-22
SYT7|9066	1115.84	-4.95854	0.215452	-23.0146	3.33107e-117	1.93153e-114
C8orf12|83656	4.26143	-4.95786	0.333127	-14.8828	4.26299e-50	1.03376e-48
CEACAM7|1087	6.3034	-4.94282	0.350761	-14.0917	4.27065e-45	8.18231e-44
NXPH2|11249	212.104	-4.93411	0.475136	-10.3846	2.91261e-25	1.96921e-24
CYP4F2|8529	1209.68	-4.92124	0.492872	-9.98481	1.77645e-23	1.09207e-22
TNNC1|7134	171.083	-4.92105	0.240344	-20.475	3.59747e-93	7.46569e-91
UTS2R|2837	9.39753	-4.92068	0.495397	-9.93281	2.99692e-23	1.81798e-22
F11|2160	1301.98	-4.91879	0.320222	-15.3605	3.01099e-53	8.75541e-52
PADI1|29943	155.257	4.91775	0.361111	13.6184	3.1141e-42	5.12048e-41
DNASE1|1773	1675.56	-4.91342	0.211235	-23.2605	1.11458e-119	7.57723e-117
CDKN2A|1029	160.322	4.91139	0.257428	19.0787	3.79768e-81	4.73869e-79
NTNG1|22854	435.311	-4.90681	0.385751	-12.7201	4.56995e-37	5.73134e-36
VTCN1|79679	1493.16	-4.90509	0.299546	-16.3751	2.88254e-60	1.23542e-58
MOGAT2|80168	19.9935	-4.9039	0.424164	-11.5613	6.47151e-31	5.88767e-30
C1orf180|439927	14.8334	-4.89596	0.326465	-14.9969	7.69527e-51	1.96518e-49
FER1L4|80307	227.999	4.89093	0.269941	18.1185	2.27688e-73	1.81735e-71
AFM|173	938.503	-4.88917	0.45964	-10.637	2.00561e-26	1.44098e-25
HTR3B|9177	7.90454	-4.87375	0.364899	-13.3564	1.0864e-40	1.63874e-39
PMCH|5367	16.9899	4.86876	0.356077	13.6733	1.46512e-42	2.45619e-41
SLC36A2|153201	2247.76	-4.86668	0.519729	-9.36388	7.68596e-21	4.1266e-20
TMEM155|132332	38.0098	4.86664	0.279724	17.398	8.54037e-68	5.36221e-66
UMODL1|89766	19.592	-4.86547	0.27568	-17.649	1.03556e-69	7.01585e-68
WNT7B|7477	558.983	-4.86423	0.381761	-12.7415	3.47446e-37	4.38534e-36
MCCD1|401250	643.795	-4.85626	0.367931	-13.1988	8.91199e-40	1.28624e-38
SLC13A3|64849	13605.9	-4.85439	0.415019	-11.6968	1.32379e-31	1.25293e-30
NOS1|4842	259.879	-4.84973	0.317407	-15.2792	1.05225e-52	2.94675e-51
EPGN|255324	3.22526	-4.84961	0.640631	-7.57005	3.73091e-14	1.35112e-13
RASL11B|65997	1161.22	-4.83491	0.251355	-19.2354	1.87227e-82	2.4445e-80
KCNN1|3780	93.0193	4.82396	0.292427	16.4963	3.90027e-61	1.74759e-59
EMID2|136227	316.332	-4.79906	0.3478	-13.7984	2.60733e-43	4.52894e-42
C10orf71|118461	8.50339	-4.79867	0.414087	-11.5886	4.70938e-31	4.31438e-30
DNAH11|8701	937.205	4.79223	0.292844	16.3645	3.42989e-60	1.46682e-58
TMEM61|199964	347.861	-4.77946	0.297141	-16.0848	3.2613e-58	1.23173e-56
RALYL|138046	428.537	-4.7793	0.47913	-9.97496	1.96184e-23	1.20378e-22
FGFBP1|9982	31.2203	-4.75913	0.342905	-13.8788	8.51094e-44	1.51438e-42
ENPP3|5169	9641.22	4.74776	0.264884	17.9239	7.67241e-72	5.84022e-70
CRYAA|1409	1292.71	-4.74573	0.44332	-10.705	9.64368e-27	7.03907e-26
CXCR2P1|3580	147.121	4.73367	0.303467	15.5986	7.43612e-55	2.36457e-53
CWH43|80157	493.44	-4.72753	0.318992	-14.8202	1.08443e-49	2.58207e-48
RAB25|57111	1193.8	-4.72398	0.404231	-11.6863	1.49732e-31	1.4131e-30
PAGE4|9506	3.12976	-4.71253	0.543113	-8.67687	4.06799e-18	1.86556e-17
GPR123|84435	21.5741	-4.71051	0.348788	-13.5054	1.45364e-41	2.29819e-40
CYP4A22|284541	118.727	-4.70192	0.512284	-9.17835	4.37734e-20	2.24972e-19
SFTPB|6439	36.2598	-4.70132	0.338289	-13.8973	6.5742e-44	1.17935e-42
CEL|1056	514.831	-4.70127	0.277863	-16.9194	3.2377e-64	1.70672e-62
C3orf57|165679	86.0379	-4.68692	0.30194	-15.5227	2.43607e-54	7.51597e-53
FAM83B|222584	261.364	-4.68673	0.393999	-11.8953	1.25226e-32	1.24062e-31
CRABP1|1381	152.623	-4.68466	0.444753	-10.5332	6.07613e-26	4.26606e-25
EFCAB3|146779	4.51148	4.68112	0.3574	13.0977	3.39431e-39	4.7765e-38
SCGN|10590	1152.27	4.67857	0.301046	15.541	1.8302e-54	5.68227e-53
MUC6|4588	138.528	-4.67534	0.33611	-13.9101	5.49756e-44	9.88908e-43
SLC34A1|6569	4573.98	-4.67382	0.453907	-10.2969	7.27977e-25	4.83072e-24
SCNN1B|6338	3192.58	-4.67254	0.275942	-16.933	2.5678e-64	1.36086e-62
TDRD1|56165	63.7082	-4.67151	0.237391	-19.6785	3.29319e-86	5.19402e-84
SDS|10993	398.862	4.66905	0.267786	17.4357	4.41856e-68	2.80103e-66
ADAMDEC1|27299	191.066	4.66423	0.368478	12.6581	1.00904e-36	1.24411e-35
KCTD8|386617	37.5461	-4.65436	0.247221	-18.8267	4.56107e-79	5.08031e-77
GPR12|2835	4.34695	-4.65408	0.463684	-10.0372	1.04619e-23	6.51061e-23
ALDOB|229	128101	-4.65394	0.396049	-11.7509	6.98661e-32	6.68971e-31
ZP2|7783	3.09453	-4.65198	0.391654	-11.8778	1.54421e-32	1.51992e-31
ADAMTS19|171019	38.2071	-4.64693	0.531501	-8.74302	2.26963e-18	1.05508e-17
PAK7|57144	22.4396	-4.64496	0.318518	-14.5831	3.60051e-48	7.90468e-47
TMPRSS4|56649	822.591	-4.64259	0.371494	-12.4971	7.74569e-36	9.1005e-35
KCNA4|3739	11.5196	-4.63916	0.303029	-15.3093	6.62667e-53	1.88521e-51
ATP8B3|148229	306.409	4.6372	0.227206	20.4096	1.37322e-92	2.79104e-90
FAM19A4|151647	6.76612	-4.63453	0.276836	-16.7411	6.57726e-63	3.27451e-61
PCP4|5121	539.457	-4.63033	0.345832	-13.389	7.01631e-41	1.06651e-39
KLK1|3816	1041.63	-4.62903	0.521122	-8.88281	6.51917e-19	3.1279e-18
MT1G|4495	12873.5	-4.62664	0.345437	-13.3936	6.59341e-41	1.00586e-39
LOC221122|221122	3.19782	4.60968	0.405282	11.374	5.6329e-30	4.88358e-29
FMN2|56776	174.81	-4.608	0.353129	-13.0491	6.43239e-39	8.89303e-38
PROM2|150696	4948.24	-4.60607	0.283359	-16.2553	2.05018e-59	8.4207e-58
CASR|846	3866.69	-4.60576	0.341205	-13.4985	1.59552e-41	2.51244e-40
C7orf68|29923	6005.12	4.60536	0.208183	22.1216	1.95707e-108	8.38774e-106
MUC12|10071	55.2501	4.60005	0.37311	12.3289	6.32922e-35	7.06972e-34
FABP1|2168	2057.61	-4.58788	0.449305	-10.2111	1.76914e-24	1.14921e-23
LOX|4015	12688.4	4.57938	0.251552	18.2045	4.75271e-74	3.93696e-72
IDO1|3620	1536.44	4.57896	0.220849	20.7334	1.73087e-95	3.79156e-93
DPEP1|1800	6546.47	-4.5776	0.342847	-13.3517	1.15711e-40	1.74273e-39
TSPAN8|7103	1770.78	-4.57617	0.305167	-14.9957	7.83748e-51	1.99633e-49
HPD|3242	7439.85	-4.57409	0.386414	-11.8373	2.50468e-32	2.43971e-31
CYP1A2|1544	7.98125	-4.57143	0.382162	-11.962	5.61774e-33	5.70307e-32
FER1L6|654463	189.164	-4.56519	0.287908	-15.8564	1.26964e-56	4.43025e-55
KLRG2|346689	160.426	-4.55222	0.40132	-11.3431	8.02335e-30	6.91045e-29
DNAJC5B|85479	39.7686	4.55121	0.293764	15.4928	3.88228e-54	1.18666e-52
DGCR5|26220	1885.24	4.53124	0.249861	18.135	1.68583e-73	1.35658e-71
XAGE2|9502	2.29319	-4.53087	0.43518	-10.4115	2.19756e-25	1.49603e-24
TFCP2L1|29842	10457.9	-4.52246	0.260557	-17.3569	1.7485e-67	1.08062e-65
SLC5A7|60482	31.818	-4.51987	0.343615	-13.1539	1.61664e-39	2.31124e-38
SIM2|6493	1133.56	-4.51964	0.19813	-22.8114	3.52994e-115	1.93313e-112
PVT1|5820	200.685	4.51951	0.174971	25.8301	4.0732e-147	8.92258e-144
CYP2B6|1555	520.339	-4.51776	0.428176	-10.5512	5.0164e-26	3.53714e-25
MFSD6L|162387	160.909	-4.51635	0.246037	-18.3564	2.93503e-75	2.63019e-73
NMUR2|56923	19.5319	-4.51566	0.421439	-10.7149	8.6694e-27	6.34908e-26
TMPRSS2|7113	3805.97	-4.5123	0.334659	-13.4833	1.96261e-41	3.06843e-40
AAA1|404744	5.09783	-4.50958	0.401955	-11.2191	3.28465e-29	2.73698e-28
P2RX2|22953	6.41332	-4.5045	0.379224	-11.8782	1.53654e-32	1.51389e-31
NT5C1A|84618	11.0961	-4.50239	0.373556	-12.0528	1.8751e-33	1.94874e-32
TNFRSF9|3604	122.113	4.50177	0.272104	16.5443	1.76002e-61	8.06949e-60
STAP1|26228	419.005	-4.49831	0.241892	-18.5963	3.44124e-77	3.44386e-75
TGFBI|7045	64159.4	4.48711	0.269056	16.6772	1.91989e-62	9.26887e-61
PLA2G4D|283748	10.7954	4.48585	0.494433	9.07271	1.16097e-19	5.8137e-19
KCNQ2|3785	6.2692	-4.48465	0.592497	-7.56906	3.75927e-14	1.36064e-13
KLHL1|57626	5.39267	-4.48143	0.376906	-11.89	1.33342e-32	1.31771e-31
C2orf54|79919	426.334	-4.4792	0.368635	-12.1508	5.68368e-34	6.1098e-33
SERPINA9|327657	2.96723	4.46371	0.587866	7.59307	3.12413e-14	1.13912e-13
KBTBD12|166348	61.6276	-4.45443	0.23988	-18.5694	5.68188e-77	5.52155e-75
DPP6|1804	463.698	-4.44286	0.340479	-13.0489	6.45086e-39	8.91231e-38
TRPC2|7221	74.4396	4.44054	0.370106	11.998	3.6386e-33	3.71877e-32
SPTBN2|6712	8070.83	-4.43613	0.319819	-13.8708	9.52273e-44	1.68528e-42
EPB41L4B|54566	837.658	-4.43381	0.257399	-17.2254	1.71138e-66	1.01321e-64
C1orf64|149563	62.2394	-4.4331	0.38224	-11.5977	4.2331e-31	3.88527e-30
GAL3ST3|89792	268.2	-4.43292	0.327445	-13.5379	9.34051e-42	1.4935e-40
ENPP6|133121	962.373	-4.43185	0.302149	-14.6678	1.03667e-48	2.3546e-47
SAA4|6291	16.9646	4.43044	0.530104	8.35768	6.39636e-17	2.74319e-16
HAMP|57817	40.0978	4.41791	0.370744	11.9163	9.72899e-33	9.72652e-32
LPPR1|54886	842.315	-4.41756	0.372448	-11.8609	1.89012e-32	1.853e-31
HSF4|3299	643.614	4.40966	0.212965	20.706	3.05657e-95	6.55003e-93
CXCL5|6374	314.92	4.40802	0.378999	11.6307	2.87802e-31	2.67264e-30
ERBB4|2066	1916.83	-4.40033	0.303558	-14.4959	1.2869e-47	2.75476e-46
TREM2|54209	931.796	4.39948	0.236483	18.6037	2.99645e-77	3.02949e-75
LOC121838|121838	314.448	-4.39916	0.323052	-13.6175	3.15102e-42	5.17686e-41
CYP27B1|1594	618.969	-4.39618	0.301456	-14.5831	3.59627e-48	7.90418e-47
PROX1|5629	521.237	-4.39254	0.288909	-15.2039	3.33184e-52	9.14864e-51
CDHR1|92211	891.412	4.38727	0.284033	15.4463	7.98634e-54	2.40016e-52
CLCA3P|9629	2.96442	-4.38533	0.509608	-8.60529	7.61208e-18	3.43336e-17
SLC5A2|6524	1371.92	-4.37712	0.474246	-9.22963	2.71564e-20	1.41226e-19
TBL1Y|90665	30.382	-4.3764	0.425112	-10.2947	7.44493e-25	4.93866e-24
ATP4B|496	13.7944	-4.37418	0.245139	-17.8437	3.23684e-71	2.39005e-69
SCGB2A2|4250	2.925	-4.37322	1.01292	-4.31745	1.57839e-05	3.12869e-05
TTPA|7274	18.1405	-4.37245	0.324172	-13.488	1.83906e-41	2.88212e-40
CHD5|26038	41.8675	-4.36004	0.221638	-19.6719	3.75347e-86	5.87299e-84
SPINK13|153218	139.8	4.35082	0.451993	9.62586	6.21858e-22	3.50484e-21
C9orf44|158314	17.7889	4.34713	0.33422	13.0068	1.1195e-38	1.52004e-37
TACSTD2|4070	12335.5	-4.31839	0.253167	-17.0575	3.0756e-65	1.71175e-63
ITLN1|55600	109.612	-4.31552	0.309117	-13.9608	2.7037e-44	4.90823e-43
UCA1|652995	28.4265	-4.31047	0.445352	-9.67879	3.71082e-22	2.11686e-21
GPR113|165082	202.874	-4.31006	0.19467	-22.1404	1.29085e-108	5.65534e-106
NCRNA00158|54072	4.30442	4.30617	0.385924	11.1581	6.53757e-29	5.3392e-28
SEMG1|6406	5.16813	-4.30474	0.481118	-8.94738	3.64021e-19	1.76983e-18
KRTAP5-8|57830	30.4492	-4.30287	0.302837	-14.2085	8.11103e-46	1.60551e-44
LBP|3929	1173.27	4.29926	0.445653	9.64711	5.05617e-22	2.86773e-21
PAK6|56924	508.194	-4.2984	0.19719	-21.7983	2.40907e-105	8.79534e-103
CR2|1380	389.965	-4.29792	0.394371	-10.8982	1.17594e-27	8.96159e-27
HSPB7|27129	1548.46	-4.29337	0.257327	-16.6845	1.69835e-62	8.24706e-61
ATP13A5|344905	6.35091	-4.28927	0.383657	-11.18	5.1114e-29	4.20581e-28
TRPM5|29850	6.26472	-4.28921	0.314706	-13.6293	2.68183e-42	4.41707e-41
MYO3B|140469	993.084	-4.2888	0.280924	-15.2668	1.27325e-52	3.55555e-51
SLC7A14|57709	22.6693	-4.2792	0.382303	-11.1932	4.40239e-29	3.63607e-28
DNAJB13|374407	185.914	4.27061	0.272331	15.6817	2.01818e-55	6.60937e-54
HYAL4|23553	9.83799	-4.26942	0.320221	-13.3328	1.49286e-40	2.23137e-39
TRPA1|8989	236.827	4.26366	0.277443	15.3677	2.69612e-53	7.88636e-52
KCNG3|170850	14.5729	-4.26117	0.276501	-15.411	1.37956e-53	4.10228e-52
ALOX15B|247	97.8929	4.26096	0.308662	13.8046	2.39053e-43	4.15601e-42
PRDM16|63976	1249.1	-4.24935	0.212455	-20.0012	5.37568e-89	9.29663e-87
CAPN11|11131	50.6789	4.24563	0.285319	14.8803	4.42484e-50	1.07038e-48
MYH13|8735	5.34625	4.24119	0.619173	6.84976	7.3975e-12	2.31385e-11
CNTNAP4|85445	3.22585	-4.24081	0.518631	-8.17693	2.91161e-16	1.20164e-15
CHGB|1114	1001.81	-4.23872	0.262656	-16.1379	1.38094e-58	5.36987e-57
AMPH|273	266.319	-4.22503	0.218248	-19.3588	1.71793e-83	2.35202e-81
REG1B|5968	44.6334	4.2245	0.557229	7.58127	3.42188e-14	1.24286e-13
GPC3|2719	2937.6	-4.22216	0.203828	-20.7143	2.57398e-95	5.57649e-93
CLNK|116449	66.3851	-4.22093	0.260997	-16.1723	7.90511e-59	3.1295e-57
KCNE1|3753	353.992	-4.21951	0.266171	-15.8527	1.34758e-56	4.69391e-55
SLC9A3|6550	4999.44	-4.21176	0.326586	-12.8963	4.72057e-38	6.22515e-37
MAPK4|5596	602.571	-4.21082	0.375831	-11.204	3.89606e-29	3.23414e-28
CXCL13|10563	210.334	4.21072	0.429984	9.79274	1.20974e-22	7.10668e-22
SLC9A2|6549	757.654	-4.20981	0.311876	-13.4983	1.59926e-41	2.51632e-40
EGLN3|112399	16427.3	4.20809	0.16344	25.747	3.48199e-146	6.86474e-143
SCN7A|6332	111.791	-4.20452	0.416864	-10.0861	6.36568e-24	4.00062e-23
NPY2R|4887	2.92614	-4.20237	0.483521	-8.69118	3.58692e-18	1.6507e-17
PRR15|222171	702.625	-4.19592	0.201652	-20.8077	3.68246e-96	8.24997e-94
MYOZ2|51778	29.7932	-4.19132	0.228347	-18.3551	3.00627e-75	2.68184e-73
LOC284551|284551	5.18689	-4.1909	0.319518	-13.1163	2.65485e-39	3.74663e-38
AICDA|57379	16.9734	4.1907	0.284791	14.715	5.16488e-49	1.19514e-47
C17orf88|23591	8.98956	-4.17635	0.284491	-14.6801	8.64978e-49	1.97831e-47
FGF1|2246	4295.02	-4.17207	0.255556	-16.3255	6.50537e-60	2.723e-58
C1orf114|57821	238.443	-4.17052	0.222975	-18.704	4.59085e-78	4.86606e-76
BMPR1B|658	1251.68	-4.16968	0.291241	-14.3169	1.71514e-46	3.51131e-45
DLGAP2|9228	63.5478	-4.16888	0.25051	-16.6416	3.48405e-62	1.6472e-60
NCRNA00160|54064	2.26046	4.16627	0.646633	6.44302	1.17117e-10	3.38557e-10
WNT9B|7484	277.544	-4.16329	0.243584	-17.0918	1.70857e-65	9.62414e-64
FIBCD1|84929	72.664	4.16132	0.384052	10.8353	2.34165e-27	1.7634e-26
ABCA13|154664	112.299	-4.1589	0.344528	-12.0713	1.49759e-33	1.57048e-32
DLK2|65989	44.0913	4.15582	0.333188	12.4729	1.04954e-35	1.22727e-34
WNT8B|7479	29.1077	-4.15334	0.307449	-13.509	1.38327e-41	2.19398e-40
TH|7054	3.30694	-4.15207	0.430646	-9.64149	5.34048e-22	3.02377e-21
SAA1|6288	676.492	4.14788	0.4212	9.84776	7.00864e-23	4.16441e-22
CDH4|1002	271.808	4.14283	0.339673	12.1965	3.243e-34	3.51682e-33
LGALS4|3960	1651.32	4.13816	0.410639	10.0774	6.95683e-24	4.36518e-23
LSAMP|4045	89.9864	-4.13665	0.309949	-13.3462	1.24596e-40	1.87083e-39
SH2D6|284948	10.8283	-4.13647	0.33816	-12.2323	2.08985e-34	2.28897e-33
HLA-G|3135	1599.6	4.12841	0.243073	16.9842	1.07428e-64	5.8026e-63
ESRP1|54845	1100.85	-4.12741	0.38784	-10.6421	1.89883e-26	1.36576e-25
INHBE|83729	130.211	4.12473	0.304241	13.5575	7.15771e-42	1.15384e-40
BTBD16|118663	68.1611	4.12169	0.292842	14.0748	5.42629e-45	1.03262e-43
TEX11|56159	186.171	4.1207	0.399043	10.3265	5.35009e-25	3.57549e-24
CLUL1|27098	197.761	-4.11644	0.192219	-21.4154	9.6064e-102	3.00619e-99
KCNK9|51305	85.583	4.11537	0.278102	14.798	1.50813e-49	3.57366e-48
MEP1A|4224	2.65232	4.11001	0.462535	8.88583	6.34475e-19	3.04867e-18
SLC26A4|5172	556.721	-4.1099	0.276929	-14.841	7.95395e-50	1.90306e-48
CAPZA3|93661	3.24599	-4.10663	0.312358	-13.1472	1.76576e-39	2.51713e-38
MYBPH|4608	30.4887	-4.10331	0.286539	-14.3202	1.63598e-46	3.35274e-45
FLRT1|23769	248.298	-4.10218	0.299763	-13.6847	1.25241e-42	2.10497e-41
CAMK2A|815	63.3206	-4.10035	0.291107	-14.0853	4.67351e-45	8.91086e-44
BAAT|570	118.075	4.09613	0.33155	12.3545	4.60743e-35	5.21145e-34
ISX|91464	5.47806	-4.09361	0.502061	-8.15361	3.53222e-16	1.45381e-15
HP|3240	566.342	4.08365	0.391104	10.4413	1.60538e-25	1.09973e-24
FOLR3|2352	109.932	-4.08301	0.246904	-16.5369	1.99121e-61	9.08722e-60
NOTUM|147111	21.0887	-4.08282	0.342355	-11.9257	8.69419e-33	8.72739e-32
EPS8L3|79574	143.304	4.0827	0.444466	9.18563	4.09136e-20	2.10549e-19
DAZ2|57055	4.14201	4.07761	0.878596	4.64105	3.46646e-06	7.25338e-06
SPINK4|27290	1.8305	-4.07256	0.666148	-6.11359	9.74137e-10	2.65337e-09
CLEC3A|10143	1.85938	-4.07179	0.431885	-9.42795	4.18175e-21	2.26928e-20
NR2E1|7101	57.784	4.07114	0.386516	10.5329	6.09124e-26	4.27422e-25
RETN|56729	5.53477	4.06705	0.489657	8.30592	9.90485e-17	4.20035e-16
PLA2G7|7941	308.604	4.06149	0.268552	15.1237	1.13054e-51	2.99177e-50
APOC1P1|342	2.04552	4.05708	0.458474	8.8491	8.82291e-19	4.20357e-18
GABRG3|2567	5.38875	-4.05443	0.45663	-8.87902	6.74503e-19	3.23076e-18
SULT2B1|6820	237.307	-4.04782	0.336978	-12.0121	3.06918e-33	3.15151e-32
PAPPA2|60676	1267.14	-4.04662	0.33119	-12.2184	2.47899e-34	2.70467e-33
KIAA1751|85452	9.03584	4.04508	0.24371	16.5979	7.21478e-62	3.3547e-60
TACR3|6870	6.46785	-4.04153	0.443411	-9.11464	7.89312e-20	3.99007e-19
C6orf146|222826	10.9974	-4.03322	0.277664	-14.5255	8.34914e-48	1.80091e-46
MMP9|4318	949.462	4.0314	0.300301	13.4245	4.34356e-41	6.71633e-40
AGR2|10551	321.506	-4.02747	0.471952	-8.53364	1.41813e-17	6.3012e-17
GRIK5|2901	530.558	-4.02272	0.275065	-14.6246	1.9577e-48	4.38591e-47
NNMT|4837	25299.8	4.02238	0.248995	16.1545	1.05595e-58	4.13879e-57
GPR22|2845	18.8232	-4.02214	0.421497	-9.54251	1.39423e-21	7.72156e-21
IFNA14|3448	1.69294	-4.01211	0.524655	-7.64715	2.05486e-14	7.57791e-14
A2BP1|54715	17.9241	-4.00739	0.28002	-14.3111	1.86619e-46	3.81264e-45
MYH7|4625	7.96096	-3.99957	0.300215	-13.3223	1.71655e-40	2.5541e-39
CRHBP|1393	1213.89	-3.99464	0.284225	-14.0545	7.2278e-45	1.3636e-43
AVPR2|554	428.339	-3.99246	0.218513	-18.271	1.40729e-74	1.20629e-72
CHRNA4|1137	107.613	-3.99067	0.479034	-8.33065	8.03996e-17	3.42868e-16
SPIC|121599	4.09137	3.98802	0.451602	8.83082	1.03909e-18	4.93036e-18
S100A2|6273	2006.79	-3.98576	0.230563	-17.287	5.89012e-67	3.54036e-65
TERT|7015	1.98078	3.97898	0.588879	6.75688	1.40993e-11	4.33916e-11
JAKMIP1|152789	48.9836	3.97472	0.269782	14.7331	3.95188e-49	9.17683e-48
EPYC|1833	4.16485	3.97448	0.528765	7.51654	5.62457e-14	2.01067e-13
LAIR2|3904	11.2244	3.97336	0.38616	10.2894	7.8675e-25	5.20845e-24
NXPH4|11247	622.004	3.97187	0.242957	16.348	4.4943e-60	1.9014e-58
BMP7|655	534.388	-3.9695	0.374725	-10.5931	3.20817e-26	2.28501e-25
ZG16|653808	1.66697	-3.96906	0.635652	-6.24408	4.2629e-10	1.18906e-09
LMO3|55885	440.53	-3.96718	0.278452	-14.2473	4.66133e-46	9.3678e-45
AHNAK2|113146	4672.24	3.96696	0.217532	18.2362	2.6632e-74	2.24381e-72
AVPR1B|553	71.1159	3.9648	0.231198	17.149	6.39944e-66	3.65695e-64
LOC285954|285954	49.2864	3.95848	0.302992	13.0646	5.24394e-39	7.30114e-38
VWA2|340706	108.804	-3.95771	0.25627	-15.4435	8.34349e-54	2.49988e-52
WNK4|65266	3355.59	-3.95018	0.243646	-16.2128	4.09685e-59	1.64835e-57
PAQR9|344838	13.315	3.94245	0.339268	11.6205	3.24383e-31	2.99401e-30
HRH2|3274	602.532	3.9421	0.221652	17.7851	9.2261e-71	6.61427e-69
LOC340508|340508	14.0658	-3.93879	0.368571	-10.6866	1.17544e-26	8.53862e-26
CHAT|1103	1.38303	3.93582	1.14616	3.43391	0.000594946	0.00101915
HAPLN1|1404	744.139	3.93259	0.308448	12.7496	3.13422e-37	3.96352e-36
STC2|8614	4449.12	3.93246	0.243904	16.123	1.75946e-58	6.78822e-57
FAM123A|219287	3.34018	-3.92914	0.424216	-9.26212	2.00408e-20	1.05025e-19
SPAG4|6676	1085.13	3.92861	0.192572	20.4008	1.64665e-92	3.28077e-90
MMP13|4322	4.74601	3.92794	0.693075	5.66741	1.44972e-08	3.62016e-08
AMZ1|155185	46.065	3.92359	0.248749	15.7733	4.74906e-56	1.60047e-54
INHBB|3625	2556.81	3.92338	0.222473	17.6353	1.32006e-69	8.88227e-68
TMEM45B|120224	1556.29	-3.9229	0.220964	-17.7535	1.61803e-70	1.14746e-68
TJP3|27134	513.723	-3.92284	0.28054	-13.9832	1.97458e-44	3.61793e-43
CNTN1|1272	732.188	-3.92178	0.384216	-10.2072	1.84071e-24	1.19453e-23
SLC24A2|25769	6.30181	-3.91999	0.371686	-10.5465	5.27182e-26	3.71325e-25
SUSD4|55061	1347.4	-3.91865	0.244335	-16.038	6.93681e-58	2.58036e-56
DSCR8|84677	1.93992	-3.91623	0.340864	-11.4891	1.49593e-30	1.33752e-29
IGFBP1|3484	650.809	3.91387	0.387384	10.1033	5.34025e-24	3.37554e-23
CHGA|1113	36.3612	-3.91265	0.34318	-11.4012	4.12594e-30	3.59765e-29
GATA3|2625	2253.45	-3.91207	0.183113	-21.3642	2.87564e-101	8.72203e-99
CRP|1401	36.1759	3.91204	0.441091	8.86901	7.38017e-19	3.52642e-18
HSPA2|3306	8656.83	-3.91078	0.196176	-19.9351	2.02084e-88	3.4052e-86
PP14571|100130449	12.9213	-3.90987	0.341148	-11.4609	2.07337e-30	1.8388e-29
SFTA2|389376	47.4619	-3.90788	0.346022	-11.2937	1.40914e-29	1.20005e-28
TMEM30B|161291	2340.14	-3.89871	0.187051	-20.8431	1.76219e-96	4.08724e-94
VSIG1|340547	104.766	3.89666	0.238212	16.3579	3.81797e-60	1.62573e-58
SAA2|6289	283.85	3.89605	0.408797	9.53052	1.56497e-21	8.64481e-21
C1orf87|127795	8.69009	-3.89271	0.43312	-8.98761	2.52669e-19	1.24255e-18
C16orf89|146556	1015.47	-3.89147	0.284376	-13.6842	1.26139e-42	2.11825e-41
HSD11B2|3291	16436.4	-3.89065	0.184305	-21.1099	6.45696e-99	1.74382e-96
PON1|5444	10.6413	-3.89016	0.381185	-10.2054	1.87508e-24	1.21643e-23
FATE1|89885	61.1372	3.88759	0.224367	17.3269	2.94667e-67	1.79301e-65
KLK5|25818	26.6099	-3.88626	0.508338	-7.64503	2.08894e-14	7.69928e-14
PART1|25859	63.312	-3.88474	0.37655	-10.3167	5.92477e-25	3.95152e-24
CXCL9|4283	3305.73	3.88448	0.253639	15.315	6.07425e-53	1.73556e-51
LOC653786|653786	20.0478	3.88367	0.230462	16.8517	1.01935e-63	5.28853e-62
KRT36|8689	2.82856	3.88354	0.346665	11.2026	3.96029e-29	3.28331e-28
PKD2L1|9033	25.8324	3.88289	0.363873	10.671	1.39103e-26	1.00787e-25
ESM1|11082	10202.1	3.87805	0.19984	19.4058	6.89549e-84	9.64147e-82
IL11|3589	66.7263	-3.87623	0.343819	-11.274	1.76281e-29	1.49286e-28
SLC7A8|23428	10567.9	-3.8758	0.232354	-16.6806	1.81494e-62	8.79154e-61
OVOL2|58495	71.9768	-3.87426	0.325568	-11.9	1.18356e-32	1.17432e-31
MARCH10|162333	61.5395	-3.87412	0.275273	-14.0737	5.50765e-45	1.04709e-43
COL5A3|50509	1064.05	3.87065	0.201039	19.2532	1.32779e-82	1.74516e-80
KIF1A|547	44.2087	-3.86956	0.365509	-10.5868	3.43246e-26	2.43973e-25
SYT10|341359	65.0181	-3.86822	0.314595	-12.2959	9.53317e-35	1.05885e-33
MAL|4118	13322.4	-3.86634	0.249697	-15.4841	4.4391e-54	1.35266e-52
SLC13A5|284111	22.2527	-3.86553	0.391778	-9.86665	5.80739e-23	3.46318e-22
ASB5|140458	26.4158	-3.86372	0.274104	-14.0958	4.0303e-45	7.72932e-44
RUFY4|285180	11.436	3.86039	0.284819	13.5539	7.51601e-42	1.20962e-40
CAPN8|388743	56.3496	-3.86002	0.433103	-8.91246	4.99116e-19	2.41237e-18
MBL2|4153	2.84257	3.8598	0.633001	6.09762	1.0766e-09	2.926e-09
CXCL11|6373	352.373	3.85174	0.255046	15.1021	1.56774e-51	4.11558e-50
CHL1|10752	2255.33	-3.84396	0.223304	-17.214	2.08367e-66	1.22993e-64
MRAP2|112609	190.546	-3.84365	0.23646	-16.255	2.05935e-59	8.44077e-58
EYA4|2070	677.363	-3.84202	0.254259	-15.1106	1.37799e-51	3.6271e-50
LOC146336|146336	108.074	-3.84075	0.388613	-9.88322	4.92249e-23	2.94528e-22
ALDH3B2|222	68.574	-3.84041	0.203469	-18.8746	1.84355e-79	2.08882e-77
AGXT|189	450.43	-3.84003	0.343833	-11.1683	5.8276e-29	4.76925e-28
SCG2|7857	245.903	3.83823	0.261561	14.6744	9.41027e-49	2.14975e-47
LOC100192379|100192379	1.85925	3.8374	0.537736	7.13622	9.59323e-13	3.16325e-12
LRIT2|340745	3.77128	3.83712	0.466591	8.22374	1.97257e-16	8.22878e-16
APOL5|80831	3.1451	3.83215	0.368058	10.4118	2.18996e-25	1.49137e-24
CKM|1158	39.7524	-3.82911	0.30723	-12.4633	1.18346e-35	1.38059e-34
ANO4|121601	213.86	3.82535	0.255827	14.9529	1.49128e-50	3.7169e-49
IL19|29949	2.74845	-3.82323	0.416976	-9.16895	4.7767e-20	2.44922e-19
SLC17A4|10050	1313.39	3.82181	0.306166	12.4828	9.26623e-36	1.08676e-34
SCARB1|949	7744.54	3.82086	0.182151	20.9764	1.0783e-97	2.65733e-95
RIMBP2|23504	171.15	-3.81702	0.22484	-16.9766	1.22296e-64	6.56967e-63
GDF6|392255	623.394	3.81644	0.268131	14.2335	5.67926e-46	1.13441e-44
ANKRD34B|340120	53.7368	-3.81607	0.327496	-11.6523	2.23441e-31	2.08774e-30
GSG1L|146395	5.00438	-3.81496	0.292153	-13.0581	5.7161e-39	7.92496e-38
SLC38A3|10991	163.842	-3.8136	0.357678	-10.6621	1.53064e-26	1.10618e-25
LGALS12|85329	178.131	3.80887	0.381318	9.98868	1.7084e-23	1.05122e-22
ZNF488|118738	89.323	-3.8042	0.25236	-15.0745	2.38386e-51	6.18393e-50
HOXB13|10481	28.6438	3.80351	0.457608	8.31172	9.4328e-17	4.0062e-16
ENTPD3|956	101.947	-3.80211	0.267829	-14.196	9.69713e-46	1.91288e-44
LOC84740|84740	50.6989	3.79978	0.289517	13.1245	2.38261e-39	3.37693e-38
LAG3|3902	340.532	3.79705	0.267549	14.192	1.02673e-45	2.02016e-44
GBP5|115362	1307.23	3.7953	0.225341	16.8425	1.19113e-63	6.1474e-62
LYPD6|130574	165.841	-3.79434	0.19488	-19.4701	1.96828e-84	2.85328e-82
GRIA4|2893	505.333	3.79146	0.384461	9.86175	6.09791e-23	3.63204e-22
PGF|5228	4228.96	3.78989	0.266197	14.2372	5.3841e-46	1.07764e-44
TDRD5|163589	79.9433	-3.78796	0.268694	-14.0977	3.92598e-45	7.53658e-44
TTC24|164118	4.50799	3.78774	0.365344	10.3676	3.48162e-25	2.34107e-24
FAM46D|169966	3.26703	-3.7872	0.313265	-12.0894	1.20096e-33	1.26818e-32
NCRNA00052|145978	2.71038	-3.78489	0.47411	-7.98314	1.42654e-15	5.65425e-15
CLVS2|134829	3.59808	3.78005	0.553472	6.82971	8.50851e-12	2.64959e-11
ERP27|121506	1193.1	-3.77922	0.176329	-21.4328	6.60618e-102	2.10066e-99
ATP2B3|492	32.2642	-3.77881	0.362975	-10.4107	2.21668e-25	1.508e-24
LHX1|3975	222.151	-3.77636	0.363325	-10.3939	2.64386e-25	1.79119e-24
CHRNA6|8973	23.0772	3.77533	0.313423	12.0455	2.04843e-33	2.12105e-32
ZMAT4|79698	150.955	3.7582	0.347975	10.8002	3.43428e-27	2.56659e-26
UGT1A3|54659	49.4889	3.75754	0.354564	10.5976	3.05619e-26	2.17755e-25
GJA8|2703	5.86915	-3.75692	0.294157	-12.7718	2.35577e-37	3.01388e-36
NHLRC4|283948	402.579	-3.75622	0.141583	-26.5301	4.36126e-155	1.22832e-151
SLC15A2|6565	1144.86	-3.75475	0.179592	-20.9071	4.61372e-97	1.10926e-94
C9orf70|84850	6.92506	-3.75369	0.311037	-12.0683	1.55332e-33	1.62546e-32
LOC285780|285780	7.16096	-3.75335	0.240292	-15.62	5.32185e-55	1.7088e-53
CDKN2BAS|100048912	9.26901	3.74991	0.244772	15.32	5.61903e-53	1.60782e-51
C19orf46|163183	154.326	-3.7466	0.290551	-12.8948	4.81336e-38	6.34328e-37
FSHB|2488	1.42642	-3.74304	0.406088	-9.21731	3.04657e-20	1.57812e-19
C1orf168|199920	290.458	-3.73875	0.259792	-14.3913	5.867e-47	1.22271e-45
FAM83E|54854	20.7291	-3.73714	0.403365	-9.26492	1.95225e-20	1.02445e-19
TNNI1|7135	397.383	-3.72998	0.309256	-12.0611	1.69407e-33	1.76899e-32
LOC153910|153910	3.16902	3.72997	0.559324	6.66871	2.58065e-11	7.7842e-11
TMEM91|641649	1614.55	3.72817	0.172274	21.6409	7.40771e-104	2.51798e-101
PNMT|5409	27.503	-3.7264	0.294949	-12.634	1.37054e-36	1.671e-35
CELF3|11189	5.12494	-3.72555	0.407331	-9.14624	5.89481e-20	3.00689e-19
C9orf135|138255	32.7204	-3.72538	0.31451	-11.845	2.28354e-32	2.23092e-31
C3|718	75061	3.72075	0.291671	12.7567	2.86158e-37	3.63271e-36
NKX6-2|84504	1.56571	-3.71955	0.518478	-7.17398	7.28501e-13	2.41629e-12
SCN2A|6326	354.176	-3.71819	0.236699	-15.7085	1.32205e-55	4.35856e-54
HK2|3099	3743.9	3.71229	0.186432	19.9123	3.18407e-88	5.31983e-86
MC2R|4158	1.22008	-3.71215	0.885032	-4.19437	2.73636e-05	5.31344e-05
CA8|767	676.636	-3.711	0.244706	-15.1651	6.02059e-52	1.62597e-50
MAP3K15|389840	218.533	-3.70347	0.304212	-12.174	4.27763e-34	4.62102e-33
FOXI2|399823	132.12	-3.70102	0.298592	-12.3949	2.78455e-35	3.188e-34
CD8A|925	1214.98	3.7002	0.241705	15.3088	6.68176e-53	1.89814e-51
LOC144776|144776	3.65727	-3.70018	0.447219	-8.27374	1.29818e-16	5.46289e-16
TNFSF9|8744	331.812	3.70008	0.230643	16.0424	6.45753e-58	2.40662e-56
IL12RB2|3595	465.997	3.69946	0.344963	10.7242	7.83498e-27	5.74226e-26
SYNPR|132204	2.55715	-3.6987	0.584512	-6.32784	2.48619e-10	7.04242e-10
DMP1|1758	4.66265	3.69585	0.361012	10.2375	1.34692e-24	8.79873e-24
C19orf69|100170765	159.71	-3.69452	0.307558	-12.0124	3.05763e-33	3.14128e-32
ARX|170302	27.3286	3.69268	0.422661	8.73673	2.39945e-18	1.11411e-17
FAM153C|653316	18.9099	3.69175	0.413382	8.9306	4.23691e-19	2.05437e-18
CCKAR|886	1.57886	-3.69166	0.409767	-9.00916	2.07646e-19	1.02626e-18
SLC5A11|115584	160.583	-3.69068	0.341983	-10.792	3.75601e-27	2.80067e-26
SCNN1A|6337	12291	-3.68997	0.222628	-16.5746	1.0641e-61	4.92461e-60
TTC36|143941	69.0858	-3.68971	0.328404	-11.2353	2.73702e-29	2.29423e-28
RNASET2|8635	12312.4	3.68907	0.184103	20.0381	2.56179e-89	4.50943e-87
MYLK3|91807	282.714	-3.68625	0.259336	-14.2142	7.47944e-46	1.48347e-44
TCEAL2|140597	351.721	-3.68554	0.307091	-12.0015	3.49038e-33	3.57098e-32
RSPO1|284654	16.551	-3.68008	0.345836	-10.6411	1.91839e-26	1.37932e-25
C1QL1|10882	1008.18	3.67719	0.329399	11.1633	6.16417e-29	5.03842e-28
C15orf56|644809	60.6041	-3.67504	0.2639	-13.9259	4.41124e-44	7.95677e-43
APOC4|346	1.93973	3.67306	0.368372	9.97105	2.04065e-23	1.25059e-22
HOXB9|3219	1923.31	-3.67034	0.246545	-14.8871	3.99495e-50	9.71151e-49
IYD|389434	1460.27	-3.66839	0.308983	-11.8725	1.64514e-32	1.61766e-31
PRRG2|5639	342.456	-3.66691	0.158544	-23.1286	2.38703e-118	1.47064e-115
GOLGA7B|401647	112.643	3.66609	0.238196	15.3911	1.87881e-53	5.56166e-52
UNC5A|90249	67.6704	3.66566	0.312177	11.7422	7.74309e-32	7.40325e-31
ALX1|8092	62.1216	-3.65988	0.3457	-10.5869	3.42913e-26	2.43887e-25
MYCNOS|10408	2.70814	-3.65933	0.369424	-9.90551	3.93952e-23	2.37516e-22
DGCR9|25787	237.761	3.65758	0.186029	19.6614	4.62102e-86	7.1735e-84
CCNI2|645121	148.691	-3.65474	0.193154	-18.9214	7.60512e-80	8.81971e-78
CYP17A1|1586	1486.7	-3.65386	0.377742	-9.67291	3.93054e-22	2.23767e-21
C11orf16|56673	9.61777	-3.65382	0.288665	-12.6576	1.0153e-36	1.25025e-35
SLC17A2|10246	133.402	3.65288	0.312497	11.6893	1.44501e-31	1.36438e-30
IRS4|8471	2.66949	-3.65255	0.411441	-8.87745	6.84082e-19	3.27585e-18
LILRP2|79166	1.53987	3.65234	0.368973	9.89867	4.21851e-23	2.53793e-22
ST8SIA4|7903	2039.36	3.65143	0.165123	22.1133	2.35184e-108	9.65971e-106
TMEM178|130733	773.952	-3.64932	0.212792	-17.1497	6.31661e-66	3.62012e-64
FREM1|158326	1455.33	-3.64929	0.279853	-13.04	7.24566e-39	9.98241e-38
TNIP3|79931	30.0642	3.64848	0.289067	12.6216	1.60545e-36	1.95018e-35
UPP2|151531	894.632	-3.64521	0.343082	-10.6249	2.28272e-26	1.6365e-25
SEMA5B|54437	4604.97	3.64403	0.178957	20.3626	3.58662e-92	7.07102e-90
FCGR3A|2214	7056.4	3.64285	0.204619	17.8031	6.69122e-71	4.8499e-69
ADAMTS20|80070	1.6959	3.64003	0.550685	6.61001	3.84299e-11	1.14638e-10
EOMES|8320	186.073	3.63897	0.236246	15.4033	1.55585e-53	4.61952e-52
MYO3A|53904	322.924	3.63758	0.198304	18.3434	3.72598e-75	3.3089e-73
SPATA16|83893	1.78644	-3.63697	0.382005	-9.52075	1.71938e-21	9.47921e-21
SLC47A2|146802	1563.38	-3.63683	0.338406	-10.7469	6.1256e-27	4.51969e-26
CASP5|838	10.9044	3.63628	0.286943	12.6725	8.40265e-37	1.03861e-35
C1orf125|126859	26.8222	-3.63601	0.288478	-12.6041	2.00422e-36	2.42412e-35
MST1P9|11223	2099.33	-3.63558	0.264223	-13.7595	4.4669e-43	7.66448e-42
VAT1L|57687	792.805	-3.6261	0.273117	-13.2767	3.16017e-40	4.64599e-39
TFAP2C|7022	146.805	-3.62468	0.373715	-9.69905	3.04328e-22	1.74413e-21
PIK3R6|146850	118.01	3.62334	0.2212	16.3804	2.64024e-60	1.139e-58
C15orf2|23742	21.0162	-3.62226	0.30421	-11.9071	1.08683e-32	1.07999e-31
HECW1|23072	615.252	-3.62224	0.368046	-9.84181	7.43582e-23	4.41026e-22
ITIH2|3698	62.2185	-3.62013	0.314232	-11.5206	1.039e-30	9.3619e-30
PATE1|160065	1.36639	-3.62005	0.455518	-7.9471	1.90923e-15	7.50109e-15
PHF21B|112885	31.6423	-3.61884	0.289223	-12.5123	6.39677e-36	7.55164e-35
CNGA3|1261	4.57868	-3.61817	0.365096	-9.9102	3.75889e-23	2.26903e-22
DDX25|29118	68.505	-3.61187	0.262926	-13.7372	6.07693e-43	1.03193e-41
TTR|7276	53.5234	-3.61173	0.347991	-10.3788	3.0964e-25	2.08846e-24
NIPAL1|152519	310.387	-3.60979	0.203619	-17.7281	2.54312e-70	1.77793e-68
SIX4|51804	182.285	-3.60918	0.215629	-16.7379	6.93676e-63	3.43614e-61
PLEKHG4B|153478	287.592	-3.60663	0.275837	-13.0752	4.56124e-39	6.3867e-38
SORCS3|22986	643.236	3.60255	0.363106	9.92147	3.35777e-23	2.03312e-22
UNC13C|440279	75.3498	-3.59939	0.287623	-12.5142	6.23963e-36	7.37054e-35
PTH1R|5745	6030.19	-3.59818	0.239938	-14.9963	7.76315e-51	1.97996e-49
WNT7A|7476	32.2301	-3.5981	0.319189	-11.2727	1.79077e-29	1.51589e-28
KLHL14|57565	755.498	-3.59774	0.218002	-16.5032	3.47782e-61	1.56185e-59
FAM167A|83648	1072.67	-3.59676	0.196561	-18.2985	8.51327e-75	7.36997e-73
CBLN2|147381	87.9272	-3.59469	0.327148	-10.988	4.3671e-28	3.41792e-27
CXCL10|3627	1344.7	3.59439	0.2299	15.6346	4.23208e-55	1.36332e-53
FASLG|356	88.132	3.59438	0.232222	15.4782	4.87079e-54	1.48191e-52
SLC7A3|84889	2.5924	-3.59145	0.398701	-9.00786	2.10108e-19	1.03817e-18
AKR1D1|6718	6.1892	3.59044	0.563399	6.37283	1.85573e-10	5.30459e-10
MYBL2|4605	190.837	3.58681	0.27697	12.9501	2.34499e-38	3.14286e-37
DNASE2B|58511	13.3129	3.58125	0.317782	11.2695	1.85574e-29	1.57021e-28
SVOPL|136306	78.904	-3.57964	0.367097	-9.75123	1.82247e-22	1.05894e-21
HS3ST5|222537	13.1012	-3.57832	0.430521	-8.31161	9.44148e-17	4.00902e-16
BNIPL|149428	62.8916	-3.57218	0.20033	-17.8315	4.0276e-71	2.95183e-69
LOC441177|441177	19.0624	-3.56817	0.339452	-10.5116	7.64263e-26	5.33172e-25
MAFA|389692	2.38498	-3.56579	0.431482	-8.26405	1.40816e-16	5.91182e-16
ATG9B|285973	79.9806	3.56426	0.268479	13.2757	3.20051e-40	4.6983e-39
HLA-DPB2|3116	34.2282	3.56108	0.251989	14.1319	2.4159e-45	4.67414e-44
CHST6|4166	82.2028	-3.55772	0.298589	-11.9151	9.87582e-33	9.86331e-32
TCF21|6943	2041.89	-3.55568	0.203528	-17.4702	2.4146e-68	1.55061e-66
NKG7|4818	911.803	3.55467	0.217511	16.3425	4.92039e-60	2.07277e-58
TMEM8C|389827	4.61823	-3.55274	0.423962	-8.37986	5.299e-17	2.28499e-16
CDH8|1006	36.8627	3.55168	0.263541	13.4767	2.14346e-41	3.34587e-40
SERPINA12|145264	1.3148	3.54478	0.709168	4.9985	5.7777e-07	1.28622e-06
PMP2|5375	15.7385	-3.54406	0.448574	-7.90072	2.77298e-15	1.07935e-14
FAM9B|171483	1.90622	3.54406	0.646544	5.48154	4.21651e-08	1.02036e-07
SPDYC|387778	1.45698	-3.54362	0.42018	-8.43357	3.35286e-17	1.46081e-16
INSRR|3645	128.988	-3.53611	0.421183	-8.39566	4.63288e-17	2.00301e-16
LOC645323|645323	35.4279	-3.53609	0.358403	-9.86626	5.82966e-23	3.47541e-22
CRH|1392	2.95998	-3.53325	0.414875	-8.51643	1.6454e-17	7.29461e-17
PYY|5697	2.67935	-3.53059	0.387094	-9.12076	7.45978e-20	3.77877e-19
ANKRD2|26287	430.217	-3.53016	0.323772	-10.9032	1.11246e-27	8.49754e-27
FGA|2243	1361.36	3.52689	0.412561	8.54878	1.24391e-17	5.54711e-17
DACH2|117154	39.7435	-3.52515	0.260215	-13.5471	8.24768e-42	1.32413e-40
IGFBP3|3486	82427.6	3.52438	0.180945	19.4776	1.70048e-84	2.48334e-82
FGB|2244	6403.71	3.52236	0.469918	7.49568	6.59535e-14	2.34622e-13
SNTG1|54212	1.94083	-3.52043	0.461785	-7.62354	2.46816e-14	9.05802e-14
C13orf30|144809	1.50072	-3.51842	0.63669	-5.52611	3.27409e-08	7.99167e-08
GPR50|9248	1.15284	-3.51719	0.665618	-5.2841	1.26326e-07	2.96209e-07
CT62|196993	2.33918	-3.51252	0.345843	-10.1564	3.10313e-24	1.98954e-23
PLA2G2D|26279	92.2583	3.51046	0.382543	9.17665	4.44708e-20	2.28318e-19
OR10Q1|219960	1.15388	3.50627	0.510127	6.87333	6.27205e-12	1.9712e-11
APOB|338	1584.72	3.50282	0.375934	9.31766	1.18934e-20	6.30825e-20
DEGS2|123099	673.983	-3.50111	0.230573	-15.1844	4.4886e-52	1.22059e-50
FGF10|2255	4.52001	-3.49686	0.362518	-9.64603	5.10933e-22	2.89622e-21
LOC286002|286002	10.4382	-3.4958	0.264765	-13.2034	8.38449e-40	1.21277e-38
USP44|84101	81.4375	-3.49472	0.179981	-19.4171	5.53393e-84	7.79295e-82
LOC55908|55908	22.3713	3.49351	0.433562	8.05771	7.77376e-16	3.13286e-15
GLRA3|8001	1.92683	-3.49265	0.564825	-6.18359	6.26594e-10	1.72919e-09
CAPS|828	1182.85	-3.48824	0.170986	-20.4007	1.64746e-92	3.28077e-90
FCGR1A|2209	434.877	3.48195	0.21082	16.5163	2.80284e-61	1.26738e-59
KIRREL2|84063	34.6866	-3.47771	0.377922	-9.20218	3.50748e-20	1.81116e-19
GRIK2|2898	64.3936	-3.47759	0.224694	-15.477	4.961e-54	1.50471e-52
NETO2|81831	2505.17	3.47634	0.157883	22.0185	1.91619e-107	7.26495e-105
LOC116437|116437	2.23096	-3.47488	0.445558	-7.79894	6.24307e-15	2.38531e-14
RIPPLY1|92129	52.6037	-3.47369	0.267936	-12.9646	1.94172e-38	2.61483e-37
CACNA1S|779	20.3103	-3.4732	0.340169	-10.2102	1.78456e-24	1.15885e-23
DUSP5P|574029	22.765	3.47071	0.251281	13.8121	2.15551e-43	3.76069e-42
SIRPG|55423	133.847	3.459	0.258154	13.399	6.12855e-41	9.39537e-40
SSTR5|6755	51.597	-3.45504	0.36008	-9.59521	8.37468e-22	4.68255e-21
ZIM2|23619	6.62453	-3.4539	0.312369	-11.0571	2.02516e-28	1.61383e-27
HTR3D|200909	1.27248	-3.45365	0.54453	-6.34243	2.26164e-10	6.42482e-10
UTS2|10911	7.08308	3.45281	0.438186	7.87977	3.27976e-15	1.27234e-14
UBD|10537	5638.91	3.45278	0.215904	15.9923	1.44698e-57	5.28283e-56
B4GALNT2|124872	544.015	-3.45278	0.340619	-10.1368	3.79434e-24	2.41775e-23
HLA-DQB2|3120	496.482	3.45141	0.223321	15.4549	6.98935e-54	2.10696e-52
NOS1AP|9722	164.124	-3.45125	0.178387	-19.347	2.16046e-83	2.93747e-81
MAGEE2|139599	11.4705	-3.45022	0.18971	-18.1869	6.55994e-74	5.38872e-72
TRPM6|140803	319.709	-3.44742	0.26802	-12.8626	7.31005e-38	9.52529e-37
CAV3|859	2.37797	-3.4474	0.425201	-8.10771	5.15824e-16	2.10287e-15
LILRB4|11006	765.904	3.44578	0.217535	15.8401	1.64565e-56	5.69192e-55
ATP6V1C2|245973	957.623	-3.44391	0.136704	-25.1924	4.84836e-140	7.27571e-137
C6orf176|90632	424.703	-3.44232	0.381083	-9.03299	1.67048e-19	8.29142e-19
PVALB|5816	702.121	-3.43991	0.431211	-7.97733	1.49532e-15	5.91736e-15
PM20D1|148811	165.726	-3.43872	0.352385	-9.75843	1.69764e-22	9.89038e-22
L1CAM|3897	4727.7	-3.4384	0.315231	-10.9076	1.06064e-27	8.10798e-27
CRTAM|56253	100.436	3.43658	0.243324	14.1235	2.72245e-45	5.25691e-44
HHLA2|11148	2737.47	3.43438	0.298223	11.5161	1.09402e-30	9.84419e-30
C6orf223|221416	1411.89	3.43409	0.200015	17.1692	4.51958e-66	2.60537e-64
LOC400794|400794	1.83074	-3.4335	0.411373	-8.34643	7.03587e-17	3.00959e-16
EMR1|2015	149.371	3.42894	0.237281	14.4509	2.47261e-47	5.20806e-46
NCRNA00175|378832	77.777	-3.42707	0.21893	-15.6537	3.13449e-55	1.01639e-53
DUSP26|78986	89.9305	-3.42448	0.226603	-15.1123	1.3444e-51	3.54344e-50
DTHD1|401124	20.1565	3.42124	0.286984	11.9214	9.16079e-33	9.18175e-32
PPYR1|5540	14.9756	3.41554	0.322562	10.5888	3.35926e-26	2.39089e-25
DMRTC1|63947	3.38936	-3.41506	0.71441	-4.78025	1.75082e-06	3.75556e-06
SLC6A2|6530	15.1036	-3.41299	0.381472	-8.94691	3.65575e-19	1.77608e-18
SLC6A4|6532	42.2514	-3.41153	0.210866	-16.1786	7.13779e-59	2.83713e-57
LOC348840|348840	1.63411	3.4101	0.349906	9.74576	1.92333e-22	1.11722e-21
DIRAS1|148252	292.062	-3.40897	0.263959	-12.9148	3.71558e-38	4.9262e-37
SLC14A1|6563	2444.96	-3.40812	0.233336	-14.6061	2.56843e-48	5.6959e-47
DKFZp434J0226|93429	4.53218	3.40722	0.408874	8.33318	7.86974e-17	3.35827e-16
SLC6A17|388662	270.68	-3.40568	0.212121	-16.0554	5.24179e-58	1.95723e-56
SPRR2A|6700	6.60055	-3.3999	0.446609	-7.61269	2.68451e-14	9.82643e-14
FBP2|8789	1.70198	-3.39856	0.349721	-9.71793	2.52867e-22	1.45768e-21
OLIG2|10215	24.9896	3.39843	0.487453	6.9718	3.12901e-12	9.99974e-12
GZMK|3003	752.549	3.398	0.269396	12.6134	1.78131e-36	2.15716e-35
DMBX1|127343	2.24572	3.39427	0.719594	4.71693	2.39436e-06	5.07687e-06
SYN2|6854	113.611	-3.39423	0.276491	-12.2761	1.21731e-34	1.34752e-33
ANKRD30A|91074	1.0271	-3.39276	0.410741	-8.2601	1.45553e-16	6.10549e-16
CXorf49B|100132994	1.4275	-3.39227	0.634486	-5.34648	8.96795e-08	2.12504e-07
CD27|939	477.921	3.38863	0.256166	13.2283	6.02657e-40	8.7363e-39
AQP5|362	31.8612	-3.38799	0.292208	-11.5945	4.39644e-31	4.03331e-30
GSTM3|2947	8955.23	-3.38673	0.175406	-19.308	4.60321e-83	6.21592e-81
PCDHB1|29930	19.8035	-3.38374	0.28839	-11.7332	8.61297e-32	8.22299e-31
AQP9|366	449.497	3.38085	0.270907	12.4797	9.62987e-36	1.12873e-34
MARCH11|441061	2.11023	-3.38039	0.431379	-7.83624	4.64231e-15	1.78582e-14
CCL25|6370	1.49722	3.38003	0.538291	6.27919	3.40351e-10	9.55435e-10
PCDH9|5101	414.464	-3.3777	0.204895	-16.485	4.70155e-61	2.09235e-59
GCOM1|145781	704.442	-3.37578	0.223863	-15.0796	2.2047e-51	5.73425e-50
TNFSF14|8740	33.6456	3.37572	0.284357	11.8714	1.66689e-32	1.63659e-31
WEE2|494551	13.0207	-3.37525	0.237776	-14.1951	9.82703e-46	1.93546e-44
ATP2B2|491	440.827	3.3751	0.263588	12.8045	1.54807e-37	1.99739e-36
SLN|6588	53.2757	3.37151	0.507669	6.64115	3.11246e-11	9.34402e-11
LCE2D|353141	1.08696	-3.36862	0.632201	-5.3284	9.90835e-08	2.33944e-07
TNFRSF6B|8771	453.316	3.36753	0.242686	13.8761	8.84659e-44	1.56985e-42
PPM1E|22843	196.214	-3.36608	0.192044	-17.5277	8.8094e-69	5.7509e-67
TMEM145|284339	16.0528	3.36559	0.33264	10.1178	4.60528e-24	2.92033e-23
WFDC10B|280664	1.9506	3.36404	0.529942	6.34794	2.18217e-10	6.20354e-10
C1orf170|84808	230.726	3.36391	0.247182	13.609	3.53861e-42	5.77993e-41
C14orf37|145407	1218.54	-3.35881	0.167121	-20.0981	7.66245e-90	1.37332e-87
TFR2|7036	48.3062	3.35651	0.321054	10.4547	1.39503e-25	9.59963e-25
GBX2|2637	1.93867	3.35414	0.38106	8.80215	1.34221e-18	6.31847e-18
CCL11|6356	72.6455	-3.35322	0.331901	-10.1031	5.35429e-24	3.38333e-23
POU5F1|5460	502.836	3.35033	0.225929	14.8292	9.48971e-50	2.26227e-48
LRIT3|345193	71.2606	-3.34972	0.212307	-15.7777	4.42703e-56	1.49706e-54
LGI2|55203	1283.72	-3.34798	0.209428	-15.9863	1.592e-57	5.79081e-56
SIGLEC10|89790	696.837	3.34778	0.217698	15.3781	2.29562e-53	6.76506e-52
ASB10|136371	1.36072	-3.34761	0.476174	-7.03021	2.0622e-12	6.67811e-12
ASCL4|121549	6.27579	-3.34568	0.265612	-12.5961	2.21831e-36	2.6765e-35
SP8|221833	3.31676	3.34233	0.866446	3.85752	0.000114543	0.000210596
TPSG1|25823	58.7549	3.33994	0.34907	9.56811	1.08882e-21	6.06042e-21
FAM163A|148753	51.2068	3.33905	0.214292	15.5818	9.68284e-55	3.05925e-53
FBXO2|26232	835.059	-3.33862	0.206644	-16.1564	1.02372e-58	4.02045e-57
C17orf93|360205	1.17145	3.33857	0.798015	4.1836	2.8693e-05	5.56116e-05
PPY2|23614	1.20823	-3.33696	0.412764	-8.08444	6.24485e-16	2.53432e-15
ANGPT2|285	4730.09	3.33544	0.19126	17.4393	4.14802e-68	2.64347e-66
LRRC2|79442	615.49	-3.33377	0.251343	-13.2638	3.75134e-40	5.49054e-39
ZBTB8B|728116	5.32832	-3.33341	0.237854	-14.0145	1.27079e-44	2.35246e-43
SNCB|6620	2.33282	3.32907	0.544936	6.1091	1.00195e-09	2.7265e-09
TNNT1|7138	24.6391	3.32669	0.563211	5.90665	3.49134e-09	9.14708e-09
FAM26F|441168	541.589	3.32556	0.208168	15.9753	1.89814e-57	6.87901e-56
FAM151A|338094	5694.88	-3.32473	0.397149	-8.37149	5.68938e-17	2.44637e-16
EMR4P|326342	11.9885	3.32303	0.270085	12.3036	8.65734e-35	9.6266e-34
PLG|5340	6238.06	-3.32235	0.494727	-6.71553	1.87387e-11	5.71789e-11
CNKSR1|10256	313.637	-3.31809	0.274876	-12.0712	1.49948e-33	1.57163e-32
TM4SF19|116211	27.8968	3.31584	0.313206	10.5868	3.43283e-26	2.43973e-25
CDH3|1001	815.742	-3.31435	0.243719	-13.5991	4.05611e-42	6.60332e-41
TAGLN3|29114	118.519	-3.31161	0.315455	-10.4979	8.83484e-26	6.14387e-25
PLAC2|257000	65.4682	-3.31157	0.196294	-16.8705	7.42281e-64	3.86123e-62
ITLN2|142683	3.86415	-3.30699	0.375742	-8.80123	1.35322e-18	6.36573e-18
IGFL2|147920	2.31814	3.30244	0.539878	6.11701	9.53463e-10	2.5985e-09
ICOS|29851	51.565	3.30154	0.277275	11.9071	1.08682e-32	1.07999e-31
CD300LF|146722	185.386	3.30047	0.200902	16.4283	1.20004e-60	5.25751e-59
GPR120|338557	21.9915	3.29806	0.250432	13.1695	1.31432e-39	1.88587e-38
GREM1|26585	912.873	-3.2977	0.403247	-8.17787	2.8891e-16	1.1931e-15
DMRT3|58524	2.49555	3.29715	0.670515	4.91735	8.77255e-07	1.92789e-06
ADH1B|125	4831.79	-3.29591	0.301653	-10.9261	8.6447e-28	6.63928e-27
KIF5A|3798	38.3177	-3.29421	0.24662	-13.3574	1.07197e-40	1.61822e-39
TMEM179|388021	5.31666	3.29384	0.464948	7.08432	1.39731e-12	4.56621e-12
PCSK6|5046	5909.24	3.29293	0.20436	16.1134	2.05564e-58	7.88463e-57
PDX1|3651	1.48169	-3.2911	0.587388	-5.60294	2.10741e-08	5.20973e-08
KERA|11081	1.85618	3.28878	0.485031	6.78056	1.19712e-11	3.69405e-11
ITPKA|3706	43.5711	3.28733	0.290469	11.3173	1.07718e-29	9.2253e-29
LOC255167|255167	135.045	-3.28521	0.251173	-13.0794	4.31574e-39	6.04725e-38
NR1I3|9970	123.949	-3.28494	0.19774	-16.6124	5.66736e-62	2.66029e-60
NCCRP1|342897	100.112	-3.28487	0.250421	-13.1174	2.61765e-39	3.69943e-38
CDC45|8318	63.144	3.28462	0.235898	13.9239	4.53401e-44	8.16329e-43
SLC30A2|7780	859.711	-3.28453	0.353663	-9.28718	1.58431e-20	8.35152e-20
SLC30A8|169026	143.817	-3.28449	0.443179	-7.4112	1.25165e-13	4.38145e-13
NEUROD1|4760	1.97954	-3.28397	0.422709	-7.76885	7.92004e-15	3.00507e-14
MYOD1|4654	0.995357	3.28257	0.697684	4.70495	2.53934e-06	5.37503e-06
PITX1|5307	47.8396	3.28153	0.518431	6.32974	2.45571e-10	6.96108e-10
TP73|7161	24.2003	3.28118	0.269001	12.1976	3.19939e-34	3.47335e-33
ZIC5|85416	3.12809	3.28045	0.610756	5.37113	7.82436e-08	1.86189e-07
ACTL8|81569	1.41668	3.27889	1.00791	3.25315	0.00114135	0.00190032
HPCAL4|51440	415.296	-3.27689	0.356952	-9.18018	4.30375e-20	2.21247e-19
CLEC4M|10332	4.43067	-3.27638	0.356537	-9.18945	3.94846e-20	2.0346e-19
TM7SF4|81501	14.9222	3.27593	0.291445	11.2403	2.58486e-29	2.16945e-28
AADACL4|343066	3.12918	-3.27485	0.346071	-9.46294	2.99399e-21	1.63463e-20
TNFRSF4|7293	209.104	3.27448	0.188921	17.3326	2.67165e-67	1.6307e-65
CYP3A4|1576	79.5743	-3.27349	0.315319	-10.3815	3.00975e-25	2.03279e-24
DIRAS2|54769	1150.59	3.27288	0.171909	19.0384	8.19167e-81	1.00937e-78
PLP1|5354	48.3137	-3.27108	0.384205	-8.5139	1.68174e-17	7.45069e-17
REG1A|5967	2704.31	3.26911	0.455861	7.17128	7.42987e-13	2.46102e-12
LRRTM4|80059	35.8428	3.26805	0.338996	9.64039	5.39827e-22	3.05473e-21
PPAPDC1A|196051	188.057	-3.26298	0.238301	-13.6927	1.12301e-42	1.8907e-41
B4GALNT1|2583	194.821	3.26211	0.249141	13.0934	3.59164e-39	5.0434e-38
KRT13|3860	14.1057	-3.26192	0.612179	-5.32837	9.90994e-08	2.33953e-07
AMELY|266	0.891994	-3.25877	0.512733	-6.35569	2.07494e-10	5.90977e-10
NMU|10874	13.4244	3.25738	0.616069	5.28737	1.24087e-07	2.9113e-07
SLC6A14|11254	1.89921	-3.2562	0.466155	-6.98522	2.8442e-12	9.11762e-12
C7|730	32838.5	-3.25579	0.29299	-11.1123	1.09312e-28	8.8359e-28
G6PC|2538	3258.07	-3.25544	0.391918	-8.30645	9.86094e-17	4.18263e-16
CNTN3|5067	283.049	-3.25529	0.279642	-11.6409	2.55248e-31	2.37705e-30
PDCD1|5133	142.146	3.25461	0.257033	12.6622	9.57219e-37	1.18095e-35
SLC4A8|9498	451.492	-3.25273	0.181982	-17.8739	1.88349e-71	1.4119e-69
CD8B|926	289.06	3.25127	0.24388	13.3314	1.51947e-40	2.2677e-39
CES8|283848	790.095	3.25058	0.26781	12.1377	6.67126e-34	7.13253e-33
SNTN|132203	1.07493	-3.25052	0.647028	-5.02377	5.06677e-07	1.13397e-06
SOX1|6656	1.83836	3.24725	0.70578	4.60094	4.2059e-06	8.74861e-06
KIAA0319|9856	86.2927	3.24528	0.235435	13.7842	3.17208e-43	5.48287e-42
CADM2|253559	8.17254	-3.24519	0.295538	-10.9806	4.73687e-28	3.69516e-27
ACSF2|80221	4816.71	-3.2447	0.231622	-14.0086	1.38149e-44	2.55258e-43
HRNBP3|146713	9.53379	-3.24379	0.350761	-9.24787	2.29008e-20	1.19631e-19
VWA3B|200403	14.1905	-3.24283	0.297247	-10.9096	1.0376e-27	7.93803e-27
NOL3|8996	2783.37	3.24169	0.127666	25.392	3.09026e-142	5.07703e-139
TMEFF2|23671	2.30932	-3.24144	0.408655	-7.93197	2.1569e-15	8.44722e-15
ZIC3|7547	1.99913	-3.23981	0.437742	-7.40119	1.34969e-13	4.70792e-13
RBM46|166863	9.72719	3.2397	0.286538	11.3064	1.22029e-29	1.04192e-28
ZPBP|11055	1.21934	-3.23895	0.343582	-9.42702	4.21921e-21	2.28836e-20
MGAT4C|25834	6.4518	-3.23699	0.247213	-13.0939	3.56828e-39	5.01416e-38
IL2RB|3560	1035.44	3.23613	0.192988	16.7685	4.14758e-63	2.08065e-61
FOXA3|3171	112.392	-3.2343	0.317578	-10.1843	2.33106e-24	1.50579e-23
CPA1|1357	14.605	-3.23267	0.396012	-8.16305	3.26659e-16	1.34617e-15
C1QB|713	10289	3.23257	0.192295	16.8105	2.04474e-63	1.04166e-61
SLITRK5|26050	169.431	3.2321	0.262641	12.3062	8.3925e-35	9.33737e-34
PSORS1C1|170679	63.1115	3.23143	0.221212	14.6079	2.50231e-48	5.56179e-47
COL11A1|1301	133.708	3.2312	0.374653	8.62449	6.43776e-18	2.91771e-17
LOC148145|148145	8.70079	3.22877	0.405825	7.95607	1.77592e-15	6.99267e-15
CFHR1|3078	50.3022	-3.22748	0.458769	-7.03508	1.99141e-12	6.4499e-12
NRXN1|9378	37.1438	-3.22626	0.312729	-10.3165	5.93538e-25	3.95726e-24
CALCB|797	9.25583	-3.2261	0.432064	-7.46671	8.22238e-14	2.90509e-13
SLC22A7|10864	1125.93	-3.22563	0.393701	-8.19309	2.54612e-16	1.05478e-15
FCGR1C|100132417	121.314	3.22337	0.193723	16.6391	3.63085e-62	1.71249e-60
TDGF1|6997	844.811	-3.22295	0.432108	-7.45867	8.74027e-14	3.0842e-13
LOC339788|339788	2.19259	3.22161	0.446798	7.21044	5.57722e-13	1.86649e-12
C12orf36|283422	382.848	3.21047	0.423773	7.57591	3.56624e-14	1.2941e-13
ADORA3|140	627.23	3.20833	0.191967	16.7129	1.05609e-62	5.17928e-61
SOSTDC1|25928	1199.36	-3.20816	0.306122	-10.48	1.06742e-25	7.38395e-25
CGREF1|10669	1071.28	3.20762	0.227281	14.113	3.15786e-45	6.07387e-44
DLK1|8788	44.2992	-3.20575	0.539687	-5.94002	2.8499e-09	7.51147e-09
AGTR2|186	15.4375	-3.20085	0.429716	-7.44875	9.42267e-14	3.31906e-13
QRFPR|84109	601.481	3.19913	0.18591	17.208	2.31379e-66	1.35763e-64
INSL4|3641	0.957965	-3.19445	0.556407	-5.74122	9.39986e-09	2.38321e-08
TMEM196|256130	12.4224	3.19266	0.559078	5.71058	1.12592e-08	2.83783e-08
SLC16A5|9121	1626.59	-3.1917	0.197306	-16.1764	7.40473e-59	2.93731e-57
CD300A|11314	804.144	3.1897	0.175625	18.162	1.03149e-73	8.43814e-72
SLC16A3|9123	8865.95	3.18942	0.159767	19.963	1.1563e-88	1.97407e-86
C16orf74|404550	265.759	3.18922	0.239357	13.3241	1.67598e-40	2.4975e-39
CTSW|1521	475.221	3.18808	0.220398	14.4651	2.01196e-47	4.26056e-46
PLXNA4|91584	478.701	-3.18806	0.23376	-13.6382	2.37387e-42	3.92296e-41
CLIC5|53405	6790.55	-3.18697	0.26909	-11.8435	2.32523e-32	2.26941e-31
DGCR10|26222	31.3792	3.18619	0.22655	14.064	6.32408e-45	1.19769e-43
IGSF11|152404	239.625	-3.18559	0.267407	-11.9129	1.01422e-32	1.01139e-31
DLX5|1749	60.3426	3.18082	0.196531	16.1848	6.45299e-59	2.57012e-57
PRAME|23532	610.566	3.17885	0.342246	9.2882	1.5692e-20	8.27628e-20
PLA2R1|22925	2759.26	-3.17722	0.235216	-13.5077	1.40888e-41	2.2328e-40
C1orf226|400793	908.838	-3.17669	0.152546	-20.8245	2.59623e-96	5.95121e-94
TMEM92|162461	331.01	3.17479	0.339578	9.34923	8.82867e-21	4.71956e-20
ZNF683|257101	60.4459	3.17444	0.252324	12.5808	2.69226e-36	3.23252e-35
CFTR|1080	153.57	-3.1741	0.460811	-6.88808	5.65516e-12	1.78187e-11
GZMA|3001	624.428	3.17184	0.219273	14.4653	2.00847e-47	4.25775e-46
CNPY1|285888	1.10283	3.17154	0.593448	5.34426	9.0789e-08	2.14978e-07
TDGF3|6998	101.847	-3.16934	0.454885	-6.96735	3.2296e-12	1.03112e-11
PODNL1|79883	108.97	3.16562	0.306677	10.3223	5.58407e-25	3.72807e-24
C7orf41|222166	9576.59	-3.16509	0.141394	-22.3849	5.52699e-111	2.65767e-108
TMEM45A|55076	1536.35	3.1646	0.22553	14.0318	9.95434e-45	1.85843e-43
FUT2|2524	87.3979	-3.16373	0.23936	-13.2174	6.95899e-40	1.00806e-38
OTOA|146183	45.8643	3.1621	0.199202	15.8739	9.61494e-57	3.36694e-55
SIRPD|128646	3.56631	3.16106	0.322408	9.80451	1.07664e-22	6.34937e-22
CTSL2|1515	338.589	-3.15806	0.242354	-13.0307	8.18018e-39	1.1215e-37
CXCR3|2833	177.196	3.15678	0.239543	13.1783	1.16959e-39	1.68188e-38
PRMT8|56341	13.2725	-3.15472	0.277574	-11.3653	6.22254e-30	5.38295e-29
E2F8|79733	82.1079	3.15286	0.257822	12.2288	2.18053e-34	2.38564e-33
GPX2|2877	86.5924	-3.15256	0.300448	-10.4928	9.31929e-26	6.47164e-25
HPSE2|60495	34.5274	-3.15241	0.312602	-10.0844	6.47474e-24	4.06786e-23
ADCY2|108	186.532	3.15054	0.277388	11.3579	6.77883e-30	5.85904e-29
SLC17A9|63910	212.464	3.15034	0.211573	14.8901	3.82423e-50	9.3195e-49
DAZL|1618	2.66763	-3.14963	0.50846	-6.19445	5.84905e-10	1.6164e-09
PAPPA|5069	2248.85	-3.14961	0.2213	-14.2323	5.77415e-46	1.15104e-44
VEGFA|7422	42369.8	3.14918	0.133276	23.6291	1.93531e-123	1.52618e-120
C6orf142|90523	62.1297	3.14844	0.244207	12.8925	4.96213e-38	6.52625e-37
S100A5|6276	9.26201	-3.14757	0.214841	-14.6507	1.33312e-48	3.01403e-47
RNF150|57484	914.206	-3.14716	0.206716	-15.2245	2.43048e-52	6.70167e-51
GAL3ST1|9514	5373.35	3.14551	0.177278	17.7434	1.93891e-70	1.3652e-68
HS6ST3|266722	170.031	-3.14451	0.256681	-12.2507	1.666e-34	1.8339e-33
SLC10A6|345274	35.6388	3.1421	0.208215	15.0906	1.86646e-51	4.86737e-50
HCRTR1|3061	1.91363	-3.14028	0.336379	-9.33552	1.00495e-20	5.35042e-20
LINGO2|158038	25.3706	-3.14022	0.268085	-11.7135	1.08637e-31	1.03218e-30
GPR98|84059	536.856	-3.14	0.200231	-15.6819	2.01142e-55	6.59821e-54
LHFPL5|222662	1.66291	3.1397	0.481947	6.51461	7.28804e-11	2.13497e-10
CER1|9350	2.32892	-3.13913	0.337035	-9.31395	1.2316e-20	6.53064e-20
CAPSL|133690	18.4867	-3.13896	0.274154	-11.4496	2.36135e-30	2.08856e-29
GREM2|64388	81.0035	-3.13711	0.313488	-10.0071	1.41845e-23	8.7636e-23
LOC648691|648691	0.999026	3.13507	0.601736	5.21003	1.88805e-07	4.36992e-07
TRIB3|57761	2040.6	3.135	0.190183	16.4841	4.77179e-61	2.11882e-59
VWCE|220001	511.314	3.134	0.278573	11.2502	2.31061e-29	1.94508e-28
C20orf85|128602	0.921036	-3.13344	0.714439	-4.38588	1.15518e-05	2.31824e-05
ALLC|55821	4.02364	-3.13138	0.427624	-7.32275	2.42944e-13	8.32547e-13
CCR8|1237	11.5162	3.12947	0.307485	10.1776	2.49594e-24	1.60914e-23
GAS2L3|283431	498.902	3.12933	0.202652	15.4419	8.55201e-54	2.55847e-52
FCGR1B|2210	357.252	3.12833	0.190098	16.4564	7.5477e-61	3.32893e-59
FCHO1|23149	185.644	3.12736	0.208143	15.025	5.03361e-51	1.29048e-49
GABRA4|2557	20.1503	-3.12705	0.389851	-8.02116	1.04755e-15	4.19e-15
ARL4D|379	1675.55	-3.12495	0.176946	-17.6605	8.4538e-70	5.76701e-68
CPAMD8|27151	1759.11	-3.12424	0.168765	-18.5124	1.63997e-76	1.56193e-74
FCRL3|115352	68.4197	3.12279	0.286457	10.9014	1.13446e-27	8.65886e-27
AIM2|9447	67.8025	3.12223	0.271586	11.4963	1.37719e-30	1.23247e-29
CST7|8530	519.33	3.12194	0.216014	14.4525	2.41859e-47	5.09973e-46
SOX10|6663	17.941	-3.12186	0.370494	-8.42622	3.57008e-17	1.5527e-16
GHRHR|2692	2.9366	-3.12052	0.358111	-8.71384	2.93759e-18	1.35886e-17
DCLK3|85443	27.8351	3.11754	0.232511	13.4081	5.42062e-41	8.34902e-40
ENO2|2026	6045.83	3.11442	0.179421	17.3582	1.71103e-67	1.06078e-65
KCNJ6|3763	3.60775	-3.1127	0.327203	-9.51305	1.85155e-21	1.01936e-20
AIF1L|83543	38724.1	-3.11217	0.177224	-17.5606	4.93109e-69	3.25139e-67
LILRB1|10859	500.013	3.11117	0.16934	18.3723	2.18891e-75	1.97955e-73
FOXE3|2301	3.86769	-3.10912	0.360212	-8.63136	6.06279e-18	2.7541e-17
WIF1|11197	9.78127	-3.10796	0.302312	-10.2806	8.61675e-25	5.68728e-24
B4GALNT3|283358	666.642	-3.10368	0.205885	-15.0748	2.37312e-51	6.16417e-50
TROAP|10024	63.9958	3.1025	0.221501	14.0067	1.41898e-44	2.61696e-43
RPS6KA6|27330	478.202	-3.1021	0.29676	-10.4532	1.41614e-25	9.74149e-25
REEP6|92840	720.33	-3.09722	0.223218	-13.8753	8.94116e-44	1.58378e-42
SIM1|6492	1373.32	-3.0949	0.295041	-10.4897	9.62931e-26	6.68222e-25
TMPRSS12|283471	2.16372	-3.09415	0.352587	-8.77557	1.70046e-18	7.9593e-18
C14orf50|145376	109.075	-3.09155	0.282258	-10.9529	6.4348e-28	4.97694e-27
C9orf152|401546	16.4629	-3.09032	0.270707	-11.4157	3.48985e-30	3.05924e-29
GAL|51083	6.18352	-3.08853	0.424117	-7.28227	3.28256e-13	1.11444e-12
ABCA12|26154	332.383	3.08851	0.294764	10.4779	1.0911e-25	7.53979e-25
PYHIN1|149628	130.605	3.08815	0.239198	12.9105	3.92864e-38	5.1982e-37
PTCRA|171558	5.80322	3.08795	0.276564	11.1654	6.0199e-29	4.92254e-28
BATF|10538	113.295	3.08699	0.228649	13.501	1.54183e-41	2.43372e-40
CFHR4|10877	3.30263	-3.08509	0.598501	-5.15469	2.54048e-07	5.81375e-07
GAL3ST4|79690	650.941	3.08371	0.168295	18.3232	5.40052e-75	4.73206e-73
KRT7|3855	4200.36	-3.08332	0.271925	-11.3388	8.42574e-30	7.24437e-29
C4orf49|84709	334.871	3.08312	0.276486	11.1511	7.07576e-29	5.75965e-28
LOC643763|643763	20.7092	-3.08255	0.445733	-6.91568	4.65608e-12	1.4739e-11
SLC27A6|28965	1.30132	-3.07851	0.371688	-8.28252	1.20598e-16	5.08574e-16
TUBAL3|79861	131.502	-3.07714	0.466399	-6.59765	4.17724e-11	1.24196e-10
NKAIN1|79570	68.0505	3.07685	0.295384	10.4164	2.08612e-25	1.42311e-24
KIR2DS4|3809	10.3981	3.07582	0.314034	9.79454	1.18833e-22	6.98714e-22
MNX1|3110	19.2523	3.07437	0.364614	8.43187	3.40187e-17	1.48085e-16
HES5|388585	6.14208	3.07086	0.298475	10.2885	7.93945e-25	5.25079e-24
SLC22A13|9390	352.285	-3.07074	0.361518	-8.49402	1.99605e-17	8.80559e-17
FOXD3|27022	2.29458	-3.0685	0.431211	-7.11599	1.11111e-12	3.64909e-12
ADRB1|153	64.9483	-3.06711	0.192828	-15.9059	5.76468e-57	2.05146e-55
CCL5|6352	2285.94	3.06631	0.209484	14.6374	1.62083e-48	3.64792e-47
PTCHD3|374308	4.81766	-3.06629	0.351998	-8.71112	3.00898e-18	1.3909e-17
LOC100216001|100216001	10.737	3.06533	0.283339	10.8186	2.81067e-27	2.10613e-26
LRRN2|10446	1135.44	-3.0652	0.247307	-12.3943	2.80615e-35	3.21087e-34
LOC100233209|100233209	66.8038	3.06487	0.213614	14.3477	1.10208e-46	2.27275e-45
MT3|4504	442.808	3.06482	0.348598	8.79186	1.47107e-18	6.91019e-18
CPNE4|131034	39.56	-3.06102	0.399664	-7.659	1.87384e-14	6.93499e-14
KCNH5|27133	1.14351	-3.05949	0.490557	-6.23677	4.46689e-10	1.24403e-09
TMPRSS7|344805	1.35962	-3.05704	0.419778	-7.28251	3.27663e-13	1.11262e-12
HMX3|340784	1.03005	-3.05698	0.490955	-6.22661	4.76646e-10	1.3254e-09
VWF|7450	50047.1	3.05651	0.210147	14.5447	6.31311e-48	1.36773e-46
DPT|1805	553.728	-3.05538	0.318399	-9.59609	8.30338e-22	4.644e-21
POU2F3|25833	67.3519	-3.05334	0.25684	-11.8881	1.36482e-32	1.34739e-31
SLA2|84174	171.712	3.05235	0.212518	14.3628	8.85721e-47	1.83617e-45
ADCY8|114	119.692	3.05147	0.449812	6.78388	1.16991e-11	3.61347e-11
C20orf54|113278	793.761	-3.05089	0.191123	-15.963	2.31459e-57	8.34226e-56
ADH1A|124	40.3312	-3.0495	0.287232	-10.6169	2.48762e-26	1.78145e-25
SCD|6319	16266.9	3.04889	0.196989	15.4775	4.923e-54	1.49548e-52
ANGPTL1|9068	800.64	-3.04874	0.242616	-12.5661	3.24272e-36	3.88161e-35
PKHD1L1|93035	47.6812	-3.04011	0.282372	-10.7663	4.96427e-27	3.67934e-26
CPLX3|594855	1.37253	3.03823	0.41869	7.2565	3.97224e-13	1.33982e-12
LOC100130691|100130691	261.989	-3.03778	0.202004	-15.0382	4.12564e-51	1.06046e-49
P4HA3|283208	250.57	3.03729	0.24401	12.4474	1.4441e-35	1.67277e-34
CD2|914	774.08	3.03579	0.226464	13.4052	5.63856e-41	8.67116e-40
SLC29A2|3177	550.308	-3.03561	0.218855	-13.8705	9.56726e-44	1.68862e-42
PRIMA1|145270	1291.18	3.03387	0.284726	10.6554	1.64504e-26	1.18711e-25
DAO|1610	1552.63	-3.03246	0.345277	-8.78269	1.59614e-18	7.48168e-18
SCN10A|6336	0.775665	3.03234	0.649371	4.66966	3.01706e-06	6.34873e-06
CTHRC1|115908	876.544	3.03102	0.250988	12.0763	1.40836e-33	1.48084e-32
LOC100192426|100192426	0.931302	-3.03047	0.453471	-6.68283	2.34366e-11	7.09322e-11
SLC2A12|154091	825.198	-3.03041	0.155105	-19.5379	5.23272e-85	7.81539e-83
KRT24|192666	1.89096	-3.02885	0.411673	-7.35742	1.87503e-13	6.48304e-13
ALPI|248	507.163	3.02838	0.436587	6.93649	4.01954e-12	1.27753e-11
ITGAX|3687	799.217	3.0282	0.20901	14.4883	1.43572e-47	3.06666e-46
ETV7|51513	314.207	3.02597	0.157047	19.2679	9.98801e-83	1.3305e-80
LILRA4|23547	58.7089	3.0249	0.329239	9.18754	4.01914e-20	2.07048e-19
AGRP|181	7.5792	-3.02454	0.267483	-11.3074	1.20594e-29	1.03056e-28
TCL6|27004	574.524	-3.02264	0.369178	-8.18748	2.66763e-16	1.10372e-15
EPCAM|4072	11954.4	-3.02195	0.170036	-17.7724	1.15582e-70	8.25614e-69
RGS1|5996	3741.34	3.02053	0.223224	13.5314	1.0204e-41	1.62761e-40
RBP3|5949	1.00307	-3.02004	0.373552	-8.08465	6.2342e-16	2.53052e-15
PTPRO|5800	2910.8	-3.01961	0.284742	-10.6047	2.83311e-26	2.02445e-25
C7orf51|222950	59.122	-3.01929	0.233709	-12.919	3.51534e-38	4.67329e-37
GALNT3|2591	1255.05	-3.01906	0.203797	-14.8141	1.18827e-49	2.82591e-48
HMHB1|57824	1.16407	3.01849	0.516602	5.84296	5.12806e-09	1.32938e-08
KHDRBS2|202559	7.83116	-3.01796	0.291697	-10.3462	4.35308e-25	2.92007e-24
KCNH3|23416	81.8533	-3.01695	0.207159	-14.5634	4.79922e-48	1.04664e-46
IGSF6|10261	384.32	3.0152	0.183544	16.4276	1.21323e-60	5.30351e-59
KCNK10|54207	190.513	-3.01466	0.276524	-10.902	1.12803e-27	8.61315e-27
TEKT1|83659	1.26312	-3.01213	0.42235	-7.13183	9.90423e-13	3.26361e-12
WFIKKN2|124857	15.2251	-3.0113	0.26621	-11.3117	1.14796e-29	9.8229e-29
TCL1B|9623	14.2517	-3.01115	0.411644	-7.31493	2.57525e-13	8.80677e-13
ANGPTL7|10218	30.2899	-3.00787	0.43224	-6.9588	3.43172e-12	1.09388e-11
SLITRK3|22865	5.7687	-3.00715	0.369847	-8.13079	4.26516e-16	1.74709e-15
PLIN2|123	35149	3.00712	0.185682	16.195	5.47185e-59	2.19263e-57
ALDH6A1|4329	8260.89	-3.00622	0.206018	-14.592	3.15815e-48	6.96453e-47
C12orf34|84915	611.817	-3.00508	0.156468	-19.2058	3.31209e-82	4.26784e-80
SEMA6D|80031	2596.19	-3.00419	0.181888	-16.5167	2.78175e-61	1.26074e-59
TIGIT|201633	169.643	3.00396	0.246506	12.1862	3.68383e-34	3.99048e-33
MSC|9242	1336.29	3.00382	0.217426	13.8154	2.05892e-43	3.60801e-42
DBX2|440097	3.45477	-3.00322	0.381022	-7.88203	3.22115e-15	1.25034e-14
C10orf82|143379	39.265	-2.99979	0.273571	-10.9653	5.61071e-28	4.35322e-27
C3orf65|646600	5.84954	-2.99835	0.40034	-7.48951	6.91335e-14	2.45535e-13
C1QC|714	8091.77	2.99685	0.188789	15.8741	9.57799e-57	3.35997e-55
CNTN5|53942	16.8412	-2.99537	0.297395	-10.072	7.34481e-24	4.59838e-23
TRPM2|7226	470.327	2.99419	0.179184	16.7101	1.10616e-62	5.41139e-61
GNGT1|2792	18.7814	2.99278	0.324217	9.2308	2.68609e-20	1.39837e-19
CCR5|1234	736.077	2.99164	0.195354	15.3139	6.17123e-53	1.76072e-51
C11orf86|254439	49.6444	2.99089	0.388407	7.7004	1.35642e-14	5.07244e-14
LAMB4|22798	108.578	-2.99021	0.200291	-14.9293	2.12337e-50	5.27233e-49
C15orf59|388135	226.703	-2.98924	0.20579	-14.5257	8.33143e-48	1.79906e-46
VSNL1|7447	53.9531	-2.98543	0.333054	-8.96382	3.13634e-19	1.53241e-18
IL20|50604	1.76122	-2.98512	0.456272	-6.54242	6.05328e-11	1.782e-10
BARX1|56033	2.96434	2.98445	0.525282	5.68161	1.33431e-08	3.3434e-08
CSAG1|158511	1.68141	2.9832	0.428069	6.96897	3.19277e-12	1.02002e-11
SLAMF7|57823	776.995	2.98303	0.241077	12.3738	3.62306e-35	4.12644e-34
SLC7A4|6545	22.5656	-2.97592	0.262907	-11.3193	1.05368e-29	9.03187e-29
KIF18B|146909	65.9954	2.97435	0.237324	12.5329	4.93453e-36	5.86403e-35
SLC7A10|56301	15.5786	-2.97252	0.350201	-8.48803	2.10177e-17	9.26573e-17
ZFP42|132625	3.3905	-2.97227	0.322882	-9.20546	3.40207e-20	1.75719e-19
HLA-J|3137	102.487	2.97175	0.166445	17.8542	2.68093e-71	1.99451e-69
TFAP2A|7020	624.186	-2.97019	0.237507	-12.5057	6.94974e-36	8.18972e-35
MPPED2|744	766.827	-2.96998	0.174525	-17.0175	6.09056e-65	3.32619e-63
PWRN1|791114	10.5272	-2.96955	0.385061	-7.7119	1.23961e-14	4.64618e-14
TCN1|6947	10.4253	2.96938	0.511265	5.8079	6.32597e-09	1.62752e-08
BPI|671	48.3678	-2.96907	0.313254	-9.47818	2.58769e-21	1.41791e-20
GTSF1L|149699	1.76033	2.96762	0.42224	7.02827	2.09115e-12	6.77072e-12
C15orf53|400359	1.34844	2.96636	0.397632	7.46005	8.64873e-14	3.05354e-13
RAET1L|154064	5.47682	-2.9658	0.385639	-7.69061	1.46437e-14	5.46885e-14
PSORS1C2|170680	8.42633	2.96127	0.251908	11.7554	6.62843e-32	6.35291e-31
UBASH3A|53347	83.138	2.9593	0.249863	11.8437	2.32023e-32	2.26564e-31
PRG2|5553	19.9061	2.95865	0.234496	12.6171	1.70029e-36	2.06284e-35
IL1RL1|9173	1219.56	-2.9559	0.273454	-10.8095	3.10411e-27	2.32425e-26
GRIA2|2891	14.3286	-2.95577	0.369086	-8.00836	1.16252e-15	4.64043e-15
LHFPL4|375323	11.5748	-2.9555	0.272142	-10.8601	1.7846e-27	1.35009e-26
NPFFR1|64106	1.12666	2.95549	0.487787	6.05898	1.36989e-09	3.69003e-09
ROS1|6098	85.0218	-2.95189	0.488506	-6.04269	1.51567e-09	4.06992e-09
SLC37A2|219855	666.382	2.94819	0.186508	15.8073	2.76895e-56	9.44462e-55
WNT4|54361	101.617	-2.9473	0.299317	-9.84675	7.07955e-23	4.20275e-22
CD3D|915	331.924	2.94708	0.252853	11.6553	2.15631e-31	2.01668e-30
SLC22A6|9356	6984.66	-2.94611	0.435127	-6.77068	1.28174e-11	3.95023e-11
ODF3B|440836	311.191	2.94607	0.187935	15.676	2.2083e-55	7.20805e-54
SHBG|6462	59.2791	-2.94595	0.238787	-12.3371	5.71521e-35	6.40564e-34
TMC1|117531	30.609	-2.94431	0.322045	-9.14256	6.09926e-20	3.10635e-19
PDE1A|5136	3499.92	-2.94431	0.187122	-15.7347	8.75042e-56	2.91903e-54
FOXN1|8456	10.7086	-2.94359	0.32335	-9.10342	8.75336e-20	4.41588e-19
SPACA1|81833	1.19505	-2.94312	0.42502	-6.92466	4.37015e-12	1.38673e-11
OVOL1|5017	547.965	-2.94302	0.215252	-13.6725	1.48275e-42	2.47942e-41
NCR1|9437	9.60138	2.94174	0.267017	11.0171	3.16226e-28	2.49675e-27
MRO|83876	1261.05	-2.94006	0.234073	-12.5605	3.48245e-36	4.16352e-35
RXFP4|339403	5.20379	-2.93916	0.270072	-10.8829	1.39103e-27	1.0564e-26
LOXL2|4017	4929.64	2.93822	0.219453	13.3888	7.02677e-41	1.06728e-39
TMEM72|643236	1680.3	-2.93571	0.256599	-11.4408	2.61325e-30	2.30619e-29
PRSS3|5646	51.8837	-2.93116	0.329666	-8.89131	6.03914e-19	2.90749e-18
APOBEC3H|164668	37.4929	2.93047	0.188494	15.5467	1.67397e-54	5.21363e-53
CKMT1B|1159	457.57	-2.93041	0.32041	-9.14583	5.91755e-20	3.01693e-19
ATP2C2|9914	137.288	-2.92825	0.265292	-11.0378	2.51008e-28	1.9938e-27
CHRM1|1128	15.5329	-2.92797	0.297678	-9.83602	7.87615e-23	4.66722e-22
FGL1|2267	6.361	-2.92746	0.356504	-8.21159	2.18279e-16	9.07118e-16
VSX1|30813	7.84963	2.92608	0.401182	7.29366	3.01656e-13	1.02696e-12
ARSH|347527	0.807119	-2.92554	0.50337	-5.8119	6.1767e-09	1.58994e-08
FOXA1|3169	21.4764	-2.92541	0.4561	-6.41397	1.41778e-10	4.07874e-10
NEIL3|55247	35.4723	2.92517	0.297168	9.84348	7.31348e-23	4.33901e-22
RNASE2|6036	64.8613	2.92427	0.260367	11.2313	2.86124e-29	2.39225e-28
IGF2BP3|10643	215.287	2.92327	0.28274	10.3391	4.69158e-25	3.14286e-24
PVRL4|81607	225.823	-2.92219	0.24455	-11.9492	6.55163e-33	6.64089e-32
AKAP4|8852	2.9918	-2.92121	0.294503	-9.91912	3.43787e-23	2.07931e-22
IGSF10|285313	133.046	-2.92018	0.215582	-13.5456	8.41598e-42	1.34895e-40
CCK|885	3.17653	-2.91878	0.480508	-6.07436	1.24481e-09	3.36137e-09
IL12RB1|3594	181.445	2.91875	0.179902	16.2242	3.40254e-59	1.37461e-57
DEFB125|245938	0.970209	-2.9167	0.934466	-3.12125	0.00180084	0.00293176
SPTA1|6708	7.63792	2.91532	0.304742	9.5665	1.10582e-21	6.15335e-21
PIK3R5|23533	591.358	2.91272	0.178455	16.3218	6.90346e-60	2.88351e-58
UBE2C|11065	213.706	2.91112	0.265651	10.9585	6.05263e-28	4.68503e-27
MS4A15|219995	1.24692	2.90803	0.612117	4.75078	2.02633e-06	4.3249e-06
TBX22|50945	1.01539	-2.90554	0.391217	-7.42691	1.11162e-13	3.90235e-13
CD84|8832	440.504	2.90395	0.219253	13.2447	4.84153e-40	7.05996e-39
MYF6|4618	2.65809	-2.90298	0.357865	-8.11194	4.98161e-16	2.03212e-15
ANO5|203859	614.241	-2.90282	0.240385	-12.0757	1.41961e-33	1.49187e-32
ASCL3|56676	1.73165	-2.90025	0.344151	-8.42727	3.53828e-17	1.53921e-16
ANKRD43|134548	566.779	-2.89654	0.243542	-11.8934	1.2815e-32	1.26895e-31
DTX1|1840	677.464	-2.89623	0.173774	-16.6666	2.29131e-62	1.09378e-60
HSPC072|29075	13.1154	-2.89441	0.222439	-13.0121	1.04398e-38	1.4224e-37
MCOLN3|55283	264.426	-2.89387	0.251755	-11.4948	1.4008e-30	1.25303e-29
SYTL5|94122	129.987	-2.89294	0.241154	-11.9962	3.71795e-33	3.79396e-32
MPP7|143098	1977.95	-2.89034	0.173763	-16.6338	3.96873e-62	1.86739e-60
FAM169A|26049	1058.99	-2.8903	0.186169	-15.5251	2.3452e-54	7.25835e-53
SIT1|27240	153.868	2.88913	0.251217	11.5005	1.31082e-30	1.17575e-29
RNASE3|6037	4.69035	2.88852	0.344397	8.38717	4.97968e-17	2.15012e-16
RBM11|54033	89.1308	-2.88762	0.234155	-12.3321	6.08618e-35	6.80982e-34
PHYHD1|254295	1127	-2.88692	0.215573	-13.3919	6.74563e-41	1.02774e-39
SLC1A3|6507	812.796	2.8853	0.20664	13.963	2.62324e-44	4.77537e-43
LILRA6|79168	180.654	2.88369	0.200341	14.3939	5.64935e-47	1.17859e-45
LIPH|200879	851.858	-2.88204	0.32593	-8.84251	9.35921e-19	4.45155e-18
C1orf127|148345	9.50296	2.88153	0.212945	13.5318	1.01501e-41	1.62031e-40
TTC29|83894	7.29033	-2.88147	0.330205	-8.7263	2.63145e-18	1.22068e-17
CXCR4|7852	7521.12	2.88061	0.162262	17.7528	1.64004e-70	1.1589e-68
CXCR6|10663	268.543	2.88059	0.218324	13.1941	9.48995e-40	1.36865e-38
NDST3|9348	55.8702	-2.8804	0.221594	-12.9986	1.24676e-38	1.68933e-37
SH3GL2|6456	621.045	-2.87953	0.366371	-7.85959	3.85406e-15	1.48869e-14
LOC647309|647309	198.28	-2.87842	0.407004	-7.07221	1.52483e-12	4.97303e-12
ADAMTS14|140766	66.5534	2.8768	0.255741	11.2489	2.34515e-29	1.97247e-28
TMPRSS13|84000	87.0092	-2.87649	0.257073	-11.1894	4.59623e-29	3.79458e-28
TRIM9|114088	506.143	2.87621	0.167645	17.1566	5.60883e-66	3.22385e-64
RASSF10|644943	148.359	-2.87481	0.258987	-11.1002	1.25125e-28	1.00852e-27
C9orf171|389799	3.68216	-2.87467	0.308511	-9.31788	1.18692e-20	6.29713e-20
FOXN4|121643	6.56355	-2.87443	0.259414	-11.0804	1.56093e-28	1.25351e-27
CDH10|1008	7.16739	-2.87065	0.388878	-7.38189	1.56055e-13	5.42232e-13
MYO1G|64005	590.502	2.87014	0.217551	13.193	9.63257e-40	1.3882e-38
SST|6750	342.368	2.86918	0.388294	7.38921	1.47702e-13	5.14114e-13
TBX15|6913	168.552	2.86629	0.243407	11.7757	5.2075e-32	5.01299e-31
LAMA4|3910	6854.35	2.86558	0.154691	18.5246	1.3088e-76	1.25258e-74
P2RX7|5027	350.031	2.86363	0.160098	17.8868	1.49541e-71	1.12526e-69
KIR2DL1|3802	7.74171	2.86212	0.268624	10.6547	1.65713e-26	1.1954e-25
KRTAP17-1|83902	1.81089	-2.86184	0.42234	-6.77616	1.23408e-11	3.80511e-11
MYO1A|4640	9.32957	2.85875	0.300427	9.51563	1.80617e-21	9.94935e-21
ESRRG|2104	3385.59	-2.8573	0.181861	-15.7114	1.26283e-55	4.17031e-54
CLEC12A|160364	120.853	2.85599	0.219412	13.0166	9.85144e-39	1.34595e-37
WIT1|51352	43.9132	-2.8548	0.3242	-8.80569	1.30051e-18	6.13238e-18
CD72|971	225.899	2.85431	0.183505	15.5544	1.48578e-54	4.65693e-53
ATP10B|23120	46.5541	-2.85418	0.331744	-8.60356	7.72838e-18	3.48502e-17
P2RX3|5024	1.15232	2.85249	0.474112	6.01649	1.7824e-09	4.76411e-09
CA1|759	16.8689	2.85122	0.532656	5.35285	8.658e-08	2.05357e-07
KCNB2|9312	4.87163	-2.8508	0.286021	-9.96713	2.12283e-23	1.29974e-22
CIDEA|1149	1.57501	-2.84704	0.799727	-3.56001	0.000370843	0.000648614
TNFRSF18|8784	33.9232	2.847	0.249044	11.4317	2.90305e-30	2.55393e-29
TRIM50|135892	78.5804	-2.84543	0.326877	-8.7049	3.17845e-18	1.46718e-17
NKD1|85407	78.0946	-2.84501	0.209745	-13.5642	6.53277e-42	1.05742e-40
GPM6B|2824	504.826	-2.84329	0.183069	-15.5313	2.13101e-54	6.60579e-53
CTLA4|1493	50.1459	2.84227	0.253853	11.1965	4.23962e-29	3.50751e-28
FAM81A|145773	608.135	-2.842	0.139651	-20.3508	4.56609e-92	8.91291e-90
LTA|4049	31.5714	2.8402	0.227136	12.5044	7.06571e-36	8.31148e-35
DLX1|1745	21.3616	2.83631	0.277068	10.2369	1.35566e-24	8.85286e-24
FAM57B|83723	3.56723	2.83624	0.41224	6.88007	5.98216e-12	1.8828e-11
GPR150|285601	1.50408	2.83615	0.4109	6.9023	5.1168e-12	1.61534e-11
LY6H|4062	39.9157	2.83515	0.287034	9.87738	5.21778e-23	3.11912e-22
C20orf46|55321	98.049	2.83378	0.159192	17.801	6.93804e-71	5.01038e-69
ACSL6|23305	188.577	-2.83306	0.205173	-13.8082	2.27526e-43	3.95911e-42
C1QA|712	9052.34	2.83293	0.190051	14.9062	3.00434e-50	7.37616e-49
CCDC33|80125	0.78324	-2.82932	0.356426	-7.93803	2.05415e-15	8.05599e-15
CTSE|1510	98.6372	2.82737	0.332451	8.50462	1.82195e-17	8.05555e-17
COL9A2|1298	798.273	-2.82631	0.17829	-15.8523	1.35474e-56	4.71051e-55
LAIR1|3903	1399.29	2.82522	0.181637	15.5542	1.49005e-54	4.6629e-53
RAP1GAP|5909	9405.48	-2.82473	0.200521	-14.087	4.56746e-45	8.734e-44
NLRP10|338322	1.02519	-2.82437	0.356928	-7.913	2.51261e-15	9.80524e-15
SCN2B|6327	97.6755	-2.82193	0.321204	-8.78549	1.55687e-18	7.30456e-18
TMEM132C|92293	46.3999	-2.82091	0.317617	-8.88147	6.59831e-19	3.16356e-18
IL21R|50615	219.928	2.81852	0.206402	13.6555	1.87295e-42	3.11343e-41
CKMT1A|548596	173.543	-2.81848	0.369285	-7.63227	2.3066e-14	8.47776e-14
SPRR2D|6703	1.40132	-2.81683	0.461022	-6.10996	9.96531e-10	2.71212e-09
FAM46B|115572	457.123	-2.81482	0.23552	-11.9515	6.37546e-33	6.46565e-32
HPCA|3208	45.7806	2.81327	0.201994	13.9275	4.31031e-44	7.78184e-43
MMP16|4325	111.753	2.8115	0.251462	11.1806	5.07248e-29	4.17727e-28
FKBP10|60681	6902.21	2.81038	0.174696	16.0873	3.1318e-58	1.18509e-56
ALS2CL|259173	1250.82	-2.80829	0.199912	-14.0476	7.96658e-45	1.49867e-43
BHLHE41|79365	5012.04	2.80635	0.157212	17.8508	2.85099e-71	2.11306e-69
SLAMF8|56833	1041.43	2.80608	0.202583	13.8515	1.24633e-43	2.19192e-42
CDR1|1038	22.485	2.80497	0.300419	9.33683	9.92611e-21	5.29044e-20
HSN2|378465	121.71	-2.80448	0.182531	-15.3644	2.83692e-53	8.27365e-52
CPA4|51200	145.956	2.80367	0.400351	7.00302	2.505e-12	8.0591e-12
PTCHD1|139411	16.3102	-2.80175	0.344842	-8.12472	4.48396e-16	1.83405e-15
CDC25C|995	33.2291	2.80168	0.271596	10.3156	5.98939e-25	3.99056e-24
S100A14|57402	501.436	-2.80143	0.191339	-14.6411	1.53451e-48	3.46142e-47
HSPA7|3311	139.378	2.80103	0.224223	12.4921	8.24075e-36	9.67638e-35
GZMH|2999	181.453	2.79925	0.217362	12.8783	5.96613e-38	7.80506e-37
MYH6|4624	1.19955	-2.79882	0.345782	-8.09416	5.76589e-16	2.34381e-15
ZNF536|9745	8.61781	-2.79561	0.297848	-9.38603	6.23019e-21	3.35596e-20
XCL2|6846	45.795	2.7952	0.21428	13.0446	6.81889e-39	9.40759e-38
PARVG|64098	586.894	2.79457	0.175939	15.8838	8.21165e-57	2.89094e-55
ALDH1A2|8854	1728.23	-2.79448	0.205284	-13.6128	3.36251e-42	5.51514e-41
C11orf41|25758	222.2	-2.79299	0.190124	-14.6903	7.43472e-49	1.70437e-47
C13orf36|400120	10.5843	-2.79173	0.286212	-9.75408	1.77208e-22	1.03088e-21
ASPDH|554235	605.849	-2.78656	0.361851	-7.70085	1.35161e-14	5.05541e-14
WBSCR26|171022	37.1411	2.78649	0.229945	12.1181	8.47465e-34	9.01175e-33
ACAN|176	1782.28	2.78564	0.226982	12.2725	1.27288e-34	1.40824e-33
DEFB1|1672	13529.1	-2.78399	0.202307	-13.7612	4.36203e-43	7.4976e-42
ARRDC5|645432	5.795	2.78367	0.262459	10.6061	2.7908e-26	1.99567e-25
PPP4R4|57718	23.4188	-2.7827	0.261284	-10.6501	1.74163e-26	1.25544e-25
CCBE1|147372	195.061	-2.78247	0.325985	-8.53559	1.39439e-17	6.19711e-17
KIF20A|10112	266.229	2.78239	0.248866	11.1803	5.09326e-29	4.19264e-28
HIST1H2BL|8340	2.79888	2.78217	0.318292	8.74093	2.31201e-18	1.07452e-17
SCTR|6344	379.581	-2.78091	0.225169	-12.3503	4.85167e-35	5.46887e-34
CACNA2D2|9254	298.828	-2.78037	0.170026	-16.3526	4.17141e-60	1.7724e-58
LOC283761|283761	1.11233	2.77792	0.467393	5.94343	2.79122e-09	7.36272e-09
C15orf54|400360	6.43392	2.77667	0.238209	11.6564	2.12759e-31	1.99117e-30
TYMP|1890	2846.86	2.77628	0.17525	15.8418	1.60045e-56	5.55508e-55
CLSTN2|64084	609.441	-2.77613	0.216189	-12.8412	9.63827e-38	1.25095e-36
ELOVL2|54898	119.553	2.77591	0.238491	11.6395	2.59539e-31	2.41587e-30
KLK11|11012	6.51607	-2.77582	0.597936	-4.64233	3.44506e-06	7.21088e-06
FAM181B|220382	44.0489	-2.77503	0.194003	-14.304	2.06463e-46	4.20933e-45
IFNA7|3444	0.680182	-2.77491	0.572733	-4.84504	1.26587e-06	2.74249e-06
MBL1P|8512	22.2455	-2.77365	0.199591	-13.8967	6.63234e-44	1.18762e-42
KSR2|283455	530.771	-2.77264	0.234242	-11.8366	2.52375e-32	2.45708e-31
LCN1|3933	0.706545	2.76737	0.725733	3.81321	0.000137173	0.000250496
SLC16A7|9194	1003.61	-2.7655	0.18847	-14.6734	9.54555e-49	2.17813e-47
RPTN|126638	1.16338	2.76519	0.647795	4.26862	1.96684e-05	3.86679e-05
CTSL3|392360	5.32789	2.76221	0.36135	7.64416	2.10321e-14	7.75044e-14
PRND|23627	144.455	2.76094	0.339177	8.14013	3.94865e-16	1.62081e-15
TYROBP|7305	2804	2.76077	0.171363	16.1106	2.14789e-58	8.22247e-57
ABAT|18	6788	-2.76075	0.23107	-11.9477	6.67561e-33	6.75961e-32
KIR2DL4|3805	17.5791	2.75909	0.249121	11.0753	1.65324e-28	1.32387e-27
GPR15|2838	16.3645	2.75896	0.420361	6.56329	5.26321e-11	1.55638e-10
BHLHA15|168620	17.718	2.7578	0.240626	11.4609	2.07305e-30	1.8388e-29
HOXB1|3211	1.33083	-2.75713	0.37522	-7.34803	2.01144e-13	6.93521e-13
C1QL4|338761	208.63	2.7552	0.319985	8.61042	7.27933e-18	3.28704e-17
KCNK17|89822	11.6866	2.75311	0.329635	8.35198	6.71276e-17	2.8745e-16
LYZ|4069	11171	2.75252	0.209753	13.1226	2.44263e-39	3.45704e-38
SH2D2A|9047	165.589	2.75206	0.216779	12.6952	6.28457e-37	7.81212e-36
FBLN7|129804	409.716	2.7514	0.212648	12.9388	2.72004e-38	3.63563e-37
HOXD13|3239	11.1053	2.75021	0.300756	9.1443	6.00158e-20	3.05898e-19
BSPRY|54836	823.346	-2.74746	0.187928	-14.6198	2.10155e-48	4.69751e-47
LOC389033|389033	2.11947	-2.74506	0.369446	-7.43021	1.08427e-13	3.81041e-13
AQP7P3|441432	12.625	-2.74271	0.407915	-6.72374	1.77116e-11	5.41622e-11
PRL|5617	2.5083	-2.74262	0.473605	-5.79095	6.99897e-09	1.79434e-08
NETO1|81832	14.8277	2.74192	0.323415	8.47802	2.29053e-17	1.00641e-16
UGT3A2|167127	93.1153	-2.74175	0.277108	-9.89417	4.41235e-23	2.64647e-22
EFHD1|80303	9828.89	-2.74164	0.13833	-19.8195	2.01984e-87	3.26402e-85
SCGB1C1|147199	2.2651	-2.74145	0.489476	-5.60078	2.13388e-08	5.27317e-08
C1orf111|284680	2.0117	-2.74138	0.303419	-9.03495	1.6408e-19	8.15026e-19
HOXA13|3209	30.3979	2.74076	0.301182	9.1	9.03312e-20	4.54886e-19
BCL2A1|597	179.472	2.7404	0.211713	12.944	2.54128e-38	3.40362e-37
HSFY2|159119	4.60957	-2.74015	0.491682	-5.57302	2.50365e-08	6.15147e-08
GALNT5|11227	166.12	2.73925	0.401357	6.82499	8.79327e-12	2.73567e-11
ASPHD1|253982	340.205	2.73894	0.215438	12.7133	4.9866e-37	6.23404e-36
PRF1|5551	906.342	2.73826	0.183485	14.9236	2.31391e-50	5.731e-49
HIST1H2AM|8336	9.19354	2.73815	0.266641	10.269	9.71857e-25	6.39311e-24
RGS20|8601	24.4852	2.73561	0.335797	8.14663	3.74218e-16	1.53831e-15
CBLC|23624	183.486	-2.73486	0.218358	-12.5247	5.47243e-36	6.48371e-35
MAP6|4135	621.863	-2.73404	0.14614	-18.7084	4.2254e-78	4.50291e-76
GJA3|2700	120.15	-2.73399	0.32497	-8.41304	3.99506e-17	1.73295e-16
LY86|9450	510.506	2.73347	0.185478	14.7374	3.70669e-49	8.62779e-48
CD68|968	13662.9	2.73275	0.165674	16.4947	4.00272e-61	1.78942e-59
CD7|924	231.591	2.73169	0.229705	11.8922	1.30001e-32	1.28598e-31
PPP1R1A|5502	6182.06	-2.73014	0.350843	-7.78166	7.15812e-15	2.72542e-14
TAC1|6863	47.6309	-2.73005	0.491985	-5.54904	2.87238e-08	7.03377e-08
PTPRH|5794	92.5899	2.7297	0.390198	6.99567	2.64e-12	8.48094e-12
SERPINA4|5267	280.193	-2.72545	0.349827	-7.79086	6.65525e-15	2.53886e-14
WDR49|151790	7.71706	-2.72454	0.311521	-8.74594	2.21159e-18	1.02882e-17
SLITRK1|114798	3.0602	-2.72447	0.348964	-7.80732	5.84187e-15	2.23376e-14
AGAP2|116986	212.56	2.72394	0.164275	16.5815	9.47924e-62	4.39725e-60
AGBL4|84871	83.8089	-2.72342	0.175425	-15.5247	2.36169e-54	7.29792e-53
RUNX3|864	840.59	2.72181	0.189563	14.3583	9.45047e-47	1.9571e-45
PLA2G5|5322	21.4263	2.71638	0.302556	8.9781	2.7548e-19	1.35135e-18
FCER1G|2207	1620.4	2.71543	0.162225	16.7387	6.85226e-63	3.40283e-61
KRT32|3882	1.57781	2.71506	0.448765	6.05006	1.4479e-09	3.89643e-09
PAX1|5075	0.798817	-2.71453	0.677853	-4.0046	6.21228e-05	0.000116899
RGS6|9628	81.3489	-2.7133	0.231853	-11.7027	1.23525e-31	1.17082e-30
EFNA2|1943	1.23904	2.7128	0.633892	4.2796	1.87234e-05	3.68615e-05
TNS4|84951	152.8	-2.71092	0.267816	-10.1223	4.39859e-24	2.79376e-23
B4GALNT4|338707	46.7289	2.71054	0.367633	7.37295	1.6689e-13	5.79063e-13
C14orf162|56936	1.95378	2.70958	0.516619	5.24483	1.5643e-07	3.6424e-07
LOC100133669|100133669	46.3601	2.70941	0.249253	10.8701	1.60009e-27	1.21283e-26
REG3A|5068	0.981999	2.70875	0.9258	2.92584	0.00343524	0.0054172
KIR2DL3|3804	8.95075	2.7084	0.268501	10.0871	6.29943e-24	3.96277e-23
MIR155HG|114614	72.538	2.70704	0.19224	14.0815	4.93205e-45	9.39471e-44
PGA5|5222	52.8447	2.70635	0.340468	7.94891	1.88157e-15	7.39685e-15
HLA-DQA2|3118	1890.64	2.70559	0.221316	12.225	2.28581e-34	2.49805e-33
RPE65|6121	2.09398	2.70528	0.394058	6.86518	6.64068e-12	2.08304e-11
NUDT10|170685	115.754	-2.70394	0.217645	-12.4236	1.94585e-35	2.24342e-34
MARCH4|57574	44.3502	2.70392	0.197896	13.6633	1.68092e-42	2.80367e-41
PSTPIP1|9051	178.427	2.70328	0.20739	13.0348	7.76152e-39	1.06707e-37
MGC4473|79100	20.0248	2.70278	0.310858	8.69457	3.4814e-18	1.60344e-17
RNASE10|338879	3.59864	2.70265	0.268104	10.0806	6.73211e-24	4.22686e-23
PRSSL1|400668	4.38486	2.70149	0.348631	7.74886	9.27188e-15	3.50384e-14
XCL1|6375	46.9294	2.70101	0.216806	12.4582	1.26189e-35	1.4686e-34
TIFAB|497189	17.5516	2.7006	0.268117	10.0725	7.31203e-24	4.58076e-23
HK3|3101	159.749	2.70044	0.194979	13.8499	1.27477e-43	2.23993e-42
PACRG|135138	236.048	-2.7002	0.180479	-14.9613	1.31432e-50	3.30087e-49
OSCAR|126014	174.597	2.69849	0.171802	15.707	1.35496e-55	4.45959e-54
PCSK2|5126	14.5875	-2.69827	0.354779	-7.60551	2.8379e-14	1.03686e-13
C10orf55|414236	78.9819	-2.69697	0.198919	-13.5581	7.09055e-42	1.14488e-40
APOC3|345	87.9325	-2.69608	0.540083	-4.99197	5.97654e-07	1.32793e-06
SNX20|124460	145.816	2.69533	0.205193	13.1356	2.05767e-39	2.9248e-38
LAT|27040	337.004	2.69476	0.212464	12.6834	7.31226e-37	9.04967e-36
ARHGAP22|58504	200.054	2.6945	0.168063	16.0326	7.56153e-58	2.80745e-56
ZNF98|148198	42.737	-2.69277	0.206096	-13.0656	5.17639e-39	7.21729e-38
DOK7|285489	139.801	-2.69216	0.249771	-10.7785	4.34849e-27	3.23144e-26
WSCD2|9671	156.177	-2.69049	0.267871	-10.044	9.76358e-24	6.08757e-23
PKMYT1|9088	69.7036	2.68988	0.24853	10.8232	2.67366e-27	2.00499e-26
CD3E|916	963.564	2.68983	0.230695	11.6597	2.04784e-31	1.91979e-30
KIR3DL2|3812	9.88159	2.68981	0.339264	7.92836	2.22053e-15	8.68435e-15
APBB1IP|54518	2192.67	2.68855	0.192394	13.9742	2.2407e-44	4.09031e-43
LAPTM5|7805	12143.8	2.6885	0.16443	16.3504	4.32003e-60	1.8316e-58
CD96|10225	427.599	2.68772	0.225067	11.9418	7.16341e-33	7.24239e-32
GNLY|10578	253.573	2.6868	0.214866	12.5045	7.05205e-36	8.30036e-35
KRBA1|84626	1764.85	2.68661	0.117996	22.7687	9.37295e-115	4.99426e-112
ZBP1|81030	49.2889	2.68252	0.241741	11.0966	1.30234e-28	1.04842e-27
C20orf195|79025	16.3469	-2.68156	0.275359	-9.73843	2.06722e-22	1.19903e-21
HEPHL1|341208	17.247	-2.67889	0.34176	-7.83851	4.55921e-15	1.75453e-14
TMPRSS6|164656	18.5858	2.67863	0.335213	7.99083	1.34035e-15	5.32441e-15
MUC16|94025	8.52366	2.67862	0.362676	7.3857	1.51651e-13	5.2737e-13
CD3G|917	126.602	2.67566	0.242727	11.0233	2.94994e-28	2.33379e-27
CD247|919	354.583	2.67517	0.19364	13.8151	2.06591e-43	3.61397e-42
DNASE1L3|1776	1009.42	-2.67396	0.162728	-16.4321	1.12696e-60	4.94833e-59
FAM180A|389558	134.309	-2.66947	0.234069	-11.4046	3.9649e-30	3.46336e-29
DLX3|1747	36.6634	-2.66887	0.231275	-11.5398	8.30827e-31	7.524e-30
AURKB|9212	75.4148	2.66832	0.261375	10.2088	1.81084e-24	1.17553e-23
RNF175|285533	27.0565	2.66678	0.249053	10.7077	9.36514e-27	6.84082e-26
AQP7P1|375719	118.078	-2.6656	0.313387	-8.5058	1.80352e-17	7.97585e-17
TMEM229A|730130	1.61157	-2.66444	0.398556	-6.68524	2.30548e-11	6.98197e-11
CREB3L3|84699	754.999	2.66203	0.366555	7.2623	3.80556e-13	1.28514e-12
FCRL6|343413	80.2665	2.66162	0.199473	13.3433	1.29645e-40	1.94222e-39
C5orf20|140947	34.5385	2.66143	0.26769	9.9422	2.72733e-23	1.66057e-22
SRGAP3|9901	942.04	-2.66052	0.140168	-18.9809	2.45304e-80	2.93101e-78
NPY5R|4889	143.403	-2.66024	0.202071	-13.1649	1.39791e-39	2.00289e-38
PCK1|5105	34957.3	-2.65785	0.317979	-8.35856	6.34874e-17	2.72395e-16
LCN2|3934	406.571	-2.65622	0.435557	-6.09843	1.07115e-09	2.91157e-09
TRDN|10345	8.12197	-2.65325	0.357342	-7.42494	1.12829e-13	3.95946e-13
IGF2AS|51214	6.30612	-2.6528	0.454248	-5.83998	5.22076e-09	1.35182e-08
SLCO1C1|53919	29.6611	2.65273	0.199577	13.2918	2.58225e-40	3.81342e-39
ANK1|286	428.655	2.65221	0.229883	11.5372	8.56516e-31	7.74242e-30
GDNF|2668	5.20618	-2.65214	0.345491	-7.67645	1.63564e-14	6.07625e-14
C10orf81|79949	79.1732	-2.65206	0.377754	-7.0206	2.20925e-12	7.13671e-12
F12|2161	143.586	2.65174	0.249095	10.6455	1.82984e-26	1.3171e-25
SLC22A16|85413	8.88764	2.65088	0.335612	7.89865	2.81936e-15	1.09719e-14
DCLK1|9201	1214.93	2.64748	0.1963	13.4869	1.86729e-41	2.92404e-40
PDZRN4|29951	83.0401	-2.64703	0.261554	-10.1204	4.48546e-24	2.8471e-23
C1orf116|79098	1185.43	-2.64541	0.266109	-9.94107	2.75845e-23	1.67848e-22
APOL1|8542	18342.2	2.64534	0.215199	12.2925	9.9324e-35	1.10195e-33
CDC20B|166979	35.1281	-2.64509	0.282845	-9.35173	8.6229e-21	4.61206e-20
C14orf53|440184	0.712149	-2.64387	0.444694	-5.94536	2.75854e-09	7.2804e-09
KRT86|3892	49.7491	2.64128	0.20742	12.734	3.82839e-37	4.81972e-36
ACY1|95	13142	-2.64087	0.209746	-12.5908	2.37323e-36	2.85468e-35
C19orf59|199675	20.9994	2.64087	0.293785	8.9891	2.49264e-19	1.22641e-18
GRM8|2918	362.688	2.63877	0.206821	12.7587	2.7867e-37	3.54908e-36
NOD2|64127	166.276	2.63834	0.174902	15.0846	2.04401e-51	5.32333e-50
C19orf26|255057	37.6699	-2.63811	0.206242	-12.7913	1.83353e-37	2.35492e-36
ERVFRDE1|405754	46.0393	-2.63709	0.147542	-17.8735	1.89604e-71	1.41592e-69
PLD4|122618	427.031	2.63686	0.229294	11.4999	1.32083e-30	1.18418e-29
ETV4|2118	111.367	-2.6365	0.252313	-10.4493	1.47546e-25	1.01425e-24
TNFSF13B|10673	211.061	2.63561	0.205696	12.8131	1.38412e-37	1.78819e-36
TMC4|147798	2518.3	-2.63545	0.238747	-11.0387	2.48695e-28	1.97623e-27
SLAMF6|114836	342.921	2.63541	0.226801	11.6199	3.26388e-31	3.01111e-30
GABRP|2568	304.888	-2.63523	0.291118	-9.05209	1.40256e-19	6.99506e-19
BARX2|8538	1468.23	2.63416	0.14168	18.5923	3.71153e-77	3.65865e-75
OLFML2B|25903	2219.23	2.63115	0.171336	15.3567	3.19591e-53	9.27943e-52
DUOXA2|405753	3.05834	-2.63101	0.339662	-7.74597	9.48521e-15	3.58171e-14
CDH23|64072	234.907	2.6307	0.226256	11.6271	3.00215e-31	2.78267e-30
CSF3R|1441	491.981	2.63057	0.187016	14.066	6.14665e-45	1.1652e-43
MUCL1|118430	0.794345	-2.63011	0.482679	-5.44898	5.06608e-08	1.21981e-07
KLHL6|89857	449.61	2.62927	0.17788	14.7812	1.93812e-49	4.56512e-48
KRT33B|3884	2.25295	2.62927	0.560313	4.6925	2.69882e-06	5.70036e-06
ADH6|130	1475.8	-2.62522	0.312041	-8.41308	3.99394e-17	1.73285e-16
STAMBPL1|57559	562.563	2.62465	0.120995	21.6922	2.43202e-104	8.56202e-102
NCKAP1L|3071	1597.88	2.62411	0.187928	13.9634	2.60787e-44	4.75177e-43
GPR31|2853	2.33047	2.62371	0.37935	6.91631	4.63547e-12	1.46785e-11
PTPRT|11122	31.5258	-2.6217	0.275653	-9.51085	1.89106e-21	1.04082e-20
VAV1|7409	505.163	2.61987	0.191308	13.6945	1.09537e-42	1.84574e-41
CHI3L2|1117	245.891	2.61961	0.308725	8.48526	2.1524e-17	9.47844e-17
C9orf57|138240	0.744968	2.61888	0.769323	3.40413	0.00066375	0.00113121
PNMA2|10687	3331.74	2.61882	0.225638	11.6063	3.82836e-31	3.52034e-30
SASH3|54440	966.508	2.61831	0.176441	14.8396	8.12557e-50	1.94176e-48
KLRC3|3823	9.44166	2.61769	0.284753	9.19283	3.82623e-20	1.97317e-19
RNF43|54894	894.802	-2.61737	0.178016	-14.703	6.16813e-49	1.4173e-47
FBXO40|51725	5.94129	-2.61716	0.293608	-8.9138	4.93138e-19	2.38465e-18
CD300C|10871	117.424	2.61624	0.170426	15.3512	3.47511e-53	1.00605e-51
PRR15L|79170	907.267	-2.61488	0.268874	-9.72528	2.35264e-22	1.35899e-21
EFCAB4B|84766	112.876	2.61452	0.182529	14.3239	1.55277e-46	3.18551e-45
SAP30|8819	670.017	2.61418	0.107548	24.3071	1.64819e-130	1.71021e-127
PPP1R14D|54866	278.462	2.61366	0.329795	7.92511	2.27942e-15	8.90407e-15
ADAMTS16|170690	606.34	-2.6129	0.267255	-9.77678	1.41646e-22	8.2791e-22
PTTG1|9232	245.743	2.61251	0.205334	12.7232	4.39404e-37	5.51773e-36
CXorf30|645090	12.6294	2.61236	0.354717	7.36462	1.77659e-13	6.15237e-13
KPNA7|402569	1.07798	2.61229	0.541718	4.82224	1.41954e-06	3.06533e-06
CYP1A1|1543	99.875	-2.6105	0.54593	-4.78176	1.73769e-06	3.72862e-06
MELK|9833	118.126	2.60992	0.261061	9.99736	1.56516e-23	9.64587e-23
JSRP1|126306	23.3458	2.60992	0.383435	6.80668	9.98774e-12	3.09556e-11
SH2D1A|4068	188.021	2.60872	0.237099	11.0027	3.70964e-28	2.90913e-27
IQCF1|132141	5.57141	-2.60814	0.295654	-8.82161	1.12822e-18	5.33914e-18
GZMB|3002	200.775	2.60781	0.199489	13.0724	4.73182e-39	6.61616e-38
TLR8|51311	353.395	2.60759	0.215682	12.09	1.19305e-33	1.26051e-32
SIGLEC9|27180	171.517	2.60703	0.169881	15.3462	3.75511e-53	1.08234e-51
C6orf155|79940	495.507	-2.60565	0.140864	-18.4976	2.15835e-76	2.02628e-74
RASD2|23551	390.689	2.60553	0.193259	13.4821	1.99365e-41	3.11448e-40
LPA|4018	10.0038	-2.60458	0.487756	-5.33992	9.29868e-08	2.19955e-07
C14orf68|283600	15.3675	-2.60155	0.270381	-9.62179	6.46984e-22	3.63917e-21
CNGA1|1259	325.537	-2.60116	0.217992	-11.9324	8.02567e-33	8.07276e-32
ASS1|445	30507.5	-2.59963	0.221758	-11.7228	9.73589e-32	9.2771e-31
CATSPER1|117144	9.94913	2.59924	0.249953	10.3989	2.50799e-25	1.69973e-24
ITGAL|3683	1488.13	2.5983	0.186004	13.969	2.40876e-44	4.39303e-43
MAL2|114569	10782.6	-2.5982	0.210254	-12.3574	4.44081e-35	5.03164e-34
CYP4F3|4051	635.824	-2.59779	0.376254	-6.90437	5.04275e-12	1.59247e-11
AP1M2|10053	2596.99	-2.59755	0.165151	-15.7283	9.67593e-56	3.21688e-54
ZNF395|55893	15957.7	2.59706	0.117791	22.0479	9.99547e-108	3.86393e-105
EN1|2019	10.5803	2.59659	0.400701	6.48011	9.16528e-11	2.66864e-10
PRAM1|84106	118.221	2.59614	0.188805	13.7504	5.06717e-43	8.66429e-42
LOC728606|728606	14.5753	-2.59526	0.23111	-11.2295	2.92031e-29	2.43957e-28
EBF2|64641	116.828	2.59376	0.210289	12.3343	5.92272e-35	6.63069e-34
ABCA17P|650655	66.6762	2.59343	0.25538	10.1552	3.14278e-24	2.01365e-23
CACNG7|59284	1.30503	-2.59246	0.537245	-4.82548	1.39666e-06	3.01689e-06
LOC606724|606724	71.8848	2.59239	0.193433	13.402	5.88525e-41	9.02939e-40
ADD2|119	65.8261	2.59076	0.28295	9.15626	5.37251e-20	2.74615e-19
CSPG4|1464	5018.77	2.58865	0.150056	17.2513	1.09427e-66	6.53744e-65
DQX1|165545	1.83513	2.58809	0.497514	5.20204	1.97109e-07	4.55301e-07
HSPB3|8988	5.75468	-2.58778	0.360094	-7.18641	6.65192e-13	2.21338e-12
CCL4|6351	507.135	2.58771	0.200358	12.9154	3.68551e-38	4.89292e-37
FOLH1B|219595	169.364	-2.58576	0.386707	-6.68661	2.28405e-11	6.92131e-11
MAN1C1|57134	1912.3	-2.58569	0.167568	-15.4307	1.01718e-53	3.03843e-52
OR2C3|81472	0.842879	-2.58546	0.39491	-6.54696	5.87207e-11	1.73072e-10
UGT1A5|54579	2.53733	2.58353	0.527261	4.89991	9.58829e-07	2.1013e-06
MS4A6E|245802	0.874138	2.58347	0.566223	4.56264	5.05143e-06	1.04402e-05
LAD1|3898	2515.07	-2.58289	0.245873	-10.505	8.19457e-26	5.70869e-25
DOK3|79930	389.721	2.58253	0.135136	19.1106	2.06232e-81	2.62313e-79
KLF1|10661	3.36448	2.58199	0.39125	6.59935	4.1297e-11	1.22838e-10
PEG3|5178	929.258	-2.58175	0.157626	-16.379	2.70129e-60	1.16279e-58
MESTIT1|317751	16.247	-2.58149	0.270655	-9.53794	1.45691e-21	8.05918e-21
FOXJ1|2302	209.902	-2.58127	0.327552	-7.88049	3.26113e-15	1.26561e-14
IGFALS|3483	39.8759	-2.58091	0.21364	-12.0806	1.33718e-33	1.40826e-32
SIX3|6496	3.77781	-2.58012	0.385699	-6.68948	2.23968e-11	6.79416e-11
ANXA8|653145	14.9516	2.5794	0.463795	5.5615	2.67465e-08	6.55774e-08
MRGPRF|116535	518.742	-2.57862	0.202515	-12.733	3.87836e-37	4.87951e-36
ENTPD8|377841	119.2	-2.57838	0.224429	-11.4886	1.50532e-30	1.34477e-29
TREML3|340206	1.39678	2.57831	0.431639	5.97331	2.32485e-09	6.16966e-09
CDK5R2|8941	6.15224	2.57752	0.412891	6.24262	4.30309e-10	1.19994e-09
LOC148709|148709	106.864	-2.57592	0.267421	-9.63248	5.8304e-22	3.28982e-21
PGC|5225	3.90661	-2.5759	0.410728	-6.27155	3.57461e-10	1.0019e-09
RIMS4|140730	20.9077	-2.57477	0.279097	-9.22537	2.82596e-20	1.46731e-19
MECOM|2122	7677.75	-2.57469	0.12779	-20.1479	2.80931e-90	5.27108e-88
GFRA4|64096	0.556654	-2.57348	0.905629	-2.84165	0.00448806	0.00699519
PLCL1|5334	4375.73	-2.57235	0.16298	-15.7832	4.05933e-56	1.37745e-54
CD200R1|131450	125.812	2.57209	0.22631	11.3653	6.22214e-30	5.38295e-29
NKX2-3|159296	5.30764	2.57156	0.684979	3.75422	0.000173882	0.000314648
TNNI2|7136	13.7739	2.57058	0.2293	11.2105	3.61971e-29	3.00854e-28
CCL20|6364	785.395	2.56988	0.356694	7.20471	5.8166e-13	1.9433e-12
CLDN14|23562	301.694	-2.56878	0.217958	-11.7857	4.6275e-32	4.46336e-31
RALGPS1|9649	866.76	-2.56872	0.143551	-17.8941	1.31115e-71	9.90397e-70
CLCN1|1180	11.2193	-2.568	0.321452	-7.98874	1.36323e-15	5.41093e-15
HLX|3142	736.583	2.56686	0.149774	17.1382	7.69621e-66	4.38528e-64
SHC3|53358	24.1612	-2.5668	0.238857	-10.7462	6.17521e-27	4.54949e-26
VIM|7431	130311	2.5662	0.123037	20.8571	1.31382e-96	3.08357e-94
SCGB3A2|117156	0.641066	2.56368	0.576404	4.44771	8.6789e-06	1.76178e-05
MIOX|55586	12200.4	-2.56258	0.341364	-7.50688	6.05512e-14	2.15949e-13
GPR174|84636	45.5131	2.56207	0.253628	10.1017	5.42974e-24	3.4299e-23
BIRC5|332	125.88	2.56189	0.24789	10.3348	4.90635e-25	3.2845e-24
CD80|941	39.3226	2.56153	0.221676	11.5553	6.94016e-31	6.3024e-30
FFAR3|2865	11.7305	2.56143	0.314514	8.14409	3.82146e-16	1.57024e-15
PDGFRA|5156	3191.94	-2.56083	0.27974	-9.15434	5.46902e-20	2.79403e-19
ATP1A1|476	164570	-2.56057	0.101651	-25.1899	5.16662e-140	7.27571e-137
KCNJ13|3769	379.803	-2.5605	0.351911	-7.276	3.43871e-13	1.16605e-12
S100Z|170591	8.20448	2.55949	0.234312	10.9234	8.90679e-28	6.8379e-27
MYO1F|4542	1155.83	2.5592	0.171017	14.9646	1.25081e-50	3.14538e-49
CDO1|1036	129.308	-2.55715	0.198075	-12.91	3.95326e-38	5.22726e-37
DOCK2|1794	1440.17	2.55675	0.194928	13.1164	2.65365e-39	3.74663e-38
LILRB3|11025	225.76	2.55503	0.187758	13.6081	3.58515e-42	5.84626e-41
AOAH|313	775.354	2.5544	0.203038	12.5809	2.68888e-36	3.23043e-35
ADM|133	6263.72	2.55393	0.169493	15.0681	2.62517e-51	6.78313e-50
CCDC146|57639	4057.69	2.55337	0.244494	10.4435	1.56891e-25	1.07511e-24
TREM1|54210	99.3431	2.55332	0.268098	9.52385	1.6688e-21	9.21063e-21
PATL2|197135	32.3288	2.55255	0.185257	13.7785	3.43495e-43	5.92476e-42
LOC100188947|100188947	14.9682	2.55077	0.317371	8.0372	9.19142e-16	3.6876e-15
LOC100303728|100303728	179.696	-2.55019	0.145741	-17.4981	1.48119e-68	9.57432e-67
SYT1|6857	205.16	-2.55	0.286076	-8.9137	4.93574e-19	2.38617e-18
FA2H|79152	329.423	-2.54855	0.238969	-10.6648	1.48786e-26	1.07605e-25
TGM7|116179	1.77463	-2.54846	0.438352	-5.81373	6.10971e-09	1.57391e-08
TGM5|9333	4.55382	2.54767	0.481906	5.28667	1.24566e-07	2.92221e-07
ADH4|127	14.4511	-2.54756	0.37189	-6.85032	7.36855e-12	2.30516e-11
SEZ6L2|26470	3038.89	2.54756	0.205493	12.3973	2.70185e-35	3.09692e-34
E2F7|144455	63.4963	2.54658	0.222731	11.4334	2.84759e-30	2.50738e-29
IL26|55801	0.909643	2.54405	0.454013	5.60349	2.10082e-08	5.19409e-08
ITGB2|3689	5735.78	2.54338	0.167748	15.1619	6.32049e-52	1.69535e-50
ACSBG2|81616	28.7525	-2.543	0.296722	-8.57029	1.03225e-17	4.63152e-17
EYA1|2138	96.1854	2.54199	0.360885	7.04378	1.8709e-12	6.06558e-12
ADAMTS7|11173	403.922	2.54182	0.152192	16.7014	1.28092e-62	6.23539e-61
CSTA|1475	137.938	2.53948	0.195884	12.9642	1.95157e-38	2.62451e-37
TUSC5|286753	9.00319	-2.53909	0.375969	-6.75346	1.4436e-11	4.44002e-11
COL17A1|1308	93.9212	2.53909	0.350913	7.23566	4.63271e-13	1.55674e-12
AFP|174	73.4843	-2.53832	0.437391	-5.80332	6.5013e-09	1.67131e-08
PSG4|5672	30.7241	-2.53798	0.462679	-5.48541	4.12506e-08	9.98962e-08
KLHL3|26249	1045.29	-2.53543	0.195931	-12.9405	2.66035e-38	3.55826e-37
EBI3|10148	194.474	2.535	0.181087	13.9988	1.58428e-44	2.91634e-43
RASGEF1C|255426	25.8609	2.53335	0.337771	7.5002	6.3719e-14	2.26754e-13
SYT14|255928	11.1645	-2.53266	0.378168	-6.69719	2.12472e-11	6.45736e-11
AGXT2L1|64850	127.188	-2.53265	0.41779	-6.06201	1.34433e-09	3.62266e-09
KLRK1|22914	214.311	2.53264	0.195941	12.9255	3.2305e-38	4.30043e-37
SAMD3|154075	108.751	2.53208	0.203002	12.4732	1.04558e-35	1.22336e-34
IKZF3|22806	93.2119	2.53059	0.248106	10.1996	1.99073e-24	1.29061e-23
GAS1|2619	616.005	-2.52985	0.159946	-15.8169	2.37881e-56	8.17043e-55
NCRNA00162|378825	1.10015	2.52949	0.414761	6.09866	1.06962e-09	2.90781e-09
GMPR|2766	1336	-2.52946	0.169669	-14.9081	2.91729e-50	7.18032e-49
NCF1|653361	304.212	2.52939	0.197	12.8395	9.84996e-38	1.27674e-36
COX4I2|84701	288.533	2.52792	0.198741	12.7197	4.59791e-37	5.76273e-36
MAB21L2|10586	1.97225	-2.52528	0.329443	-7.66529	1.78433e-14	6.61492e-14
BIRC3|330	4349.41	2.52527	0.160146	15.7686	5.11918e-56	1.71933e-54
TNFSF11|8600	25.231	2.52509	0.303586	8.31756	8.97921e-17	3.81519e-16
TEX19|400629	4.30483	2.52449	0.448706	5.62615	1.84277e-08	4.57385e-08
TLR7|51284	659.245	2.52419	0.203837	12.3834	3.21498e-35	3.6744e-34
CD1A|909	12.5153	2.5222	0.371095	6.79664	1.07086e-11	3.31273e-11
OTOF|9381	6.70357	2.52181	0.276186	9.13087	6.79541e-20	3.45287e-19
MS4A14|84689	86.4745	2.52166	0.172804	14.5926	3.13107e-48	6.91254e-47
APLN|8862	3725.03	2.52105	0.171591	14.6923	7.22671e-49	1.65861e-47
RASAL3|64926	453.37	2.52075	0.158615	15.8922	7.17655e-57	2.54014e-55
NCF1C|654817	107.883	2.51848	0.219616	11.4676	1.9181e-30	1.70493e-29
CD244|51744	99.9119	2.51834	0.185905	13.5464	8.32296e-42	1.33513e-40
HMGCS2|3158	9362.95	-2.51789	0.315113	-7.99041	1.3449e-15	5.34139e-15
PPEF1|5475	17.0029	2.51626	0.269221	9.34645	9.06428e-21	4.84157e-20
HOXB8|3218	1041.51	-2.51411	0.198643	-12.6564	1.03125e-36	1.26831e-35
C18orf2|56651	2.11675	-2.51311	0.379708	-6.61854	3.62761e-11	1.08378e-10
TRAT1|50852	89.4311	2.51206	0.265013	9.47899	2.56765e-21	1.40732e-20
CYP2E1|1571	99.1063	-2.51149	0.29262	-8.58277	9.26145e-18	4.16554e-17
MLC1|23209	34.9567	2.51131	0.216888	11.5788	5.27501e-31	4.82137e-30
SOX2OT|347689	15.2037	-2.51123	0.177161	-14.1749	1.31103e-45	2.57439e-44
EPB42|2038	2.47527	2.51088	0.483016	5.19834	2.01077e-07	4.63871e-07
MYF5|4617	0.578468	-2.50884	0.655708	-3.82615	0.000130164	0.000238338
DSCAM|1826	9.17986	2.50795	0.357193	7.02127	2.19854e-12	7.10446e-12
HJURP|55355	112.324	2.50711	0.251553	9.96655	2.1352e-23	1.30691e-22
HIST1H3H|8357	21.9415	2.50614	0.23803	10.5286	6.37421e-26	4.46898e-25
SBSN|374897	2.8078	2.5053	0.695862	3.60029	0.00031786	0.00056057
VIT|5212	7.06619	-2.50495	0.28876	-8.67484	4.14137e-18	1.89833e-17
DLX4|1748	25.3297	2.50485	0.248267	10.0893	6.1591e-24	3.88192e-23
IGDCC3|9543	25.1639	-2.50481	0.271892	-9.21253	3.18525e-20	1.64822e-19
SIGLEC7|27036	173.231	2.50443	0.170752	14.6671	1.04783e-48	2.37722e-47
LYG2|254773	1.53996	2.50176	0.449591	5.56452	2.6287e-08	6.44666e-08
MAP4K1|11184	262.918	2.50166	0.211491	11.8287	2.77519e-32	2.69654e-31
RPRM|56475	69.2545	-2.5012	0.367078	-6.8138	9.50509e-12	2.94921e-11
COL21A1|81578	452.048	2.50106	0.206527	12.1101	9.33876e-34	9.90924e-33
GJC1|10052	1121.95	2.49959	0.131753	18.9718	2.91855e-80	3.44546e-78
PRODH2|58510	3119.7	-2.49751	0.352754	-7.08005	1.44102e-12	4.70672e-12
C2|717	4164.24	2.49736	0.292578	8.53573	1.3927e-17	6.19101e-17
UPK1A|11045	9.27014	-2.4943	0.365082	-6.83217	8.36394e-12	2.60621e-11
SORCS1|114815	191.529	-2.49397	0.382764	-6.51568	7.23626e-11	2.12075e-10
KIF4A|24137	169.868	2.49028	0.213802	11.6476	2.35953e-31	2.20152e-30
GPR182|11318	46.8925	-2.49022	0.218267	-11.409	3.76968e-30	3.29575e-29
ZAP70|7535	180.013	2.48984	0.226916	10.9725	5.18121e-28	4.03267e-27
UHRF1|29128	142.827	2.48919	0.232496	10.7064	9.49739e-27	6.93486e-26
FAM190A|401145	322.846	-2.4881	0.164035	-15.1681	5.75283e-52	1.5564e-50
IQGAP3|128239	249.678	2.48753	0.218028	11.4092	3.76161e-30	3.29016e-29
CENPA|1058	42.2634	2.48631	0.255668	9.72478	2.36407e-22	1.36519e-21
ASPM|259266	252.454	2.48444	0.253891	9.78546	1.30008e-22	7.61923e-22
DUOXA1|90527	10.2013	-2.48295	0.293007	-8.47402	2.37058e-17	1.03973e-16
TFF2|7032	10.457	2.48123	0.558078	4.44603	8.74708e-06	1.77489e-05
LOC100128076|100128076	1.27725	2.47968	0.462409	5.36252	8.20702e-08	1.94965e-07
C17orf66|256957	0.791107	2.47874	0.47187	5.25301	1.49631e-07	3.49027e-07
CLDN9|9080	52.4871	-2.4785	0.248455	-9.97565	1.94821e-23	1.19579e-22
SHISA2|387914	375.454	-2.47768	0.24565	-10.0862	6.3562e-24	3.99721e-23
GSDMC|56169	1.88923	2.47691	0.407901	6.07232	1.26075e-09	3.40255e-09
C1orf162|128346	902.737	2.47662	0.164937	15.0156	5.80257e-51	1.48568e-49
LOC25845|25845	5727.79	-2.4759	0.172733	-14.3337	1.34834e-46	2.77479e-45
CEP55|55165	180.029	2.47581	0.222176	11.1435	7.70551e-29	6.2645e-28
CARD14|79092	80.7722	2.47424	0.25829	9.57933	9.76773e-22	5.44909e-21
RLTPR|146206	60.2807	2.47401	0.248913	9.93923	2.8098e-23	1.70815e-22
KIR3DL1|3811	13.3454	2.47343	0.248962	9.93494	2.93345e-23	1.78112e-22
SPI1|6688	1173.47	2.47333	0.156944	15.7593	5.9301e-56	1.9883e-54
APOF|319	2.11662	-2.47323	0.457491	-5.40607	6.44223e-08	1.53987e-07
TRIM40|135644	2.4623	-2.4732	0.429791	-5.75442	8.69404e-09	2.20909e-08
DCXR|51181	4088.54	-2.471	0.167137	-14.7843	1.84965e-49	4.36718e-48
PLEK|5341	1482.65	2.4705	0.176059	14.0322	9.90383e-45	1.8525e-43
PCSK9|255738	16.2887	-2.46949	0.325101	-7.59605	3.05306e-14	1.11362e-13
LDHD|197257	2126.61	-2.46851	0.203933	-12.1045	9.99612e-34	1.05953e-32
MMEL1|79258	14.207	-2.4665	0.281388	-8.76546	1.86012e-18	8.68601e-18
FPR3|2359	1539.45	2.46622	0.18762	13.1447	1.82459e-39	2.59911e-38
HOXB6|3216	1534.6	-2.46607	0.151758	-16.25	2.23242e-59	9.09342e-58
LOC100124692|100124692	14.589	2.46522	0.290475	8.48689	2.12248e-17	9.35288e-17
EPX|8288	9.22023	-2.46492	0.278854	-8.83949	9.61546e-19	4.57012e-18
TNFAIP8L2|79626	271.099	2.46448	0.167179	14.7415	3.48808e-49	8.13817e-48
BTK|695	414.498	2.46371	0.19254	12.7959	1.72923e-37	2.22386e-36
GPR141|353345	29.8788	2.46054	0.220643	11.1517	7.02608e-29	5.72393e-28
TMIGD2|126259	16.0893	2.45931	0.258818	9.50208	2.0574e-21	1.13113e-20
CDH12|1010	15.4149	-2.45929	0.230751	-10.6578	1.6037e-26	1.15771e-25
SALL3|27164	83.0677	-2.45811	0.581394	-4.22796	2.35816e-05	4.60709e-05
LHX2|9355	2.77406	2.45729	0.399136	6.15652	7.43597e-10	2.04178e-09
CCND1|595	32491.8	2.45727	0.128523	19.1193	1.7427e-81	2.23099e-79
RFX8|731220	10.1108	2.4564	0.262187	9.36887	7.33159e-21	3.93848e-20
CACNA1F|778	30.6915	2.45591	0.253719	9.67965	3.6799e-22	2.10044e-21
ZNF750|79755	35.6055	-2.45582	0.173616	-14.1451	2.00184e-45	3.8883e-44
TBX21|30009	74.5347	2.45547	0.182888	13.4261	4.25304e-41	6.5867e-40
SYT8|90019	12.1386	2.45463	0.433546	5.66176	1.49825e-08	3.73851e-08
LOC647946|647946	14.6934	2.45456	0.270526	9.07326	1.15505e-19	5.78701e-19
TUBB2B|347733	478.045	-2.45283	0.246648	-9.94464	2.66124e-23	1.62133e-22
GFRA3|2676	16.7911	-2.45275	0.366926	-6.68457	2.31598e-11	7.01161e-11
CORO1A|11151	2388.69	2.45107	0.176377	13.8968	6.62672e-44	1.18762e-42
OLFML2A|169611	4671.17	2.45095	0.133675	18.3351	4.3401e-75	3.81987e-73
CLEC12B|387837	3.35948	2.45082	0.297401	8.24079	1.71084e-16	7.15207e-16
CILP|8483	159.03	-2.45064	0.260488	-9.40787	5.0627e-21	2.7383e-20
HAVCR1|26762	1761.75	2.45045	0.272244	9.00094	2.23801e-19	1.10397e-18
SIGLEC1|6614	746.03	2.45031	0.218359	11.2214	3.20044e-29	2.67019e-28
CNTFR|1271	73.9488	-2.45018	0.304319	-8.05134	8.18957e-16	3.29505e-15
PLAG1|5324	204.157	-2.45016	0.142496	-17.1946	2.91695e-66	1.70141e-64
RASD1|51655	7166.36	-2.44986	0.201183	-12.1772	4.11053e-34	4.44294e-33
P2RY1|5028	206.175	2.44923	0.179754	13.6255	2.82516e-42	4.64925e-41
FXYD3|5349	189.449	-2.44867	0.283825	-8.6274	6.27614e-18	2.84643e-17
PTPRCAP|5790	533.687	2.44779	0.223638	10.9453	6.99602e-28	5.40464e-27
RIMKLA|284716	1284.24	2.44717	0.133429	18.3406	3.92566e-75	3.4706e-73
C6orf52|347744	29.5238	-2.44717	0.149742	-16.3425	4.91844e-60	2.07277e-58
FAM64A|54478	65.0614	2.44511	0.225747	10.8312	2.44935e-27	1.84379e-26
CCR6|1235	340.947	2.44424	0.196263	12.4539	1.33242e-35	1.54613e-34
LPCAT1|79888	8414.04	2.44381	0.117149	20.8608	1.2167e-96	2.89004e-94
ASCL1|429	2.13035	2.44352	0.538316	4.53919	5.64705e-06	1.16334e-05
PLEKHB1|58473	1112.35	-2.43756	0.177856	-13.7052	9.44434e-43	1.59687e-41
ERMP1|79956	9910.84	-2.43716	0.125444	-19.4283	4.45042e-84	6.35798e-82
HLA-F|3134	5642.2	2.43407	0.126364	19.2623	1.11247e-82	1.47197e-80
YPEL4|219539	56.859	2.43359	0.160157	15.195	3.81545e-52	1.04475e-50
ARHGAP9|64333	373.785	2.43321	0.173135	14.0539	7.29546e-45	1.37505e-43
PADI2|11240	2715.73	-2.43251	0.21113	-11.5214	1.02921e-30	9.27798e-30
CD86|942	729.82	2.43184	0.184431	13.1856	1.06174e-39	1.5279e-38
PSD2|84249	32.9286	2.43176	0.234537	10.3683	3.45459e-25	2.32368e-24
SPATA8|145946	2.29777	2.43113	0.500662	4.85583	1.19884e-06	2.6027e-06
KIAA2022|340533	326.702	-2.42869	0.289484	-8.38974	4.87213e-17	2.1046e-16
C1orf200|644997	2.98277	2.42754	0.283175	8.57259	1.01184e-17	4.54199e-17
KIAA0101|9768	172.656	2.42746	0.185833	13.0626	5.38457e-39	7.49165e-38
HLA-DQB1|3119	10217.8	2.42738	0.193886	12.5196	5.83045e-36	6.89546e-35
MOXD1|26002	2429.26	-2.42646	0.253776	-9.56143	1.16136e-21	6.4551e-21
STAC3|246329	124.685	2.42557	0.166428	14.5743	4.0918e-48	8.96332e-47
PRKCDBP|112464	1756.54	2.4245	0.153588	15.7857	3.90155e-56	1.32619e-54
GPR84|53831	51.895	2.4239	0.222105	10.9133	9.96024e-28	7.62587e-27
PFKFB4|5210	966.34	2.42376	0.149337	16.2302	3.08639e-59	1.24945e-57
COL4A3|1285	2615.39	-2.42371	0.168113	-14.4172	4.03517e-47	8.47215e-46
TREH|11181	473.968	-2.42346	0.324283	-7.47328	7.82224e-14	2.76719e-13
TXNDC3|51314	6.90374	2.42304	0.216567	11.1884	4.64807e-29	3.83578e-28
KLRD1|3824	115.283	2.42133	0.187569	12.909	4.00536e-38	5.29261e-37
FOXM1|2305	404.613	2.42132	0.195853	12.363	4.14634e-35	4.7034e-34
GPR35|2859	287.085	2.42001	0.250652	9.65486	4.68782e-22	2.66188e-21
THEMIS|387357	169.056	2.41944	0.233893	10.3442	4.44559e-25	2.9801e-24
CCL4L2|388372	274.018	2.41943	0.227291	10.6446	1.84686e-26	1.32886e-25
CD180|4064	292.483	2.41866	0.201171	12.0229	2.69391e-33	2.77629e-32
GTSE1|51512	108.675	2.41779	0.20974	11.5276	9.58274e-31	8.65035e-30
HAND2|9464	1.94977	-2.41634	0.475459	-5.08212	3.7324e-07	8.44632e-07
NBLA00301|79804	0.923158	-2.41533	0.423552	-5.70255	1.18027e-08	2.9695e-08
C2orf40|84417	569.1	-2.41282	0.250483	-9.63265	5.82091e-22	3.28541e-21
AZU1|566	1.75508	2.41258	0.393879	6.12517	9.0588e-10	2.47258e-09
MYOG|4656	1.16969	-2.41233	0.391176	-6.16686	6.96606e-10	1.91676e-09
DLL4|54567	3072.57	2.41052	0.139064	17.3338	2.61435e-67	1.60068e-65
NCAM2|4685	32.3777	-2.41022	0.255442	-9.43549	3.89189e-21	2.1149e-20
EMX1|2016	1375	-2.40902	0.159141	-15.1377	9.13874e-52	2.42817e-50
KCNJ12|3768	411.098	-2.40902	0.166392	-14.4779	1.6701e-47	3.5519e-46
PFKFB2|5208	2816.19	-2.40876	0.130185	-18.5026	1.96866e-76	1.86597e-74
ZNF80|7634	10.7674	2.40815	0.266984	9.01983	1.88384e-19	9.3246e-19
ABCA8|10351	933.082	-2.4059	0.27282	-8.81866	1.15834e-18	5.47644e-18
MS4A7|58475	2125.1	2.40514	0.168577	14.2673	3.49818e-46	7.05903e-45
IGF2|3481	4424.35	-2.40495	0.271732	-8.85044	8.71718e-19	4.1552e-18
HORMAD1|84072	1.02478	2.40372	0.365524	6.57609	4.82978e-11	1.43036e-10
MARCO|8685	138.593	2.40304	0.297403	8.08009	6.47175e-16	2.62174e-15
STX19|415117	11.1747	-2.40205	0.263678	-9.10978	8.25461e-20	4.16961e-19
C4orf26|152816	2.88599	2.40068	0.492892	4.8706	1.11263e-06	2.42247e-06
LOC100302650|100302650	990.256	-2.40051	0.221478	-10.8386	2.25836e-27	1.70197e-26
HMOX1|3162	11216.4	2.39963	0.195405	12.2803	1.15599e-34	1.28036e-33
MS4A6A|64231	2967.75	2.39924	0.185206	12.9544	2.21758e-38	2.97413e-37
C9orf53|51198	0.528031	2.39915	0.43756	5.48302	4.18114e-08	1.01205e-07
GLB1L3|112937	43.7575	2.39859	0.491235	4.88278	1.04602e-06	2.28299e-06
DOCK3|1795	69.4634	-2.39804	0.194466	-12.3314	6.13797e-35	6.86387e-34
RGS5|8490	72013.6	2.39753	0.160927	14.8983	3.38218e-50	8.26266e-49
C8B|732	0.787999	-2.39705	0.436373	-5.49313	3.94881e-08	9.5781e-08
MAP7D2|256714	1132.23	2.39675	0.306654	7.81582	5.46076e-15	2.09087e-14
CYSLTR2|57105	953.538	2.39518	0.323414	7.40592	1.30248e-13	4.55047e-13
KLRC4|8302	9.85719	2.39499	0.371008	6.45536	1.0796e-10	3.12729e-10
ACAP1|9744	264.675	2.39492	0.20445	11.714	1.08098e-31	1.02755e-30
KIR3DX1|90011	0.860145	2.39492	0.36901	6.49011	8.57755e-11	2.50143e-10
APOBEC3G|60489	1119.44	2.39486	0.13113	18.2632	1.62346e-74	1.37959e-72
TBC1D10C|374403	252.133	2.3942	0.183234	13.0663	5.12885e-39	7.15607e-38
ST6GAL1|6480	19240.4	-2.39374	0.13419	-17.8384	3.55653e-71	2.61631e-69
CTNNA2|1496	4.68112	-2.39313	0.240454	-9.95252	2.45873e-23	1.50167e-22
PIPOX|51268	3957.23	-2.3914	0.309115	-7.73628	1.02368e-14	3.85888e-14
TMEM40|55287	2.16859	-2.39129	0.370574	-6.45293	1.09706e-10	3.17647e-10
CDH16|1014	40779.9	-2.39116	0.134998	-17.7125	3.3575e-70	2.33898e-68
KIAA0748|9840	94.4557	2.38999	0.229428	10.4172	2.07025e-25	1.41277e-24
CLDN11|5010	434.353	-2.38976	0.241708	-9.88697	4.74165e-23	2.84052e-22
SYNGR4|23546	3.22867	2.38944	0.310085	7.70575	1.30077e-14	4.86893e-14
ARC|23237	369.564	-2.38896	0.263473	-9.06716	1.22155e-19	6.10932e-19
RSPH9|221421	57.1178	2.38871	0.206038	11.5935	4.44395e-31	4.0731e-30
CDSN|1041	66.0234	2.38859	0.225598	10.5878	3.39505e-26	2.4155e-25
AMBP|259	294.392	-2.38801	0.22113	-10.7991	3.47583e-27	2.59666e-26
SPATA21|374955	0.964726	2.3875	0.535294	4.46018	8.18925e-06	1.66651e-05
C2orf85|285093	2.99723	2.3874	0.33128	7.20659	5.73687e-13	1.91796e-12
CRB2|286204	683.414	-2.38708	0.353561	-6.75152	1.46304e-11	4.49772e-11
ALK|238	10.3149	2.38655	0.310719	7.68073	1.58186e-14	5.88312e-14
MKI67|4288	915.454	2.38621	0.227722	10.4786	1.08307e-25	7.48691e-25
COL8A1|1295	2107.28	2.38621	0.204576	11.6642	1.94332e-31	1.82528e-30
SRCRB4D|136853	279.289	-2.38538	0.151943	-15.6991	1.53378e-55	5.03974e-54
DHRS9|10170	87.1998	2.38533	0.258682	9.22109	2.94085e-20	1.52576e-19
C17orf60|284021	49.6623	2.38387	0.21122	11.2862	1.53541e-29	1.30533e-28
CD6|923	350.978	2.38298	0.19609	12.1524	5.56814e-34	5.98886e-33
NAPSB|256236	895.904	2.38272	0.236566	10.0721	7.33978e-24	4.59669e-23
KLC3|147700	163.188	-2.38247	0.235921	-10.0986	5.60523e-24	3.53963e-23
IL27|246778	3.46086	2.38217	0.275128	8.65841	4.78396e-18	2.18627e-17
E2F2|1870	69.6581	2.38212	0.208353	11.4331	2.85816e-30	2.51556e-29
LPAR5|57121	295.859	2.38181	0.172759	13.7868	3.05898e-43	5.29946e-42
CSF3|1440	5.21455	-2.38149	0.46679	-5.10185	3.36354e-07	7.63175e-07
SH2D5|400745	65.5392	2.38017	0.182258	13.0593	5.62541e-39	7.81021e-38
CD1D|912	329.964	2.38006	0.149822	15.8859	7.93823e-57	2.79968e-55
ABCC3|8714	6673.15	2.37863	0.171269	13.8882	7.46581e-44	1.33444e-42
SYT4|6860	5.3579	-2.3778	0.280572	-8.47483	2.35432e-17	1.03283e-16
PSMB9|5698	2343.15	2.37633	0.124647	19.0645	4.97668e-81	6.17077e-79
SCGB2A1|4246	41.6977	-2.37539	0.357755	-6.63972	3.14282e-11	9.43084e-11
IL17REL|400935	2.43972	2.37529	0.330474	7.18752	6.59812e-13	2.19622e-12
HAO2|51179	4229.36	-2.37518	0.324943	-7.30952	2.68091e-13	9.16015e-13
FAM111B|374393	168.126	2.37513	0.204694	11.6033	3.96357e-31	3.64127e-30
MTCP1|4515	171.246	2.37486	0.135008	17.5905	2.91259e-69	1.93992e-67
DNER|92737	1240.54	-2.37345	0.324312	-7.31842	2.50913e-13	8.5896e-13
TPX2|22974	528.683	2.37341	0.215831	10.9966	3.96833e-28	3.10829e-27
CDH19|28513	21.1853	-2.37243	0.460691	-5.14972	2.6087e-07	5.96227e-07
MST1P2|11209	567.201	-2.37225	0.19948	-11.8922	1.29942e-32	1.28598e-31
C21orf7|56911	1268.39	2.37167	0.167615	14.1495	1.88046e-45	3.66337e-44
FAM78A|286336	524.999	2.36974	0.134861	17.5718	4.05127e-69	2.68926e-67
HSD17B3|3293	10.4294	2.36885	0.333129	7.1109	1.15287e-12	3.78561e-12
C17orf74|201243	0.528492	2.36862	0.473505	5.0023	5.66491e-07	1.26311e-06
CXCR7|57007	3476.23	2.36786	0.150042	15.7813	4.18715e-56	1.41838e-54
HOXB5|3215	462.584	-2.36735	0.167217	-14.1574	1.68218e-45	3.28359e-44
LGALS9B|284194	0.915098	2.36692	0.502352	4.71169	2.45674e-06	5.20634e-06
LAT2|7462	582.208	2.36463	0.158442	14.9243	2.2899e-50	5.67866e-49
MBOAT4|619373	10.1501	2.36424	0.162897	14.5138	9.91464e-48	2.12927e-46
LOC100129066|100129066	3.95445	2.36297	0.290634	8.13039	4.27916e-16	1.75246e-15
LRRC14B|389257	13.4577	2.36196	0.313009	7.54599	4.48863e-14	1.61177e-13
C17orf87|388325	87.1021	2.3614	0.194189	12.1604	5.05364e-34	5.4444e-33
IQCF6|440956	0.964637	-2.35867	0.330756	-7.13115	9.95303e-13	3.2786e-12
PLXDC1|57125	1215.27	2.35744	0.135891	17.348	2.04159e-67	1.25781e-65
DUSP15|128853	458.536	-2.35724	0.213743	-11.0284	2.78774e-28	2.20724e-27
PRTN3|5657	4.14907	2.35628	0.459865	5.12384	2.99369e-07	6.81767e-07
CXCL17|284340	1.27644	-2.35602	0.570444	-4.13015	3.62532e-05	6.96077e-05
LOC100129055|100129055	2.40581	2.35536	0.307982	7.64774	2.0455e-14	7.54623e-14
SPN|6693	750.026	2.35492	0.173413	13.5798	5.27626e-42	8.56144e-41
PLAC8|51316	160.846	2.35437	0.23104	10.1903	2.18987e-24	1.41598e-23
CALB2|794	11.9981	2.35434	0.341274	6.89868	5.24888e-12	1.65571e-11
C14orf180|400258	100.408	2.35388	0.361653	6.50868	7.58157e-11	2.21832e-10
KLK13|26085	3.24061	2.35297	0.424693	5.54041	3.0177e-08	7.38139e-08
ADSSL1|122622	2314.08	2.35246	0.190419	12.3541	4.62667e-35	5.23021e-34
WISP2|8839	99.9062	2.35147	0.348978	6.73817	1.60398e-11	4.91873e-11
CLECL1|160365	25.5478	2.35086	0.203388	11.5585	6.69006e-31	6.07809e-30
LST1|7940	485.609	2.35057	0.164346	14.3026	2.10778e-46	4.28843e-45
NLGN1|22871	1129.75	2.35001	0.160157	14.6732	9.57091e-49	2.18139e-47
GLDC|2731	2627.03	-2.34988	0.205108	-11.4568	2.17395e-30	1.92627e-29
NKAIN2|154215	18.763	-2.34984	0.260821	-9.00939	2.07196e-19	1.02429e-18
GPRIN1|114787	219.382	2.34886	0.150808	15.5752	1.07347e-54	3.37536e-53
SLIT2|9353	984.964	-2.34849	0.228632	-10.2719	9.43481e-25	6.21059e-24
COL1A1|1277	25490.3	2.34844	0.24458	9.60196	7.84369e-22	4.39064e-21
ATRNL1|26033	432.629	-2.34837	0.281879	-8.33112	8.00782e-17	3.41571e-16
UBE2U|148581	1.20267	-2.34734	0.541009	-4.33883	1.43245e-05	2.85058e-05
CAV1|857	10442.6	2.34679	0.144967	16.1884	6.08535e-59	2.42859e-57
MASP1|5648	1996.06	2.34653	0.195581	11.9978	3.65057e-33	3.72713e-32
CSMD3|114788	3.27138	-2.34628	0.448888	-5.22688	1.72395e-07	4.00091e-07
C4orf47|441054	102.511	2.34485	0.143692	16.3186	7.2817e-60	3.02866e-58
CARD11|84433	663.639	2.34484	0.225352	10.4053	2.34615e-25	1.59333e-24
CECR2|27443	55.0977	-2.34461	0.23677	-9.90247	4.06101e-23	2.44616e-22
PSAT1|29968	3653.48	-2.34368	0.288932	-8.11151	4.99946e-16	2.03898e-15
ARHGEF38|54848	44.2804	-2.34155	0.225022	-10.4059	2.33097e-25	1.58357e-24
HEPACAM|220296	7.21234	-2.34101	0.314258	-7.44934	9.3811e-14	3.3056e-13
DCN|1634	16534.7	-2.34072	0.30289	-7.72797	1.09274e-14	4.1074e-14
SPINK5|11005	91.3313	2.33957	0.293321	7.97614	1.50976e-15	5.96971e-15
BUB1|699	195.082	2.33944	0.253444	9.23059	2.69142e-20	1.40041e-19
GATA5|140628	71.3501	-2.33905	0.277836	-8.41881	3.80319e-17	1.65081e-16
FBP1|2203	7365.06	-2.33891	0.20257	-11.5462	7.71774e-31	7.00531e-30
PLEKHN1|84069	56.9208	2.33759	0.194028	12.0477	1.99456e-33	2.06744e-32
CBLN4|140689	174.84	2.33755	0.270927	8.62797	6.24503e-18	2.83297e-17
NKPD1|284353	6.3233	2.33716	0.25803	9.05772	1.33202e-19	6.64998e-19
DACH1|1602	1058.13	-2.33575	0.175147	-13.3359	1.43086e-40	2.14032e-39
PLK2|10769	4262.26	2.33522	0.125577	18.596	3.46482e-77	3.44994e-75
NT5DC3|51559	1616.72	2.3352	0.155796	14.9889	8.67859e-51	2.20772e-49
KIAA1210|57481	26.7079	-2.33493	0.296388	-7.87796	3.32781e-15	1.29048e-14
HSPB8|26353	9742.53	2.33457	0.15648	14.9193	2.46927e-50	6.09281e-49
SNHG12|85028	312.124	2.3345	0.137475	16.9813	1.12948e-64	6.08407e-63
CLDN10|9071	5241.99	-2.33419	0.140526	-16.6104	5.85865e-62	2.74354e-60
LOC100271831|100271831	27.6127	2.3338	0.676809	3.44824	0.00056425	0.000969398
C19orf33|64073	1192.25	2.3336	0.212357	10.9891	4.3127e-28	3.37668e-27
HOMER1|9456	830.655	-2.33346	0.146498	-15.9282	4.03496e-57	1.44372e-55
MCM10|55388	58.6573	2.33312	0.239775	9.73044	2.23621e-22	1.29401e-21
ANXA9|8416	1022.72	-2.33306	0.134803	-17.3072	4.149e-67	2.50913e-65
JAK3|3718	970.097	2.33303	0.163245	14.2916	2.46899e-46	5.013e-45
KCNK13|56659	425.901	-2.33296	0.155754	-14.9784	1.01583e-50	2.57418e-49
GPR82|27197	46.1238	2.33246	0.241928	9.64113	5.35928e-22	3.03354e-21
IL2|3558	1.09354	2.33157	0.376137	6.19872	5.69228e-10	1.57462e-09
LILRA2|11027	188.258	2.33143	0.1651	14.1213	2.80616e-45	5.41325e-44
IL18RAP|8807	40.6892	2.33073	0.195555	11.9186	9.473e-33	9.48021e-32
GDF3|9573	90.8037	-2.33046	0.248855	-9.36475	7.6227e-21	4.09375e-20
RGSL1|353299	0.582455	2.32937	0.620693	3.75285	0.000174835	0.000316285
ANKRD30B|374860	1.30381	-2.32935	0.387981	-6.00378	1.92772e-09	5.14137e-09
HIST1H2AJ|8331	0.656739	2.32935	0.382449	6.09062	1.12473e-09	3.05301e-09
CCDC88B|283234	441.572	2.32864	0.152931	15.2268	2.3497e-52	6.488e-51
DLX2|1746	5.2737	2.32857	0.334226	6.96705	3.23651e-12	1.03316e-11
LOC100130238|100130238	203.621	-2.32707	0.255301	-9.11502	7.8657e-20	3.97723e-19
C1orf61|10485	1.72141	2.32695	0.362192	6.42463	1.3219e-10	3.8079e-10
ALDOC|230	3364.99	2.32682	0.178608	13.0275	8.53299e-39	1.16825e-37
EXTL1|2134	22.0704	-2.32561	0.259911	-8.94771	3.62928e-19	1.76496e-18
BEST4|266675	51.0242	2.32507	0.240643	9.66189	4.37732e-22	2.48843e-21
PARP15|165631	29.0092	2.32421	0.226861	10.2451	1.24508e-24	8.15235e-24
CXorf58|254158	4.73069	-2.32323	0.212413	-10.9374	7.63985e-28	5.88358e-27
COBLL1|22837	11200.4	-2.32322	0.126812	-18.3202	5.71034e-75	4.98138e-73
AKAP3|10566	169.032	-2.3208	0.131876	-17.5983	2.53896e-69	1.6968e-67
ALOX5|240	1811.04	2.32069	0.209448	11.08	1.56877e-28	1.25827e-27
NCAPG|64151	194.072	2.32041	0.221608	10.4708	1.17641e-25	8.11509e-25
C5orf58|133874	7.56114	2.31831	0.215596	10.753	5.73646e-27	4.23416e-26
KLRC1|3821	22.6431	2.31748	0.252559	9.176	4.47387e-20	2.29634e-19
CLEC5A|23601	229.247	2.31724	0.22402	10.3439	4.45983e-25	2.98863e-24
SLC22A12|116085	6787.25	-2.31717	0.372779	-6.21595	5.10136e-10	1.41573e-09
RHOH|399	245.328	2.31639	0.215947	10.7266	7.63245e-27	5.5959e-26
ODZ1|10178	753.614	2.31623	0.198568	11.6647	1.93138e-31	1.81493e-30
VTN|7448	132.932	-2.31553	0.290359	-7.97471	1.52739e-15	6.03819e-15
OR51E1|143503	263.935	2.31365	0.205621	11.252	2.26362e-29	1.90715e-28
TREML1|340205	5.31952	2.31325	0.260186	8.89076	6.06906e-19	2.92047e-18
HAP1|9001	44.9806	-2.3131	0.301023	-7.68415	1.5402e-14	5.73901e-14
DTL|51514	226.436	2.31226	0.190534	12.1357	6.83584e-34	7.30453e-33
CNGB1|1258	4.96047	-2.31181	0.312988	-7.38627	1.51002e-13	5.25324e-13
SDR16C5|195814	4.40595	-2.31166	0.372634	-6.20356	5.52001e-10	1.52825e-09
RASSF2|9770	2064.93	2.31109	0.135589	17.0448	3.81817e-65	2.10855e-63
BCORL2|286554	4.76784	2.31017	0.387837	5.95654	2.57628e-09	6.81397e-09
HLA-DQA1|3117	8208.12	2.30926	0.192349	12.0056	3.32068e-33	3.40266e-32
SUCNR1|56670	823.652	-2.30916	0.236742	-9.75391	1.77498e-22	1.03227e-21
MOGAT3|346606	101.416	2.30762	0.354721	6.50546	7.74549e-11	2.26494e-10
PAH|5053	9482.56	-2.30724	0.44739	-5.15711	2.50789e-07	5.74318e-07
VSTM1|284415	2.79688	2.30652	0.323721	7.12503	1.04056e-12	3.42366e-12
CPA6|57094	17.2921	2.30641	0.256841	8.97993	2.70932e-19	1.33004e-18
PRDM1|639	1309.78	2.30574	0.130334	17.691	4.92327e-70	3.37022e-68
USP2|9099	3318.05	-2.30489	0.186129	-12.3833	3.21873e-35	3.67655e-34
C5orf47|133491	7.68083	-2.30448	0.214221	-10.7575	5.46472e-27	4.03812e-26
GFI1|2672	80.4545	2.30296	0.183847	12.5265	5.34605e-36	6.33779e-35
C3orf45|132228	7.58561	-2.30237	0.241107	-9.54916	1.30758e-21	7.25555e-21
FOXE1|2304	16.2148	-2.30202	0.365858	-6.29212	3.13153e-10	8.81091e-10
EDA2R|60401	593.009	2.30103	0.117316	19.6139	1.17732e-85	1.81335e-83
GRK1|6011	0.855261	-2.30089	0.354792	-6.48518	8.86282e-11	2.58286e-10
SLC6A19|340024	8389.45	-2.29953	0.426082	-5.39691	6.77966e-08	1.61778e-07
C10orf129|142827	1.18267	-2.29871	0.476939	-4.81972	1.43759e-06	3.10326e-06
HLA-DOB|3112	200.779	2.29865	0.221435	10.3807	3.03528e-25	2.04863e-24
MARVELD2|153562	1313.41	-2.29857	0.146044	-15.7389	8.18569e-56	2.73527e-54
C21orf130|284835	53.8026	-2.29822	0.28364	-8.10257	5.38108e-16	2.19236e-15
FNDC5|252995	75.4914	-2.29814	0.177359	-12.9576	2.12858e-38	2.8567e-37
CD38|952	144.444	2.29779	0.22275	10.3156	5.99285e-25	3.99152e-24
ZNF831|128611	111.117	2.29734	0.213047	10.7833	4.12994e-27	3.07368e-26
CHSY3|337876	203.281	2.29722	0.167174	13.7415	5.72815e-43	9.74378e-42
GAPT|202309	235.563	2.2969	0.218368	10.5185	7.0988e-26	4.96815e-25
MSH4|4438	3.82981	2.29679	0.304283	7.54819	4.41333e-14	1.58688e-13
CEACAM5|1048	1.59035	-2.29539	0.559548	-4.10222	4.09201e-05	7.82634e-05
PSG9|5678	2.45443	-2.29488	0.458044	-5.01017	5.43832e-07	1.21492e-06
ANLN|54443	465.051	2.29317	0.231634	9.89998	4.16364e-23	2.50568e-22
SHOX2|6474	9.96934	2.29287	0.287127	7.98558	1.39866e-15	5.54488e-15
CLEC4GP1|440508	4.07717	-2.29243	0.454609	-5.04264	4.59149e-07	1.03193e-06
TYMS|7298	1402.13	2.29213	0.139376	16.4457	9.00802e-61	3.96413e-59
SCIN|85477	8365.32	-2.29202	0.204292	-11.2193	3.27897e-29	2.7334e-28
GNMT|27232	17.108	-2.29194	0.211745	-10.824	2.64896e-27	1.98798e-26
MTNR1A|4543	23.3535	-2.2919	0.300443	-7.6284	2.37682e-14	8.73094e-14
LAX1|54900	107.875	2.29154	0.220304	10.4017	2.43551e-25	1.65174e-24
KCNMA1|3778	2114.32	2.2913	0.216608	10.5781	3.76429e-26	2.66953e-25
CDT1|81620	170.57	2.29127	0.190873	12.0041	3.37921e-33	3.45904e-32
C21orf29|54084	4.0385	-2.29082	0.351308	-6.52082	6.99231e-11	2.0517e-10
MSR1|4481	2460.51	2.28938	0.180911	12.6547	1.05329e-36	1.29461e-35
FGD2|221472	364.312	2.28934	0.180258	12.7003	5.88853e-37	7.32907e-36
PTTG3P|26255	1.4288	2.2882	0.342734	6.6763	2.45048e-11	7.40402e-11
ProSAPiP1|9762	2641.38	-2.28797	0.157776	-14.5014	1.18716e-47	2.54401e-46
LILRB2|10288	470.275	2.28642	0.156903	14.5723	4.21751e-48	9.22843e-47
POLQ|10721	57.4249	2.28588	0.220134	10.384	2.9314e-25	1.98123e-24
DPEP2|64174	150.808	2.284	0.166517	13.7163	8.11045e-43	1.37251e-41
IL10RA|3587	1930.82	2.2836	0.164433	13.8877	7.52253e-44	1.34214e-42
ANXA8L2|244	10.9375	2.28172	0.545491	4.18288	2.87838e-05	5.57658e-05
CGN|57530	3010.45	-2.28152	0.174682	-13.061	5.50153e-39	7.6436e-38
AGPAT9|84803	3845.47	-2.28054	0.222373	-10.2555	1.11832e-24	7.34187e-24
BIK|638	46.0825	-2.27912	0.192451	-11.8426	2.3507e-32	2.29312e-31
CENPM|79019	92.7997	2.27892	0.161433	14.1168	2.99195e-45	5.76038e-44
LSP1|4046	1773.97	2.2787	0.180821	12.602	2.05853e-36	2.48676e-35
WBSCR17|64409	300.596	-2.27868	0.329992	-6.90527	5.01069e-12	1.58285e-11
HSD3B7|80270	5152.8	2.27866	0.147473	15.4514	7.38784e-54	2.22368e-52
COL4A5|1287	1688.34	-2.27844	0.169077	-13.4758	2.17101e-41	3.38352e-40
EFNA3|1944	238.515	2.27834	0.141517	16.0994	2.57697e-58	9.8269e-57
BDNF|627	173.267	2.27812	0.208637	10.919	9.34954e-28	7.16665e-27
CORO2B|10391	702.777	-2.2779	0.181161	-12.5739	2.939e-36	3.52233e-35
PCDHGB2|56103	401.8	2.27786	0.25659	8.87742	6.84281e-19	3.27601e-18
FOXB1|27023	1.52088	2.2778	0.774622	2.94052	0.00327658	0.005184
LCP2|3937	1444.72	2.27623	0.129987	17.5113	1.17516e-68	7.64632e-67
SERPINE1|5054	14313.2	2.27588	0.266107	8.55248	1.20473e-17	5.37847e-17
HEPN1|641654	5.24353	-2.27578	0.301532	-7.5474	4.44025e-14	1.59569e-13
PHYHIP|9796	143.534	-2.27445	0.224241	-10.1429	3.56438e-24	2.2749e-23
EPHA5|2044	6.86869	-2.27435	0.355286	-6.40146	1.53894e-10	4.41634e-10
AGMAT|79814	5315.3	-2.27424	0.281797	-8.07048	7.00213e-16	2.82941e-15
PSORS1C3|100130889	35.6007	2.27238	0.262817	8.64626	5.32154e-18	2.42689e-17
PYCARD|29108	741.342	2.27232	0.166973	13.6089	3.54473e-42	5.78512e-41
C9orf4|23732	0.663736	-2.27198	0.46198	-4.91792	8.74709e-07	1.92251e-06
ADA|100	397.599	2.269	0.176564	12.8509	8.50391e-38	1.10517e-36
UGT1A1|54658	49.6439	2.26895	0.341536	6.64338	3.06562e-11	9.20759e-11
WAS|7454	588.059	2.2687	0.163701	13.8588	1.12493e-43	1.98017e-42
DEFA1B|728358	15.7995	2.2682	0.406064	5.58581	2.32611e-08	5.73025e-08
NCF1B|654816	73.0001	2.26811	0.210211	10.7897	3.8517e-27	2.87093e-26
SELPLG|6404	1294.5	2.26779	0.163521	13.8685	9.83105e-44	1.73362e-42
CCDC42B|387885	17.8395	-2.26776	0.22938	-9.88648	4.76489e-23	2.85358e-22
EPHA6|285220	80.8864	2.26768	0.280036	8.09781	5.5958e-16	2.27654e-15
EPR1|8475	118.931	2.26758	0.23471	9.66118	4.40737e-22	2.50407e-21
PLA2G2F|64600	0.852453	-2.26692	0.672808	-3.36935	0.000753465	0.00127748
RRM2|6241	507.33	2.26654	0.223432	10.1442	3.51714e-24	2.24694e-23
PPP1R3G|648791	201.425	2.26632	0.115864	19.5602	3.37914e-85	5.08548e-83
GRID2|2895	3.29384	-2.26613	0.287761	-7.87504	3.40626e-15	1.32012e-14
COL6A6|131873	9.24928	-2.26242	0.243401	-9.29501	1.4719e-20	7.77143e-20
CDK18|5129	10175.7	2.26192	0.118457	19.0949	2.78451e-81	3.51902e-79
APOC2|344	540.209	2.26115	0.306506	7.37717	1.6169e-13	5.61415e-13
C7orf34|135927	1.20439	-2.26062	0.378968	-5.96521	2.44327e-09	6.47869e-09
HLA-DPB1|3115	17071.5	2.26059	0.147503	15.3258	5.14402e-53	1.47619e-51
PCGEM1|64002	15.774	2.26053	0.49701	4.54827	5.40893e-06	1.11568e-05
PRDM7|11105	1.82721	-2.25956	0.405743	-5.56893	2.56307e-08	6.29276e-08
SKA3|221150	79.828	2.25916	0.186306	12.126	7.68689e-34	8.19616e-33
LOC572558|572558	11.647	-2.25812	0.208508	-10.8299	2.48399e-27	1.86915e-26
RHEBL1|121268	24.7857	2.25755	0.14839	15.2136	2.87205e-52	7.90816e-51
DDB2|1643	1615.89	2.25708	0.0899109	25.1036	4.54725e-139	5.97661e-136
GRIK4|2900	46.1391	2.25537	0.326124	6.91569	4.65581e-12	1.4739e-11
CLEC7A|64581	467.197	2.25427	0.172955	13.0339	7.85264e-39	1.07885e-37
AGPHD1|123688	185.735	-2.25325	0.110146	-20.4569	5.21964e-93	1.07193e-90
CACNA2D3|55799	182.013	-2.25288	0.166885	-13.4996	1.5718e-41	2.47905e-40
LOC100126784|100126784	137.08	2.25178	0.16609	13.5576	7.14348e-42	1.15249e-40
KLRC2|3822	9.36933	2.25158	0.294039	7.65742	1.89703e-14	7.01687e-14
PRKAR2B|5577	1066.35	-2.25085	0.125006	-18.0059	1.74993e-72	1.36905e-70
PTPN22|26191	193.024	2.24961	0.201306	11.1751	5.40173e-29	4.42991e-28
ASF1B|55723	261.648	2.24935	0.17195	13.0814	4.20368e-39	5.89861e-38
GPR81|27198	142.101	-2.24926	0.241626	-9.30883	1.29249e-20	6.84433e-20
LRRN1|57633	92.1795	-2.24909	0.244067	-9.21503	3.11177e-20	1.61105e-19
SAGE1|55511	0.658828	2.24875	0.601511	3.73851	0.000185117	0.000334058
FMO5|2330	1285.36	-2.24836	0.201487	-11.1589	6.4816e-29	5.29568e-28
C20orf197|284756	10.9707	2.24834	0.172737	13.016	9.92436e-39	1.35498e-37
PRR7|80758	71.7191	2.24782	0.204129	11.0118	3.35418e-28	2.64193e-27
GP6|51206	20.6629	2.24748	0.25383	8.85427	8.42305e-19	4.01792e-18
RAPGEF3|10411	3049.11	-2.24723	0.119855	-18.7496	1.95094e-78	2.11334e-76
PIP5K1B|8395	505.737	-2.24699	0.153352	-14.6525	1.2984e-48	2.93892e-47
C3orf67|200844	172.178	2.24675	0.147379	15.2446	1.78696e-52	4.96197e-51
LGALS9C|654346	25.5916	2.24576	0.168565	13.3228	1.70615e-40	2.54055e-39
APOBEC3C|27350	1028.7	2.2444	0.120689	18.5966	3.42069e-77	3.44076e-75
HCK|3055	980.756	2.24401	0.158245	14.1806	1.20794e-45	2.37433e-44
CD37|951	1021.69	2.24393	0.18307	12.2572	1.53671e-34	1.69536e-33
RDM1|201299	8.82654	2.2432	0.229858	9.75906	1.68714e-22	9.8321e-22
FSTL4|23105	222.574	-2.24153	0.286783	-7.81613	5.44706e-15	2.08643e-14
RHAG|6005	1.68502	2.24019	0.686176	3.26475	0.0010956	0.00182817
LOC100129034|100129034	9108.21	2.24006	0.152325	14.7058	5.9163e-49	1.36261e-47
TRIM54|57159	167.093	2.23749	0.377998	5.91931	3.23303e-09	8.4895e-09
NUSAP1|51203	715.289	2.23451	0.137207	16.2857	1.2472e-59	5.14404e-58
CLDN6|9074	9.67671	-2.23445	0.280348	-7.97026	1.5834e-15	6.25459e-15
TMC8|147138	508.643	2.23357	0.160065	13.9541	2.9684e-44	5.38381e-43
AHSG|197	4.58658	-2.23241	0.269722	-8.27674	1.26595e-16	5.33522e-16
GPR115|221393	43.887	2.23149	0.486574	4.58612	4.5155e-06	9.37085e-06
C10orf10|11067	13244.9	2.23031	0.159973	13.9418	3.5313e-44	6.39885e-43
LY9|4063	103.845	2.23007	0.238353	9.35618	8.26708e-21	4.42655e-20
FRMD1|79981	211.307	-2.22988	0.355433	-6.27372	3.52527e-10	9.8835e-10
OR56B1|387748	0.958898	2.22969	0.47688	4.67559	2.93107e-06	6.17504e-06
KIR3DP1|768329	0.416153	2.22942	0.819588	2.72018	0.00652472	0.00998485
GABRB2|2561	127.91	-2.2262	0.272843	-8.15925	3.37125e-16	1.38872e-15
[truncated: 3,434 more rows]
