# Supplementary material for: Efficient proximal gradient algorithm for inference of differential gene networks
Source: BMC Bioinformatics. 2019 May 2;20:224. doi: 10.1186/s12859-019-2749-x (PMC6498668; doi:10.1186/s12859-019-2749-x)
Supplement: Supplementary file 9 — The list of 251 MSigDB C2 gene sets that are significantly enriched in the set of 460 dNetK genes in Additional file 8 identified from the KIRC data. (XLSX 22 kb) [file 12859_2019_2749_MOESM9_ESM.xlsx]

## Sheet: Sheet1
Enriched.set	p_adj	set_size		251 enriched gene sets found at FDR<0.001
WALLACE_PROSTATE_CANCER_RACE_UP	4.45804e-36	299		top gene sets related to kidney disease are highlithed in pink
POOLA_INVASIVE_BREAST_CANCER_UP	3.79726e-34	288		top gene sets related to cancers are highlighted in light blue
FLECHNER_BIOPSY_KIDNEY_TRANSPLANT_REJECTED_VS_OK_UP	8.49682e-31	87		top gene sets related to immunue system are highlithed in light green
SCHUETZ_BREAST_CANCER_DUCTAL_INVASIVE_UP	7.58555e-30	351
MCLACHLAN_DENTAL_CARIES_UP	7.58555e-30	254
NAKAYAMA_SOFT_TISSUE_TUMORS_PCA1_UP	1.42567e-26	76
JAATINEN_HEMATOPOIETIC_STEM_CELL_DN	4.26851e-24	226
WIELAND_UP_BY_HBV_INFECTION	1.21737e-20	101
PICCALUGA_ANGIOIMMUNOBLASTIC_LYMPHOMA_UP	1.89269e-19	205
RUTELLA_RESPONSE_TO_HGF_VS_CSF2RB_AND_IL4_UP	5.83335e-18	408
HSIAO_LIVER_SPECIFIC_GENES	6.39021e-17	244
LINDGREN_BLADDER_CANCER_CLUSTER_2B	1.56143e-16	392
DELYS_THYROID_CANCER_UP	8.41993e-16	443
TAKEDA_TARGETS_OF_NUP98_HOXA9_FUSION_10D_DN	1.18251e-14	142
WINTER_HYPOXIA_METAGENE	1.18784e-14	242
LEE_DIFFERENTIATING_T_LYMPHOCYTE	7.90789e-14	200
HINATA_NFKB_TARGETS_KERATINOCYTE_UP	1.33693e-13	91
HOSHIDA_LIVER_CANCER_SUBCLASS_S3	2.48478e-13	266
RODWELL_AGING_KIDNEY_NO_BLOOD_UP	2.77855e-13	222
TAKEDA_TARGETS_OF_NUP98_HOXA9_FUSION_8D_DN	1.12607e-11	205
RUTELLA_RESPONSE_TO_CSF2RB_AND_IL4_DN	2.40199e-11	315
GAURNIER_PSMD4_TARGETS	3.14937e-11	73
WESTON_VEGFA_TARGETS	4.22335e-11	108
HOSHIDA_LIVER_CANCER_SUBCLASS_S1	6.12151e-11	237
LIU_VAV3_PROSTATE_CARCINOGENESIS_UP	6.59884e-11	89
DEMAGALHAES_AGING_UP	8.72467e-11	55
VECCHI_GASTRIC_CANCER_ADVANCED_VS_EARLY_UP	1.13624e-10	175
BOQUEST_STEM_CELL_UP	1.34229e-10	260
TARTE_PLASMA_CELL_VS_PLASMABLAST_UP	3.28953e-10	398
REACTOME_IMMUNOREGULATORY_INTERACTIONS_BETWEEN_A_LYMPHOID_AND_A_NON_LYMPHOID_CELL	3.96333e-10	70
CHIANG_LIVER_CANCER_SUBCLASS_CTNNB1_DN	4.44065e-10	170
HELLER_SILENCED_BY_METHYLATION_UP	6.29445e-10	282
GAL_LEUKEMIC_STEM_CELL_DN	6.86865e-10	244
REACTOME_INTERFERON_GAMMA_SIGNALING	3.1031e-09	63
SABATES_COLORECTAL_ADENOMA_DN	4.7113e-09	291
FARMER_BREAST_CANCER_CLUSTER_1	4.96105e-09	44
BAELDE_DIABETIC_NEPHROPATHY_UP	4.96105e-09	86
BOSCO_TH1_CYTOTOXIC_MODULE	5.50455e-09	114
PID_IL12_2PATHWAY	6.83308e-09	63
RUTELLA_RESPONSE_TO_HGF_UP	6.83308e-09	418
PETROVA_ENDOTHELIUM_LYMPHATIC_VS_BLOOD_DN	7.34962e-09	162
REACTOME_GENERATION_OF_SECOND_MESSENGER_MOLECULES	8.00766e-09	27
NABA_CORE_MATRISOME	8.59424e-09	275
WU_CELL_MIGRATION	9.74857e-09	184
ZHU_CMV_24_HR_DN	9.79425e-09	91
ELVIDGE_HIF1A_AND_HIF2A_TARGETS_DN	1.01322e-08	104
BOQUEST_STEM_CELL_CULTURED_VS_FRESH_UP	1.02732e-08	425
WANG_ESOPHAGUS_CANCER_VS_NORMAL_UP	1.21537e-08	121
GRAHAM_CML_QUIESCENT_VS_NORMAL_DIVIDING_UP	1.46748e-08	57
KEGG_COMPLEMENT_AND_COAGULATION_CASCADES	1.62678e-08	69
ELVIDGE_HYPOXIA_UP	1.64531e-08	171
CROONQUIST_STROMAL_STIMULATION_UP	1.75524e-08	60
KEGG_CYTOKINE_CYTOKINE_RECEPTOR_INTERACTION	1.8427e-08	267
REACTOME_PHOSPHORYLATION_OF_CD3_AND_TCR_ZETA_CHAINS	1.87317e-08	16
ZHU_CMV_ALL_DN	2.75405e-08	128
KEGG_HEMATOPOIETIC_CELL_LINEAGE	2.78242e-08	88
KEGG_CELL_ADHESION_MOLECULES_CAMS	3.85391e-08	134
ELVIDGE_HYPOXIA_BY_DMOG_UP	3.85391e-08	130
TURASHVILI_BREAST_LOBULAR_CARCINOMA_VS_LOBULAR_NORMAL_DN	4.51269e-08	74
REACTOME_TCR_SIGNALING	5.01909e-08	54
REACTOME_PD1_SIGNALING	6.0219e-08	18
THUM_SYSTOLIC_HEART_FAILURE_UP	6.07464e-08	423
ANASTASSIOU_MULTICANCER_INVASIVENESS_SIGNATURE	6.7406e-08	64
ELVIDGE_HIF1A_TARGETS_DN	7.80993e-08	91
PID_INTEGRIN1_PATHWAY	9.76374e-08	66
TURASHVILI_BREAST_LOBULAR_CARCINOMA_VS_DUCTAL_NORMAL_UP	1.1562e-07	69
GRUETZMANN_PANCREATIC_CANCER_UP	1.1562e-07	358
NAKAYAMA_SOFT_TISSUE_TUMORS_PCA2_DN	1.1562e-07	80
VART_KSHV_INFECTION_ANGIOGENIC_MARKERS_UP	2.31155e-07	165
SMIRNOV_RESPONSE_TO_IR_6HR_DN	2.31155e-07	114
REACTOME_CELL_SURFACE_INTERACTIONS_AT_THE_VASCULAR_WALL	2.49591e-07	91
NIELSEN_GIST_AND_SYNOVIAL_SARCOMA_DN	3.94658e-07	20
TAKEDA_TARGETS_OF_NUP98_HOXA9_FUSION_10D_UP	5.01328e-07	194
CROMER_TUMORIGENESIS_UP	5.36267e-07	63
KAN_RESPONSE_TO_ARSENIC_TRIOXIDE	5.84622e-07	123
PID_CD8_TCR_DOWNSTREAM_PATHWAY	7.56849e-07	65
HECKER_IFNB1_TARGETS	7.58174e-07	95
OISHI_CHOLANGIOMA_STEM_CELL_LIKE_DN	7.58174e-07	278
SATO_SILENCED_BY_METHYLATION_IN_PANCREATIC_CANCER_1	7.76414e-07	419
PID_TCR_PATHWAY	8.61157e-07	66
BERTUCCI_MEDULLARY_VS_DUCTAL_BREAST_CANCER_UP	9.89002e-07	206
PID_INTEGRIN3_PATHWAY	1.05248e-06	43
LENAOUR_DENDRITIC_CELL_MATURATION_DN	1.05901e-06	128
VERHAAK_AML_WITH_NPM1_MUTATED_DN	1.18006e-06	246
TURASHVILI_BREAST_DUCTAL_CARCINOMA_VS_DUCTAL_NORMAL_UP	1.28788e-06	44
TONKS_TARGETS_OF_RUNX1_RUNX1T1_FUSION_HSC_DN	1.35224e-06	187
BIOCARTA_NO2IL12_PATHWAY	1.49661e-06	17
MANALO_HYPOXIA_UP	1.49661e-06	207
KEGG_PRIMARY_IMMUNODEFICIENCY	1.85729e-06	35
SENGUPTA_NASOPHARYNGEAL_CARCINOMA_WITH_LMP1_DN	1.85729e-06	175
ACEVEDO_LIVER_TUMOR_VS_NORMAL_ADJACENT_TISSUE_DN	2.01725e-06	274
WESTON_VEGFA_TARGETS_6HR	2.20882e-06	59
BIOCARTA_COMP_PATHWAY	2.25898e-06	19
RUTELLA_RESPONSE_TO_HGF_DN	2.52015e-06	235
RIGGI_EWING_SARCOMA_PROGENITOR_UP	3.0026e-06	430
VERHAAK_GLIOBLASTOMA_MESENCHYMAL	3.0156e-06	216
SANA_RESPONSE_TO_IFNG_UP	3.14088e-06	78
REACTOME_TRANSPORT_OF_GLUCOSE_AND_OTHER_SUGARS_BILE_SALTS_AND_ORGANIC_ACIDS_METAL_IONS_AND_AMINE_COMPOUNDS	3.19402e-06	89
ROY_WOUND_BLOOD_VESSEL_UP	3.31311e-06	50
REACTOME_SLC_MEDIATED_TRANSMEMBRANE_TRANSPORT	3.64834e-06	241
MISSIAGLIA_REGULATED_BY_METHYLATION_UP	4.04406e-06	126
HADDAD_T_LYMPHOCYTE_AND_NK_PROGENITOR_DN	4.04406e-06	63
WEST_ADRENOCORTICAL_TUMOR_MARKERS_DN	4.77897e-06	20
KEGG_SYSTEMIC_LUPUS_ERYTHEMATOSUS	4.87585e-06	140
PID_INTEGRIN2_PATHWAY	4.87585e-06	29
REACTOME_INITIAL_TRIGGERING_OF_COMPLEMENT	5.2361e-06	16
REACTOME_RESPONSE_TO_ELEVATED_PLATELET_CYTOSOLIC_CA2_	5.93449e-06	89
KEGG_ANTIGEN_PROCESSING_AND_PRESENTATION	6.63198e-06	89
KEGG_TYPE_I_DIABETES_MELLITUS	6.63198e-06	44
PID_CD8_TCR_PATHWAY	6.63198e-06	53
ZHAN_MULTIPLE_MYELOMA_DN	6.63198e-06	41
KEGG_VIRAL_MYOCARDITIS	8.29074e-06	73
ONDER_CDH1_TARGETS_2_UP	8.86193e-06	256
SMID_BREAST_CANCER_RELAPSE_IN_BONE_DN	8.86193e-06	315
REACTOME_CHEMOKINE_RECEPTORS_BIND_CHEMOKINES	9.00226e-06	57
HOOI_ST7_TARGETS_DN	9.62714e-06	123
NABA_ECM_GLYCOPROTEINS	1.05102e-05	196
KEGG_LEISHMANIA_INFECTION	1.0579e-05	72
BOQUEST_STEM_CELL_DN	1.0579e-05	216
KYNG_DNA_DAMAGE_DN	1.10601e-05	195
REACTOME_PLATELET_ACTIVATION_SIGNALING_AND_AGGREGATION	1.18323e-05	208
VECCHI_GASTRIC_CANCER_EARLY_DN	1.19694e-05	367
KLEIN_TARGETS_OF_BCR_ABL1_FUSION	1.39823e-05	45
REACTOME_DOWNSTREAM_TCR_SIGNALING	1.5829e-05	37
DEURIG_T_CELL_PROLYMPHOCYTIC_LEUKEMIA_DN	1.6007e-05	320
POMEROY_MEDULLOBLASTOMA_DESMOPLASIC_VS_CLASSIC_DN	1.61637e-05	59
HUPER_BREAST_BASAL_VS_LUMINAL_DN	1.61637e-05	59
WESTON_VEGFA_TARGETS_3HR	1.75291e-05	74
HAHTOLA_CTCL_PATHOGENESIS	1.89612e-05	16
KEGG_ALLOGRAFT_REJECTION	1.9191e-05	38
VERHAAK_AML_WITH_NPM1_MUTATED_UP	1.9346e-05	183
REACTOME_CLASS_A1_RHODOPSIN_LIKE_RECEPTORS	2.44723e-05	305
LINDGREN_BLADDER_CANCER_HIGH_RECURRENCE	2.75375e-05	49
ABRAHAM_ALPC_VS_MULTIPLE_MYELOMA_UP	2.75375e-05	26
SMID_BREAST_CANCER_RELAPSE_IN_PLEURA_DN	2.75375e-05	27
KEGG_GRAFT_VERSUS_HOST_DISEASE	2.89323e-05	42
AMUNDSON_POOR_SURVIVAL_AFTER_GAMMA_RADIATION_8G	3.10497e-05	95
KANG_GIST_WITH_PDGFRA_UP	3.19068e-05	50
HERNANDEZ_MITOTIC_ARREST_BY_DOCETAXEL_2_UP	3.22181e-05	64
LENAOUR_DENDRITIC_CELL_MATURATION_UP	3.27458e-05	114
REACTOME_G_ALPHA_I_SIGNALLING_EVENTS	3.50819e-05	195
KONDO_EZH2_TARGETS	3.6235e-05	245
HAHTOLA_SEZARY_SYNDROM_DN	4.2159e-05	42
KEGG_ASTHMA	4.47016e-05	30
REACTOME_CYTOKINE_SIGNALING_IN_IMMUNE_SYSTEM	4.56543e-05	270
BASSO_CD40_SIGNALING_UP	4.56543e-05	101
SANA_TNF_SIGNALING_UP	4.91882e-05	83
TONKS_TARGETS_OF_RUNX1_RUNX1T1_FUSION_ERYTHROCYTE_UP	5.31994e-05	157
KEGG_FOCAL_ADHESION	5.42874e-05	201
WILENSKY_RESPONSE_TO_DARAPLADIB	5.54819e-05	29
WATTEL_AUTONOMOUS_THYROID_ADENOMA_DN	5.71746e-05	55
CHIANG_LIVER_CANCER_SUBCLASS_PROLIFERATION_DN	5.80513e-05	179
WEINMANN_ADAPTATION_TO_HYPOXIA_DN	5.88386e-05	41
KEGG_PPAR_SIGNALING_PATHWAY	5.90745e-05	69
WU_SILENCED_BY_METHYLATION_IN_BLADDER_CANCER	6.529e-05	55
REACTOME_EXTRACELLULAR_MATRIX_ORGANIZATION	6.61393e-05	87
URS_ADIPOCYTE_DIFFERENTIATION_DN	6.73849e-05	30
KIM_LRRC3B_TARGETS	6.73849e-05	30
PID_UPA_UPAR_PATHWAY	6.81368e-05	42
RIGGI_EWING_SARCOMA_PROGENITOR_DN	6.81368e-05	191
ZHU_SKIL_TARGETS_UP	6.81368e-05	20
WOO_LIVER_CANCER_RECURRENCE_UP	7.66156e-05	105
REACTOME_PEPTIDE_LIGAND_BINDING_RECEPTORS	7.74327e-05	188
DANG_REGULATED_BY_MYC_DN	8.24473e-05	253
BIOCARTA_IL12_PATHWAY	9.12088e-05	23
LIN_SILENCED_BY_TUMOR_MICROENVIRONMENT	9.12088e-05	108
BIOCARTA_TCR_PATHWAY	9.42747e-05	49
RIZKI_TUMOR_INVASIVENESS_3D_UP	9.96403e-05	210
BIOCARTA_CTL_PATHWAY	0.000109462	15
REACTOME_TRANSMEMBRANE_TRANSPORT_OF_SMALL_MOLECULES	0.000114999	413
KEGG_INTESTINAL_IMMUNE_NETWORK_FOR_IGA_PRODUCTION	0.000128831	48
GRAHAM_CML_QUIESCENT_VS_NORMAL_QUIESCENT_DN	0.000128831	47
NAKAJIMA_MAST_CELL	0.000128831	46
WIERENGA_STAT5A_TARGETS_UP	0.00013999	217
FRIDMAN_SENESCENCE_UP	0.000142917	77
RUTELLA_RESPONSE_TO_CSF2RB_AND_IL4_UP	0.000142917	338
VANTVEER_BREAST_CANCER_ESR1_DN	0.000146147	240
SCHOEN_NFKB_SIGNALING	0.000146277	34
REACTOME_INTERFERON_SIGNALING	0.000156131	159
TAKEDA_TARGETS_OF_NUP98_HOXA9_FUSION_8D_UP	0.000167356	157
LIEN_BREAST_CARCINOMA_METAPLASTIC	0.000175401	35
WESTON_VEGFA_TARGETS_12HR	0.000175401	35
HOSHIDA_LIVER_CANCER_LATE_RECURRENCE_UP	0.000175689	62
LI_AMPLIFIED_IN_LUNG_CANCER	0.000199389	178
REACTOME_GPCR_LIGAND_BINDING	0.000202301	408
SEMENZA_HIF1_TARGETS	0.000208975	36
JOHNSTONE_PARVB_TARGETS_3_UP	0.000210074	430
HARRIS_HYPOXIA	0.00021041	81
BIOCARTA_IL17_PATHWAY	0.000216622	17
REACTOME_HDL_MEDIATED_LIPID_TRANSPORT	0.000216622	15
SU_KIDNEY	0.000216622	15
CROONQUIST_NRAS_VS_STROMAL_STIMULATION_DN	0.000216622	99
KEGG_AUTOIMMUNE_THYROID_DISEASE	0.000218561	53
WINTER_HYPOXIA_DN	0.000218561	52
PID_INTEGRIN_A9B1_PATHWAY	0.000229021	25
NAKAMURA_CANCER_MICROENVIRONMENT_UP	0.000229021	26
IIZUKA_LIVER_CANCER_PROGRESSION_L1_G1_UP	0.000229021	25
KIM_HYPOXIA	0.000229021	25
LU_TUMOR_ANGIOGENESIS_UP	0.000229021	25
CERVERA_SDHB_TARGETS_1_DN	0.000235104	38
PID_HIF1_TFPATHWAY	0.000235745	66
DUNNE_TARGETS_OF_AML1_MTG8_FUSION_UP	0.000244129	52
WANG_SMARCE1_TARGETS_UP	0.000256513	280
CHEN_LVAD_SUPPORT_OF_FAILING_HEART_UP	0.000267176	103
PAPASPYRIDONOS_UNSTABLE_ATEROSCLEROTIC_PLAQUE_UP	0.000277429	52
CHIBA_RESPONSE_TO_TSA_UP	0.000277429	52
YAMASHITA_LIVER_CANCER_WITH_EPCAM_DN	0.000285504	16
LEE_LIVER_CANCER_HEPATOBLAST	0.000285504	16
BROWNE_INTERFERON_RESPONSIVE_GENES	0.000290152	68
RICKMAN_METASTASIS_DN	0.000311542	261
LIANG_SILENCED_BY_METHYLATION_2	0.000312824	53
RICKMAN_HEAD_AND_NECK_CANCER_E	0.00031839	89
ODONNELL_TFRC_TARGETS_UP	0.000334563	456
TURASHVILI_BREAST_DUCTAL_CARCINOMA_VS_DUCTAL_NORMAL_DN	0.000349342	198
BIOCARTA_CCR5_PATHWAY	0.000384108	20
GU_PDEF_TARGETS_UP	0.000399861	71
CHARAFE_BREAST_CANCER_LUMINAL_VS_BASAL_DN	0.000419775	455
KEGG_T_CELL_RECEPTOR_SIGNALING_PATHWAY	0.00042932	108
KIM_RESPONSE_TO_TSA_AND_DECITABINE_UP	0.000433431	129
KANG_IMMORTALIZED_BY_TERT_UP	0.000457748	89
PEDERSEN_METASTASIS_BY_ERBB2_ISOFORM_4	0.000461689	110
LEI_MYB_TARGETS	0.000471692	318
REACTOME_COMPLEMENT_CASCADE	0.000501328	32
LU_TUMOR_VASCULATURE_UP	0.000501328	29
WEINMANN_ADAPTATION_TO_HYPOXIA_UP	0.000501328	29
NIELSEN_LEIOMYOSARCOMA_UP	0.000501328	18
PENG_RAPAMYCIN_RESPONSE_UP	0.000533784	203
MIYAGAWA_TARGETS_OF_EWSR1_ETS_FUSIONS_DN	0.000547603	229
VERRECCHIA_EARLY_RESPONSE_TO_TGFB1	0.000565278	58
BIOCARTA_NO1_PATHWAY	0.00059898	33
BIOCARTA_NKT_PATHWAY	0.00059898	29
CHUNG_BLISTER_CYTOTOXICITY_UP	0.00059898	134
BIOCARTA_CARDIACEGF_PATHWAY	0.000639058	18
BIOCARTA_CTLA4_PATHWAY	0.000639058	21
WANG_RESPONSE_TO_GSK3_INHIBITOR_SB216763_UP	0.000646772	397
CAVARD_LIVER_CANCER_MALIGNANT_VS_BENIGN	0.00071643	32
REACTOME_BIOLOGICAL_OXIDATIONS	0.000728912	139
SMID_BREAST_CANCER_RELAPSE_IN_BONE_UP	0.000740477	97
SMIRNOV_CIRCULATING_ENDOTHELIOCYTES_IN_CANCER_UP	0.000743273	158
DIAZ_CHRONIC_MEYLOGENOUS_LEUKEMIA_DN	0.000757106	116
REACTOME_COSTIMULATION_BY_THE_CD28_FAMILY	0.000778232	63
FERRANDO_TAL1_NEIGHBORS	0.000808799	21
PID_SYNDECAN_4_PATHWAY	0.000833418	32
REACTOME_INTEGRIN_CELL_SURFACE_INTERACTIONS	0.000833418	79
FARDIN_HYPOXIA_11	0.000833418	32
PID_SYNDECAN_1_PATHWAY	0.000835211	46
DELYS_THYROID_CANCER_DN	0.000902883	232
NABA_ECM_AFFILIATED	0.000926349	171
LEONARD_HYPOXIA	0.000951039	47
APPEL_IMATINIB_RESPONSE	0.000975609	33
VALK_AML_CLUSTER_5	0.000975609	33
